# Supplementary material for: Binding and structural basis of equine ACE2 to RBDs from SARS-CoV, SARS-CoV-2 and related coronaviruses
Source: Nat Commun. 2022 Jun 21;13:3547. doi: 10.1038/s41467-022-31276-6 (PMC9210341; doi:10.1038/s41467-022-31276-6)
Supplement: Supplementary file 4 — Source Data [file 41467_2022_31276_MOESM4_ESM.zip]

Archive with 6 entries (5 files):
- source data/
- source data/Fig. 1.xlsx
- source data/Fig. 4.xlsx
- source data/Fig. 5.xlsx
- source data/Fig. S2.xlsx
- source data/Fig. S5.xlsx
