# Supplementary material for: Binding and structural basis of equine ACE2 to RBDs from SARS-CoV, SARS-CoV-2 and related coronaviruses
Source: Nat Commun. 2022 Jun 21;13:3547. doi: 10.1038/s41467-022-31276-6 (PMC9210341; doi:10.1038/s41467-022-31276-6)
Supplement: Supplementary file 4 — Source Data [file 41467_2022_31276_MOESM4_ESM.zip › source data/Fig. 1.xlsx]

## Sheet: Fig.1 A
Dissociation constant						Representative curves
eqACE2/ SARS-CoV-RBD	5.38e-07	5.54e-07	7.34e-07			eqACE2/ SARS-CoV-RBD				eqACE2/ SARS-CoV-2-PT-RBD				eqACE2/ RaTG13-RBD				eqACE2/ GX/P2V/2017-RBD				eqACE2/ GD/1/2019-RBD				hACE2/ SARS-CoV-RBD				hACE2/ SARS-CoV-2-PT-RBD				hACE2/ RaTG13-RBD				hACE2/ GX/P2V/2017-RBD				hACE2/ GD/1/2019-RBD
eqACE2/ SARS-CoV-2-PT-RBD	1.11e-07	7.42e-08	7.78e-08			time	response unit (actual)	time	response unit (fitted)	time	response unit (actual)	time	response unit (fitted)	time	response unit (actual)	time	response unit (fitted)	time	response unit (actual)	time	response unit (fitted)	time	response unit (actual)	time	response unit (fitted)	time	response unit (actual)	time	response unit (fitted)	time	response unit (actual)	time	response unit (fitted)	time	response unit (actual)	time	response unit (fitted)	time	response unit (actual)	time	response unit (fitted)	time	response unit (actual)	time	response unit (fitted)
eqACE2/ RaTG13-RBD	2.7e-07	2.92e-07	3.42e-07			-39.8	-0.07312	-39.8	0	-39.8	-0.85927	-39.8	0	-39.8	-1.33146	-39.8	0	-39.8	0.46108	-39.8	0	-39.8	-0.02062	-39.8	0	-39.8	0.12249	-39.8	0	-39.8	-0.205517	-39.8	0	-39.8	0.411983	-39.8	0	-39.8	0.24609	-39.8	0	-39.8	-1.27962	-39.8	0
eqACE2/ GX/P2V/2017-RBD	1.88e-08	1.99e-08	2.05e-08			-39.7	-0.4387	-39.7	0	-39.7	3.3321	-39.7	0	-39.7	2.909	-39.7	0	-39.7	-0.124	-39.7	0	-39.7	-0.1063	-39.7	0	-39.7	-0.0977	-39.7	0	-39.7	0.6081	-39.7	0	-39.7	1.9896	-39.7	0	-39.7	-0.0211	-39.7	0	-39.7	-1.1975	-39.7	0
eqACE2/ GD/1/2019-RBD	4.13e-08	2.28e-08	2.71e-08			-39.6	-0.3233	-39.6	0	-39.6	-0.54066	-39.6	0	-39.6	-1.07036	-39.6	0	-39.6	-0.0511	-39.6	0	-39.6	-0.232	-39.6	0	-39.6	-0.192597	-39.6	0	-39.6	-2.36953	-39.6	0	-39.6	-2.06592	-39.6	0	-39.6	0.2061	-39.6	0	-39.6	-2.10989	-39.6	0
hACE2/ SARS-CoV-RBD	1.36e-08	1.67e-08	1.72e-08			-39.5	-0.3784	-39.5	0	-39.5	-0.316	-39.5	0	-39.5	-0.8348	-39.5	0	-39.5	0.1429	-39.5	0	-39.5	-0.3653	-39.5	0	-39.5	-0.0923	-39.5	0	-39.5	-0.518	-39.5	0	-39.5	-0.0672	-39.5	0	-39.5	0.118	-39.5	0	-39.5	-1.595	-39.5	0
hACE2/ SARS-CoV-2-PT-RBD	2.72e-09	2.6e-09	2.76e-09	2.78e-09		-39.4	-0.4197	-39.4	0	-39.4	1.8826	-39.4	0	-39.4	1.3499	-39.4	0	-39.4	-0.1687	-39.4	0	-39.4	-0.3026	-39.4	0	-39.4	0.0394	-39.4	0	-39.4	0.5879	-39.4	0	-39.4	0.7057	-39.4	0	-39.4	0.0962	-39.4	0	-39.4	-1.78	-39.4	0
hACE2/ RaTG13-RBD	7.57e-07	8.23e-07	7.67e-07			-39.3	-0.4073	-39.3	0	-39.3	-0.88836	-39.3	0	-39.3	-1.35106	-39.3	0	-39.3	-0.37889	-39.3	0	-39.3	-0.285	-39.3	0	-39.3	0.0507973	-39.3	0	-39.3	-2.21773	-39.3	0	-39.3	-1.36964	-39.3	0	-39.3	0.1227	-39.3	0	-39.3	-1.7848	-39.3	0
hACE2/ GX/P2V/2017-RBD	6.08e-09	7.27e-09	5.42e-09			-39.2	-0.3984	-39.2	0	-39.2	0.1281	-39.2	0	-39.2	-0.3345	-39.2	0	-39.2	-0.2356	-39.2	0	-39.2	-0.317	-39.2	0	-39.2	-0.145	-39.2	0	-39.2	-0.4025	-39.2	0	-39.2	0.2752	-39.2	0	-39.2	0.1549	-39.2	0	-39.2	-2.1559	-39.2	0
hACE2/ GD/1/2019-RBD	3.32e-09	2.61e-09	2.61e-09			-39.1	-0.4616	-39.1	0	-39.1	0.207	-39.1	0	-39.1	-0.31899	-39.1	0	-39.1	-0.14	-39.1	0	-39.1	-0.2598	-39.1	0	-39.1	-0.167795	-39.1	0	-39.1	-0.505797	-39.1	0	-39.1	-0.254584	-39.1	0	-39.1	0.0415	-39.1	0	-39.1	-1.50371	-39.1	0
						-39	-0.469	-39	0	-39	0.2822	-39	0	-39	-0.668	-39	0	-39	-0.0706	-39	0	-39	-0.2166	-39	0	-39	-0.0821	-39	0	-39	-0.1286	-39	0	-39	-0.1396	-39	0	-39	0.098	-39	0	-39	-1.7044	-39	0
						-38.9	-0.4502	-38.9	0	-38.9	0.4317	-38.9	0	-38.9	-0.5575	-38.9	0	-38.9	0.0255	-38.9	0	-38.9	-0.2936	-38.9	0	-38.9	-0.038	-38.9	0	-38.9	-0.2769	-38.9	0	-38.9	-0.0708	-38.9	0	-38.9	0.0747	-38.9	0	-38.9	-1.6601	-38.9	0
						-38.8	-0.4453	-38.8	0	-38.8	0.3004	-38.8	0	-38.8	-0.521	-38.8	0	-38.8	-0.0022	-38.8	0	-38.8	-0.223	-38.8	0	-38.8	-0.0304002	-38.8	0	-38.8	-0.356002	-38.8	0	-38.8	-0.0322015	-38.8	0	-38.8	0.1023	-38.8	0	-38.8	-1.6161	-38.8	0
						-38.7	-0.4266	-38.7	0	-38.7	0.2476	-38.7	0	-38.7	-0.4916	-38.7	0	-38.7	-0.1913	-38.7	0	-38.7	-0.1661	-38.7	0	-38.7	-0.0105	-38.7	0	-38.7	-0.3834	-38.7	0	-38.7	-0.0939	-38.7	0	-38.7	0.0822	-38.7	0	-38.7	-1.5138	-38.7	0
						-38.6	-0.4496	-38.6	0	-38.6	0.37989	-38.6	0	-38.6	-0.4878	-38.6	0	-38.6	-0.107	-38.6	0	-38.6	-0.2356	-38.6	0	-38.6	-0.0345009	-38.6	0	-38.6	-0.262705	-38.6	0	-38.6	0.131489	-38.6	0	-38.6	0.1651	-38.6	0	-38.6	-1.72759	-38.6	0
						-38.5	-0.4584	-38.5	0	-38.5	0.5472	-38.5	0	-38.5	-0.0388	-38.5	0	-38.5	-0.1578	-38.5	0	-38.5	-0.2288	-38.5	0	-38.5	0.000399966	-38.5	0	-38.5	-0.6647	-38.5	0	-38.5	-0.4651	-38.5	0	-38.5	0.0654	-38.5	0	-38.5	-1.4695	-38.5	0
						-38.4	-0.4327	-38.4	0	-38.4	0.0445	-38.4	0	-38.4	-0.5704	-38.4	0	-38.4	-0.2122	-38.4	0	-38.4	-0.2665	-38.4	0	-38.4	-0.1336	-38.4	0	-38.4	-0.3389	-38.4	0	-38.4	-0.1327	-38.4	0	-38.4	0.0578	-38.4	0	-38.4	-1.6134	-38.4	0
						-38.3	-0.4711	-38.3	0	-38.3	0.24429	-38.3	0	-38.3	-0.09551	-38.3	0	-38.3	-0.19	-38.3	0	-38.3	-0.1649	-38.3	0	-38.3	-0.250394	-38.3	0	-38.3	-0.417997	-38.3	0	-38.3	-0.204397	-38.3	0	-38.3	0.1203	-38.3	0	-38.3	-1.67279	-38.3	0
						-38.2	-0.4546	-38.2	0	-38.2	-0.4266	-38.2	0	-38.2	-0.8627	-38.2	0	-38.2	-0.1853	-38.2	0	-38.2	-0.0931	-38.2	0	-38.2	-0.3034	-38.2	0	-38.2	-0.6882	-38.2	0	-38.2	-0.4264	-38.2	0	-38.2	0.1253	-38.2	0	-38.2	-1.5144	-38.2	0
						-38.1	-0.4631	-38.1	0	-38.1	-1.34535	-38.1	0	-38.1	-1.36066	-38.1	0	-38.1	-0.2228	-38.1	0	-38.1	-0.0495	-38.1	0	-38.1	-0.338197	-38.1	0	-38.1	-0.221601	-38.1	0	-38.1	-0.556295	-38.1	0	-38.1	0.1581	-38.1	0	-38.1	-1.3901	-38.1	0
						-38	-0.4725	-38	0	-38	0.4399	-38	0	-38	-0.1336	-38	0	-38	-0.2097	-38	0	-38	-0.0211	-38	0	-38	-0.3505	-38	0	-38	0.6236	-38	0	-38	0.7292	-38	0	-38	0.1346	-38	0	-38	-1.4004	-38	0
						-37.9	-0.4691	-37.9	0	-37.9	0.231	-37.9	0	-37.9	-0.0812	-37.9	0	-37.9	-0.1354	-37.9	0	-37.9	-0.0488	-37.9	0	-37.9	-0.0536	-37.9	0	-37.9	-0.497	-37.9	0	-37.9	-0.1876	-37.9	0	-37.9	0.1321	-37.9	0	-37.9	-1.3604	-37.9	0
						-37.8	-0.4743	-37.8	0	-37.8	-0.18259	-37.8	0	-37.8	-0.5919	-37.8	0	-37.8	-0.0832	-37.8	0	-37.8	-0.0774	-37.8	0	-37.8	0.0656937	-37.8	0	-37.8	-0.340397	-37.8	0	-37.8	-0.313096	-37.8	0	-37.8	0.1484	-37.8	0	-37.8	-1.44382	-37.8	0
						-37.7	-0.4567	-37.7	0	-37.7	-0.3758	-37.7	0	-37.7	-0.8176	-37.7	0	-37.7	0.0986	-37.7	0	-37.7	-0.1246	-37.7	0	-37.7	-0.00829995	-37.7	0	-37.7	0.1982	-37.7	0	-37.7	0.0197	-37.7	0	-37.7	0.1541	-37.7	0	-37.7	-1.4731	-37.7	0
						-37.6	-0.4229	-37.6	0	-37.6	0.1625	-37.6	0	-37.6	-0.2948	-37.6	0	-37.6	0.144	-37.6	0	-37.6	-0.2415	-37.6	0	-37.6	0.174193	-37.6	0	-37.6	0.0957838	-37.6	0	-37.6	0.311779	-37.6	0	-37.6	0.1318	-37.6	0	-37.6	-1.4811	-37.6	0
						-37.5	-0.3756	-37.5	0	-37.5	0.6011	-37.5	0	-37.5	-0.1164	-37.5	0	-37.5	0.0805	-37.5	0	-37.5	-0.2304	-37.5	0	-37.5	0.3041	-37.5	0	-37.5	-0.1101	-37.5	0	-37.5	0.0715	-37.5	0	-37.5	0.1103	-37.5	0	-37.5	-1.5655	-37.5	0
						-37.4	-0.4343	-37.4	0	-37.4	0.596	-37.4	0	-37.4	-0.3378	-37.4	0	-37.4	0.0874	-37.4	0	-37.4	-0.2915	-37.4	0	-37.4	0.1776	-37.4	0	-37.4	-0.3366	-37.4	0	-37.4	-0.065	-37.4	0	-37.4	0.0992	-37.4	0	-37.4	-1.5993	-37.4	0
						-37.3	-0.4171	-37.3	0	-37.3	0.402	-37.3	0	-37.3	-0.32031	-37.3	0	-37.3	0.1179	-37.3	0	-37.3	-0.335	-37.3	0	-37.3	0.0903002	-37.3	0	-37.3	-0.472899	-37.3	0	-37.3	-0.161803	-37.3	0	-37.3	0.0882	-37.3	0	-37.3	-1.4927	-37.3	0
						-37.2	-0.4117	-37.2	0	-37.2	0.4508	-37.2	0	-37.2	-0.4038	-37.2	0	-37.2	0.0773	-37.2	0	-37.2	-0.3614	-37.2	0	-37.2	0.1183	-37.2	0	-37.2	-0.4571	-37.2	0	-37.2	-0.1625	-37.2	0	-37.2	0.0807	-37.2	0	-37.2	-1.5252	-37.2	0
						-37.1	-0.4174	-37.1	0	-37.1	0.279	-37.1	0	-37.1	-0.4755	-37.1	0	-37.1	-0.006	-37.1	0	-37.1	-0.3265	-37.1	0	-37.1	0.045801	-37.1	0	-37.1	-0.315199	-37.1	0	-37.1	-0.119101	-37.1	0	-37.1	0.0824	-37.1	0	-37.1	-1.5484	-37.1	0
						-37	-0.4235	-37	0	-37	0.1522	-37	0	-37	-0.4653	-37	0	-37	-0.0372	-37	0	-37	-0.3917	-37	0	-37	-0.0192	-37	0	-37	-0.3383	-37	0	-37	-0.13	-37	0	-37	0.0839	-37	0	-37	-1.5286	-37	0
						-36.9	-0.4421	-36.9	0	-36.9	0.0512	-36.9	0	-36.9	-0.4332	-36.9	0	-36.9	-0.0237	-36.9	0	-36.9	-0.3761	-36.9	0	-36.9	-0.0928	-36.9	0	-36.9	-0.3225	-36.9	0	-36.9	-0.0807	-36.9	0	-36.9	0.0926	-36.9	0	-36.9	-1.5317	-36.9	0
						-36.8	-0.449	-36.8	0	-36.8	0.0824	-36.8	0	-36.8	-0.4192	-36.8	0	-36.8	-0.0308	-36.8	0	-36.8	-0.3493	-36.8	0	-36.8	-0.105197	-36.8	0	-36.8	-0.306899	-36.8	0	-36.8	-0.00550105	-36.8	0	-36.8	0.1045	-36.8	0	-36.8	-1.5339	-36.8	0
						-36.7	-0.4602	-36.7	0	-36.7	0.0445	-36.7	0	-36.7	-0.4274	-36.7	0	-36.7	-0.046	-36.7	0	-36.7	-0.3465	-36.7	0	-36.7	-0.1122	-36.7	0	-36.7	-0.3287	-36.7	0	-36.7	0.0568	-36.7	0	-36.7	0.1209	-36.7	0	-36.7	-1.4794	-36.7	0
						-36.6	-0.4532	-36.6	0	-36.6	0.0352	-36.6	0	-36.6	-0.4038	-36.6	0	-36.6	-0.0553	-36.6	0	-36.6	-0.3572	-36.6	0	-36.6	-0.0819989	-36.6	0	-36.6	-0.279099	-36.6	0	-36.6	0.065	-36.6	0	-36.6	0.1039	-36.6	0	-36.6	-1.4847	-36.6	0
						-36.5	-0.4623	-36.5	0	-36.5	0.0369	-36.5	0	-36.5	-0.404	-36.5	0	-36.5	-0.0609	-36.5	0	-36.5	-0.3178	-36.5	0	-36.5	-0.1211	-36.5	0	-36.5	-0.2994	-36.5	0	-36.5	0.0686	-36.5	0	-36.5	0.118	-36.5	0	-36.5	-1.4905	-36.5	0
						-36.4	-0.49	-36.4	0	-36.4	0.0296	-36.4	0	-36.4	-0.389	-36.4	0	-36.4	-0.0979	-36.4	0	-36.4	-0.3251	-36.4	0	-36.4	-0.104	-36.4	0	-36.4	-0.3104	-36.4	0	-36.4	0.0642	-36.4	0	-36.4	0.1232	-36.4	0	-36.4	-1.5052	-36.4	0
						-36.3	-0.4982	-36.3	0	-36.3	0.0038	-36.3	0	-36.3	-0.3842	-36.3	0	-36.3	-0.1034	-36.3	0	-36.3	-0.3239	-36.3	0	-36.3	-0.145998	-36.3	0	-36.3	-0.317398	-36.3	0	-36.3	0.0773005	-36.3	0	-36.3	0.1114	-36.3	0	-36.3	-1.4871	-36.3	0
						-36.2	-0.5131	-36.2	0	-36.2	-0.0143	-36.2	0	-36.2	-0.3882	-36.2	0	-36.2	-0.1199	-36.2	0	-36.2	-0.3238	-36.2	0	-36.2	-0.1678	-36.2	0	-36.2	-0.2816	-36.2	0	-36.2	0.1012	-36.2	0	-36.2	0.1175	-36.2	0	-36.2	-1.5013	-36.2	0
						-36.1	-0.5133	-36.1	0	-36.1	-0.0075	-36.1	0	-36.1	-0.3819	-36.1	0	-36.1	-0.1502	-36.1	0	-36.1	-0.2943	-36.1	0	-36.1	-0.169899	-36.1	0	-36.1	-0.297899	-36.1	0	-36.1	0.1235	-36.1	0	-36.1	0.11	-36.1	0	-36.1	-1.4965	-36.1	0
						-36	-0.4967	-36	0	-36	-0.0032	-36	0	-36	-0.3755	-36	0	-36	-0.1605	-36	0	-36	-0.293	-36	0	-36	-0.2069	-36	0	-36	-0.312	-36	0	-36	0.1416	-36	0	-36	0.1099	-36	0	-36	-1.485	-36	0
						-35.9	-0.472	-35.9	0	-35.9	-0.0049	-35.9	0	-35.9	-0.3912	-35.9	0	-35.9	-0.1755	-35.9	0	-35.9	-0.3023	-35.9	0	-35.9	-0.2179	-35.9	0	-35.9	-0.3027	-35.9	0	-35.9	0.165	-35.9	0	-35.9	0.1134	-35.9	0	-35.9	-1.4801	-35.9	0
						-35.8	-0.4563	-35.8	0	-35.8	-0.0119	-35.8	0	-35.8	-0.4065	-35.8	0	-35.8	-0.1363	-35.8	0	-35.8	-0.3014	-35.8	0	-35.8	-0.2126	-35.8	0	-35.8	-0.299199	-35.8	0	-35.8	0.1722	-35.8	0	-35.8	0.1006	-35.8	0	-35.8	-1.483	-35.8	0
						-35.7	-0.4694	-35.7	0	-35.7	-0.0231	-35.7	0	-35.7	-0.4041	-35.7	0	-35.7	-0.1383	-35.7	0	-35.7	-0.2947	-35.7	0	-35.7	-0.2338	-35.7	0	-35.7	-0.2925	-35.7	0	-35.7	0.1578	-35.7	0	-35.7	0.1118	-35.7	0	-35.7	-1.4792	-35.7	0
						-35.6	-0.4555	-35.6	0	-35.6	-0.0542	-35.6	0	-35.6	-0.3914	-35.6	0	-35.6	-0.0936	-35.6	0	-35.6	-0.3178	-35.6	0	-35.6	-0.236	-35.6	0	-35.6	-0.300699	-35.6	0	-35.6	0.1515	-35.6	0	-35.6	0.1306	-35.6	0	-35.6	-1.4845	-35.6	0
						-35.5	-0.447	-35.5	0	-35.5	-0.08	-35.5	0	-35.5	-0.3846	-35.5	0	-35.5	-0.1034	-35.5	0	-35.5	-0.3187	-35.5	0	-35.5	-0.2343	-35.5	0	-35.5	-0.2882	-35.5	0	-35.5	0.1453	-35.5	0	-35.5	0.1278	-35.5	0	-35.5	-1.4704	-35.5	0
						-35.4	-0.4355	-35.4	0	-35.4	-0.1173	-35.4	0	-35.4	-0.3758	-35.4	0	-35.4	-0.0937	-35.4	0	-35.4	-0.3317	-35.4	0	-35.4	-0.2491	-35.4	0	-35.4	-0.2827	-35.4	0	-35.4	0.1184	-35.4	0	-35.4	0.1138	-35.4	0	-35.4	-1.4697	-35.4	0
						-35.3	-0.4307	-35.3	0	-35.3	-0.1295	-35.3	0	-35.3	-0.3649	-35.3	0	-35.3	-0.0845	-35.3	0	-35.3	-0.3341	-35.3	0	-35.3	-0.2602	-35.3	0	-35.3	-0.275	-35.3	0	-35.3	0.131699	-35.3	0	-35.3	0.1154	-35.3	0	-35.3	-1.4502	-35.3	0
						-35.2	-0.4249	-35.2	0	-35.2	-0.167	-35.2	0	-35.2	-0.3736	-35.2	0	-35.2	-0.0652	-35.2	0	-35.2	-0.3228	-35.2	0	-35.2	-0.2506	-35.2	0	-35.2	-0.282	-35.2	0	-35.2	0.1106	-35.2	0	-35.2	0.1272	-35.2	0	-35.2	-1.4625	-35.2	0
						-35.1	-0.4368	-35.1	0	-35.1	-0.1667	-35.1	0	-35.1	-0.3842	-35.1	0	-35.1	-0.0595	-35.1	0	-35.1	-0.3217	-35.1	0	-35.1	-0.2477	-35.1	0	-35.1	-0.2675	-35.1	0	-35.1	0.0884004	-35.1	0	-35.1	0.1174	-35.1	0	-35.1	-1.4594	-35.1	0
						-35	-0.4375	-35	0	-35	-0.1667	-35	0	-35	-0.3812	-35	0	-35	-0.0446	-35	0	-35	-0.3259	-35	0	-35	-0.2474	-35	0	-35	-0.2541	-35	0	-35	0.0963	-35	0	-35	0.1121	-35	0	-35	-1.4348	-35	0
						-34.9	-0.4117	-34.9	0	-34.9	-0.1753	-34.9	0	-34.9	-0.3739	-34.9	0	-34.9	-0.0701	-34.9	0	-34.9	-0.3171	-34.9	0	-34.9	-0.2534	-34.9	0	-34.9	-0.2383	-34.9	0	-34.9	0.0922	-34.9	0	-34.9	0.124	-34.9	0	-34.9	-1.4195	-34.9	0
						-34.8	-0.423	-34.8	0	-34.8	-0.1772	-34.8	0	-34.8	-0.3671	-34.8	0	-34.8	-0.0498	-34.8	0	-34.8	-0.3117	-34.8	0	-34.8	-0.2406	-34.8	0	-34.8	-0.230099	-34.8	0	-34.8	0.0888005	-34.8	0	-34.8	0.1196	-34.8	0	-34.8	-1.414	-34.8	0
						-34.7	-0.4203	-34.7	0	-34.7	-0.1807	-34.7	0	-34.7	-0.364	-34.7	0	-34.7	-0.0464	-34.7	0	-34.7	-0.3137	-34.7	0	-34.7	-0.2386	-34.7	0	-34.7	-0.2275	-34.7	0	-34.7	0.0685	-34.7	0	-34.7	0.1154	-34.7	0	-34.7	-1.4066	-34.7	0
						-34.6	-0.4282	-34.6	0	-34.6	-0.1795	-34.6	0	-34.6	-0.3522	-34.6	0	-34.6	-0.0493	-34.6	0	-34.6	-0.2888	-34.6	0	-34.6	-0.243	-34.6	0	-34.6	-0.229699	-34.6	0	-34.6	0.0593002	-34.6	0	-34.6	0.1135	-34.6	0	-34.6	-1.4056	-34.6	0
						-34.5	-0.4249	-34.5	0	-34.5	-0.2006	-34.5	0	-34.5	-0.3368	-34.5	0	-34.5	-0.0546	-34.5	0	-34.5	-0.2813	-34.5	0	-34.5	-0.2441	-34.5	0	-34.5	-0.2284	-34.5	0	-34.5	0.0526	-34.5	0	-34.5	0.1164	-34.5	0	-34.5	-1.4074	-34.5	0
						-34.4	-0.3999	-34.4	0	-34.4	-0.193	-34.4	0	-34.4	-0.3336	-34.4	0	-34.4	-0.0735	-34.4	0	-34.4	-0.2774	-34.4	0	-34.4	-0.2399	-34.4	0	-34.4	-0.2357	-34.4	0	-34.4	0.0482	-34.4	0	-34.4	0.1137	-34.4	0	-34.4	-1.4081	-34.4	0
						-34.3	-0.4009	-34.3	0	-34.3	-0.2057	-34.3	0	-34.3	-0.324	-34.3	0	-34.3	-0.0691	-34.3	0	-34.3	-0.2619	-34.3	0	-34.3	-0.2397	-34.3	0	-34.3	-0.248799	-34.3	0	-34.3	0.0646998	-34.3	0	-34.3	0.1282	-34.3	0	-34.3	-1.3992	-34.3	0
						-34.2	-0.385	-34.2	0	-34.2	-0.1996	-34.2	0	-34.2	-0.3174	-34.2	0	-34.2	-0.0779	-34.2	0	-34.2	-0.2645	-34.2	0	-34.2	-0.2442	-34.2	0	-34.2	-0.2484	-34.2	0	-34.2	0.0636	-34.2	0	-34.2	0.1316	-34.2	0	-34.2	-1.3952	-34.2	0
						-34.1	-0.3828	-34.1	0	-34.1	-0.1763	-34.1	0	-34.1	-0.3048	-34.1	0	-34.1	-0.0933	-34.1	0	-34.1	-0.2677	-34.1	0	-34.1	-0.2427	-34.1	0	-34.1	-0.2496	-34.1	0	-34.1	0.0741998	-34.1	0	-34.1	0.1336	-34.1	0	-34.1	-1.4033	-34.1	0
						-34	-0.3953	-34	0	-34	-0.1789	-34	0	-34	-0.2915	-34	0	-34	-0.0822	-34	0	-34	-0.2589	-34	0	-34	-0.2401	-34	0	-34	-0.2614	-34	0	-34	0.0813	-34	0	-34	0.1285	-34	0	-34	-1.4068	-34	0
						-33.9	-0.3954	-33.9	0	-33.9	-0.1569	-33.9	0	-33.9	-0.2877	-33.9	0	-33.9	-0.0825	-33.9	0	-33.9	-0.2599	-33.9	0	-33.9	-0.2399	-33.9	0	-33.9	-0.2524	-33.9	0	-33.9	0.079	-33.9	0	-33.9	0.1175	-33.9	0	-33.9	-1.4043	-33.9	0
						-33.8	-0.3887	-33.8	0	-33.8	-0.1448	-33.8	0	-33.8	-0.2817	-33.8	0	-33.8	-0.0836	-33.8	0	-33.8	-0.2591	-33.8	0	-33.8	-0.2403	-33.8	0	-33.8	-0.2579	-33.8	0	-33.8	0.0825999	-33.8	0	-33.8	0.1153	-33.8	0	-33.8	-1.3984	-33.8	0
						-33.7	-0.3776	-33.7	0	-33.7	-0.1274	-33.7	0	-33.7	-0.2828	-33.7	0	-33.7	-0.0757	-33.7	0	-33.7	-0.258	-33.7	0	-33.7	-0.2395	-33.7	0	-33.7	-0.2555	-33.7	0	-33.7	0.091	-33.7	0	-33.7	0.1227	-33.7	0	-33.7	-1.389	-33.7	0
						-33.6	-0.3681	-33.6	0	-33.6	-0.099	-33.6	0	-33.6	-0.2829	-33.6	0	-33.6	-0.074	-33.6	0	-33.6	-0.2604	-33.6	0	-33.6	-0.2373	-33.6	0	-33.6	-0.2605	-33.6	0	-33.6	0.0995998	-33.6	0	-33.6	0.1201	-33.6	0	-33.6	-1.3872	-33.6	0
						-33.5	-0.3561	-33.5	0	-33.5	-0.0888	-33.5	0	-33.5	-0.287	-33.5	0	-33.5	-0.0558	-33.5	0	-33.5	-0.2628	-33.5	0	-33.5	-0.2391	-33.5	0	-33.5	-0.2607	-33.5	0	-33.5	0.0969	-33.5	0	-33.5	0.1121	-33.5	0	-33.5	-1.3843	-33.5	0
						-33.4	-0.3442	-33.4	0	-33.4	-0.077	-33.4	0	-33.4	-0.2903	-33.4	0	-33.4	-0.0505	-33.4	0	-33.4	-0.2617	-33.4	0	-33.4	-0.2375	-33.4	0	-33.4	-0.2709	-33.4	0	-33.4	0.0975	-33.4	0	-33.4	0.1121	-33.4	0	-33.4	-1.3773	-33.4	0
						-33.3	-0.3397	-33.3	0	-33.3	-0.0892	-33.3	0	-33.3	-0.2976	-33.3	0	-33.3	-0.0368	-33.3	0	-33.3	-0.2613	-33.3	0	-33.3	-0.237	-33.3	0	-33.3	-0.2721	-33.3	0	-33.3	0.0950999	-33.3	0	-33.3	0.111	-33.3	0	-33.3	-1.3775	-33.3	0
						-33.2	-0.3309	-33.2	0	-33.2	-0.0852	-33.2	0	-33.2	-0.3095	-33.2	0	-33.2	-0.0289	-33.2	0	-33.2	-0.2556	-33.2	0	-33.2	-0.2375	-33.2	0	-33.2	-0.2774	-33.2	0	-33.2	0.0938	-33.2	0	-33.2	0.1108	-33.2	0	-33.2	-1.3761	-33.2	0
						-33.1	-0.3241	-33.1	0	-33.1	-0.0943	-33.1	0	-33.1	-0.3144	-33.1	0	-33.1	-0.0242	-33.1	0	-33.1	-0.255	-33.1	0	-33.1	-0.241	-33.1	0	-33.1	-0.2778	-33.1	0	-33.1	0.0940998	-33.1	0	-33.1	0.1119	-33.1	0	-33.1	-1.3695	-33.1	0
						-33	-0.3304	-33	0	-33	-0.1097	-33	0	-33	-0.3161	-33	0	-33	-0.0179	-33	0	-33	-0.2485	-33	0	-33	-0.2435	-33	0	-33	-0.2779	-33	0	-33	0.0892	-33	0	-33	0.1119	-33	0	-33	-1.3656	-33	0
						-32.9	-0.3305	-32.9	0	-32.9	-0.1093	-32.9	0	-32.9	-0.3161	-32.9	0	-32.9	-0.0119	-32.9	0	-32.9	-0.2467	-32.9	0	-32.9	-0.2464	-32.9	0	-32.9	-0.2746	-32.9	0	-32.9	0.0871	-32.9	0	-32.9	0.1147	-32.9	0	-32.9	-1.3615	-32.9	0
						-32.8	-0.3219	-32.8	0	-32.8	-0.1145	-32.8	0	-32.8	-0.3183	-32.8	0	-32.8	0.0028	-32.8	0	-32.8	-0.2429	-32.8	0	-32.8	-0.2472	-32.8	0	-32.8	-0.276	-32.8	0	-32.8	0.086	-32.8	0	-32.8	0.1112	-32.8	0	-32.8	-1.3522	-32.8	0
						-32.7	-0.3133	-32.7	0	-32.7	-0.1186	-32.7	0	-32.7	-0.3148	-32.7	0	-32.7	0.0026	-32.7	0	-32.7	-0.2438	-32.7	0	-32.7	-0.2465	-32.7	0	-32.7	-0.2811	-32.7	0	-32.7	0.0879	-32.7	0	-32.7	0.1103	-32.7	0	-32.7	-1.3435	-32.7	0
						-32.6	-0.3037	-32.6	0	-32.6	-0.1249	-32.6	0	-32.6	-0.3134	-32.6	0	-32.6	0.0019	-32.6	0	-32.6	-0.2449	-32.6	0	-32.6	-0.2461	-32.6	0	-32.6	-0.2842	-32.6	0	-32.6	0.0790002	-32.6	0	-32.6	0.1084	-32.6	0	-32.6	-1.3363	-32.6	0
						-32.5	-0.2962	-32.5	0	-32.5	-0.1239	-32.5	0	-32.5	-0.314	-32.5	0	-32.5	-0.0055	-32.5	0	-32.5	-0.2431	-32.5	0	-32.5	-0.2461	-32.5	0	-32.5	-0.2834	-32.5	0	-32.5	0.0719	-32.5	0	-32.5	0.1061	-32.5	0	-32.5	-1.335	-32.5	0
						-32.4	-0.2934	-32.4	0	-32.4	-0.1208	-32.4	0	-32.4	-0.3171	-32.4	0	-32.4	-0.0042	-32.4	0	-32.4	-0.247	-32.4	0	-32.4	-0.2454	-32.4	0	-32.4	-0.2828	-32.4	0	-32.4	0.0703	-32.4	0	-32.4	0.1059	-32.4	0	-32.4	-1.3287	-32.4	0
						-32.3	-0.2949	-32.3	0	-32.3	-0.1211	-32.3	0	-32.3	-0.3145	-32.3	0	-32.3	-0.0048	-32.3	0	-32.3	-0.2424	-32.3	0	-32.3	-0.2422	-32.3	0	-32.3	-0.2825	-32.3	0	-32.3	0.0700998	-32.3	0	-32.3	0.1085	-32.3	0	-32.3	-1.3243	-32.3	0
						-32.2	-0.2932	-32.2	0	-32.2	-0.1224	-32.2	0	-32.2	-0.3107	-32.2	0	-32.2	-0.0038	-32.2	0	-32.2	-0.2366	-32.2	0	-32.2	-0.2413	-32.2	0	-32.2	-0.2802	-32.2	0	-32.2	0.0635	-32.2	0	-32.2	0.1109	-32.2	0	-32.2	-1.3176	-32.2	0
						-32.1	-0.2877	-32.1	0	-32.1	-0.1205	-32.1	0	-32.1	-0.3102	-32.1	0	-32.1	-0.0031	-32.1	0	-32.1	-0.2314	-32.1	0	-32.1	-0.2418	-32.1	0	-32.1	-0.2852	-32.1	0	-32.1	0.0587	-32.1	0	-32.1	0.1101	-32.1	0	-32.1	-1.315	-32.1	0
						-32	-0.2899	-32	0	-32	-0.1197	-32	0	-32	-0.3121	-32	0	-32	-0.0113	-32	0	-32	-0.2313	-32	0	-32	-0.2396	-32	0	-32	-0.2859	-32	0	-32	0.056	-32	0	-32	0.1129	-32	0	-32	-1.3072	-32	0
						-31.9	-0.2938	-31.9	0	-31.9	-0.1209	-31.9	0	-31.9	-0.3085	-31.9	0	-31.9	-0.0087	-31.9	0	-31.9	-0.2352	-31.9	0	-31.9	-0.2358	-31.9	0	-31.9	-0.2858	-31.9	0	-31.9	0.0620999	-31.9	0	-31.9	0.1137	-31.9	0	-31.9	-1.302	-31.9	0
						-31.8	-0.2959	-31.8	0	-31.8	-0.1273	-31.8	0	-31.8	-0.3074	-31.8	0	-31.8	-0.0159	-31.8	0	-31.8	-0.2345	-31.8	0	-31.8	-0.233	-31.8	0	-31.8	-0.2848	-31.8	0	-31.8	0.0645999	-31.8	0	-31.8	0.115	-31.8	0	-31.8	-1.2916	-31.8	0
						-31.7	-0.2905	-31.7	0	-31.7	-0.1266	-31.7	0	-31.7	-0.304	-31.7	0	-31.7	-0.0141	-31.7	0	-31.7	-0.2363	-31.7	0	-31.7	-0.2358	-31.7	0	-31.7	-0.2855	-31.7	0	-31.7	0.0563	-31.7	0	-31.7	0.1141	-31.7	0	-31.7	-1.2837	-31.7	0
						-31.6	-0.2841	-31.6	0	-31.6	-0.126	-31.6	0	-31.6	-0.3024	-31.6	0	-31.6	-0.0108	-31.6	0	-31.6	-0.2328	-31.6	0	-31.6	-0.2341	-31.6	0	-31.6	-0.286	-31.6	0	-31.6	0.0542	-31.6	0	-31.6	0.1131	-31.6	0	-31.6	-1.2778	-31.6	0
						-31.5	-0.283	-31.5	0	-31.5	-0.1269	-31.5	0	-31.5	-0.2936	-31.5	0	-31.5	-0.0148	-31.5	0	-31.5	-0.2306	-31.5	0	-31.5	-0.2286	-31.5	0	-31.5	-0.2895	-31.5	0	-31.5	0.0512	-31.5	0	-31.5	0.1208	-31.5	0	-31.5	-1.2701	-31.5	0
						-31.4	-0.2761	-31.4	0	-31.4	-0.1265	-31.4	0	-31.4	-0.2859	-31.4	0	-31.4	-0.0175	-31.4	0	-31.4	-0.2301	-31.4	0	-31.4	-0.229	-31.4	0	-31.4	-0.2909	-31.4	0	-31.4	0.0488	-31.4	0	-31.4	0.123	-31.4	0	-31.4	-1.2655	-31.4	0
						-31.3	-0.2827	-31.3	0	-31.3	-0.129	-31.3	0	-31.3	-0.2864	-31.3	0	-31.3	-0.017	-31.3	0	-31.3	-0.2302	-31.3	0	-31.3	-0.2278	-31.3	0	-31.3	-0.2894	-31.3	0	-31.3	0.0485	-31.3	0	-31.3	0.125	-31.3	0	-31.3	-1.263	-31.3	0
						-31.2	-0.2869	-31.2	0	-31.2	-0.1291	-31.2	0	-31.2	-0.2835	-31.2	0	-31.2	-0.0131	-31.2	0	-31.2	-0.2321	-31.2	0	-31.2	-0.2263	-31.2	0	-31.2	-0.2916	-31.2	0	-31.2	0.045	-31.2	0	-31.2	0.1275	-31.2	0	-31.2	-1.2613	-31.2	0
						-31.1	-0.2849	-31.1	0	-31.1	-0.1279	-31.1	0	-31.1	-0.2867	-31.1	0	-31.1	-0.0104	-31.1	0	-31.1	-0.229	-31.1	0	-31.1	-0.224	-31.1	0	-31.1	-0.2929	-31.1	0	-31.1	0.0448	-31.1	0	-31.1	0.1218	-31.1	0	-31.1	-1.253	-31.1	0
						-31	-0.2822	-31	0	-31	-0.1279	-31	0	-31	-0.2857	-31	0	-31	-0.0081	-31	0	-31	-0.2209	-31	0	-31	-0.222	-31	0	-31	-0.2908	-31	0	-31	0.0436	-31	0	-31	0.1232	-31	0	-31	-1.2465	-31	0
						-30.9	-0.2773	-30.9	0	-30.9	-0.1316	-30.9	0	-30.9	-0.289	-30.9	0	-30.9	-0.0073	-30.9	0	-30.9	-0.2189	-30.9	0	-30.9	-0.2219	-30.9	0	-30.9	-0.2907	-30.9	0	-30.9	0.0378	-30.9	0	-30.9	0.1238	-30.9	0	-30.9	-1.2417	-30.9	0
						-30.8	-0.2734	-30.8	0	-30.8	-0.1335	-30.8	0	-30.8	-0.2887	-30.8	0	-30.8	-0.0106	-30.8	0	-30.8	-0.2148	-30.8	0	-30.8	-0.2179	-30.8	0	-30.8	-0.2915	-30.8	0	-30.8	0.0318	-30.8	0	-30.8	0.1231	-30.8	0	-30.8	-1.236	-30.8	0
						-30.7	-0.2731	-30.7	0	-30.7	-0.1422	-30.7	0	-30.7	-0.2886	-30.7	0	-30.7	-0.0095	-30.7	0	-30.7	-0.2087	-30.7	0	-30.7	-0.2192	-30.7	0	-30.7	-0.289	-30.7	0	-30.7	0.0278	-30.7	0	-30.7	0.1217	-30.7	0	-30.7	-1.2311	-30.7	0
						-30.6	-0.27	-30.6	0	-30.6	-0.1444	-30.6	0	-30.6	-0.281	-30.6	0	-30.6	-0.0086	-30.6	0	-30.6	-0.2075	-30.6	0	-30.6	-0.2189	-30.6	0	-30.6	-0.289	-30.6	0	-30.6	0.0276	-30.6	0	-30.6	0.123	-30.6	0	-30.6	-1.2281	-30.6	0
						-30.5	-0.2713	-30.5	0	-30.5	-0.1417	-30.5	0	-30.5	-0.2736	-30.5	0	-30.5	-0.0067	-30.5	0	-30.5	-0.2028	-30.5	0	-30.5	-0.2188	-30.5	0	-30.5	-0.2892	-30.5	0	-30.5	0.0297999	-30.5	0	-30.5	0.1241	-30.5	0	-30.5	-1.2227	-30.5	0
						-30.4	-0.2694	-30.4	0	-30.4	-0.1443	-30.4	0	-30.4	-0.2701	-30.4	0	-30.4	-0.0017	-30.4	0	-30.4	-0.2033	-30.4	0	-30.4	-0.2146	-30.4	0	-30.4	-0.289	-30.4	0	-30.4	0.0277	-30.4	0	-30.4	0.1286	-30.4	0	-30.4	-1.2197	-30.4	0
						-30.3	-0.2681	-30.3	0	-30.3	-0.1463	-30.3	0	-30.3	-0.268	-30.3	0	-30.3	0.0024	-30.3	0	-30.3	-0.2021	-30.3	0	-30.3	-0.2128	-30.3	0	-30.3	-0.2871	-30.3	0	-30.3	0.0272	-30.3	0	-30.3	0.1304	-30.3	0	-30.3	-1.2121	-30.3	0
						-30.2	-0.2672	-30.2	0	-30.2	-0.1471	-30.2	0	-30.2	-0.2651	-30.2	0	-30.2	0.007	-30.2	0	-30.2	-0.2049	-30.2	0	-30.2	-0.2099	-30.2	0	-30.2	-0.2804	-30.2	0	-30.2	0.0255	-30.2	0	-30.2	0.1298	-30.2	0	-30.2	-1.207	-30.2	0
						-30.1	-0.2658	-30.1	0	-30.1	-0.153	-30.1	0	-30.1	-0.2655	-30.1	0	-30.1	0.0054	-30.1	0	-30.1	-0.2067	-30.1	0	-30.1	-0.2107	-30.1	0	-30.1	-0.2823	-30.1	0	-30.1	0.0287	-30.1	0	-30.1	0.1286	-30.1	0	-30.1	-1.2051	-30.1	0
						-30	-0.2662	-30	0	-30	-0.1557	-30	0	-30	-0.265	-30	0	-30	0.0049	-30	0	-30	-0.2027	-30	0	-30	-0.2109	-30	0	-30	-0.281	-30	0	-30	0.0298	-30	0	-30	0.1335	-30	0	-30	-1.2013	-30	0
						-29.9	-0.2632	-29.9	0	-29.9	-0.1547	-29.9	0	-29.9	-0.2646	-29.9	0	-29.9	0.0091	-29.9	0	-29.9	-0.1995	-29.9	0	-29.9	-0.2089	-29.9	0	-29.9	-0.2795	-29.9	0	-29.9	0.0285	-29.9	0	-29.9	0.1316	-29.9	0	-29.9	-1.1954	-29.9	0
						-29.8	-0.263	-29.8	0	-29.8	-0.1557	-29.8	0	-29.8	-0.2637	-29.8	0	-29.8	0.0096	-29.8	0	-29.8	-0.1982	-29.8	0	-29.8	-0.21	-29.8	0	-29.8	-0.2785	-29.8	0	-29.8	0.0272	-29.8	0	-29.8	0.1352	-29.8	0	-29.8	-1.1877	-29.8	0
						-29.7	-0.2642	-29.7	0	-29.7	-0.1518	-29.7	0	-29.7	-0.2654	-29.7	0	-29.7	0.0099	-29.7	0	-29.7	-0.1965	-29.7	0	-29.7	-0.2128	-29.7	0	-29.7	-0.2765	-29.7	0	-29.7	0.0276	-29.7	0	-29.7	0.1345	-29.7	0	-29.7	-1.1785	-29.7	0
						-29.6	-0.2658	-29.6	0	-29.6	-0.1472	-29.6	0	-29.6	-0.2673	-29.6	0	-29.6	0.0108	-29.6	0	-29.6	-0.1947	-29.6	0	-29.6	-0.2151	-29.6	0	-29.6	-0.2752	-29.6	0	-29.6	0.0339999	-29.6	0	-29.6	0.135	-29.6	0	-29.6	-1.1753	-29.6	0
						-29.5	-0.2662	-29.5	0	-29.5	-0.1473	-29.5	0	-29.5	-0.2689	-29.5	0	-29.5	0.009	-29.5	0	-29.5	-0.1933	-29.5	0	-29.5	-0.2087	-29.5	0	-29.5	-0.2746	-29.5	0	-29.5	0.0425999	-29.5	0	-29.5	0.1403	-29.5	0	-29.5	-1.1734	-29.5	0
						-29.4	-0.2643	-29.4	0	-29.4	-0.1472	-29.4	0	-29.4	-0.2657	-29.4	0	-29.4	0.0116	-29.4	0	-29.4	-0.1966	-29.4	0	-29.4	-0.2077	-29.4	0	-29.4	-0.2761	-29.4	0	-29.4	0.0461	-29.4	0	-29.4	0.1442	-29.4	0	-29.4	-1.1717	-29.4	0
						-29.3	-0.2635	-29.3	0	-29.3	-0.1441	-29.3	0	-29.3	-0.2701	-29.3	0	-29.3	0.0093	-29.3	0	-29.3	-0.1965	-29.3	0	-29.3	-0.2053	-29.3	0	-29.3	-0.2724	-29.3	0	-29.3	0.0477	-29.3	0	-29.3	0.1495	-29.3	0	-29.3	-1.1696	-29.3	0
						-29.2	-0.2598	-29.2	0	-29.2	-0.1384	-29.2	0	-29.2	-0.2717	-29.2	0	-29.2	0.0069	-29.2	0	-29.2	-0.1968	-29.2	0	-29.2	-0.2027	-29.2	0	-29.2	-0.2675	-29.2	0	-29.2	0.0483	-29.2	0	-29.2	0.1548	-29.2	0	-29.2	-1.163	-29.2	0
						-29.1	-0.2611	-29.1	0	-29.1	-0.1385	-29.1	0	-29.1	-0.2753	-29.1	0	-29.1	0.0096	-29.1	0	-29.1	-0.1962	-29.1	0	-29.1	-0.2041	-29.1	0	-29.1	-0.2689	-29.1	0	-29.1	0.0508	-29.1	0	-29.1	0.1527	-29.1	0	-29.1	-1.155	-29.1	0
						-29	-0.2649	-29	0	-29	-0.1337	-29	0	-29	-0.2731	-29	0	-29	0.0118	-29	0	-29	-0.1925	-29	0	-29	-0.2036	-29	0	-29	-0.2718	-29	0	-29	0.0465001	-29	0	-29	0.1536	-29	0	-29	-1.1477	-29	0
						-28.9	-0.2635	-28.9	0	-28.9	-0.1348	-28.9	0	-28.9	-0.2674	-28.9	0	-28.9	0.013	-28.9	0	-28.9	-0.1886	-28.9	0	-28.9	-0.2004	-28.9	0	-28.9	-0.2753	-28.9	0	-28.9	0.0427001	-28.9	0	-28.9	0.1525	-28.9	0	-28.9	-1.1408	-28.9	0
						-28.8	-0.2569	-28.8	0	-28.8	-0.1378	-28.8	0	-28.8	-0.2601	-28.8	0	-28.8	0.0143	-28.8	0	-28.8	-0.1884	-28.8	0	-28.8	-0.195	-28.8	0	-28.8	-0.2727	-28.8	0	-28.8	0.0398	-28.8	0	-28.8	0.1518	-28.8	0	-28.8	-1.1361	-28.8	0
						-28.7	-0.2549	-28.7	0	-28.7	-0.1341	-28.7	0	-28.7	-0.2565	-28.7	0	-28.7	0.0145	-28.7	0	-28.7	-0.1886	-28.7	0	-28.7	-0.1945	-28.7	0	-28.7	-0.2748	-28.7	0	-28.7	0.0324	-28.7	0	-28.7	0.1481	-28.7	0	-28.7	-1.1274	-28.7	0
						-28.6	-0.2518	-28.6	0	-28.6	-0.134	-28.6	0	-28.6	-0.2537	-28.6	0	-28.6	0.0117	-28.6	0	-28.6	-0.1875	-28.6	0	-28.6	-0.1961	-28.6	0	-28.6	-0.2725	-28.6	0	-28.6	0.0336	-28.6	0	-28.6	0.1509	-28.6	0	-28.6	-1.1231	-28.6	0
						-28.5	-0.2504	-28.5	0	-28.5	-0.1307	-28.5	0	-28.5	-0.254	-28.5	0	-28.5	0.0122	-28.5	0	-28.5	-0.1823	-28.5	0	-28.5	-0.1919	-28.5	0	-28.5	-0.2706	-28.5	0	-28.5	0.035	-28.5	0	-28.5	0.1512	-28.5	0	-28.5	-1.1193	-28.5	0
						-28.4	-0.2471	-28.4	0	-28.4	-0.1313	-28.4	0	-28.4	-0.2496	-28.4	0	-28.4	0.0099	-28.4	0	-28.4	-0.1816	-28.4	0	-28.4	-0.1938	-28.4	0	-28.4	-0.2737	-28.4	0	-28.4	0.0344001	-28.4	0	-28.4	0.153	-28.4	0	-28.4	-1.1134	-28.4	0
						-28.3	-0.2492	-28.3	0	-28.3	-0.1335	-28.3	0	-28.3	-0.2454	-28.3	0	-28.3	0.0073	-28.3	0	-28.3	-0.1798	-28.3	0	-28.3	-0.1962	-28.3	0	-28.3	-0.2745	-28.3	0	-28.3	0.0325	-28.3	0	-28.3	0.1567	-28.3	0	-28.3	-1.1035	-28.3	0
						-28.2	-0.2499	-28.2	0	-28.2	-0.1417	-28.2	0	-28.2	-0.244	-28.2	0	-28.2	0.0086	-28.2	0	-28.2	-0.1745	-28.2	0	-28.2	-0.1993	-28.2	0	-28.2	-0.2736	-28.2	0	-28.2	0.0287	-28.2	0	-28.2	0.157	-28.2	0	-28.2	-1.1	-28.2	0
						-28.1	-0.2488	-28.1	0	-28.1	-0.1391	-28.1	0	-28.1	-0.2451	-28.1	0	-28.1	0.0073	-28.1	0	-28.1	-0.1696	-28.1	0	-28.1	-0.1999	-28.1	0	-28.1	-0.2742	-28.1	0	-28.1	0.0246	-28.1	0	-28.1	0.1551	-28.1	0	-28.1	-1.0951	-28.1	0
						-28	-0.2517	-28	0	-28	-0.1333	-28	0	-28	-0.2431	-28	0	-28	0.0056	-28	0	-28	-0.1716	-28	0	-28	-0.1996	-28	0	-28	-0.2749	-28	0	-28	0.0229001	-28	0	-28	0.1541	-28	0	-28	-1.0923	-28	0
						-27.9	-0.2511	-27.9	0	-27.9	-0.1323	-27.9	0	-27.9	-0.2418	-27.9	0	-27.9	0.0038	-27.9	0	-27.9	-0.1688	-27.9	0	-27.9	-0.1992	-27.9	0	-27.9	-0.2699	-27.9	0	-27.9	0.0221	-27.9	0	-27.9	0.1503	-27.9	0	-27.9	-1.0874	-27.9	0
						-27.8	-0.2523	-27.8	0	-27.8	-0.1272	-27.8	0	-27.8	-0.2377	-27.8	0	-27.8	0.0032	-27.8	0	-27.8	-0.1682	-27.8	0	-27.8	-0.2002	-27.8	0	-27.8	-0.2686	-27.8	0	-27.8	0.019	-27.8	0	-27.8	0.1467	-27.8	0	-27.8	-1.0821	-27.8	0
						-27.7	-0.254	-27.7	0	-27.7	-0.1188	-27.7	0	-27.7	-0.2362	-27.7	0	-27.7	-0.0015	-27.7	0	-27.7	-0.1693	-27.7	0	-27.7	-0.2015	-27.7	0	-27.7	-0.2736	-27.7	0	-27.7	0.0182	-27.7	0	-27.7	0.1436	-27.7	0	-27.7	-1.0742	-27.7	0
						-27.6	-0.2538	-27.6	0	-27.6	-0.1123	-27.6	0	-27.6	-0.2332	-27.6	0	-27.6	-0.000400068	-27.6	0	-27.6	-0.1663	-27.6	0	-27.6	-0.1975	-27.6	0	-27.6	-0.2768	-27.6	0	-27.6	0.0164	-27.6	0	-27.6	0.1425	-27.6	0	-27.6	-1.0652	-27.6	0
						-27.5	-0.2542	-27.5	0	-27.5	-0.1093	-27.5	0	-27.5	-0.2287	-27.5	0	-27.5	-0.00050008	-27.5	0	-27.5	-0.1622	-27.5	0	-27.5	-0.1979	-27.5	0	-27.5	-0.2722	-27.5	0	-27.5	0.0141001	-27.5	0	-27.5	0.1451	-27.5	0	-27.5	-1.0562	-27.5	0
						-27.4	-0.2569	-27.4	0	-27.4	-0.1067	-27.4	0	-27.4	-0.2227	-27.4	0	-27.4	0.0024	-27.4	0	-27.4	-0.1599	-27.4	0	-27.4	-0.1964	-27.4	0	-27.4	-0.2733	-27.4	0	-27.4	0.00990006	-27.4	0	-27.4	0.151	-27.4	0	-27.4	-1.047	-27.4	0
						-27.3	-0.2555	-27.3	0	-27.3	-0.1027	-27.3	0	-27.3	-0.2194	-27.3	0	-27.3	-0.000899974	-27.3	0	-27.3	-0.1543	-27.3	0	-27.3	-0.1969	-27.3	0	-27.3	-0.2711	-27.3	0	-27.3	0.00460005	-27.3	0	-27.3	0.1508	-27.3	0	-27.3	-1.0384	-27.3	0
						-27.2	-0.253	-27.2	0	-27.2	-0.0965	-27.2	0	-27.2	-0.2128	-27.2	0	-27.2	0.0042	-27.2	0	-27.2	-0.1491	-27.2	0	-27.2	-0.1928	-27.2	0	-27.2	-0.2738	-27.2	0	-27.2	-0.0033	-27.2	0	-27.2	0.1481	-27.2	0	-27.2	-1.0273	-27.2	0
						-27.1	-0.2528	-27.1	0	-27.1	-0.0981	-27.1	0	-27.1	-0.2094	-27.1	0	-27.1	0.000299946	-27.1	0	-27.1	-0.1539	-27.1	0	-27.1	-0.1915	-27.1	0	-27.1	-0.2714	-27.1	0	-27.1	-0.0038	-27.1	0	-27.1	0.1478	-27.1	0	-27.1	-1.0221	-27.1	0
						-27	-0.2554	-27	0	-27	-0.0997	-27	0	-27	-0.2047	-27	0	-27	0.0026	-27	0	-27	-0.1487	-27	0	-27	-0.1883	-27	0	-27	-0.2709	-27	0	-27	-0.00669998	-27	0	-27	0.1518	-27	0	-27	-1.0128	-27	0
						-26.9	-0.2526	-26.9	0	-26.9	-0.0923	-26.9	0	-26.9	-0.2004	-26.9	0	-26.9	0.0056	-26.9	0	-26.9	-0.1479	-26.9	0	-26.9	-0.1825	-26.9	0	-26.9	-0.2718	-26.9	0	-26.9	-0.00310007	-26.9	0	-26.9	0.1541	-26.9	0	-26.9	-1.0119	-26.9	0
						-26.8	-0.251	-26.8	0	-26.8	-0.0885	-26.8	0	-26.8	-0.1967	-26.8	0	-26.8	0.0043	-26.8	0	-26.8	-0.1457	-26.8	0	-26.8	-0.176	-26.8	0	-26.8	-0.2705	-26.8	0	-26.8	-0.00230003	-26.8	0	-26.8	0.1529	-26.8	0	-26.8	-1.0079	-26.8	0
						-26.7	-0.2469	-26.7	0	-26.7	-0.0783	-26.7	0	-26.7	-0.1959	-26.7	0	-26.7	0.0093	-26.7	0	-26.7	-0.1459	-26.7	0	-26.7	-0.177	-26.7	0	-26.7	-0.2669	-26.7	0	-26.7	-0.000200004	-26.7	0	-26.7	0.1553	-26.7	0	-26.7	-1.0048	-26.7	0
						-26.6	-0.2475	-26.6	0	-26.6	-0.073	-26.6	0	-26.6	-0.1934	-26.6	0	-26.6	0.0084	-26.6	0	-26.6	-0.1453	-26.6	0	-26.6	-0.1736	-26.6	0	-26.6	-0.2653	-26.6	0	-26.6	-0.0025	-26.6	0	-26.6	0.1571	-26.6	0	-26.6	-1.0025	-26.6	0
						-26.5	-0.2503	-26.5	0	-26.5	-0.0675	-26.5	0	-26.5	-0.1903	-26.5	0	-26.5	0.007	-26.5	0	-26.5	-0.1438	-26.5	0	-26.5	-0.1745	-26.5	0	-26.5	-0.265	-26.5	0	-26.5	-0.00829989	-26.5	0	-26.5	0.1561	-26.5	0	-26.5	-0.9969	-26.5	0
						-26.4	-0.2567	-26.4	0	-26.4	-0.068	-26.4	0	-26.4	-0.1882	-26.4	0	-26.4	0.0081	-26.4	0	-26.4	-0.1434	-26.4	0	-26.4	-0.1736	-26.4	0	-26.4	-0.2615	-26.4	0	-26.4	-0.0145999	-26.4	0	-26.4	0.1559	-26.4	0	-26.4	-0.9913	-26.4	0
						-26.3	-0.2588	-26.3	0	-26.3	-0.0653	-26.3	0	-26.3	-0.188	-26.3	0	-26.3	0.0111	-26.3	0	-26.3	-0.1376	-26.3	0	-26.3	-0.1695	-26.3	0	-26.3	-0.2631	-26.3	0	-26.3	-0.0138	-26.3	0	-26.3	0.1574	-26.3	0	-26.3	-0.9889	-26.3	0
						-26.2	-0.2611	-26.2	0	-26.2	-0.0606	-26.2	0	-26.2	-0.1874	-26.2	0	-26.2	0.0137	-26.2	0	-26.2	-0.1399	-26.2	0	-26.2	-0.1721	-26.2	0	-26.2	-0.2655	-26.2	0	-26.2	-0.0137	-26.2	0	-26.2	0.1509	-26.2	0	-26.2	-0.9842	-26.2	0
						-26.1	-0.2569	-26.1	0	-26.1	-0.056	-26.1	0	-26.1	-0.1849	-26.1	0	-26.1	0.0127	-26.1	0	-26.1	-0.1443	-26.1	0	-26.1	-0.1703	-26.1	0	-26.1	-0.2693	-26.1	0	-26.1	-0.00770001	-26.1	0	-26.1	0.1517	-26.1	0	-26.1	-0.9761	-26.1	0
						-26	-0.2556	-26	0	-26	-0.0537	-26	0	-26	-0.1779	-26	0	-26	0.0056	-26	0	-26	-0.144	-26	0	-26	-0.171	-26	0	-26	-0.2667	-26	0	-26	-0.00969994	-26	0	-26	0.154	-26	0	-26	-0.9675	-26	0
						-25.9	-0.2531	-25.9	0	-25.9	-0.0536	-25.9	0	-25.9	-0.1711	-25.9	0	-25.9	0.0062	-25.9	0	-25.9	-0.144	-25.9	0	-25.9	-0.1694	-25.9	0	-25.9	-0.2607	-25.9	0	-25.9	-0.0169999	-25.9	0	-25.9	0.154	-25.9	0	-25.9	-0.9642	-25.9	0
						-25.8	-0.2491	-25.8	0	-25.8	-0.0489	-25.8	0	-25.8	-0.1711	-25.8	0	-25.8	0.0101	-25.8	0	-25.8	-0.1372	-25.8	0	-25.8	-0.1686	-25.8	0	-25.8	-0.2598	-25.8	0	-25.8	-0.0228999	-25.8	0	-25.8	0.1565	-25.8	0	-25.8	-0.9589	-25.8	0
						-25.7	-0.2516	-25.7	0	-25.7	-0.0412	-25.7	0	-25.7	-0.1655	-25.7	0	-25.7	0.0117	-25.7	0	-25.7	-0.1382	-25.7	0	-25.7	-0.1633	-25.7	0	-25.7	-0.2588	-25.7	0	-25.7	-0.0195	-25.7	0	-25.7	0.1585	-25.7	0	-25.7	-0.9559	-25.7	0
						-25.6	-0.2513	-25.6	0	-25.6	-0.0454	-25.6	0	-25.6	-0.1591	-25.6	0	-25.6	0.0091	-25.6	0	-25.6	-0.1376	-25.6	0	-25.6	-0.1596	-25.6	0	-25.6	-0.2563	-25.6	0	-25.6	-0.0157	-25.6	0	-25.6	0.1567	-25.6	0	-25.6	-0.9498	-25.6	0
						-25.5	-0.2479	-25.5	0	-25.5	-0.0407	-25.5	0	-25.5	-0.1561	-25.5	0	-25.5	0.0065	-25.5	0	-25.5	-0.134	-25.5	0	-25.5	-0.1561	-25.5	0	-25.5	-0.2551	-25.5	0	-25.5	-0.0139001	-25.5	0	-25.5	0.1532	-25.5	0	-25.5	-0.9485	-25.5	0
						-25.4	-0.2468	-25.4	0	-25.4	-0.0375	-25.4	0	-25.4	-0.155	-25.4	0	-25.4	0.0034	-25.4	0	-25.4	-0.1302	-25.4	0	-25.4	-0.1591	-25.4	0	-25.4	-0.2488	-25.4	0	-25.4	-0.0172	-25.4	0	-25.4	0.1495	-25.4	0	-25.4	-0.949	-25.4	0
						-25.3	-0.246	-25.3	0	-25.3	-0.037	-25.3	0	-25.3	-0.1597	-25.3	0	-25.3	0.0098	-25.3	0	-25.3	-0.1264	-25.3	0	-25.3	-0.1606	-25.3	0	-25.3	-0.2494	-25.3	0	-25.3	-0.0150001	-25.3	0	-25.3	0.1479	-25.3	0	-25.3	-0.9462	-25.3	0
						-25.2	-0.2478	-25.2	0	-25.2	-0.0328	-25.2	0	-25.2	-0.1581	-25.2	0	-25.2	0.008	-25.2	0	-25.2	-0.1246	-25.2	0	-25.2	-0.1598	-25.2	0	-25.2	-0.2532	-25.2	0	-25.2	-0.0119	-25.2	0	-25.2	0.1476	-25.2	0	-25.2	-0.9411	-25.2	0
						-25.1	-0.2496	-25.1	0	-25.1	-0.0305	-25.1	0	-25.1	-0.1553	-25.1	0	-25.1	0.0048	-25.1	0	-25.1	-0.1206	-25.1	0	-25.1	-0.1592	-25.1	0	-25.1	-0.2475	-25.1	0	-25.1	-0.00850002	-25.1	0	-25.1	0.148	-25.1	0	-25.1	-0.9366	-25.1	0
						-25	-0.2485	-25	0	-25	-0.0252	-25	0	-25	-0.1512	-25	0	-25	0.0056	-25	0	-25	-0.1181	-25	0	-25	-0.157	-25	0	-25	-0.2473	-25	0	-25	-0.00999996	-25	0	-25	0.1481	-25	0	-25	-0.9313	-25	0
						-24.9	-0.2484	-24.9	0	-24.9	-0.029	-24.9	0	-24.9	-0.1517	-24.9	0	-24.9	0.0052	-24.9	0	-24.9	-0.1219	-24.9	0	-24.9	-0.1566	-24.9	0	-24.9	-0.2501	-24.9	0	-24.9	-0.0123	-24.9	0	-24.9	0.1434	-24.9	0	-24.9	-0.929	-24.9	0
						-24.8	-0.247	-24.8	0	-24.8	-0.0261	-24.8	0	-24.8	-0.1497	-24.8	0	-24.8	0.0012	-24.8	0	-24.8	-0.1186	-24.8	0	-24.8	-0.153	-24.8	0	-24.8	-0.2487	-24.8	0	-24.8	-0.0118	-24.8	0	-24.8	0.1427	-24.8	0	-24.8	-0.9259	-24.8	0
						-24.7	-0.2475	-24.7	0	-24.7	-0.0219	-24.7	0	-24.7	-0.1518	-24.7	0	-24.7	0.0052	-24.7	0	-24.7	-0.1135	-24.7	0	-24.7	-0.151	-24.7	0	-24.7	-0.2469	-24.7	0	-24.7	-0.0094	-24.7	0	-24.7	0.1441	-24.7	0	-24.7	-0.9188	-24.7	0
						-24.6	-0.2484	-24.6	0	-24.6	-0.0123	-24.6	0	-24.6	-0.1568	-24.6	0	-24.6	0.0073	-24.6	0	-24.6	-0.1097	-24.6	0	-24.6	-0.1427	-24.6	0	-24.6	-0.2447	-24.6	0	-24.6	-0.011	-24.6	0	-24.6	0.1447	-24.6	0	-24.6	-0.9147	-24.6	0
						-24.5	-0.2528	-24.5	0	-24.5	-0.0043	-24.5	0	-24.5	-0.1579	-24.5	0	-24.5	0.0069	-24.5	0	-24.5	-0.1059	-24.5	0	-24.5	-0.1396	-24.5	0	-24.5	-0.2426	-24.5	0	-24.5	-0.0127	-24.5	0	-24.5	0.1465	-24.5	0	-24.5	-0.9112	-24.5	0
						-24.4	-0.2542	-24.4	0	-24.4	-0.002	-24.4	0	-24.4	-0.1592	-24.4	0	-24.4	-0.000199938	-24.4	0	-24.4	-0.1065	-24.4	0	-24.4	-0.1392	-24.4	0	-24.4	-0.2435	-24.4	0	-24.4	-0.0124	-24.4	0	-24.4	0.1471	-24.4	0	-24.4	-0.9106	-24.4	0
						-24.3	-0.257	-24.3	0	-24.3	-0.0011	-24.3	0	-24.3	-0.1575	-24.3	0	-24.3	-0.0029	-24.3	0	-24.3	-0.1059	-24.3	0	-24.3	-0.1391	-24.3	0	-24.3	-0.2429	-24.3	0	-24.3	-0.0104	-24.3	0	-24.3	0.1445	-24.3	0	-24.3	-0.8984	-24.3	0
						-24.2	-0.262	-24.2	0	-24.2	0.0043	-24.2	0	-24.2	-0.1534	-24.2	0	-24.2	-0.0077	-24.2	0	-24.2	-0.1061	-24.2	0	-24.2	-0.1382	-24.2	0	-24.2	-0.2457	-24.2	0	-24.2	-0.0139	-24.2	0	-24.2	0.143	-24.2	0	-24.2	-0.8947	-24.2	0
						-24.1	-0.2674	-24.1	0	-24.1	0.0054	-24.1	0	-24.1	-0.154	-24.1	0	-24.1	-0.0093	-24.1	0	-24.1	-0.1026	-24.1	0	-24.1	-0.1379	-24.1	0	-24.1	-0.2471	-24.1	0	-24.1	-0.0207999	-24.1	0	-24.1	0.1442	-24.1	0	-24.1	-0.8894	-24.1	0
						-24	-0.2661	-24	0	-24	0.0144	-24	0	-24	-0.1566	-24	0	-24	-0.008	-24	0	-24	-0.1021	-24	0	-24	-0.1383	-24	0	-24	-0.2436	-24	0	-24	-0.0248999	-24	0	-24	0.1493	-24	0	-24	-0.8802	-24	0
						-23.9	-0.2605	-23.9	0	-23.9	0.0215	-23.9	0	-23.9	-0.1588	-23.9	0	-23.9	-0.0068	-23.9	0	-23.9	-0.1043	-23.9	0	-23.9	-0.1376	-23.9	0	-23.9	-0.2454	-23.9	0	-23.9	-0.0287999	-23.9	0	-23.9	0.1442	-23.9	0	-23.9	-0.8713	-23.9	0
						-23.8	-0.2575	-23.8	0	-23.8	0.0213	-23.8	0	-23.8	-0.1587	-23.8	0	-23.8	-0.0085	-23.8	0	-23.8	-0.1028	-23.8	0	-23.8	-0.1387	-23.8	0	-23.8	-0.2452	-23.8	0	-23.8	-0.0317999	-23.8	0	-23.8	0.1479	-23.8	0	-23.8	-0.8675	-23.8	0
						-23.7	-0.2571	-23.7	0	-23.7	0.0195	-23.7	0	-23.7	-0.1575	-23.7	0	-23.7	-0.0126	-23.7	0	-23.7	-0.1043	-23.7	0	-23.7	-0.1364	-23.7	0	-23.7	-0.2417	-23.7	0	-23.7	-0.0322	-23.7	0	-23.7	0.1458	-23.7	0	-23.7	-0.8652	-23.7	0
						-23.6	-0.2594	-23.6	0	-23.6	0.0255	-23.6	0	-23.6	-0.1579	-23.6	0	-23.6	-0.0144	-23.6	0	-23.6	-0.1029	-23.6	0	-23.6	-0.1338	-23.6	0	-23.6	-0.2396	-23.6	0	-23.6	-0.0336	-23.6	0	-23.6	0.1423	-23.6	0	-23.6	-0.8626	-23.6	0
						-23.5	-0.259	-23.5	0	-23.5	0.0265	-23.5	0	-23.5	-0.1568	-23.5	0	-23.5	-0.0163	-23.5	0	-23.5	-0.1013	-23.5	0	-23.5	-0.129	-23.5	0	-23.5	-0.2435	-23.5	0	-23.5	-0.037	-23.5	0	-23.5	0.1453	-23.5	0	-23.5	-0.8539	-23.5	0
						-23.4	-0.2586	-23.4	0	-23.4	0.031	-23.4	0	-23.4	-0.16	-23.4	0	-23.4	-0.0159	-23.4	0	-23.4	-0.0988	-23.4	0	-23.4	-0.1298	-23.4	0	-23.4	-0.2414	-23.4	0	-23.4	-0.0464999	-23.4	0	-23.4	0.1413	-23.4	0	-23.4	-0.8476	-23.4	0
						-23.3	-0.2582	-23.3	0	-23.3	0.0322	-23.3	0	-23.3	-0.1655	-23.3	0	-23.3	-0.0159	-23.3	0	-23.3	-0.096	-23.3	0	-23.3	-0.1269	-23.3	0	-23.3	-0.238	-23.3	0	-23.3	-0.0524	-23.3	0	-23.3	0.1408	-23.3	0	-23.3	-0.8415	-23.3	0
						-23.2	-0.255	-23.2	0	-23.2	0.032	-23.2	0	-23.2	-0.1671	-23.2	0	-23.2	-0.0191	-23.2	0	-23.2	-0.0923	-23.2	0	-23.2	-0.1198	-23.2	0	-23.2	-0.2386	-23.2	0	-23.2	-0.0595	-23.2	0	-23.2	0.1413	-23.2	0	-23.2	-0.8312	-23.2	0
						-23.1	-0.2519	-23.1	0	-23.1	0.0316	-23.1	0	-23.1	-0.1666	-23.1	0	-23.1	-0.0221	-23.1	0	-23.1	-0.0929	-23.1	0	-23.1	-0.1205	-23.1	0	-23.1	-0.2395	-23.1	0	-23.1	-0.0637	-23.1	0	-23.1	0.1378	-23.1	0	-23.1	-0.8254	-23.1	0
						-23	-0.2464	-23	0	-23	0.0382	-23	0	-23	-0.1653	-23	0	-23	-0.025	-23	0	-23	-0.0934	-23	0	-23	-0.1174	-23	0	-23	-0.2377	-23	0	-23	-0.0654	-23	0	-23	0.138	-23	0	-23	-0.823	-23	0
						-22.9	-0.2433	-22.9	0	-22.9	0.0361	-22.9	0	-22.9	-0.1658	-22.9	0	-22.9	-0.0271	-22.9	0	-22.9	-0.0938	-22.9	0	-22.9	-0.1202	-22.9	0	-22.9	-0.2318	-22.9	0	-22.9	-0.0679	-22.9	0	-22.9	0.1367	-22.9	0	-22.9	-0.8233	-22.9	0
						-22.8	-0.2429	-22.8	0	-22.8	0.0398	-22.8	0	-22.8	-0.1722	-22.8	0	-22.8	-0.0237	-22.8	0	-22.8	-0.0952	-22.8	0	-22.8	-0.1251	-22.8	0	-22.8	-0.2317	-22.8	0	-22.8	-0.0655001	-22.8	0	-22.8	0.1403	-22.8	0	-22.8	-0.8211	-22.8	0
						-22.7	-0.2389	-22.7	0	-22.7	0.0427	-22.7	0	-22.7	-0.1809	-22.7	0	-22.7	-0.0203	-22.7	0	-22.7	-0.093	-22.7	0	-22.7	-0.1235	-22.7	0	-22.7	-0.2284	-22.7	0	-22.7	-0.066	-22.7	0	-22.7	0.1409	-22.7	0	-22.7	-0.8177	-22.7	0
						-22.6	-0.2365	-22.6	0	-22.6	0.042	-22.6	0	-22.6	-0.1864	-22.6	0	-22.6	-0.0204	-22.6	0	-22.6	-0.0907	-22.6	0	-22.6	-0.124	-22.6	0	-22.6	-0.2222	-22.6	0	-22.6	-0.0624999	-22.6	0	-22.6	0.1429	-22.6	0	-22.6	-0.8125	-22.6	0
						-22.5	-0.233	-22.5	0	-22.5	0.0435	-22.5	0	-22.5	-0.1898	-22.5	0	-22.5	-0.0244	-22.5	0	-22.5	-0.0906	-22.5	0	-22.5	-0.1234	-22.5	0	-22.5	-0.2194	-22.5	0	-22.5	-0.0691999	-22.5	0	-22.5	0.1405	-22.5	0	-22.5	-0.8087	-22.5	0
						-22.4	-0.2258	-22.4	0	-22.4	0.0423	-22.4	0	-22.4	-0.1917	-22.4	0	-22.4	-0.0324	-22.4	0	-22.4	-0.0874	-22.4	0	-22.4	-0.119	-22.4	0	-22.4	-0.2179	-22.4	0	-22.4	-0.0759999	-22.4	0	-22.4	0.1368	-22.4	0	-22.4	-0.8009	-22.4	0
						-22.3	-0.2247	-22.3	0	-22.3	0.051	-22.3	0	-22.3	-0.1878	-22.3	0	-22.3	-0.0328	-22.3	0	-22.3	-0.0875	-22.3	0	-22.3	-0.1109	-22.3	0	-22.3	-0.2131	-22.3	0	-22.3	-0.0796	-22.3	0	-22.3	0.1356	-22.3	0	-22.3	-0.7908	-22.3	0
						-22.2	-0.2273	-22.2	0	-22.2	0.0572	-22.2	0	-22.2	-0.1851	-22.2	0	-22.2	-0.0376	-22.2	0	-22.2	-0.0873	-22.2	0	-22.2	-0.1085	-22.2	0	-22.2	-0.2102	-22.2	0	-22.2	-0.0759	-22.2	0	-22.2	0.1348	-22.2	0	-22.2	-0.797	-22.2	0
						-22.1	-0.2252	-22.1	0	-22.1	0.0662	-22.1	0	-22.1	-0.1868	-22.1	0	-22.1	-0.0333	-22.1	0	-22.1	-0.0836	-22.1	0	-22.1	-0.1104	-22.1	0	-22.1	-0.2102	-22.1	0	-22.1	-0.0789	-22.1	0	-22.1	0.1357	-22.1	0	-22.1	-0.792	-22.1	0
						-22	-0.2268	-22	0	-22	0.0749	-22	0	-22	-0.188	-22	0	-22	-0.0282	-22	0	-22	-0.0753	-22	0	-22	-0.1007	-22	0	-22	-0.2069	-22	0	-22	-0.0829999	-22	0	-22	0.1342	-22	0	-22	-0.794	-22	0
						-21.9	-0.2152	-21.9	0	-21.9	0.0735	-21.9	0	-21.9	-0.1956	-21.9	0	-21.9	-0.0327	-21.9	0	-21.9	-0.0826	-21.9	0	-21.9	-0.0971999	-21.9	0	-21.9	-0.2048	-21.9	0	-21.9	-0.0795	-21.9	0	-21.9	0.1323	-21.9	0	-21.9	-0.7958	-21.9	0
						-21.8	-0.2041	-21.8	0	-21.8	0.0652	-21.8	0	-21.8	-0.1993	-21.8	0	-21.8	-0.0315	-21.8	0	-21.8	-0.0839	-21.8	0	-21.8	-0.0955	-21.8	0	-21.8	-0.2101	-21.8	0	-21.8	-0.0821999	-21.8	0	-21.8	0.1486	-21.8	0	-21.8	-0.7908	-21.8	0
						-21.7	-0.1954	-21.7	0	-21.7	0.0579	-21.7	0	-21.7	-0.2054	-21.7	0	-21.7	-0.0297	-21.7	0	-21.7	-0.091	-21.7	0	-21.7	-0.1011	-21.7	0	-21.7	-0.2085	-21.7	0	-21.7	-0.0846	-21.7	0	-21.7	0.1643	-21.7	0	-21.7	-0.78	-21.7	0
						-21.6	-0.1867	-21.6	0	-21.6	0.0715	-21.6	0	-21.6	-0.2041	-21.6	0	-21.6	-0.0303	-21.6	0	-21.6	-0.0958	-21.6	0	-21.6	-0.1	-21.6	0	-21.6	-0.2108	-21.6	0	-21.6	-0.0928999	-21.6	0	-21.6	0.1739	-21.6	0	-21.6	-0.7737	-21.6	0
						-21.5	-0.186	-21.5	0	-21.5	0.0747	-21.5	0	-21.5	-0.2068	-21.5	0	-21.5	-0.0276	-21.5	0	-21.5	-0.102	-21.5	0	-21.5	-0.0984001	-21.5	0	-21.5	-0.2076	-21.5	0	-21.5	-0.102	-21.5	0	-21.5	0.1755	-21.5	0	-21.5	-0.7624	-21.5	0
						-21.4	-0.1922	-21.4	0	-21.4	0.0772	-21.4	0	-21.4	-0.2056	-21.4	0	-21.4	-0.0305	-21.4	0	-21.4	-0.1044	-21.4	0	-21.4	-0.0962001	-21.4	0	-21.4	-0.202	-21.4	0	-21.4	-0.11	-21.4	0	-21.4	0.1655	-21.4	0	-21.4	-0.7545	-21.4	0
						-21.3	-0.1896	-21.3	0	-21.3	0.0794	-21.3	0	-21.3	-0.2043	-21.3	0	-21.3	-0.025	-21.3	0	-21.3	-0.1044	-21.3	0	-21.3	-0.0936001	-21.3	0	-21.3	-0.1979	-21.3	0	-21.3	-0.1031	-21.3	0	-21.3	0.1599	-21.3	0	-21.3	-0.7464	-21.3	0
						-21.2	-0.1884	-21.2	0	-21.2	0.0725	-21.2	0	-21.2	-0.2014	-21.2	0	-21.2	-0.0243	-21.2	0	-21.2	-0.101	-21.2	0	-21.2	-0.0924	-21.2	0	-21.2	-0.1954	-21.2	0	-21.2	-0.0914	-21.2	0	-21.2	0.1533	-21.2	0	-21.2	-0.7462	-21.2	0
						-21.1	-0.188	-21.1	0	-21.1	0.0714	-21.1	0	-21.1	-0.2005	-21.1	0	-21.1	-0.0265	-21.1	0	-21.1	-0.1003	-21.1	0	-21.1	-0.0938	-21.1	0	-21.1	-0.1976	-21.1	0	-21.1	-0.0928	-21.1	0	-21.1	0.1564	-21.1	0	-21.1	-0.7527	-21.1	0
						-21	-0.1882	-21	0	-21	0.0646	-21	0	-21	-0.2187	-21	0	-21	-0.0303	-21	0	-21	-0.0944	-21	0	-21	-0.1017	-21	0	-21	-0.2017	-21	0	-21	-0.0976	-21	0	-21	0.1647	-21	0	-21	-0.7597	-21	0
						-20.9	-0.1871	-20.9	0	-20.9	0.0581	-20.9	0	-20.9	-0.2422	-20.9	0	-20.9	-0.0313	-20.9	0	-20.9	-0.0935	-20.9	0	-20.9	-0.101	-20.9	0	-20.9	-0.2002	-20.9	0	-20.9	-0.0968	-20.9	0	-20.9	0.1697	-20.9	0	-20.9	-0.7704	-20.9	0
						-20.8	-0.1788	-20.8	0	-20.8	0.0518	-20.8	0	-20.8	-0.2502	-20.8	0	-20.8	-0.0306	-20.8	0	-20.8	-0.0989	-20.8	0	-20.8	-0.1045	-20.8	0	-20.8	-0.2021	-20.8	0	-20.8	-0.0962	-20.8	0	-20.8	0.18	-20.8	0	-20.8	-0.7642	-20.8	0
						-20.7	-0.1785	-20.7	0	-20.7	0.0531	-20.7	0	-20.7	-0.2514	-20.7	0	-20.7	-0.0323	-20.7	0	-20.7	-0.1	-20.7	0	-20.7	-0.1067	-20.7	0	-20.7	-0.2075	-20.7	0	-20.7	-0.0945	-20.7	0	-20.7	0.1762	-20.7	0	-20.7	-0.7575	-20.7	0
						-20.6	-0.1745	-20.6	0	-20.6	0.0543	-20.6	0	-20.6	-0.2416	-20.6	0	-20.6	-0.0269	-20.6	0	-20.6	-0.1057	-20.6	0	-20.6	-0.111	-20.6	0	-20.6	-0.2068	-20.6	0	-20.6	-0.0953001	-20.6	0	-20.6	0.1801	-20.6	0	-20.6	-0.7459	-20.6	0
						-20.5	-0.1693	-20.5	0	-20.5	0.0514	-20.5	0	-20.5	-0.2372	-20.5	0	-20.5	-0.0246	-20.5	0	-20.5	-0.1091	-20.5	0	-20.5	-0.1126	-20.5	0	-20.5	-0.2061	-20.5	0	-20.5	-0.0876002	-20.5	0	-20.5	0.1855	-20.5	0	-20.5	-0.7392	-20.5	0
						-20.4	-0.1751	-20.4	0	-20.4	0.0485	-20.4	0	-20.4	-0.2331	-20.4	0	-20.4	-0.0167	-20.4	0	-20.4	-0.1108	-20.4	0	-20.4	-0.121	-20.4	0	-20.4	-0.2066	-20.4	0	-20.4	-0.0895	-20.4	0	-20.4	0.1857	-20.4	0	-20.4	-0.73	-20.4	0
						-20.3	-0.1816	-20.3	0	-20.3	0.0514	-20.3	0	-20.3	-0.2307	-20.3	0	-20.3	-0.0182	-20.3	0	-20.3	-0.1102	-20.3	0	-20.3	-0.1235	-20.3	0	-20.3	-0.1962	-20.3	0	-20.3	-0.0858001	-20.3	0	-20.3	0.1837	-20.3	0	-20.3	-0.725	-20.3	0
						-20.2	-0.1817	-20.2	0	-20.2	0.0591	-20.2	0	-20.2	-0.2373	-20.2	0	-20.2	-0.0191	-20.2	0	-20.2	-0.1108	-20.2	0	-20.2	-0.1219	-20.2	0	-20.2	-0.1967	-20.2	0	-20.2	-0.0897	-20.2	0	-20.2	0.1883	-20.2	0	-20.2	-0.723	-20.2	0
						-20.1	-0.1841	-20.1	0	-20.1	0.0661	-20.1	0	-20.1	-0.2427	-20.1	0	-20.1	-0.0221	-20.1	0	-20.1	-0.1081	-20.1	0	-20.1	-0.1204	-20.1	0	-20.1	-0.2037	-20.1	0	-20.1	-0.0854001	-20.1	0	-20.1	0.1941	-20.1	0	-20.1	-0.7202	-20.1	0
						-20	-0.185	-20	0	-20	0.0738	-20	0	-20	-0.2386	-20	0	-20	-0.0268	-20	0	-20	-0.1109	-20	0	-20	-0.1175	-20	0	-20	-0.1998	-20	0	-20	-0.0801001	-20	0	-20	0.1861	-20	0	-20	-0.7145	-20	0
						-19.9	-0.1844	-19.9	0	-19.9	0.0642	-19.9	0	-19.9	-0.2283	-19.9	0	-19.9	-0.029	-19.9	0	-19.9	-0.1134	-19.9	0	-19.9	-0.1131	-19.9	0	-19.9	-0.1967	-19.9	0	-19.9	-0.071	-19.9	0	-19.9	0.1751	-19.9	0	-19.9	-0.7115	-19.9	0
						-19.8	-0.1838	-19.8	0	-19.8	0.0639	-19.8	0	-19.8	-0.2256	-19.8	0	-19.8	-0.0282	-19.8	0	-19.8	-0.1136	-19.8	0	-19.8	-0.1102	-19.8	0	-19.8	-0.203	-19.8	0	-19.8	-0.0641	-19.8	0	-19.8	0.1614	-19.8	0	-19.8	-0.6996	-19.8	0
						-19.7	-0.1852	-19.7	0	-19.7	0.0622	-19.7	0	-19.7	-0.2246	-19.7	0	-19.7	-0.0323	-19.7	0	-19.7	-0.1156	-19.7	0	-19.7	-0.1118	-19.7	0	-19.7	-0.2028	-19.7	0	-19.7	-0.0572	-19.7	0	-19.7	0.1457	-19.7	0	-19.7	-0.6911	-19.7	0
						-19.6	-0.1823	-19.6	0	-19.6	0.0571	-19.6	0	-19.6	-0.2155	-19.6	0	-19.6	-0.0255	-19.6	0	-19.6	-0.1179	-19.6	0	-19.6	-0.108	-19.6	0	-19.6	-0.211	-19.6	0	-19.6	-0.0599999	-19.6	0	-19.6	0.138	-19.6	0	-19.6	-0.6812	-19.6	0
						-19.5	-0.1798	-19.5	0	-19.5	0.0638	-19.5	0	-19.5	-0.2161	-19.5	0	-19.5	-0.0324	-19.5	0	-19.5	-0.1191	-19.5	0	-19.5	-0.1077	-19.5	0	-19.5	-0.2212	-19.5	0	-19.5	-0.0623	-19.5	0	-19.5	0.1372	-19.5	0	-19.5	-0.6699	-19.5	0
						-19.4	-0.1757	-19.4	0	-19.4	0.0719	-19.4	0	-19.4	-0.2173	-19.4	0	-19.4	-0.0345	-19.4	0	-19.4	-0.1222	-19.4	0	-19.4	-0.1114	-19.4	0	-19.4	-0.224	-19.4	0	-19.4	-0.0582001	-19.4	0	-19.4	0.1306	-19.4	0	-19.4	-0.6612	-19.4	0
						-19.3	-0.178	-19.3	0	-19.3	0.0782	-19.3	0	-19.3	-0.2131	-19.3	0	-19.3	-0.0327	-19.3	0	-19.3	-0.1205	-19.3	0	-19.3	-0.113	-19.3	0	-19.3	-0.2218	-19.3	0	-19.3	-0.0613999	-19.3	0	-19.3	0.1268	-19.3	0	-19.3	-0.6481	-19.3	0
						-19.2	-0.1769	-19.2	0	-19.2	0.0824	-19.2	0	-19.2	-0.2056	-19.2	0	-19.2	-0.0284	-19.2	0	-19.2	-0.1132	-19.2	0	-19.2	-0.1161	-19.2	0	-19.2	-0.2198	-19.2	0	-19.2	-0.0628	-19.2	0	-19.2	0.132	-19.2	0	-19.2	-0.6477	-19.2	0
						-19.1	-0.182	-19.1	0	-19.1	0.0791	-19.1	0	-19.1	-0.2078	-19.1	0	-19.1	-0.0281	-19.1	0	-19.1	-0.1135	-19.1	0	-19.1	-0.1205	-19.1	0	-19.1	-0.2164	-19.1	0	-19.1	-0.0681	-19.1	0	-19.1	0.1355	-19.1	0	-19.1	-0.6361	-19.1	0
						-19	-0.18	-19	0	-19	0.0785	-19	0	-19	-0.2084	-19	0	-19	-0.0263	-19	0	-19	-0.1154	-19	0	-19	-0.1211	-19	0	-19	-0.2163	-19	0	-19	-0.0672	-19	0	-19	0.1296	-19	0	-19	-0.6328	-19	0
						-18.9	-0.1796	-18.9	0	-18.9	0.0779	-18.9	0	-18.9	-0.2023	-18.9	0	-18.9	-0.0216	-18.9	0	-18.9	-0.1131	-18.9	0	-18.9	-0.1198	-18.9	0	-18.9	-0.2127	-18.9	0	-18.9	-0.0642001	-18.9	0	-18.9	0.1296	-18.9	0	-18.9	-0.6343	-18.9	0
						-18.8	-0.1737	-18.8	0	-18.8	0.0748	-18.8	0	-18.8	-0.2018	-18.8	0	-18.8	-0.0136	-18.8	0	-18.8	-0.109	-18.8	0	-18.8	-0.1217	-18.8	0	-18.8	-0.214	-18.8	0	-18.8	-0.0644	-18.8	0	-18.8	0.1216	-18.8	0	-18.8	-0.6338	-18.8	0
						-18.7	-0.1729	-18.7	0	-18.7	0.0786	-18.7	0	-18.7	-0.1914	-18.7	0	-18.7	-0.0063	-18.7	0	-18.7	-0.1088	-18.7	0	-18.7	-0.1224	-18.7	0	-18.7	-0.2145	-18.7	0	-18.7	-0.0643	-18.7	0	-18.7	0.1166	-18.7	0	-18.7	-0.6306	-18.7	0
						-18.6	-0.167	-18.6	0	-18.6	0.0829	-18.6	0	-18.6	-0.1792	-18.6	0	-18.6	-0.0074	-18.6	0	-18.6	-0.1135	-18.6	0	-18.6	-0.12	-18.6	0	-18.6	-0.2135	-18.6	0	-18.6	-0.065	-18.6	0	-18.6	0.1301	-18.6	0	-18.6	-0.638	-18.6	0
						-18.5	-0.1636	-18.5	0	-18.5	0.0774	-18.5	0	-18.5	-0.1728	-18.5	0	-18.5	-0.0059	-18.5	0	-18.5	-0.116	-18.5	0	-18.5	-0.1166	-18.5	0	-18.5	-0.2105	-18.5	0	-18.5	-0.0660001	-18.5	0	-18.5	0.1353	-18.5	0	-18.5	-0.6401	-18.5	0
						-18.4	-0.1614	-18.4	0	-18.4	0.0847	-18.4	0	-18.4	-0.1743	-18.4	0	-18.4	-0.001	-18.4	0	-18.4	-0.1142	-18.4	0	-18.4	-0.1149	-18.4	0	-18.4	-0.2087	-18.4	0	-18.4	-0.0727001	-18.4	0	-18.4	0.1364	-18.4	0	-18.4	-0.6409	-18.4	0
						-18.3	-0.166	-18.3	0	-18.3	0.0804	-18.3	0	-18.3	-0.1872	-18.3	0	-18.3	-0.0038	-18.3	0	-18.3	-0.1122	-18.3	0	-18.3	-0.1136	-18.3	0	-18.3	-0.2087	-18.3	0	-18.3	-0.0730002	-18.3	0	-18.3	0.132	-18.3	0	-18.3	-0.6339	-18.3	0
						-18.2	-0.1767	-18.2	0	-18.2	0.0877	-18.2	0	-18.2	-0.1946	-18.2	0	-18.2	-0.0055	-18.2	0	-18.2	-0.1101	-18.2	0	-18.2	-0.1127	-18.2	0	-18.2	-0.2086	-18.2	0	-18.2	-0.0706	-18.2	0	-18.2	0.1262	-18.2	0	-18.2	-0.6269	-18.2	0
						-18.1	-0.1751	-18.1	0	-18.1	0.094	-18.1	0	-18.1	-0.1969	-18.1	0	-18.1	-0.0025	-18.1	0	-18.1	-0.107	-18.1	0	-18.1	-0.1181	-18.1	0	-18.1	-0.2082	-18.1	0	-18.1	-0.0617003	-18.1	0	-18.1	0.112	-18.1	0	-18.1	-0.6183	-18.1	0
						-18	-0.1702	-18	0	-18	0.0952	-18	0	-18	-0.2006	-18	0	-18	9.98718e-05	-18	0	-18	-0.1103	-18	0	-18	-0.1196	-18	0	-18	-0.2059	-18	0	-18	-0.0504003	-18	0	-18	0.0988	-18	0	-18	-0.609	-18	0
						-17.9	-0.1619	-17.9	0	-17.9	0.099	-17.9	0	-17.9	-0.1992	-17.9	0	-17.9	0.0046	-17.9	0	-17.9	-0.1132	-17.9	0	-17.9	-0.1213	-17.9	0	-17.9	-0.198	-17.9	0	-17.9	-0.0410003	-17.9	0	-17.9	0.0882	-17.9	0	-17.9	-0.6001	-17.9	0
						-17.8	-0.1598	-17.8	0	-17.8	0.1016	-17.8	0	-17.8	-0.2059	-17.8	0	-17.8	0.0097	-17.8	0	-17.8	-0.1128	-17.8	0	-17.8	-0.1187	-17.8	0	-17.8	-0.1991	-17.8	0	-17.8	-0.0296002	-17.8	0	-17.8	0.0932	-17.8	0	-17.8	-0.5985	-17.8	0
						-17.7	-0.1623	-17.7	0	-17.7	0.0995	-17.7	0	-17.7	-0.2161	-17.7	0	-17.7	0.0154	-17.7	0	-17.7	-0.1121	-17.7	0	-17.7	-0.1147	-17.7	0	-17.7	-0.1968	-17.7	0	-17.7	-0.0259	-17.7	0	-17.7	0.0817	-17.7	0	-17.7	-0.5992	-17.7	0
						-17.6	-0.1691	-17.6	0	-17.6	0.0932	-17.6	0	-17.6	-0.2149	-17.6	0	-17.6	0.0157	-17.6	0	-17.6	-0.1046	-17.6	0	-17.6	-0.1075	-17.6	0	-17.6	-0.1888	-17.6	0	-17.6	-0.0229002	-17.6	0	-17.6	0.0877	-17.6	0	-17.6	-0.6078	-17.6	0
						-17.5	-0.1732	-17.5	0	-17.5	0.0868	-17.5	0	-17.5	-0.2147	-17.5	0	-17.5	0.0153	-17.5	0	-17.5	-0.0988	-17.5	0	-17.5	-0.0900002	-17.5	0	-17.5	-0.1845	-17.5	0	-17.5	-0.0282001	-17.5	0	-17.5	0.0955	-17.5	0	-17.5	-0.6101	-17.5	0
						-17.4	-0.1769	-17.4	0	-17.4	0.076	-17.4	0	-17.4	-0.2134	-17.4	0	-17.4	0.0243	-17.4	0	-17.4	-0.0902	-17.4	0	-17.4	-0.0703002	-17.4	0	-17.4	-0.1782	-17.4	0	-17.4	-0.0263002	-17.4	0	-17.4	0.1014	-17.4	0	-17.4	-0.613	-17.4	0
						-17.3	-0.1838	-17.3	0	-17.3	0.0741	-17.3	0	-17.3	-0.1994	-17.3	0	-17.3	0.0209	-17.3	0	-17.3	-0.0928	-17.3	0	-17.3	-0.0554002	-17.3	0	-17.3	-0.1734	-17.3	0	-17.3	-0.0243002	-17.3	0	-17.3	0.1087	-17.3	0	-17.3	-0.6176	-17.3	0
						-17.2	-0.1852	-17.2	0	-17.2	0.07	-17.2	0	-17.2	-0.1985	-17.2	0	-17.2	0.0113	-17.2	0	-17.2	-0.0989	-17.2	0	-17.2	-0.0506	-17.2	0	-17.2	-0.1747	-17.2	0	-17.2	-0.0229	-17.2	0	-17.2	0.1137	-17.2	0	-17.2	-0.6119	-17.2	0
						-17.1	-0.1773	-17.1	0	-17.1	0.0694	-17.1	0	-17.1	-0.1974	-17.1	0	-17.1	0.0022	-17.1	0	-17.1	-0.1058	-17.1	0	-17.1	-0.0490001	-17.1	0	-17.1	-0.1721	-17.1	0	-17.1	-0.0304002	-17.1	0	-17.1	0.1118	-17.1	0	-17.1	-0.6046	-17.1	0
						-17	-0.1699	-17	0	-17	0.0674	-17	0	-17	-0.2088	-17	0	-17	-0.0059	-17	0	-17	-0.1051	-17	0	-17	-0.0455002	-17	0	-17	-0.1722	-17	0	-17	-0.0328001	-17	0	-17	0.1138	-17	0	-17	-0.5961	-17	0
						-16.9	-0.1635	-16.9	0	-16.9	0.0613	-16.9	0	-16.9	-0.2162	-16.9	0	-16.9	-0.0092	-16.9	0	-16.9	-0.1039	-16.9	0	-16.9	-0.0562001	-16.9	0	-16.9	-0.1751	-16.9	0	-16.9	-0.0201003	-16.9	0	-16.9	0.1126	-16.9	0	-16.9	-0.5884	-16.9	0
						-16.8	-0.1641	-16.8	0	-16.8	0.0486	-16.8	0	-16.8	-0.2248	-16.8	0	-16.8	-0.0064	-16.8	0	-16.8	-0.1077	-16.8	0	-16.8	-0.0716	-16.8	0	-16.8	-0.1729	-16.8	0	-16.8	-0.0150001	-16.8	0	-16.8	0.1054	-16.8	0	-16.8	-0.5893	-16.8	0
						-16.7	-0.1623	-16.7	0	-16.7	0.0422	-16.7	0	-16.7	-0.2323	-16.7	0	-16.7	-0.014	-16.7	0	-16.7	-0.1042	-16.7	0	-16.7	-0.0775	-16.7	0	-16.7	-0.1669	-16.7	0	-16.7	-0.000799998	-16.7	0	-16.7	0.0972	-16.7	0	-16.7	-0.5884	-16.7	0
						-16.6	-0.1624	-16.6	0	-16.6	0.0375	-16.6	0	-16.6	-0.2348	-16.6	0	-16.6	-0.0163	-16.6	0	-16.6	-0.1002	-16.6	0	-16.6	-0.0792	-16.6	0	-16.6	-0.1571	-16.6	0	-16.6	-0.00220001	-16.6	0	-16.6	0.093	-16.6	0	-16.6	-0.5872	-16.6	0
						-16.5	-0.1574	-16.5	0	-16.5	0.033	-16.5	0	-16.5	-0.2374	-16.5	0	-16.5	-0.0102	-16.5	0	-16.5	-0.1053	-16.5	0	-16.5	-0.0901999	-16.5	0	-16.5	-0.1508	-16.5	0	-16.5	-0.000600016	-16.5	0	-16.5	0.0889	-16.5	0	-16.5	-0.5859	-16.5	0
						-16.4	-0.1523	-16.4	0	-16.4	0.0318	-16.4	0	-16.4	-0.2388	-16.4	0	-16.4	-0.0081	-16.4	0	-16.4	-0.1071	-16.4	0	-16.4	-0.0933001	-16.4	0	-16.4	-0.1521	-16.4	0	-16.4	-0.00339999	-16.4	0	-16.4	0.0825	-16.4	0	-16.4	-0.5835	-16.4	0
						-16.3	-0.1498	-16.3	0	-16.3	0.0316	-16.3	0	-16.3	-0.2395	-16.3	0	-16.3	-0.0122	-16.3	0	-16.3	-0.1092	-16.3	0	-16.3	-0.0974001	-16.3	0	-16.3	-0.1533	-16.3	0	-16.3	-0.00360011	-16.3	0	-16.3	0.0695	-16.3	0	-16.3	-0.577	-16.3	0
						-16.2	-0.153	-16.2	0	-16.2	0.035	-16.2	0	-16.2	-0.2387	-16.2	0	-16.2	-0.0092	-16.2	0	-16.2	-0.1081	-16.2	0	-16.2	-0.0958	-16.2	0	-16.2	-0.1528	-16.2	0	-16.2	-0.0062	-16.2	0	-16.2	0.0606	-16.2	0	-16.2	-0.5678	-16.2	0
						-16.1	-0.1538	-16.1	0	-16.1	0.028	-16.1	0	-16.1	-0.2423	-16.1	0	-16.1	-0.0102	-16.1	0	-16.1	-0.1091	-16.1	0	-16.1	-0.0883002	-16.1	0	-16.1	-0.1468	-16.1	0	-16.1	-0.0080001	-16.1	0	-16.1	0.0618	-16.1	0	-16.1	-0.5591	-16.1	0
						-16	-0.1601	-16	0	-16	0.0198	-16	0	-16	-0.2512	-16	0	-16	-0.0115	-16	0	-16	-0.0958	-16	0	-16	-0.0879001	-16	0	-16	-0.1389	-16	0	-16	-0.00640021	-16	0	-16	0.0708	-16	0	-16	-0.5472	-16	0
						-15.9	-0.1607	-15.9	0	-15.9	0.0235	-15.9	0	-15.9	-0.2504	-15.9	0	-15.9	-0.009	-15.9	0	-15.9	-0.0808	-15.9	0	-15.9	-0.0899001	-15.9	0	-15.9	-0.1348	-15.9	0	-15.9	-0.00420025	-15.9	0	-15.9	0.083	-15.9	0	-15.9	-0.5387	-15.9	0
						-15.8	-0.1647	-15.8	0	-15.8	0.0188	-15.8	0	-15.8	-0.2601	-15.8	0	-15.8	-0.0159	-15.8	0	-15.8	-0.0813	-15.8	0	-15.8	-0.0919001	-15.8	0	-15.8	-0.1365	-15.8	0	-15.8	-0.00330027	-15.8	0	-15.8	0.0894	-15.8	0	-15.8	-0.5387	-15.8	0
						-15.7	-0.1623	-15.7	0	-15.7	0.0239	-15.7	0	-15.7	-0.271	-15.7	0	-15.7	-0.0195	-15.7	0	-15.7	-0.0832	-15.7	0	-15.7	-0.0919	-15.7	0	-15.7	-0.1274	-15.7	0	-15.7	-0.0101	-15.7	0	-15.7	0.0985	-15.7	0	-15.7	-0.5422	-15.7	0
						-15.6	-0.1641	-15.6	0	-15.6	0.0257	-15.6	0	-15.6	-0.2794	-15.6	0	-15.6	-0.0162	-15.6	0	-15.6	-0.0866	-15.6	0	-15.6	-0.0848002	-15.6	0	-15.6	-0.1224	-15.6	0	-15.6	-0.00840026	-15.6	0	-15.6	0.1108	-15.6	0	-15.6	-0.5611	-15.6	0
						-15.5	-0.1611	-15.5	0	-15.5	0.0299	-15.5	0	-15.5	-0.2902	-15.5	0	-15.5	-0.0173	-15.5	0	-15.5	-0.0862	-15.5	0	-15.5	-0.0696003	-15.5	0	-15.5	-0.1238	-15.5	0	-15.5	-0.00940017	-15.5	0	-15.5	0.1047	-15.5	0	-15.5	-0.576	-15.5	0
						-15.4	-0.1542	-15.4	0	-15.4	0.0219	-15.4	0	-15.4	-0.2967	-15.4	0	-15.4	-0.0187	-15.4	0	-15.4	-0.0876	-15.4	0	-15.4	-0.0617001	-15.4	0	-15.4	-0.122	-15.4	0	-15.4	-0.00960023	-15.4	0	-15.4	0.1033	-15.4	0	-15.4	-0.5855	-15.4	0
						-15.3	-0.1497	-15.3	0	-15.3	0.0156	-15.3	0	-15.3	-0.3088	-15.3	0	-15.3	-0.0155	-15.3	0	-15.3	-0.0901	-15.3	0	-15.3	-0.0504002	-15.3	0	-15.3	-0.1197	-15.3	0	-15.3	-0.0151002	-15.3	0	-15.3	0.0918	-15.3	0	-15.3	-0.5935	-15.3	0
						-15.2	-0.1444	-15.2	0	-15.2	0.0027	-15.2	0	-15.2	-0.3176	-15.2	0	-15.2	-0.0133	-15.2	0	-15.2	-0.0851	-15.2	0	-15.2	-0.0449	-15.2	0	-15.2	-0.112	-15.2	0	-15.2	-0.0283	-15.2	0	-15.2	0.0745	-15.2	0	-15.2	-0.5944	-15.2	0
						-15.1	-0.137	-15.1	0	-15.1	0.0123	-15.1	0	-15.1	-0.3192	-15.1	0	-15.1	-0.0187	-15.1	0	-15.1	-0.0827	-15.1	0	-15.1	-0.0457	-15.1	0	-15.1	-0.12	-15.1	0	-15.1	-0.0361001	-15.1	0	-15.1	0.0525	-15.1	0	-15.1	-0.5925	-15.1	0
						-15	-0.1403	-15	0	-15	-0.0024	-15	0	-15	-0.3247	-15	0	-15	-0.0212	-15	0	-15	-0.0806	-15	0	-15	-0.0425	-15	0	-15	-0.121	-15	0	-15	-0.0389002	-15	0	-15	0.051	-15	0	-15	-0.5858	-15	0
						-14.9	-0.1364	-14.9	0	-14.9	-0.0022	-14.9	0	-14.9	-0.3301	-14.9	0	-14.9	-0.0233	-14.9	0	-14.9	-0.0752	-14.9	0	-14.9	-0.0478	-14.9	0	-14.9	-0.1117	-14.9	0	-14.9	-0.0361001	-14.9	0	-14.9	0.0603	-14.9	0	-14.9	-0.5678	-14.9	0
						-14.8	-0.1292	-14.8	0	-14.8	-0.005	-14.8	0	-14.8	-0.3352	-14.8	0	-14.8	-0.0304	-14.8	0	-14.8	-0.0738	-14.8	0	-14.8	-0.0547001	-14.8	0	-14.8	-0.1132	-14.8	0	-14.8	-0.0308001	-14.8	0	-14.8	0.0574	-14.8	0	-14.8	-0.556	-14.8	0
						-14.7	-0.1216	-14.7	0	-14.7	-0.0023	-14.7	0	-14.7	-0.3406	-14.7	0	-14.7	-0.0311	-14.7	0	-14.7	-0.0709	-14.7	0	-14.7	-0.0605	-14.7	0	-14.7	-0.1213	-14.7	0	-14.7	-0.0281	-14.7	0	-14.7	0.0709	-14.7	0	-14.7	-0.5447	-14.7	0
						-14.6	-0.1171	-14.6	0	-14.6	0.0057	-14.6	0	-14.6	-0.3538	-14.6	0	-14.6	-0.0403	-14.6	0	-14.6	-0.0692	-14.6	0	-14.6	-0.0662002	-14.6	0	-14.6	-0.1153	-14.6	0	-14.6	-0.0250001	-14.6	0	-14.6	0.0927	-14.6	0	-14.6	-0.5335	-14.6	0
						-14.5	-0.1151	-14.5	0	-14.5	0.0357	-14.5	0	-14.5	-0.3496	-14.5	0	-14.5	-0.0465	-14.5	0	-14.5	-0.0772	-14.5	0	-14.5	-0.0734002	-14.5	0	-14.5	-0.1107	-14.5	0	-14.5	-0.0190001	-14.5	0	-14.5	0.108	-14.5	0	-14.5	-0.5323	-14.5	0
						-14.4	-0.1177	-14.4	0	-14.4	0.0579	-14.4	0	-14.4	-0.3608	-14.4	0	-14.4	-0.0388	-14.4	0	-14.4	-0.0771	-14.4	0	-14.4	-0.0767002	-14.4	0	-14.4	-0.1062	-14.4	0	-14.4	-0.0186001	-14.4	0	-14.4	0.1125	-14.4	0	-14.4	-0.5324	-14.4	0
						-14.3	-0.1239	-14.3	0	-14.3	0.0602	-14.3	0	-14.3	-0.353	-14.3	0	-14.3	-0.0361	-14.3	0	-14.3	-0.0783	-14.3	0	-14.3	-0.0609005	-14.3	0	-14.3	-0.1016	-14.3	0	-14.3	-0.0264001	-14.3	0	-14.3	0.1111	-14.3	0	-14.3	-0.5293	-14.3	0
						-14.2	-0.1237	-14.2	0	-14.2	0.0516	-14.2	0	-14.2	-0.3279	-14.2	0	-14.2	-0.0395	-14.2	0	-14.2	-0.083	-14.2	0	-14.2	-0.0615	-14.2	0	-14.2	-0.1049	-14.2	0	-14.2	-0.022	-14.2	0	-14.2	0.1087	-14.2	0	-14.2	-0.5278	-14.2	0
						-14.1	-0.1261	-14.1	0	-14.1	0.0637	-14.1	0	-14.1	-0.3024	-14.1	0	-14.1	-0.0396	-14.1	0	-14.1	-0.0904	-14.1	0	-14.1	-0.0631001	-14.1	0	-14.1	-0.0977001	-14.1	0	-14.1	-0.0242	-14.1	0	-14.1	0.0939	-14.1	0	-14.1	-0.529	-14.1	0
						-14	-0.1305	-14	0	-14	0.0845	-14	0	-14	-0.2834	-14	0	-14	-0.0348	-14	0	-14	-0.0933	-14	0	-14	-0.0535002	-14	0	-14	-0.0944001	-14	0	-14	-0.0291	-14	0	-14	0.0748	-14	0	-14	-0.5233	-14	0
						-13.9	-0.1289	-13.9	0	-13.9	0.1047	-13.9	0	-13.9	-0.2582	-13.9	0	-13.9	-0.0326	-13.9	0	-13.9	-0.0989	-13.9	0	-13.9	-0.0460002	-13.9	0	-13.9	-0.0913001	-13.9	0	-13.9	-0.0345	-13.9	0	-13.9	0.0469	-13.9	0	-13.9	-0.5153	-13.9	0
						-13.8	-0.1246	-13.8	0	-13.8	0.1054	-13.8	0	-13.8	-0.242	-13.8	0	-13.8	-0.0262	-13.8	0	-13.8	-0.1061	-13.8	0	-13.8	-0.0412001	-13.8	0	-13.8	-0.0906998	-13.8	0	-13.8	-0.0337001	-13.8	0	-13.8	0.0335	-13.8	0	-13.8	-0.5029	-13.8	0
						-13.7	-0.1191	-13.7	0	-13.7	0.0845	-13.7	0	-13.7	-0.2385	-13.7	0	-13.7	-0.0169	-13.7	0	-13.7	-0.1074	-13.7	0	-13.7	-0.0513	-13.7	0	-13.7	-0.086	-13.7	0	-13.7	-0.0402	-13.7	0	-13.7	0.0253	-13.7	0	-13.7	-0.4914	-13.7	0
						-13.6	-0.1096	-13.6	0	-13.6	0.0685	-13.6	0	-13.6	-0.2312	-13.6	0	-13.6	-0.013	-13.6	0	-13.6	-0.0933	-13.6	0	-13.6	-0.0599001	-13.6	0	-13.6	-0.0864998	-13.6	0	-13.6	-0.0286001	-13.6	0	-13.6	0.0268	-13.6	0	-13.6	-0.4722	-13.6	0
						-13.5	-0.0975	-13.5	0	-13.5	0.0717	-13.5	0	-13.5	-0.2266	-13.5	0	-13.5	-0.0071	-13.5	0	-13.5	-0.0838	-13.5	0	-13.5	-0.0691001	-13.5	0	-13.5	-0.0982998	-13.5	0	-13.5	-0.00480025	-13.5	0	-13.5	0.025	-13.5	0	-13.5	-0.4502	-13.5	0
						-13.4	-0.0976	-13.4	0	-13.4	0.0832	-13.4	0	-13.4	-0.2283	-13.4	0	-13.4	-0.0115	-13.4	0	-13.4	-0.0861	-13.4	0	-13.4	-0.087	-13.4	0	-13.4	-0.0834	-13.4	0	-13.4	0.0151998	-13.4	0	-13.4	0.0373	-13.4	0	-13.4	-0.4351	-13.4	0
						-13.3	-0.0974	-13.3	0	-13.3	0.082	-13.3	0	-13.3	-0.2133	-13.3	0	-13.3	-0.0198	-13.3	0	-13.3	-0.079	-13.3	0	-13.3	-0.0960002	-13.3	0	-13.3	-0.0880998	-13.3	0	-13.3	0.0222999	-13.3	0	-13.3	0.0454	-13.3	0	-13.3	-0.4208	-13.3	0
						-13.2	-0.1028	-13.2	0	-13.2	0.0821	-13.2	0	-13.2	-0.2158	-13.2	0	-13.2	-0.0333	-13.2	0	-13.2	-0.0763	-13.2	0	-13.2	-0.1095	-13.2	0	-13.2	-0.0943	-13.2	0	-13.2	0.0298	-13.2	0	-13.2	0.0412	-13.2	0	-13.2	-0.407	-13.2	0
						-13.1	-0.1146	-13.1	0	-13.1	0.0775	-13.1	0	-13.1	-0.223	-13.1	0	-13.1	-0.0405	-13.1	0	-13.1	-0.0673	-13.1	0	-13.1	-0.1027	-13.1	0	-13.1	-0.0755004	-13.1	0	-13.1	0.0318998	-13.1	0	-13.1	0.0481	-13.1	0	-13.1	-0.3991	-13.1	0
						-13	-0.1202	-13	0	-13	0.0806	-13	0	-13	-0.2195	-13	0	-13	-0.0482	-13	0	-13	-0.0523	-13	0	-13	-0.1018	-13	0	-13	-0.0887001	-13	0	-13	0.0491997	-13	0	-13	0.0415	-13	0	-13	-0.3941	-13	0
						-12.9	-0.1124	-12.9	0	-12.9	0.0878	-12.9	0	-12.9	-0.2173	-12.9	0	-12.9	-0.0581	-12.9	0	-12.9	-0.0556	-12.9	0	-12.9	-0.1097	-12.9	0	-12.9	-0.0958002	-12.9	0	-12.9	0.0634999	-12.9	0	-12.9	0.0419	-12.9	0	-12.9	-0.3959	-12.9	0
						-12.8	-0.1055	-12.8	0	-12.8	0.0869	-12.8	0	-12.8	-0.2207	-12.8	0	-12.8	-0.0636	-12.8	0	-12.8	-0.0636	-12.8	0	-12.8	-0.118	-12.8	0	-12.8	-0.0906	-12.8	0	-12.8	0.0648	-12.8	0	-12.8	0.0472	-12.8	0	-12.8	-0.3946	-12.8	0
						-12.7	-0.0986	-12.7	0	-12.7	0.0828	-12.7	0	-12.7	-0.2347	-12.7	0	-12.7	-0.0601	-12.7	0	-12.7	-0.0702	-12.7	0	-12.7	-0.1207	-12.7	0	-12.7	-0.0905	-12.7	0	-12.7	0.0651	-12.7	0	-12.7	0.0478	-12.7	0	-12.7	-0.3845	-12.7	0
						-12.6	-0.0944	-12.6	0	-12.6	0.0942	-12.6	0	-12.6	-0.242	-12.6	0	-12.6	-0.0567	-12.6	0	-12.6	-0.0745	-12.6	0	-12.6	-0.1146	-12.6	0	-12.6	-0.0931001	-12.6	0	-12.6	0.0670001	-12.6	0	-12.6	0.0465	-12.6	0	-12.6	-0.3775	-12.6	0
						-12.5	-0.0925	-12.5	0	-12.5	0.0935	-12.5	0	-12.5	-0.2452	-12.5	0	-12.5	-0.0483	-12.5	0	-12.5	-0.0741	-12.5	0	-12.5	-0.1145	-12.5	0	-12.5	-0.0937001	-12.5	0	-12.5	0.0764	-12.5	0	-12.5	0.0465	-12.5	0	-12.5	-0.364	-12.5	0
						-12.4	-0.0939	-12.4	0	-12.4	0.0947	-12.4	0	-12.4	-0.2406	-12.4	0	-12.4	-0.0409	-12.4	0	-12.4	-0.0814	-12.4	0	-12.4	-0.1186	-12.4	0	-12.4	-0.0889999	-12.4	0	-12.4	0.0878	-12.4	0	-12.4	0.0451	-12.4	0	-12.4	-0.3454	-12.4	0
						-12.3	-0.0967	-12.3	0	-12.3	0.0993	-12.3	0	-12.3	-0.2285	-12.3	0	-12.3	-0.0362	-12.3	0	-12.3	-0.0951	-12.3	0	-12.3	-0.1104	-12.3	0	-12.3	-0.0992997	-12.3	0	-12.3	0.0806003	-12.3	0	-12.3	0.0466	-12.3	0	-12.3	-0.3332	-12.3	0
						-12.2	-0.0995	-12.2	0	-12.2	0.0881	-12.2	0	-12.2	-0.218	-12.2	0	-12.2	-0.0282	-12.2	0	-12.2	-0.1035	-12.2	0	-12.2	-0.1018	-12.2	0	-12.2	-0.1004	-12.2	0	-12.2	0.0739	-12.2	0	-12.2	0.0497	-12.2	0	-12.2	-0.3297	-12.2	0
						-12.1	-0.1042	-12.1	0	-12.1	0.0802	-12.1	0	-12.1	-0.2021	-12.1	0	-12.1	-0.0215	-12.1	0	-12.1	-0.105	-12.1	0	-12.1	-0.0967004	-12.1	0	-12.1	-0.0898998	-12.1	0	-12.1	0.0549004	-12.1	0	-12.1	0.0487	-12.1	0	-12.1	-0.3198	-12.1	0
						-12	-0.1	-12	0	-12	0.0797	-12	0	-12	-0.1893	-12	0	-12	-0.019	-12	0	-12	-0.1041	-12	0	-12	-0.0929004	-12	0	-12	-0.0831995	-12	0	-12	0.0371003	-12	0	-12	0.0421	-12	0	-12	-0.328	-12	0
						-11.9	-0.0999	-11.9	0	-11.9	0.0846	-11.9	0	-11.9	-0.1808	-11.9	0	-11.9	-0.0192	-11.9	0	-11.9	-0.1094	-11.9	0	-11.9	-0.0796004	-11.9	0	-11.9	-0.0846994	-11.9	0	-11.9	0.0291003	-11.9	0	-11.9	0.0445	-11.9	0	-11.9	-0.3295	-11.9	0
						-11.8	-0.1017	-11.8	0	-11.8	0.0928	-11.8	0	-11.8	-0.1764	-11.8	0	-11.8	-0.0109	-11.8	0	-11.8	-0.1086	-11.8	0	-11.8	-0.0736003	-11.8	0	-11.8	-0.0770995	-11.8	0	-11.8	0.0126004	-11.8	0	-11.8	0.0443	-11.8	0	-11.8	-0.3294	-11.8	0
						-11.7	-0.0967	-11.7	0	-11.7	0.0994	-11.7	0	-11.7	-0.169	-11.7	0	-11.7	-0.0102	-11.7	0	-11.7	-0.1099	-11.7	0	-11.7	-0.0625	-11.7	0	-11.7	-0.0637	-11.7	0	-11.7	0.0042	-11.7	0	-11.7	0.0415	-11.7	0	-11.7	-0.3291	-11.7	0
						-11.6	-0.0938	-11.6	0	-11.6	0.1043	-11.6	0	-11.6	-0.1535	-11.6	0	-11.6	-0.0158	-11.6	0	-11.6	-0.1151	-11.6	0	-11.6	-0.0496003	-11.6	0	-11.6	-0.0667995	-11.6	0	-11.6	-0.00179953	-11.6	0	-11.6	0.0354	-11.6	0	-11.6	-0.3214	-11.6	0
						-11.5	-0.0857	-11.5	0	-11.5	0.1084	-11.5	0	-11.5	-0.1572	-11.5	0	-11.5	-0.0201	-11.5	0	-11.5	-0.1134	-11.5	0	-11.5	-0.0420001	-11.5	0	-11.5	-0.0688995	-11.5	0	-11.5	-0.00969964	-11.5	0	-11.5	0.0313	-11.5	0	-11.5	-0.3108	-11.5	0
						-11.4	-0.0747	-11.4	0	-11.4	0.1195	-11.4	0	-11.4	-0.1568	-11.4	0	-11.4	-0.0281	-11.4	0	-11.4	-0.1113	-11.4	0	-11.4	-0.0348001	-11.4	0	-11.4	-0.0754995	-11.4	0	-11.4	-0.0234995	-11.4	0	-11.4	0.0315	-11.4	0	-11.4	-0.3037	-11.4	0
						-11.3	-0.0699	-11.3	0	-11.3	0.1228	-11.3	0	-11.3	-0.1501	-11.3	0	-11.3	-0.0323	-11.3	0	-11.3	-0.1122	-11.3	0	-11.3	-0.0329002	-11.3	0	-11.3	-0.0772996	-11.3	0	-11.3	-0.0274996	-11.3	0	-11.3	0.0361	-11.3	0	-11.3	-0.2971	-11.3	0
						-11.2	-0.071	-11.2	0	-11.2	0.1333	-11.2	0	-11.2	-0.1482	-11.2	0	-11.2	-0.0392	-11.2	0	-11.2	-0.1122	-11.2	0	-11.2	-0.0381	-11.2	0	-11.2	-0.0759	-11.2	0	-11.2	-0.0316	-11.2	0	-11.2	0.0453	-11.2	0	-11.2	-0.2843	-11.2	0
						-11.1	-0.073	-11.1	0	-11.1	0.1407	-11.1	0	-11.1	-0.1566	-11.1	0	-11.1	-0.0419	-11.1	0	-11.1	-0.1117	-11.1	0	-11.1	-0.0437	-11.1	0	-11.1	-0.0735998	-11.1	0	-11.1	-0.0351997	-11.1	0	-11.1	0.0465	-11.1	0	-11.1	-0.2818	-11.1	0
						-11	-0.0753	-11	0	-11	0.1533	-11	0	-11	-0.1647	-11	0	-11	-0.0425	-11	0	-11	-0.1092	-11	0	-11	-0.0475	-11	0	-11	-0.0662998	-11	0	-11	-0.0369997	-11	0	-11	0.0406	-11	0	-11	-0.2761	-11	0
						-10.9	-0.0769	-10.9	0	-10.9	0.1445	-10.9	0	-10.9	-0.1742	-10.9	0	-10.9	-0.0437	-10.9	0	-10.9	-0.1007	-10.9	0	-10.9	-0.052	-10.9	0	-10.9	-0.0690997	-10.9	0	-10.9	-0.0329998	-10.9	0	-10.9	0.0421	-10.9	0	-10.9	-0.2736	-10.9	0
						-10.8	-0.0767	-10.8	0	-10.8	0.1498	-10.8	0	-10.8	-0.1734	-10.8	0	-10.8	-0.0427	-10.8	0	-10.8	-0.0968	-10.8	0	-10.8	-0.0541002	-10.8	0	-10.8	-0.0839996	-10.8	0	-10.8	-0.0376997	-10.8	0	-10.8	0.0425	-10.8	0	-10.8	-0.271	-10.8	0
						-10.7	-0.0709	-10.7	0	-10.7	0.1483	-10.7	0	-10.7	-0.1717	-10.7	0	-10.7	-0.0376	-10.7	0	-10.7	-0.0908	-10.7	0	-10.7	-0.0556	-10.7	0	-10.7	-0.0918	-10.7	0	-10.7	-0.0375	-10.7	0	-10.7	0.036	-10.7	0	-10.7	-0.2631	-10.7	0
						-10.6	-0.0685	-10.6	0	-10.6	0.1453	-10.6	0	-10.6	-0.17	-10.6	0	-10.6	-0.0357	-10.6	0	-10.6	-0.0854	-10.6	0	-10.6	-0.0522002	-10.6	0	-10.6	-0.0836997	-10.6	0	-10.6	-0.0520997	-10.6	0	-10.6	0.0347	-10.6	0	-10.6	-0.2602	-10.6	0
						-10.5	-0.0625	-10.5	0	-10.5	0.1396	-10.5	0	-10.5	-0.1748	-10.5	0	-10.5	-0.0352	-10.5	0	-10.5	-0.0859	-10.5	0	-10.5	-0.0487002	-10.5	0	-10.5	-0.0768998	-10.5	0	-10.5	-0.0543999	-10.5	0	-10.5	0.035	-10.5	0	-10.5	-0.2609	-10.5	0
						-10.4	-0.0612	-10.4	0	-10.4	0.1359	-10.4	0	-10.4	-0.165	-10.4	0	-10.4	-0.0334	-10.4	0	-10.4	-0.0885	-10.4	0	-10.4	-0.0453002	-10.4	0	-10.4	-0.0671997	-10.4	0	-10.4	-0.0601998	-10.4	0	-10.4	0.0428	-10.4	0	-10.4	-0.252	-10.4	0
						-10.3	-0.0618	-10.3	0	-10.3	0.1398	-10.3	0	-10.3	-0.1618	-10.3	0	-10.3	-0.0271	-10.3	0	-10.3	-0.0836	-10.3	0	-10.3	-0.0429002	-10.3	0	-10.3	-0.0615997	-10.3	0	-10.3	-0.0682998	-10.3	0	-10.3	0.0437	-10.3	0	-10.3	-0.2472	-10.3	0
						-10.2	-0.0659	-10.2	0	-10.2	0.1397	-10.2	0	-10.2	-0.1585	-10.2	0	-10.2	-0.0239	-10.2	0	-10.2	-0.0799	-10.2	0	-10.2	-0.0423	-10.2	0	-10.2	-0.0615	-10.2	0	-10.2	-0.0794	-10.2	0	-10.2	0.0434	-10.2	0	-10.2	-0.2422	-10.2	0
						-10.1	-0.0651	-10.1	0	-10.1	0.13	-10.1	0	-10.1	-0.1592	-10.1	0	-10.1	-0.0238	-10.1	0	-10.1	-0.0821	-10.1	0	-10.1	-0.0429002	-10.1	0	-10.1	-0.0666996	-10.1	0	-10.1	-0.0885997	-10.1	0	-10.1	0.0395	-10.1	0	-10.1	-0.2404	-10.1	0
						-10	-0.0635	-10	0	-10	0.1216	-10	0	-10	-0.1548	-10	0	-10	-0.0284	-10	0	-10	-0.0795	-10	0	-10	-0.0359003	-10	0	-10	-0.0662996	-10	0	-10	-0.0960997	-10	0	-10	0.0413	-10	0	-10	-0.2462	-10	0
						-9.9	-0.06	-9.9	0	-9.9	0.118	-9.9	0	-9.9	-0.152	-9.9	0	-9.9	-0.0256	-9.9	0	-9.9	-0.0772	-9.9	0	-9.9	-0.0343002	-9.9	0	-9.9	-0.0621997	-9.9	0	-9.9	-0.0987998	-9.9	0	-9.9	0.0404	-9.9	0	-9.9	-0.2451	-9.9	0
						-9.8	-0.0604	-9.8	0	-9.8	0.1134	-9.8	0	-9.8	-0.1442	-9.8	0	-9.8	-0.0224	-9.8	0	-9.8	-0.0665	-9.8	0	-9.8	-0.0321002	-9.8	0	-9.8	-0.0548997	-9.8	0	-9.8	-0.1065	-9.8	0	-9.8	0.0357	-9.8	0	-9.8	-0.2377	-9.8	0
						-9.7	-0.0652	-9.7	0	-9.7	0.112	-9.7	0	-9.7	-0.1438	-9.7	0	-9.7	-0.022	-9.7	0	-9.7	-0.0632	-9.7	0	-9.7	-0.0287	-9.7	0	-9.7	-0.0515	-9.7	0	-9.7	-0.1087	-9.7	0	-9.7	0.033	-9.7	0	-9.7	-0.2277	-9.7	0
						-9.6	-0.0686	-9.6	0	-9.6	0.1078	-9.6	0	-9.6	-0.1441	-9.6	0	-9.6	-0.0177	-9.6	0	-9.6	-0.0633	-9.6	0	-9.6	-0.0235003	-9.6	0	-9.6	-0.0470997	-9.6	0	-9.6	-0.1121	-9.6	0	-9.6	0.0317	-9.6	0	-9.6	-0.2185	-9.6	0
						-9.5	-0.0683	-9.5	0	-9.5	0.1171	-9.5	0	-9.5	-0.1318	-9.5	0	-9.5	-0.0079	-9.5	0	-9.5	-0.0629	-9.5	0	-9.5	-0.0189002	-9.5	0	-9.5	-0.0486997	-9.5	0	-9.5	-0.1156	-9.5	0	-9.5	0.03	-9.5	0	-9.5	-0.2133	-9.5	0
						-9.4	-0.0719	-9.4	0	-9.4	0.1275	-9.4	0	-9.4	-0.1329	-9.4	0	-9.4	-0.0055	-9.4	0	-9.4	-0.0594	-9.4	0	-9.4	-0.0120003	-9.4	0	-9.4	-0.0543996	-9.4	0	-9.4	-0.1186	-9.4	0	-9.4	0.0297	-9.4	0	-9.4	-0.2127	-9.4	0
						-9.3	-0.0722	-9.3	0	-9.3	0.1383	-9.3	0	-9.3	-0.1327	-9.3	0	-9.3	0.0017	-9.3	0	-9.3	-0.0575	-9.3	0	-9.3	-0.00470027	-9.3	0	-9.3	-0.0643999	-9.3	0	-9.3	-0.1257	-9.3	0	-9.3	0.0349	-9.3	0	-9.3	-0.2102	-9.3	0
						-9.2	-0.0751	-9.2	0	-9.2	0.1487	-9.2	0	-9.2	-0.1418	-9.2	0	-9.2	0.0099	-9.2	0	-9.2	-0.0576	-9.2	0	-9.2	-0.0048	-9.2	0	-9.2	-0.0597	-9.2	0	-9.2	-0.135	-9.2	0	-9.2	0.034	-9.2	0	-9.2	-0.2084	-9.2	0
						-9.1	-0.0735	-9.1	0	-9.1	0.1596	-9.1	0	-9.1	-0.1443	-9.1	0	-9.1	0.0144	-9.1	0	-9.1	-0.052	-9.1	0	-9.1	-0.00180018	-9.1	0	-9.1	-0.0521002	-9.1	0	-9.1	-0.1366	-9.1	0	-9.1	0.0296	-9.1	0	-9.1	-0.2004	-9.1	0
						-9	-0.0699	-9	0	-9	0.1682	-9	0	-9	-0.1427	-9	0	-9	0.009	-9	0	-9	-0.0485	-9	0	-9	-0.00390015	-9	0	-9	-0.0523001	-9	0	-9	-0.131	-9	0	-9	0.0269	-9	0	-9	-0.1913	-9	0
						-8.9	-0.065	-8.9	0	-8.9	0.1594	-8.9	0	-8.9	-0.151	-8.9	0	-8.9	0.0076	-8.9	0	-8.9	-0.0496	-8.9	0	-8.9	-0.0101	-8.9	0	-8.9	-0.0458003	-8.9	0	-8.9	-0.1217	-8.9	0	-8.9	0.0267	-8.9	0	-8.9	-0.1858	-8.9	0
						-8.8	-0.0632	-8.8	0	-8.8	0.1535	-8.8	0	-8.8	-0.1624	-8.8	0	-8.8	0.0142	-8.8	0	-8.8	-0.052	-8.8	0	-8.8	-0.0148999	-8.8	0	-8.8	-0.0431002	-8.8	0	-8.8	-0.114	-8.8	0	-8.8	0.0267	-8.8	0	-8.8	-0.1847	-8.8	0
						-8.7	-0.0566	-8.7	0	-8.7	0.1439	-8.7	0	-8.7	-0.1629	-8.7	0	-8.7	0.0097	-8.7	0	-8.7	-0.0469	-8.7	0	-8.7	-0.0133	-8.7	0	-8.7	-0.0512	-8.7	0	-8.7	-0.1034	-8.7	0	-8.7	0.0229	-8.7	0	-8.7	-0.1844	-8.7	0
						-8.6	-0.0509	-8.6	0	-8.6	0.1318	-8.6	0	-8.6	-0.1698	-8.6	0	-8.6	0.0094	-8.6	0	-8.6	-0.0368	-8.6	0	-8.6	-0.0077	-8.6	0	-8.6	-0.0383003	-8.6	0	-8.6	-0.0918001	-8.6	0	-8.6	0.0215	-8.6	0	-8.6	-0.1798	-8.6	0
						-8.5	-0.0443	-8.5	0	-8.5	0.1343	-8.5	0	-8.5	-0.1814	-8.5	0	-8.5	0.0089	-8.5	0	-8.5	-0.0265	-8.5	0	-8.5	-0.00579992	-8.5	0	-8.5	-0.0334	-8.5	0	-8.5	-0.0706003	-8.5	0	-8.5	0.0201	-8.5	0	-8.5	-0.1716	-8.5	0
						-8.4	-0.0351	-8.4	0	-8.4	0.1357	-8.4	0	-8.4	-0.178	-8.4	0	-8.4	0.0023	-8.4	0	-8.4	-0.024	-8.4	0	-8.4	-0.00290007	-8.4	0	-8.4	-0.0255002	-8.4	0	-8.4	-0.0678002	-8.4	0	-8.4	0.0183	-8.4	0	-8.4	-0.1708	-8.4	0
						-8.3	-0.033	-8.3	0	-8.3	0.1341	-8.3	0	-8.3	-0.1893	-8.3	0	-8.3	0.000799889	-8.3	0	-8.3	-0.0189	-8.3	0	-8.3	-0.000300066	-8.3	0	-8.3	-0.0246	-8.3	0	-8.3	-0.0554003	-8.3	0	-8.3	0.024	-8.3	0	-8.3	-0.1456	-8.3	0
						-8.2	-0.0292	-8.2	0	-8.2	0.1353	-8.2	0	-8.2	-0.1758	-8.2	0	-8.2	0.0046	-8.2	0	-8.2	-0.0173	-8.2	0	-8.2	-0.00639999	-8.2	0	-8.2	-0.0249	-8.2	0	-8.2	-0.049	-8.2	0	-8.2	0.0287	-8.2	0	-8.2	-0.1448	-8.2	0
						-8.1	-0.0285	-8.1	0	-8.1	0.1321	-8.1	0	-8.1	-0.1734	-8.1	0	-8.1	0.0054	-8.1	0	-8.1	-0.0188	-8.1	0	-8.1	-0.00680011	-8.1	0	-8.1	-0.0279	-8.1	0	-8.1	-0.0378002	-8.1	0	-8.1	0.0247	-8.1	0	-8.1	-0.1406	-8.1	0
						-8	-0.0289	-8	0	-8	0.1274	-8	0	-8	-0.1698	-8	0	-8	0.0077	-8	0	-8	-0.0143	-8	0	-8	-0.0105001	-8	0	-8	-0.0306999	-8	0	-8	-0.0291001	-8	0	-8	0.0216	-8	0	-8	-0.136	-8	0
						-7.9	-0.0244	-7.9	0	-7.9	0.1185	-7.9	0	-7.9	-0.1572	-7.9	0	-7.9	0.007	-7.9	0	-7.9	-0.0152	-7.9	0	-7.9	-0.0106	-7.9	0	-7.9	-0.0256	-7.9	0	-7.9	-0.0284	-7.9	0	-7.9	0.0191	-7.9	0	-7.9	-0.1341	-7.9	0
						-7.8	-0.0232	-7.8	0	-7.8	0.1129	-7.8	0	-7.8	-0.1394	-7.8	0	-7.8	-0.000499919	-7.8	0	-7.8	-0.0214	-7.8	0	-7.8	-0.00750015	-7.8	0	-7.8	-0.0315	-7.8	0	-7.8	-0.0269003	-7.8	0	-7.8	0.0175	-7.8	0	-7.8	-0.1299	-7.8	0
						-7.7	-0.0239	-7.7	0	-7.7	0.1064	-7.7	0	-7.7	-0.1213	-7.7	0	-7.7	-0.004	-7.7	0	-7.7	-0.0143	-7.7	0	-7.7	-0.00149999	-7.7	0	-7.7	-0.0285	-7.7	0	-7.7	-0.0291	-7.7	0	-7.7	0.012	-7.7	0	-7.7	-0.1208	-7.7	0
						-7.6	-0.0242	-7.6	0	-7.6	0.1019	-7.6	0	-7.6	-0.1079	-7.6	0	-7.6	-0.0051	-7.6	0	-7.6	-0.0143	-7.6	0	-7.6	-0.00190021	-7.6	0	-7.6	-0.0202003	-7.6	0	-7.6	-0.0256003	-7.6	0	-7.6	0.0063	-7.6	0	-7.6	-0.1149	-7.6	0
						-7.5	-0.0179	-7.5	0	-7.5	0.1	-7.5	0	-7.5	-0.0973	-7.5	0	-7.5	-0.0027	-7.5	0	-7.5	-0.0135	-7.5	0	-7.5	-0.0038	-7.5	0	-7.5	-0.0212	-7.5	0	-7.5	-0.022	-7.5	0	-7.5	0.0054	-7.5	0	-7.5	-0.1139	-7.5	0
						-7.4	-0.0193	-7.4	0	-7.4	0.099	-7.4	0	-7.4	-0.0903	-7.4	0	-7.4	-0.000300003	-7.4	0	-7.4	-0.0066	-7.4	0	-7.4	-0.002	-7.4	0	-7.4	-0.0154	-7.4	0	-7.4	-0.0181	-7.4	0	-7.4	-0.0017	-7.4	0	-7.4	-0.1107	-7.4	0
						-7.3	-0.0192	-7.3	0	-7.3	0.0954	-7.3	0	-7.3	-0.0855	-7.3	0	-7.3	0.00089988	-7.3	0	-7.3	-0.0052	-7.3	0	-7.3	-0.000100229	-7.3	0	-7.3	-0.0103001	-7.3	0	-7.3	-0.0136002	-7.3	0	-7.3	-0.0014	-7.3	0	-7.3	-0.1046	-7.3	0
						-7.2	-0.0136	-7.2	0	-7.2	0.0902	-7.2	0	-7.2	-0.0831	-7.2	0	-7.2	-0.000899999	-7.2	0	-7.2	-0.0047	-7.2	0	-7.2	-0.0039	-7.2	0	-7.2	-0.0083	-7.2	0	-7.2	-0.0092	-7.2	0	-7.2	0.0011	-7.2	0	-7.2	-0.1023	-7.2	0
						-7.1	-0.0167	-7.1	0	-7.1	0.0825	-7.1	0	-7.1	-0.0796	-7.1	0	-7.1	-0.003	-7.1	0	-7.1	-0.0033	-7.1	0	-7.1	-0.00470018	-7.1	0	-7.1	-0.00560009	-7.1	0	-7.1	-0.00680009	-7.1	0	-7.1	-0.0021	-7.1	0	-7.1	-0.0953	-7.1	0
						-7	-0.0175	-7	0	-7	0.0787	-7	0	-7	-0.077	-7	0	-7	-0.0025	-7	0	-7	-0.0012	-7	0	-7	-0.0084	-7	0	-7	-0.0087	-7	0	-7	-0.0016	-7	0	-7	-0.0025	-7	0	-7	-0.0921	-7	0
						-6.9	-0.0184	-6.9	0	-6.9	0.0719	-6.9	0	-6.9	-0.0731	-6.9	0	-6.9	-0.0014	-6.9	0	-6.9	0.0026	-6.9	0	-6.9	-0.0063	-6.9	0	-6.9	-0.0035	-6.9	0	-6.9	-0.0018	-6.9	0	-6.9	-0.0052	-6.9	0	-6.9	-0.0916	-6.9	0
						-6.8	-0.0166	-6.8	0	-6.8	0.0667	-6.8	0	-6.8	-0.0712	-6.8	0	-6.8	-0.004	-6.8	0	-6.8	0.0042	-6.8	0	-6.8	-0.00690022	-6.8	0	-6.8	-0.00430001	-6.8	0	-6.8	-0.000200133	-6.8	0	-6.8	-0.0074	-6.8	0	-6.8	-0.082	-6.8	0
						-6.7	-0.012	-6.7	0	-6.7	0.0668	-6.7	0	-6.7	-0.0763	-6.7	0	-6.7	-0.0056	-6.7	0	-6.7	0.0067	-6.7	0	-6.7	-0.0068	-6.7	0	-6.7	-0.0036	-6.7	0	-6.7	0.0079	-6.7	0	-6.7	-0.0047	-6.7	0	-6.7	-0.077	-6.7	0
						-6.6	-0.0086	-6.6	0	-6.6	0.0624	-6.6	0	-6.6	-0.0761	-6.6	0	-6.6	-0.0074	-6.6	0	-6.6	0.0059	-6.6	0	-6.6	-0.00260035	-6.6	0	-6.6	-0.00549998	-6.6	0	-6.6	0.00809994	-6.6	0	-6.6	0.0027	-6.6	0	-6.6	-0.0724	-6.6	0
						-6.5	-0.0065	-6.5	0	-6.5	0.0553	-6.5	0	-6.5	-0.0784	-6.5	0	-6.5	-0.0098	-6.5	0	-6.5	0.0112	-6.5	0	-6.5	-0.0057	-6.5	0	-6.5	-0.0063	-6.5	0	-6.5	0.0063	-6.5	0	-6.5	0.0036	-6.5	0	-6.5	-0.0654	-6.5	0
						-6.4	-0.0068	-6.4	0	-6.4	0.0486	-6.4	0	-6.4	-0.0768	-6.4	0	-6.4	-0.0097	-6.4	0	-6.4	0.0163	-6.4	0	-6.4	-0.0084	-6.4	0	-6.4	-0.0071	-6.4	0	-6.4	0.0107	-6.4	0	-6.4	0.0038	-6.4	0	-6.4	-0.0623	-6.4	0
						-6.3	-0.0097	-6.3	0	-6.3	0.0358	-6.3	0	-6.3	-0.0809	-6.3	0	-6.3	-0.011	-6.3	0	-6.3	0.0163	-6.3	0	-6.3	-0.00880016	-6.3	0	-6.3	-0.00499999	-6.3	0	-6.3	0.00589998	-6.3	0	-6.3	0.001	-6.3	0	-6.3	-0.0603	-6.3	0
						-6.2	-0.0102	-6.2	0	-6.2	0.0349	-6.2	0	-6.2	-0.0793	-6.2	0	-6.2	-0.0099	-6.2	0	-6.2	0.0199	-6.2	0	-6.2	-0.0083	-6.2	0	-6.2	-0.0055	-6.2	0	-6.2	0.0074	-6.2	0	-6.2	-0.0022	-6.2	0	-6.2	-0.0605	-6.2	0
						-6.1	-0.0121	-6.1	0	-6.1	0.0301	-6.1	0	-6.1	-0.0695	-6.1	0	-6.1	-0.0062	-6.1	0	-6.1	0.0177	-6.1	0	-6.1	-0.00830014	-6.1	0	-6.1	-0.00400008	-6.1	0	-6.1	0.0067999	-6.1	0	-6.1	-0.0017	-6.1	0	-6.1	-0.0524	-6.1	0
						-6	-0.0108	-6	0	-6	0.0312	-6	0	-6	-0.0651	-6	0	-6	-0.0063	-6	0	-6	0.0157	-6	0	-6	-0.0099	-6	0	-6	-0.004	-6	0	-6	0.0056	-6	0	-6	-0.0018	-6	0	-6	-0.0498	-6	0
						-5.9	-0.0103	-5.9	0	-5.9	0.0251	-5.9	0	-5.9	-0.0613	-5.9	0	-5.9	-0.0125	-5.9	0	-5.9	0.0138	-5.9	0	-5.9	-0.0119	-5.9	0	-5.9	-0.0024	-5.9	0	-5.9	0.0056	-5.9	0	-5.9	-0.0035	-5.9	0	-5.9	-0.0459	-5.9	0
						-5.8	-0.0076	-5.8	0	-5.8	0.0264	-5.8	0	-5.8	-0.0582	-5.8	0	-5.8	-0.0146	-5.8	0	-5.8	0.0181	-5.8	0	-5.8	-0.00790025	-5.8	0	-5.8	-0.00240002	-5.8	0	-5.8	0.00579997	-5.8	0	-5.8	-0.0012	-5.8	0	-5.8	-0.0457	-5.8	0
						-5.7	-0.0028	-5.7	0	-5.7	0.0158	-5.7	0	-5.7	-0.0591	-5.7	0	-5.7	-0.0129	-5.7	0	-5.7	0.0175	-5.7	0	-5.7	-0.0083	-5.7	0	-5.7	-0.0038	-5.7	0	-5.7	0.0088	-5.7	0	-5.7	-0.0014	-5.7	0	-5.7	-0.0384	-5.7	0
						-5.6	-0.0026	-5.6	0	-5.6	0.0104	-5.6	0	-5.6	-0.0486	-5.6	0	-5.6	-0.011	-5.6	0	-5.6	0.0167	-5.6	0	-5.6	-0.00890015	-5.6	0	-5.6	0.000199844	-5.6	0	-5.6	0.00420005	-5.6	0	-5.6	0.0048	-5.6	0	-5.6	-0.0327	-5.6	0
						-5.5	-0.003	-5.5	0	-5.5	0.0108	-5.5	0	-5.5	-0.0411	-5.5	0	-5.5	-0.0077	-5.5	0	-5.5	0.0114	-5.5	0	-5.5	-0.0079	-5.5	0	-5.5	0.0018	-5.5	0	-5.5	0.0049	-5.5	0	-5.5	0.0015	-5.5	0	-5.5	-0.0249	-5.5	0
						-5.4	-0.0034	-5.4	0	-5.4	0.0117	-5.4	0	-5.4	-0.0368	-5.4	0	-5.4	-0.0041	-5.4	0	-5.4	0.0138	-5.4	0	-5.4	-0.0051	-5.4	0	-5.4	0.0027	-5.4	0	-5.4	0.0031	-5.4	0	-5.4	9.99999e-05	-5.4	0	-5.4	-0.0238	-5.4	0
						-5.3	-0.0015	-5.3	0	-5.3	0.0124	-5.3	0	-5.3	-0.0322	-5.3	0	-5.3	-0.0013	-5.3	0	-5.3	0.011	-5.3	0	-5.3	-0.00120029	-5.3	0	-5.3	0.0037999	-5.3	0	-5.3	-0.00259992	-5.3	0	-5.3	0.0039	-5.3	0	-5.3	-0.0173	-5.3	0
						-5.2	-0.001	-5.2	0	-5.2	0.0103	-5.2	0	-5.2	-0.0239	-5.2	0	-5.2	-0.0017	-5.2	0	-5.2	0.0054	-5.2	0	-5.2	-0.0003	-5.2	0	-5.2	0.0057	-5.2	0	-5.2	-0.0065	-5.2	0	-5.2	0.0026	-5.2	0	-5.2	-0.01	-5.2	0
						-5.1	0.0018	-5.1	0	-5.1	0.0038	-5.1	0	-5.1	-0.012	-5.1	0	-5.1	0.0022	-5.1	0	-5.1	0.003	-5.1	0	-5.1	-0.00130013	-5.1	0	-5.1	0.00260006	-5.1	0	-5.1	-0.00150016	-5.1	0	-5.1	0.0028	-5.1	0	-5.1	-0.003	-5.1	0
						-5	0.0037	-5	0	-5	0	-5	0	-5	-0.0003	-5	0	-5	0	-5	0	-5	0.0017	-5	0	-5	0	-5	0	-5	0.0007	-5	0	-5	0.0007	-5	0	-5	0.0006	-5	0	-5	0	-5	0
						-4.9	-0.0006	-4.9	0	-4.9	-0.0073	-4.9	0	-4.9	0.0108	-4.9	0	-4.9	0.0014	-4.9	0	-4.9	-0.001	-4.9	0	-4.9	-0.0001	-4.9	0	-4.9	-0.0041	-4.9	0	-4.9	-0.0033	-4.9	0	-4.9	0.0009	-4.9	0	-4.9	0.0039	-4.9	0
						-4.8	0.0014	-4.8	0	-4.8	-0.0158	-4.8	0	-4.8	0.0222	-4.8	0	-4.8	0.000399923	-4.8	0	-4.8	-0.0042	-4.8	0	-4.8	0.000599767	-4.8	0	-4.8	-0.00380006	-4.8	0	-4.8	-0.00739997	-4.8	0	-4.8	0.0053	-4.8	0	-4.8	0.0055	-4.8	0
						-4.7	0.0023	-4.7	0	-4.7	-0.0185	-4.7	0	-4.7	0.0301	-4.7	0	-4.7	-0.0022	-4.7	0	-4.7	-0.0106	-4.7	0	-4.7	0.0027	-4.7	0	-4.7	-0.0058	-4.7	0	-4.7	-0.0088	-4.7	0	-4.7	0.0047	-4.7	0	-4.7	0.0104	-4.7	0
						-4.6	0.0047	-4.6	0	-4.6	-0.0285	-4.6	0	-4.6	0.0322	-4.6	0	-4.6	-0.0019	-4.6	0	-4.6	-0.0119	-4.6	0	-4.6	0.00309983	-4.6	0	-4.6	-0.00730005	-4.6	0	-4.6	-0.0142	-4.6	0	-4.6	0.0023	-4.6	0	-4.6	0.0162	-4.6	0
						-4.5	0.0081	-4.5	0	-4.5	-0.0348	-4.5	0	-4.5	0.0385	-4.5	0	-4.5	-0.0055	-4.5	0	-4.5	-0.0059	-4.5	0	-4.5	-0.0019	-4.5	0	-4.5	-0.0099	-4.5	0	-4.5	-0.0217	-4.5	0	-4.5	-0.0008	-4.5	0	-4.5	0.0242	-4.5	0
						-4.4	0.0073	-4.4	0	-4.4	-0.0415	-4.4	0	-4.4	0.0404	-4.4	0	-4.4	-0.000299999	-4.4	0	-4.4	-0.0091	-4.4	0	-4.4	-0.0068	-4.4	0	-4.4	-0.0111	-4.4	0	-4.4	-0.0271	-4.4	0	-4.4	-0.0016	-4.4	0	-4.4	0.0315	-4.4	0
						-4.3	0.0083	-4.3	0	-4.3	-0.0525	-4.3	0	-4.3	0.0525	-4.3	0	-4.3	-0.004	-4.3	0	-4.3	-0.0113	-4.3	0	-4.3	-0.00850018	-4.3	0	-4.3	-0.0066001	-4.3	0	-4.3	-0.0251002	-4.3	0	-4.3	-0.0019	-4.3	0	-4.3	0.0364	-4.3	0
						-4.2	0.0074	-4.2	0	-4.2	-0.0596	-4.2	0	-4.2	0.0627	-4.2	0	-4.2	-0.0073	-4.2	0	-4.2	-0.0146	-4.2	0	-4.2	-0.0102	-4.2	0	-4.2	-0.0057	-4.2	0	-4.2	-0.0254	-4.2	0	-4.2	-0.0026	-4.2	0	-4.2	0.039	-4.2	0
						-4.1	0.0099	-4.1	0	-4.1	-0.0654	-4.1	0	-4.1	0.0775	-4.1	0	-4.1	-0.0109	-4.1	0	-4.1	-0.0187	-4.1	0	-4.1	-0.00950027	-4.1	0	-4.1	-0.0086	-4.1	0	-4.1	-0.0224002	-4.1	0	-4.1	-0.0047	-4.1	0	-4.1	0.042	-4.1	0
						-4	0.0115	-4	0	-4	-0.0699	-4	0	-4	0.0863	-4	0	-4	-0.0116	-4	0	-4	-0.0174	-4	0	-4	-0.0097	-4	0	-4	-0.009	-4	0	-4	-0.02	-4	0	-4	-0.003	-4	0	-4	0.0455	-4	0
						-3.9	0.0082	-3.9	0	-3.9	-0.0766	-3.9	0	-3.9	0.098	-3.9	0	-3.9	-0.014	-3.9	0	-3.9	-0.0181	-3.9	0	-3.9	-0.0078	-3.9	0	-3.9	-0.0063	-3.9	0	-3.9	-0.0296	-3.9	0	-3.9	-0.0026	-3.9	0	-3.9	0.0474	-3.9	0
						-3.8	0.0086	-3.8	0	-3.8	-0.0843	-3.8	0	-3.8	0.1081	-3.8	0	-3.8	-0.0092	-3.8	0	-3.8	-0.0211	-3.8	0	-3.8	-0.00330034	-3.8	0	-3.8	-0.00470007	-3.8	0	-3.8	-0.0317	-3.8	0	-3.8	0.000299912	-3.8	0	-3.8	0.0485	-3.8	0
						-3.7	0.0016	-3.7	0	-3.7	-0.0923	-3.7	0	-3.7	0.1199	-3.7	0	-3.7	-0.008	-3.7	0	-3.7	-0.0202	-3.7	0	-3.7	-0.000600001	-3.7	0	-3.7	-0.003	-3.7	0	-3.7	-0.0362	-3.7	0	-3.7	-0.002	-3.7	0	-3.7	0.0482	-3.7	0
						-3.6	-0.0013	-3.6	0	-3.6	-0.0974	-3.6	0	-3.6	0.1284	-3.6	0	-3.6	-0.0046	-3.6	0	-3.6	-0.0228	-3.6	0	-3.6	0.00229979	-3.6	0	-3.6	-0.00779971	-3.6	0	-3.6	-0.0333	-3.6	0	-3.6	0.002	-3.6	0	-3.6	0.0478	-3.6	0
						-3.5	0.0009	-3.5	0	-3.5	-0.1045	-3.5	0	-3.5	0.1325	-3.5	0	-3.5	-0.0067	-3.5	0	-3.5	-0.0258	-3.5	0	-3.5	0.0048	-3.5	0	-3.5	-0.0056	-3.5	0	-3.5	-0.0392	-3.5	0	-3.5	0.0019	-3.5	0	-3.5	0.0493	-3.5	0
						-3.4	0.0026	-3.4	0	-3.4	-0.1203	-3.4	0	-3.4	0.1393	-3.4	0	-3.4	-0.0132	-3.4	0	-3.4	-0.0263	-3.4	0	-3.4	0.0017	-3.4	0	-3.4	-0.0113	-3.4	0	-3.4	-0.0409	-3.4	0	-3.4	-0.0051	-3.4	0	-3.4	0.0512	-3.4	0
						-3.3	0.0017	-3.3	0	-3.3	-0.1282	-3.3	0	-3.3	0.1535	-3.3	0	-3.3	-0.0195	-3.3	0	-3.3	-0.0335	-3.3	0	-3.3	0.00359968	-3.3	0	-3.3	-0.0125001	-3.3	0	-3.3	-0.0483	-3.3	0	-3.3	-0.0029	-3.3	0	-3.3	0.0566	-3.3	0
						-3.2	0.0013	-3.2	0	-3.2	-0.1354	-3.2	0	-3.2	0.1623	-3.2	0	-3.2	-0.026	-3.2	0	-3.2	-0.0395	-3.2	0	-3.2	-0.0023	-3.2	0	-3.2	-0.0102	-3.2	0	-3.2	-0.0477	-3.2	0	-3.2	-0.0072	-3.2	0	-3.2	0.0532	-3.2	0
						-3.1	0.0044	-3.1	0	-3.1	-0.1408	-3.1	0	-3.1	0.1782	-3.1	0	-3.1	-0.0284	-3.1	0	-3.1	-0.0384	-3.1	0	-3.1	-0.00600006	-3.1	0	-3.1	-0.0106001	-3.1	0	-3.1	-0.0501001	-3.1	0	-3.1	-0.0059	-3.1	0	-3.1	0.0468	-3.1	0
						-3	0.0028	-3	0	-3	-0.1366	-3	0	-3	0.188	-3	0	-3	-0.0278	-3	0	-3	-0.039	-3	0	-3	0.0026	-3	0	-3	0.0041	-3	0	-3	-0.0474	-3	0	-3	-0.0131	-3	0	-3	0.051	-3	0
						-2.9	0.0003	-2.9	0	-2.9	-0.1433	-2.9	0	-2.9	0.1928	-2.9	0	-2.9	-0.01	-2.9	0	-2.9	-0.0309	-2.9	0	-2.9	0.0042	-2.9	0	-2.9	0.0018	-2.9	0	-2.9	-0.0569	-2.9	0	-2.9	-0.0144	-2.9	0	-2.9	0.05	-2.9	0
						-2.8	0.0031	-2.8	0	-2.8	-0.1499	-2.8	0	-2.8	0.1931	-2.8	0	-2.8	-0.0027	-2.8	0	-2.8	-0.031	-2.8	0	-2.8	0.00909986	-2.8	0	-2.8	0.00280004	-2.8	0	-2.8	-0.0609999	-2.8	0	-2.8	-0.0051	-2.8	0	-2.8	0.0606	-2.8	0
						-2.7	0.0011	-2.7	0	-2.7	-0.1589	-2.7	0	-2.7	0.199	-2.7	0	-2.7	-0.0059	-2.7	0	-2.7	-0.0306	-2.7	0	-2.7	0.0119	-2.7	0	-2.7	0.0082	-2.7	0	-2.7	-0.0628	-2.7	0	-2.7	-0.0039	-2.7	0	-2.7	0.0639	-2.7	0
						-2.6	0.0034	-2.6	0	-2.6	-0.1729	-2.6	0	-2.6	0.208	-2.6	0	-2.6	-0.0037	-2.6	0	-2.6	-0.028	-2.6	0	-2.6	0.00429993	-2.6	0	-2.6	0.00040008	-2.6	0	-2.6	-0.0679	-2.6	0	-2.6	0.0018	-2.6	0	-2.6	0.0663	-2.6	0
						-2.5	0.0102	-2.5	0	-2.5	-0.1767	-2.5	0	-2.5	0.2216	-2.5	0	-2.5	-0.000100002	-2.5	0	-2.5	-0.0311	-2.5	0	-2.5	-9.99926e-05	-2.5	0	-2.5	-0.0009	-2.5	0	-2.5	-0.0656	-2.5	0	-2.5	0.0008	-2.5	0	-2.5	0.068	-2.5	0
						-2.4	0.0045	-2.4	0	-2.4	-0.1822	-2.4	0	-2.4	0.2331	-2.4	0	-2.4	-0.0037	-2.4	0	-2.4	-0.0355	-2.4	0	-2.4	0.00689999	-2.4	0	-2.4	-0.0048	-2.4	0	-2.4	-0.0616	-2.4	0	-2.4	0.0065	-2.4	0	-2.4	0.0704	-2.4	0
						-2.3	0.0056	-2.3	0	-2.3	-0.1764	-2.3	0	-2.3	0.245	-2.3	0	-2.3	-0.0144	-2.3	0	-2.3	-0.0414	-2.3	0	-2.3	0.00489988	-2.3	0	-2.3	-0.00689995	-2.3	0	-2.3	-0.0646001	-2.3	0	-2.3	0.0102	-2.3	0	-2.3	0.0792	-2.3	0
						-2.2	0.0102	-2.2	0	-2.2	-0.1825	-2.2	0	-2.2	0.2609	-2.2	0	-2.2	-0.0195	-2.2	0	-2.2	-0.0372	-2.2	0	-2.2	0.0011	-2.2	0	-2.2	-0.0057	-2.2	0	-2.2	-0.0646	-2.2	0	-2.2	0.0093	-2.2	0	-2.2	0.0814	-2.2	0
						-2.1	0.0035	-2.1	0	-2.1	-0.1939	-2.1	0	-2.1	0.2675	-2.1	0	-2.1	-0.0224	-2.1	0	-2.1	-0.0383	-2.1	0	-2.1	0.00529972	-2.1	0	-2.1	-0.00360016	-2.1	0	-2.1	-0.0731997	-2.1	0	-2.1	0.0033	-2.1	0	-2.1	0.0851	-2.1	0
						-2	0.0134	-2	0	-2	-0.1911	-2	0	-2	0.2858	-2	0	-2	-0.0201	-2	0	-2	-0.0385	-2	0	-2	0.0122	-2	0	-2	0.0032	-2	0	-2	-0.0741	-2	0	-2	-0.0048	-2	0	-2	0.0867	-2	0
						-1.9	0.0161	-1.9	0	-1.9	-0.189	-1.9	0	-1.9	0.3006	-1.9	0	-1.9	-0.0206	-1.9	0	-1.9	-0.048	-1.9	0	-1.9	0.00810001	-1.9	0	-1.9	0.011	-1.9	0	-1.9	-0.0839	-1.9	0	-1.9	-0.0131	-1.9	0	-1.9	0.0906	-1.9	0
						-1.8	0.0071	-1.8	0	-1.8	-0.199	-1.8	0	-1.8	0.3198	-1.8	0	-1.8	-0.0191	-1.8	0	-1.8	-0.048	-1.8	0	-1.8	0.0160996	-1.8	0	-1.8	0.000800057	-1.8	0	-1.8	-0.0817999	-1.8	0	-1.8	-0.0152	-1.8	0	-1.8	0.0972	-1.8	0
						-1.7	0.0023	-1.7	0	-1.7	-0.2142	-1.7	0	-1.7	0.3332	-1.7	0	-1.7	-0.0096	-1.7	0	-1.7	-0.0462	-1.7	0	-1.7	0.008	-1.7	0	-1.7	-0.0037	-1.7	0	-1.7	-0.0781	-1.7	0	-1.7	-0.0051	-1.7	0	-1.7	0.1035	-1.7	0
						-1.6	0.0027	-1.6	0	-1.6	-0.224	-1.6	0	-1.6	0.353	-1.6	0	-1.6	-0.0037	-1.6	0	-1.6	-0.0573	-1.6	0	-1.6	0.0137996	-1.6	0	-1.6	-0.00889998	-1.6	0	-1.6	-0.0867999	-1.6	0	-1.6	-0.0098	-1.6	0	-1.6	0.1074	-1.6	0
						-1.5	-0.0029	-1.5	0	-1.5	-0.2508	-1.5	0	-1.5	0.3588	-1.5	0	-1.5	-0.0037	-1.5	0	-1.5	-0.0622	-1.5	0	-1.5	0.0084	-1.5	0	-1.5	-0.0106	-1.5	0	-1.5	-0.0894	-1.5	0	-1.5	-0.0123	-1.5	0	-1.5	0.1167	-1.5	0
						-1.4	-0.0039	-1.4	0	-1.4	-0.2627	-1.4	0	-1.4	0.3796	-1.4	0	-1.4	-0.0037	-1.4	0	-1.4	-0.0622	-1.4	0	-1.4	0.0177997	-1.4	0	-1.4	-0.0089	-1.4	0	-1.4	-0.1008	-1.4	0	-1.4	-0.0125	-1.4	0	-1.4	0.1131	-1.4	0
						-1.3	-0.0042	-1.3	0	-1.3	-0.2631	-1.3	0	-1.3	0.3796	-1.3	0	-1.3	-0.0016	-1.3	0	-1.3	-0.065	-1.3	0	-1.3	0.0178	-1.3	0	-1.3	-0.00560005	-1.3	0	-1.3	-0.1008	-1.3	0	-1.3	-0.0147	-1.3	0	-1.3	0.1161	-1.3	0
						-1.2	-0.0059	-1.2	0	-1.2	-0.2738	-1.2	0	-1.2	0.3717	-1.2	0	-1.2	-0.000500001	-1.2	0	-1.2	-0.065	-1.2	0	-1.2	0.0181	-1.2	0	-1.2	0.0004	-1.2	0	-1.2	-0.1037	-1.2	0	-1.2	-0.0165	-1.2	0	-1.2	0.1164	-1.2	0
						-1.1	-0.0112	-1.1	0	-1.1	-0.2875	-1.1	0	-1.1	0.3677	-1.1	0	-1.1	0.0044	-1.1	0	-1.1	-0.065	-1.1	0	-1.1	0.0229995	-1.1	0	-1.1	0.00880001	-1.1	0	-1.1	-0.1037	-1.1	0	-1.1	-0.017	-1.1	0	-1.1	0.1167	-1.1	0
						-1	-0.0162	-1	0	-1	-0.3209	-1	0	-1	0.3588	-1	0	-1	0.0067	-1	0	-1	-0.0659	-1	0	-1	0.0267	-1	0	-1	0.0305	-1	0	-1	-0.1037	-1	0	-1	-0.017	-1	0	-1	0.1179	-1	0
						-0.9	-0.0162	-0.9	0	-0.9	-0.2875	-0.9	0	-0.9	0.3374	-0.9	0	-0.9	0.0195	-0.9	0	-0.9	-0.0663	-0.9	0	-0.900002	0.0305	-0.900002	0	-0.900002	0.0312	-0.900002	0	-0.900002	-0.1034	-0.900002	0	-0.9	-0.017	-0.9	0	-0.9	0.1192	-0.9	0
						-0.8	-0.0112	-0.8	0	-0.8	-0.2738	-0.8	0	-0.8	0.3323	-0.8	0	-0.8	0.0298	-0.8	0	-0.8	-0.0679	-0.8	0	-0.800003	0.0313004	-0.800003	0	-0.800003	0.0814	-0.800003	0	-0.800003	-0.1008	-0.800003	0	-0.8	-0.0224	-0.8	0	-0.8	0.1196	-0.8	0
						-0.7		-0.7	0	-0.7		-0.7	0	-0.7		-0.7	0	-0.7		-0.7	0	-0.7		-0.7	0	-0.700001		-0.700001	0	-0.700001		-0.700001	0	-0.700001		-0.700001	0	-0.7		-0.7	0	-0.7		-0.7	0
						-0.6		-0.6	0	-0.6		-0.6	0	-0.6		-0.6	0	-0.6		-0.6	0	-0.6		-0.6	0	-0.600002		-0.600002	0	-0.600002		-0.600002	0	-0.600002		-0.600002	0	-0.6		-0.6	0	-0.6		-0.6	0
						-0.5		-0.5	0	-0.5		-0.5	0	-0.5		-0.5	0	-0.5		-0.5	0	-0.5		-0.5	0	-0.5		-0.5	0	-0.5		-0.5	0	-0.5		-0.5	0	-0.5		-0.5	0	-0.5		-0.5	0
						-0.4		-0.4	0	-0.4		-0.4	0	-0.4		-0.4	0	-0.4		-0.4	0	-0.4		-0.4	0	-0.400002		-0.400002	0	-0.400002		-0.400002	0	-0.400002		-0.400002	0	-0.4		-0.4	0	-0.4		-0.4	0
						-0.3		-0.3	0	-0.3		-0.3	0	-0.3		-0.3	0	-0.3		-0.3	0	-0.3		-0.3	0	-0.300003		-0.300003	0	-0.300003		-0.300003	0	-0.300003		-0.300003	0	-0.3		-0.3	0	-0.3		-0.3	0
						-0.2		-0.2	0	-0.2		-0.2	0	-0.2		-0.2	0	-0.2		-0.2	0	-0.2		-0.2	0	-0.200001		-0.200001	0	-0.200001		-0.200001	0	-0.200001		-0.200001	0	-0.2		-0.2	0	-0.2		-0.2	0
						-0.1		-0.1	0	-0.1		-0.1	0	-0.1		-0.1	0	-0.1		-0.1	0	-0.1		-0.1	0	-0.100002		-0.100002	0	-0.100002		-0.100002	0	-0.100002		-0.100002	0	-0.1		-0.1	0	-0.1		-0.1	0
						0		0	0	0		0	0	0		0	0	0		0	0	0		0	0	0		0	0	0		0	0	0		0	0	0		0	0	0		0	0
						0.1		0.1	0	0.1		0.1	0	0.1		0.1	0	0.1		0.1	0	0.1		0.1	0	0.0999985		0.0999985	0	0.0999985		0.0999985	0	0.0999985		0.0999985	0	0.1		0.1	0	0.1		0.1	0
						0.2		0.2	0.24143	0.2		0.2	0.1099	0.2		0.2	0.16624	0.2		0.2	0.12895	0.2		0.2	0.1567	0.199997		0.199997	0.373413	0.199997		0.199997	0.0171759	0.199997		0.199997	1.04948	0.2		0.2	0.12724	0.2		0.2	0.09561
						0.3		0.3	0.48094	0.3		0.3	0.21915	0.3		0.3	0.33122	0.3		0.3	0.25759	0.3		0.3	0.313	0.299999		0.299999	0.746423	0.299999		0.299999	0.0343381	0.299999		0.299999	2.08432	0.3		0.3	0.25439	0.3		0.3	0.19117
						0.4		0.4	0.71852	0.4		0.4	0.32777	0.4		0.4	0.49493	0.4		0.4	0.38591	0.4		0.4	0.46891	0.399998		0.399998	1.119	0.399998		0.399998	0.0514853	0.399998		0.399998	3.10464	0.4		0.4	0.38145	0.4		0.4	0.28667
						0.5		0.5	0.95422	0.5		0.5	0.43577	0.5		0.5	0.65739	0.5		0.5	0.51393	0.5		0.5	0.62443	0.5		0.5	1.49118	0.5		0.5	0.0686189	0.5		0.5	4.11073	0.5		0.5	0.50841	0.5		0.5	0.38211
						0.6		0.6	1.18803	0.6		0.6	0.54312	0.6		0.6	0.81861	0.6		0.6	0.64162	0.6		0.6	0.77954	0.599998		0.599998	1.86293	0.599998		0.599998	0.0857376	0.599998		0.599998	5.10271	0.6		0.6	0.63527	0.6		0.6	0.47749
						0.7		0.7	1.41997	0.7		0.7	0.64986	0.7		0.7	0.97859	0.7		0.7	0.76901	0.7		0.7	0.93426	0.699997		0.699997	2.23426	0.699997		0.699997	0.102842	0.699997		0.699997	6.08081	0.7		0.7	0.76204	0.7		0.7	0.57282
						0.8		0.8	1.65006	0.8		0.8	0.75597	0.8		0.8	1.13735	0.8		0.8	0.89608	0.8		0.8	1.0886	0.799999		0.799999	2.6052	0.799999		0.799999	0.119933	0.799999		0.799999	7.04526	0.8		0.8	0.88872	0.8		0.8	0.66809
						0.9		0.9	1.87831	0.9		0.9	0.86147	0.9		0.9	1.29489	0.9		0.9	1.02284	0.9		0.9	1.24254	0.899998		0.899998	2.9757	0.899998		0.899998	0.137009	0.899998		0.899998	7.99619	0.9		0.9	1.0153	0.9		0.9	0.7633
						1		1	2.10475	1		1	0.96635	1		1	1.45123	1		1	1.14929	1		1	1.3961	1		1	3.34581	1		1	0.154071	1		1	8.93385	1		1	1.1418	1		1	0.85846
						1.1		1.1	2.32937	1.1		1.1	1.07062	1.1		1.1	1.60637	1.1		1.1	1.27542	1.1		1.1	1.54926	1.1		1.1	3.71548	1.1		1.1	0.171119	1.1		1.1	9.85835	1.1		1.1	1.26819	1.1		1.1	0.95356
						1.2		1.2	2.55219	1.2		1.2	1.17428	1.2		1.2	1.76033	1.2		1.2	1.40125	1.2		1.2	1.70203	1.2		1.2	4.08475	1.2		1.2	0.188152	1.2		1.2	10.7699	1.2		1.2	1.39449	1.2		1.2	1.0486
						1.3		1.3	2.77325	1.3		1.3	1.27734	1.3		1.3	1.91311	1.3		1.3	1.52676	1.3		1.3	1.85442	1.3		1.3	4.45362	1.3		1.3	0.205171	1.3		1.3	11.6688	1.3		1.3	1.5207	1.3		1.3	1.14358
						1.4		1.4	2.99253	1.4		1.4	1.3798	1.4		1.4	2.06471	1.4		1.4	1.65196	1.4		1.4	2.00641	1.4		1.4	4.82206	1.4		1.4	0.222176	1.4		1.4	12.555	1.4		1.4	1.64681	1.4		1.4	1.23851
						1.5		1.5	3.21006	1.5		1.5	1.48167	1.5		1.5	2.21517	1.5		1.5	1.77686	1.5		1.5	2.15803	1.5		1.5	5.1901	1.5		1.5	0.239168	1.5		1.5	13.4289	1.5		1.5	1.77284	1.5		1.5	1.33338
						1.6		1.6	3.42585	1.6		1.6	1.58294	1.6		1.6	2.36446	1.6		1.6	1.90144	1.6		1.6	2.30926	1.6		1.6	5.55772	1.6		1.6	0.256144	1.6		1.6	14.2905	1.6		1.6	1.89876	1.6		1.6	1.4282
						1.7		1.7	3.63992	1.7		1.7	1.68362	1.7		1.7	2.51261	1.7		1.7	2.02571	1.7		1.7	2.4601	1.7		1.7	5.92493	1.7		1.7	0.273107	1.7		1.7	15.1401	1.7		1.7	2.0246	1.7		1.7	1.52295
						1.8	7.278	1.8	3.85229	1.8	0.8372	1.8	1.78372	1.8	2.2908	1.8	2.65964	1.8	3.72882	1.8	2.14968	1.8	2.0092	1.8	2.61056	1.8	4.6427	1.8	6.29174	1.8	-0.3643	1.8	0.290055	1.8	30.3257	1.8	15.9778	1.8	1.112	1.8	2.15034	1.8	0.7869	1.8	1.61765
						1.9	7.47052	1.9	4.06295	1.9	1.17891	1.9	1.88323	1.9	2.46161	1.9	2.80553	1.9	3.7814	1.9	2.27333	1.9	2.0781	1.9	2.76064	1.9	5.08549	1.9	6.65812	1.9	-0.169113	1.9	0.30699	1.9	31.7972	1.9	16.8038	1.9	1.68998	1.9	2.27599	1.9	0.88659	1.9	1.71229
						2	7.7937	2	4.27194	2	1.4707	2	1.98216	2	2.6074	2	2.95032	2	3.72882	2	2.39668	2	2.1269	2	2.91034	2	5.4482	2	7.02411	2	-0.152303	2	0.32391	2	33.2788	2	17.6182	2	1.9542	2	2.40154	2	1.1705	2	1.80688
						2.1	8.3803	2.1	4.47925	2.1	1.6093	2.1	2.08052	2.1	2.8708	2.1	3.09399	2.1	3.666	2.1	2.51972	2.1	2.1747	2.1	3.05965	2.1	5.7514	2.1	7.38968	2.1	-0.1239	2.1	0.340816	2.1	34.4703	2.1	18.4213	2.1	2.2067	2.1	2.527	2.1	1.1726	2.1	1.90141
						2.2	8.9578	2.2	4.68491	2.2	1.7909	2.2	2.1783	2.2	3.0991	2.2	3.23656	2.2	3.5391	2.2	2.64244	2.2	2.28891	2.2	3.20859	2.2	6.1294	2.2	7.75484	2.2	-0.0891001	2.2	0.357708	2.2	35.6811	2.2	19.213	2.2	2.48839	2.2	2.65237	2.2	1.40869	2.2	1.99588
						2.3	9.1572	2.3	4.88893	2.3	2.0543	2.3	2.27552	2.3	3.4133	2.3	3.37805	2.3	3.4988	2.3	2.76487	2.3	2.3808	2.3	3.35715	2.3	6.4927	2.3	8.11961	2.3	-0.0891001	2.3	0.374586	2.3	36.8192	2.3	19.9938	2.3	2.7484	2.3	2.77765	2.3	1.6087	2.3	2.0903
						2.4	9.44751	2.4	5.09131	2.4	2.1952	2.4	2.37216	2.4	3.6108	2.4	3.51844	2.4	3.666	2.4	2.88698	2.4	2.4894	2.4	3.50532	2.4	6.9146	2.4	8.48395	2.4	-0.0789031	2.4	0.39145	2.4	37.9437	2.4	20.7636	2.4	2.8748	2.4	2.90283	2.4	1.73339	2.4	2.18466
						2.5	9.6857	2.5	5.29209	2.5	2.3498	2.5	2.46825	2.5	3.959	2.5	3.65777	2.5	3.7843	2.5	3.00879	2.5	2.5713	2.5	3.65313	2.5	7.3502	2.5	8.8479	2.5	-0.0315998	2.5	0.4083	2.5	38.9027	2.5	21.5226	2.5	3.0631	2.5	3.02792	2.5	1.901	2.5	2.27896
						2.6	10.0245	2.6	5.49125	2.6	2.5851	2.6	2.56378	2.6	4.1729	2.6	3.79603	2.6	3.8531	2.6	3.13029	2.6	2.678	2.6	3.80055	2.6	7.7709	2.6	9.21143	2.6	0.0870999	2.6	0.425136	2.6	39.8515	2.6	22.271	2.6	3.162	2.6	3.15291	2.6	2.1213	2.6	2.37321
						2.7	10.4389	2.7	5.68883	2.7	2.6522	2.7	2.65875	2.7	4.4477	2.7	3.93323	2.7	3.97791	2.7	3.25148	2.7	2.8293	2.7	3.9476	2.7	8.2366	2.7	9.57455	2.7	0.0330994	2.7	0.441957	2.7	40.6726	2.7	23.0089	2.7	3.36219	2.7	3.27781	2.7	2.25879	2.7	2.46739
						2.8	10.8041	2.8	5.88483	2.8	2.8138	2.8	2.75317	2.8	4.6622	2.8	4.06939	2.8	4.0876	2.8	3.37237	2.8	2.9939	2.8	4.09428	2.8	8.696	2.8	9.93729	2.8	-0.0189001	2.8	0.458765	2.8	41.5455	2.8	23.7366	2.8	3.5418	2.8	3.40263	2.8	2.3672	2.8	2.56153
						2.9	11.0487	2.9	6.07926	2.9	2.9015	2.9	2.84703	2.9	4.8633	2.9	4.2045	2.9	4.2843	2.9	3.49295	2.9	3.1897	2.9	4.24058	2.9	9.1022	2.9	10.2996	2.9	0.0256982	2.9	0.475559	2.9	42.3015	2.9	24.454	2.9	3.6913	2.9	3.52734	2.9	2.4439	2.9	2.6556
						3	11.3512	3	6.27215	3	3.0022	3	2.94036	3	5.1139	3	4.33858	3	4.5101	3	3.61323	3	3.3717	3	4.38651	3	9.529	3	10.6615	3	0.0669001	3	0.492339	3	43.1054	3	25.1614	3	3.8626	3	3.65197	3	2.5646	3	2.74963
						3.1	11.6541	3.1	6.46348	3.1	3.1373	3.1	3.03313	3.1	5.306	3.1	4.47163	3.1	4.7042	3.1	3.7332	3.1	3.5637	3.1	4.53207	3.1	9.9593	3.1	11.023	3.1	0.1309	3.1	0.509105	3.1	43.7579	3.1	25.8589	3.1	4.0116	3.1	3.7765	3.1	2.6269	3.1	2.84359
						3.2	11.9741	3.2	6.65329	3.2	3.3534	3.2	3.12537	3.2	5.5302	3.2	4.60366	3.2	4.9495	3.2	3.85287	3.2	3.7744	3.2	4.67725	3.2	10.3904	3.2	11.3841	3.2	0.221898	3.2	0.525856	3.2	44.3953	3.2	26.5467	3.2	4.1896	3.2	3.90094	3.2	2.7622	3.2	2.93749
						3.3	12.2614	3.3	6.84159	3.3	3.4894	3.3	3.21707	3.3	5.6955	3.3	4.73468	3.3	5.1132	3.3	3.97223	3.3	3.9424	3.3	4.82207	3.3	10.7898	3.3	11.7448	3.3	0.2503	3.3	0.542594	3.3	44.9332	3.3	27.2248	3.3	4.3489	3.3	4.02529	3.3	2.8782	3.3	3.03135
						3.4	12.5431	3.4	7.02838	3.4	3.6216	3.4	3.30824	3.4	5.8632	3.4	4.8647	3.4	5.2965	3.4	4.09129	3.4	4.123	3.4	4.96652	3.4	11.2126	3.4	12.1051	3.4	0.250801	3.4	0.559318	3.4	45.4576	3.4	27.8935	3.4	4.503	3.4	4.14955	3.4	2.9939	3.4	3.12514
						3.5	12.8162	3.5	7.21369	3.5	3.7478	3.5	3.39888	3.5	6.0237	3.5	4.99373	3.5	5.4855	3.5	4.21005	3.5	4.292	3.5	5.1106	3.5	11.6471	3.5	12.465	3.5	0.2798	3.5	0.576028	3.5	45.9747	3.5	28.5528	3.5	4.6599	3.5	4.27371	3.5	3.0962	3.5	3.21888
						3.6	13.0994	3.6	7.39751	3.6	3.8879	3.6	3.48899	3.6	6.1989	3.6	5.12177	3.6	5.6908	3.6	4.3285	3.6	4.4361	3.6	5.25431	3.6	12.0641	3.6	12.8245	3.6	0.3124	3.6	0.592724	3.6	46.4081	3.6	29.2028	3.6	4.8351	3.6	4.39778	3.6	3.2165	3.6	3.31256
						3.7	13.3449	3.7	7.57986	3.7	4.0099	3.7	3.57857	3.7	6.3586	3.7	5.24882	3.7	5.8984	3.7	4.44665	3.7	4.614	3.7	5.39765	3.7	12.4816	3.7	13.1836	3.7	0.3204	3.7	0.609406	3.7	46.8698	3.7	29.8438	3.7	4.9733	3.7	4.52176	3.7	3.2869	3.7	3.40619
						3.8	13.5657	3.8	7.76076	3.8	4.1395	3.8	3.66763	3.8	6.5363	3.8	5.37491	3.8	6.0979	3.8	4.5645	3.8	4.7797	3.8	5.54063	3.8	12.9089	3.8	13.5423	3.8	0.3032	3.8	0.626075	3.8	47.3243	3.8	30.4758	3.8	5.0941	3.8	4.64565	3.8	3.3703	3.8	3.49976
						3.9	13.7818	3.9	7.94021	3.9	4.249	3.9	3.75618	3.9	6.6972	3.9	5.50003	3.9	6.2869	3.9	4.68204	3.9	4.939	3.9	5.68324	3.9	13.3361	3.9	13.9005	3.9	0.374099	3.9	0.642729	3.9	47.7754	3.9	31.099	3.9	5.2495	3.9	4.76944	3.9	3.4683	3.9	3.59327
						4	13.958	4	8.11823	4	4.3598	4	3.84421	4	6.89	4	5.6242	4	6.4899	4	4.79929	4	5.1052	4	5.82549	4	13.7591	4	14.2584	4	0.3784	4	0.659369	4	48.1773	4	31.7134	4	5.3923	4	4.89315	4	3.565	4	3.68673
						4.1	14.136	4.1	8.29483	4.1	4.4803	4.1	3.93172	4.1	7.0513	4.1	5.74741	4.1	6.688	4.1	4.91623	4.1	5.2672	4.1	5.96737	4.1	14.1799	4.1	14.6159	4.1	0.4148	4.1	0.675996	4.1	48.5339	4.1	32.3193	4.1	5.5247	4.1	5.01676	4.1	3.6509	4.1	3.78013
						4.2	14.3212	4.2	8.47001	4.2	4.6128	4.2	4.01873	4.2	7.2169	4.2	5.86968	4.2	6.8721	4.2	5.03287	4.2	5.4276	4.2	6.10889	4.2	14.5929	4.2	14.973	4.2	0.4394	4.2	0.692608	4.2	48.8903	4.2	32.9166	4.2	5.669	4.2	5.14028	4.2	3.7615	4.2	3.87347
						4.3	14.5365	4.3	8.6438	4.3	4.7402	4.3	4.10523	4.3	7.3983	4.3	5.99102	4.3	7.0854	4.3	5.14921	4.3	5.5931	4.3	6.25006	4.3	15.0123	4.3	15.3297	4.3	0.4684	4.3	0.709207	4.3	49.1939	4.3	33.5057	4.3	5.7954	4.3	5.26371	4.3	3.8623	4.3	3.96676
						4.4	14.7028	4.4	8.8162	4.4	4.8549	4.4	4.19122	4.4	7.5918	4.4	6.11143	4.4	7.2902	4.4	5.26525	4.4	5.7465	4.4	6.39085	4.4	15.4316	4.4	15.6859	4.4	0.465901	4.4	0.725792	4.4	49.4796	4.4	34.0864	4.4	5.913	4.4	5.38705	4.4	3.9587	4.4	4.06
						4.5	14.8797	4.5	8.98723	4.5	4.9791	4.5	4.27672	4.5	7.7598	4.5	6.23092	4.5	7.4863	4.5	5.38099	4.5	5.9047	4.5	6.5313	4.5	15.8489	4.5	16.0418	4.5	0.5167	4.5	0.742364	4.5	49.7588	4.5	34.6591	4.5	6.0307	4.5	5.51029	4.5	4.0451	4.5	4.15318
						4.6	15.033	4.6	9.15688	4.6	5.0885	4.6	4.36172	4.6	7.9442	4.6	6.34949	4.6	7.6764	4.6	5.49643	4.6	6.0687	4.6	6.67137	4.6	16.2667	4.6	16.3973	4.6	0.5259	4.6	0.758921	4.6	50.0284	4.6	35.2237	4.6	6.1455	4.6	5.63345	4.6	4.1424	4.6	4.2463
						4.7	15.1984	4.7	9.32518	4.7	5.2078	4.7	4.44622	4.7	8.0891	4.7	6.46715	4.7	7.8687	4.7	5.61157	4.7	6.2242	4.7	6.81109	4.7	16.6983	4.7	16.7524	4.7	0.531901	4.7	0.775464	4.7	50.3065	4.7	35.7805	4.7	6.2824	4.7	5.75651	4.7	4.2372	4.7	4.33936
						4.8	15.344	4.8	9.49214	4.8	5.3216	4.8	4.53023	4.8	8.2512	4.8	6.58392	4.8	8.042	4.8	5.72641	4.8	6.3882	4.8	6.95046	4.8	17.1277	4.8	17.1071	4.8	0.5383	4.8	0.791994	4.8	50.5366	4.8	36.3294	4.8	6.4092	4.8	5.87948	4.8	4.3274	4.8	4.43237
						4.9	15.4985	4.9	9.65777	4.9	5.4386	4.9	4.61375	4.9	8.4075	4.9	6.69979	4.9	8.241	4.9	5.84095	4.9	6.5508	4.9	7.08947	4.9	17.5367	4.9	17.4614	4.9	0.562	4.9	0.80851	4.9	50.7808	4.9	36.8707	4.9	6.5367	4.9	6.00236	4.9	4.4174	4.9	4.52532
						5	15.6469	5	9.82207	5	5.5481	5	4.69679	5	8.5417	5	6.81478	5	8.4301	5	5.9552	5	6.7153	5	7.22812	5	17.9355	5	17.8153	5	0.5716	5	0.825013	5	50.9972	5	37.4044	5	6.6567	5	6.12515	5	4.5032	5	4.61822
						5.1	15.7683	5.1	9.98506	5.1	5.6645	5.1	4.77934	5.1	8.7098	5.1	6.92888	5.1	8.6297	5.1	6.06915	5.1	6.8815	5.1	7.36641	5.1	18.347	5.1	18.1687	5.1	0.5756	5.1	0.841501	5.1	51.2092	5.1	37.9306	5.1	6.7771	5.1	6.24785	5.1	4.5818	5.1	4.71107
						5.2	15.9048	5.2	10.1467	5.2	5.7894	5.2	4.86141	5.2	8.8566	5.2	7.04211	5.2	8.8318	5.2	6.18279	5.2	7.0533	5.2	7.50435	5.2	18.7696	5.2	18.5218	5.2	0.5864	5.2	0.857975	5.2	51.3787	5.2	38.4495	5.2	6.9017	5.2	6.37045	5.2	4.6675	5.2	4.80385
						5.3	16.0271	5.3	10.3072	5.3	5.9018	5.3	4.94301	5.3	9.0026	5.3	7.15448	5.3	9.0178	5.3	6.29615	5.3	7.2255	5.3	7.64195	5.3	19.1772	5.3	18.8745	5.3	0.6002	5.3	0.874437	5.3	51.5475	5.3	38.9611	5.3	7.0215	5.3	6.49297	5.3	4.7518	5.3	4.89658
						5.4	16.1582	5.4	10.4663	5.4	6.0146	5.4	5.02413	5.4	9.1373	5.4	7.26599	5.4	9.2129	5.4	6.40921	5.4	7.4058	5.4	7.77918	5.4	19.5812	5.4	19.2268	5.4	0.6062	5.4	0.890884	5.4	51.7341	5.4	39.4656	5.4	7.1423	5.4	6.61539	5.4	4.8407	5.4	4.98926
						5.5	16.2682	5.5	10.6241	5.5	6.1168	5.5	5.10478	5.5	9.2729	5.5	7.37664	5.5	9.4014	5.5	6.52197	5.5	7.5833	5.5	7.91607	5.5	19.9917	5.5	19.5788	5.5	0.6281	5.5	0.907318	5.5	51.8755	5.5	39.963	5.5	7.2616	5.5	6.73773	5.5	4.9316	5.5	5.08188
						5.6	16.3952	5.6	10.7807	5.6	6.2375	5.6	5.18495	5.6	9.4135	5.6	7.48645	5.6	9.5854	5.6	6.63443	5.6	7.7555	5.6	8.0526	5.6	20.3946	5.6	19.9303	5.6	0.6436	5.6	0.923737	5.6	52.0403	5.6	40.4535	5.6	7.3818	5.6	6.85997	5.6	5.0146	5.6	5.17444
						5.7	16.5155	5.7	10.936	5.7	6.3259	5.7	5.26466	5.7	9.529	5.7	7.59541	5.7	9.7698	5.7	6.7466	5.7	7.9242	5.7	8.18878	5.7	20.7871	5.7	20.2814	5.7	0.666	5.7	0.940143	5.7	52.1924	5.7	40.937	5.7	7.5055	5.7	6.98212	5.7	5.101	5.7	5.26695
						5.8	16.6172	5.8	11.0901	5.8	6.4266	5.8	5.34391	5.8	9.6607	5.8	7.70355	5.8	9.9555	5.8	6.85848	5.8	8.0949	5.8	8.32462	5.8	21.188	5.8	20.6321	5.8	0.68	5.8	0.956536	5.8	52.3537	5.8	41.4139	5.8	7.6168	5.8	7.10419	5.8	5.1833	5.8	5.3594
						5.9	16.7301	5.9	11.243	5.9	6.5276	5.9	5.42269	5.9	9.7983	5.9	7.81085	5.9	10.1348	5.9	6.97005	5.9	8.2532	5.9	8.4601	5.9	21.5881	5.9	20.9825	5.9	0.7009	5.9	0.972915	5.9	52.5213	5.9	41.884	5.9	7.7386	5.9	7.22616	5.9	5.2739	5.9	5.4518
						6	16.8193	6	11.3946	6	6.6247	6	5.50102	6	9.9237	6	7.91734	6	10.3139	6	7.08134	6	8.4169	6	8.59524	6	22.0093	6	21.3324	6	0.7203	6	0.989281	6	52.6574	6	42.3476	6	7.8632	6	7.34804	6	5.3646	6	5.54414
						6.1	16.9192	6.1	11.5451	6.1	6.7112	6.1	5.57889	6.1	10.0294	6.1	8.02301	6.1	10.4947	6.1	7.19233	6.1	8.5875	6.1	8.73003	6.1	22.425	6.1	21.682	6.1	0.7347	6.1	1.00563	6.1	52.7744	6.1	42.8047	6.1	7.993	6.1	7.46983	6.1	5.4595	6.1	5.63643
						6.2	16.9958	6.2	11.6943	6.2	6.8191	6.2	5.6563	6.2	10.1557	6.2	8.12787	6.2	10.6798	6.2	7.30303	6.2	8.7548	6.2	8.86447	6.2	22.8323	6.2	22.0311	6.2	0.7546	6.2	1.02197	6.2	52.9309	6.2	43.2554	6.2	8.1187	6.2	7.59152	6.2	5.553	6.2	5.72866
						6.3	17.0717	6.3	11.8423	6.3	6.9017	6.3	5.73327	6.3	10.2732	6.3	8.23193	6.3	10.8605	6.3	7.41343	6.3	8.9253	6.3	8.99857	6.3	23.2346	6.3	22.3799	6.3	0.7669	6.3	1.03829	6.3	53.0477	6.3	43.6998	6.3	8.248	6.3	7.71314	6.3	5.6457	6.3	5.82084
						6.4	17.1547	6.4	11.9892	6.4	6.9786	6.4	5.80979	6.4	10.3729	6.4	8.33519	6.4	11.0407	6.4	7.52354	6.4	9.0919	6.4	9.13233	6.4	23.6407	6.4	22.7282	6.4	0.7874	6.4	1.0546	6.4	53.1466	6.4	44.1379	6.4	8.3771	6.4	7.83465	6.4	5.7333	6.4	5.91296
						6.5	17.2194	6.5	12.1349	6.5	7.0454	6.5	5.88586	6.5	10.4722	6.5	8.43766	6.5	11.2193	6.5	7.63337	6.5	9.2601	6.5	9.26574	6.5	24.0473	6.5	23.0762	6.5	0.8009	6.5	1.0709	6.5	53.2539	6.5	44.57	6.5	8.5027	6.5	7.95609	6.5	5.8218	6.5	6.00502
						6.6	17.2975	6.6	12.2794	6.6	7.1165	6.6	5.96149	6.6	10.5811	6.6	8.53935	6.6	11.3917	6.6	7.74289	6.6	9.4234	6.6	9.39881	6.6	24.4543	6.6	23.4238	6.6	0.8149	6.6	1.08719	6.6	53.375	6.6	44.996	6.6	8.6313	6.6	8.07742	6.6	5.9141	6.6	6.09703
						6.7	17.3754	6.7	12.4228	6.7	7.196	6.7	6.03668	6.7	10.6992	6.7	8.64026	6.7	11.5577	6.7	7.85213	6.7	9.5901	6.7	9.53153	6.7	24.8574	6.7	23.771	6.7	0.8345	6.7	1.10346	6.7	53.513	6.7	45.416	6.7	8.7654	6.7	8.19867	6.7	6.0017	6.7	6.18899
						6.8	17.4564	6.8	12.565	6.8	7.2609	6.8	6.11143	6.8	10.8001	6.8	8.7404	6.8	11.7292	6.8	7.96107	6.8	9.7687	6.8	9.66392	6.8	25.2632	6.8	24.1178	6.8	0.8545	6.8	1.11971	6.8	53.6169	6.8	45.8302	6.8	8.8971	6.8	8.31983	6.8	6.0917	6.8	6.28089
						6.9	17.525	6.9	12.706	6.9	7.3331	6.9	6.18575	6.9	10.8879	6.9	8.83977	6.9	11.9023	6.9	8.06973	6.9	9.9281	6.9	9.79596	6.9	25.66	6.9	24.4643	6.9	0.8742	6.9	1.13595	6.9	53.7372	6.9	46.2385	6.9	9.0289	6.9	8.4409	6.9	6.1699	6.9	6.37273
						7	17.5913	7	12.846	7	7.4102	7	6.25963	7	10.9822	7	8.93839	7	12.0691	7	8.17809	7	10.1047	7	9.92767	7	26.0608	7	24.8103	7	0.8887	7	1.15218	7	53.8369	7	46.6412	7	9.1601	7	8.56188	7	6.2566	7	6.46452
						7.1	17.6525	7.1	12.9848	7.1	7.4759	7.1	6.33309	7.1	11.0687	7.1	9.03624	7.1	12.2478	7.1	8.28616	7.1	10.2627	7.1	10.059	7.1	26.4493	7.1	25.1559	7.1	0.9043	7.1	1.1684	7.1	53.9215	7.1	47.0382	7.1	9.2938	7.1	8.68277	7.1	6.343	7.1	6.55626
						7.2	17.7223	7.2	13.1226	7.2	7.5502	7.2	6.40611	7.2	11.1389	7.2	9.13335	7.2	12.4153	7.2	8.39395	7.2	10.4197	7.2	10.1901	7.2	26.8446	7.2	25.5012	7.2	0.9213	7.2	1.1846	7.2	54.0509	7.2	47.4297	7.2	9.4238	7.2	8.80357	7.2	6.4324	7.2	6.64793
						7.3	17.7888	7.3	13.2592	7.3	7.6353	7.3	6.47871	7.3	11.2324	7.3	9.22972	7.3	12.5719	7.3	8.50144	7.3	10.5766	7.3	10.3208	7.3	27.2365	7.3	25.8461	7.3	0.9384	7.3	1.20079	7.3	54.1393	7.3	47.8157	7.3	9.5556	7.3	8.92428	7.3	6.5101	7.3	6.73956
						7.4	17.8533	7.4	13.3948	7.4	7.7334	7.4	6.55089	7.4	11.329	7.4	9.32535	7.4	12.7326	7.4	8.60865	7.4	10.7353	7.4	10.4511	7.4	27.6354	7.4	26.1905	7.4	0.9626	7.4	1.21697	7.4	54.2207	7.4	48.1963	7.4	9.6836	7.4	9.0449	7.4	6.5913	7.4	6.83113
						7.5	17.9157	7.5	13.5292	7.5	7.8332	7.5	6.62265	7.5	11.4212	7.5	9.42025	7.5	12.8951	7.5	8.71557	7.5	10.9031	7.5	10.5811	7.5	28.0365	7.5	26.5346	7.5	0.9827	7.5	1.23313	7.5	54.3075	7.5	48.5715	7.5	9.8152	7.5	9.16543	7.5	6.6706	7.5	6.92264
						7.6	17.9629	7.6	13.6626	7.6	7.9182	7.6	6.69399	7.6	11.5059	7.6	9.51441	7.6	13.0556	7.6	8.8222	7.6	11.0666	7.6	10.7108	7.6	28.4363	7.6	26.8784	7.6	0.996	7.6	1.24928	7.6	54.3795	7.6	48.9416	7.6	9.9467	7.6	9.28587	7.6	6.7593	7.6	7.0141
						7.7	18.0232	7.7	13.7949	7.7	7.9859	7.7	6.76491	7.7	11.6037	7.7	9.60786	7.7	13.2094	7.7	8.92854	7.7	11.2208	7.7	10.8402	7.7	28.8332	7.7	27.2217	7.7	1.0106	7.7	1.26541	7.7	54.4643	7.7	49.3064	7.7	10.0735	7.7	9.40622	7.7	6.8486	7.7	7.10551
						7.8	18.082	7.8	13.9262	7.8	8.0692	7.8	6.83543	7.8	11.6959	7.8	9.7006	7.8	13.3614	7.8	9.0346	7.8	11.3763	7.8	10.9692	7.8	29.2276	7.8	27.5646	7.8	1.0247	7.8	1.28153	7.8	54.5704	7.8	49.6661	7.8	10.1986	7.8	9.52649	7.8	6.9363	7.8	7.19686
						7.9	18.1291	7.9	14.0564	7.9	8.15	7.9	6.90553	7.9	11.7944	7.9	9.79263	7.9	13.5166	7.9	9.14036	7.9	11.531	7.9	11.0979	7.9	29.6205	7.9	27.9072	7.9	1.0383	7.9	1.29764	7.9	54.6499	7.9	50.0208	7.9	10.3232	7.9	9.64666	7.9	7.0203	7.9	7.28815
						8	18.185	8	14.1856	8	8.2256	8	6.97522	8	11.8807	8	9.88395	8	13.6711	8	9.24585	8	11.6965	8	11.2262	8	30.006	8	28.2493	8	1.0527	8	1.31374	8	54.7336	8	50.3706	8	10.4478	8	9.76675	8	7.1023	8	7.37939
						8.1	18.2328	8.1	14.3137	8.1	8.303	8.1	7.04451	8.1	11.96	8.1	9.97457	8.1	13.8198	8.1	9.35104	8.1	11.8602	8.1	11.3542	8.1	30.3947	8.1	28.5911	8.1	1.0757	8.1	1.32982	8.1	54.8198	8.1	50.7154	8.1	10.5752	8.1	9.88674	8.1	7.1883	8.1	7.47058
						8.2	18.2826	8.2	14.4408	8.2	8.3946	8.2	7.11339	8.2	12.0433	8.2	10.0645	8.2	13.9726	8.2	9.45595	8.2	12.0181	8.2	11.4819	8.2	30.7978	8.2	28.9325	8.2	1.0888	8.2	1.34588	8.2	54.9002	8.2	51.0555	8.2	10.7021	8.2	10.0066	8.2	7.2712	8.2	7.56171
						8.3	18.3216	8.3	14.5669	8.3	8.4754	8.3	7.18187	8.3	12.1331	8.3	10.1537	8.3	14.1199	8.3	9.56058	8.3	12.1754	8.3	11.6093	8.3	31.1959	8.3	29.2735	8.3	1.0997	8.3	1.36194	8.3	54.9804	8.3	51.3907	8.3	10.8254	8.3	10.1265	8.3	7.3511	8.3	7.65278
						8.4	18.3677	8.4	14.692	8.4	8.5434	8.4	7.24996	8.4	12.21	8.4	10.2423	8.4	14.2682	8.4	9.66492	8.4	12.3204	8.4	11.7363	8.4	31.5849	8.4	29.6141	8.4	1.1197	8.4	1.37798	8.4	55.0563	8.4	51.7213	8.4	10.9435	8.4	10.2462	8.4	7.4362	8.4	7.7438
						8.5	18.4163	8.5	14.8161	8.5	8.6172	8.5	7.31765	8.5	12.2913	8.5	10.3302	8.5	14.4061	8.5	9.76898	8.5	12.4732	8.5	11.863	8.5	31.967	8.5	29.9544	8.5	1.1408	8.5	1.39401	8.5	55.1513	8.5	52.0473	8.5	11.0645	8.5	10.3658	8.5	7.5244	8.5	7.83477
						8.6	18.4679	8.6	14.9392	8.6	8.6898	8.6	7.38494	8.6	12.3709	8.6	10.4174	8.6	14.5513	8.6	9.87275	8.6	12.6252	8.6	11.9894	8.6	32.3543	8.6	30.2943	8.6	1.1538	8.6	1.41002	8.6	55.2358	8.6	52.3687	8.6	11.1835	8.6	10.4854	8.6	7.6148	8.6	7.92568
						8.7	18.5234	8.7	15.0614	8.7	8.7575	8.7	7.45184	8.7	12.4472	8.7	10.5039	8.7	14.7005	8.7	9.97624	8.7	12.7744	8.7	12.1155	8.7	32.741	8.7	30.6337	8.7	1.1691	8.7	1.42602	8.7	55.3036	8.7	52.6856	8.7	11.306	8.7	10.6048	8.7	7.7038	8.7	8.01654
						8.8	18.5635	8.8	15.1825	8.8	8.8229	8.8	7.51835	8.8	12.5308	8.8	10.5898	8.8	14.8472	8.8	10.0794	8.8	12.9333	8.8	12.2412	8.8	33.1243	8.8	30.9728	8.8	1.1846	8.8	1.44201	8.8	55.3712	8.8	52.998	8.8	11.4312	8.8	10.7242	8.8	7.7892	8.8	8.10735
						8.9	18.6053	8.9	15.3027	8.9	8.8867	8.9	7.58448	8.9	12.6057	8.9	10.675	8.9	14.9959	8.9	10.1824	8.9	13.0966	8.9	12.3666	8.9	33.5207	8.9	31.3116	8.9	1.1983	8.9	1.45798	8.9	55.4277	8.9	53.3061	8.9	11.5534	8.9	10.8435	8.9	7.8781	8.9	8.19809
						9	18.6418	9	15.4219	9	8.9465	9	7.65022	9	12.6823	9	10.7596	9	15.135	9	10.285	9	13.2444	9	12.4917	9	33.922	9	31.6499	9	1.2154	9	1.47395	9	55.4993	9	53.6099	9	11.6718	9	10.9627	9	7.9616	9	8.28879
						9.1	18.6759	9.1	15.5402	9.1	9.0158	9.1	7.71558	9.1	12.7568	9.1	10.8435	9.1	15.2772	9.1	10.3874	9.1	13.3927	9.1	12.6164	9.1	34.316	9.1	31.9878	9.1	1.2319	9.1	1.48989	9.1	55.5576	9.1	53.9095	9.1	11.7952	9.1	11.0818	9.1	8.0455	9.1	8.37943
						9.2	18.7109	9.2	15.6575	9.2	9.0751	9.2	7.78055	9.2	12.8278	9.2	10.9268	9.2	15.42	9.2	10.4895	9.2	13.5469	9.2	12.7409	9.2	34.7005	9.2	32.3254	9.2	1.2486	9.2	1.50583	9.2	55.6217	9.2	54.2048	9.2	11.9188	9.2	11.2008	9.2	8.1339	9.2	8.47001
						9.3	18.7505	9.3	15.7739	9.3	9.1359	9.3	7.84515	9.3	12.8929	9.3	11.0094	9.3	15.5612	9.3	10.5913	9.3	13.7007	9.3	12.865	9.3	35.0807	9.3	32.6626	9.3	1.2672	9.3	1.52175	9.3	55.6879	9.3	54.496	9.3	12.044	9.3	11.3198	9.3	8.2171	9.3	8.56054
						9.4	18.7824	9.4	15.8893	9.4	9.1826	9.4	7.90938	9.4	12.9762	9.4	11.0915	9.4	15.6927	9.4	10.6928	9.4	13.8519	9.4	12.9888	9.4	35.4593	9.4	32.9994	9.4	1.282	9.4	1.53766	9.4	55.7447	9.4	54.7832	9.4	12.1705	9.4	11.4386	9.4	8.308	9.4	8.65102
						9.5	18.823	9.5	16.0039	9.5	9.2397	9.5	7.97323	9.5	13.0352	9.5	11.1729	9.5	15.825	9.5	10.794	9.5	14	9.5	13.1122	9.5	35.8521	9.5	33.3359	9.5	1.3	9.5	1.55355	9.5	55.8106	9.5	55.0663	9.5	12.2887	9.5	11.5574	9.5	8.3999	9.5	8.74144
						9.6	18.8608	9.6	16.1175	9.6	9.2992	9.6	8.0367	9.6	13.1103	9.6	11.2536	9.6	15.9639	9.6	10.895	9.6	14.1501	9.6	13.2354	9.6	36.2542	9.6	33.6719	9.6	1.3251	9.6	1.56943	9.6	55.8777	9.6	55.3454	9.6	12.4083	9.6	11.676	9.6	8.4881	9.6	8.83181
						9.7	18.8966	9.7	16.2302	9.7	9.3632	9.7	8.09981	9.7	13.17	9.7	11.3338	9.7	16.1027	9.7	10.9956	9.7	14.2974	9.7	13.3582	9.7	36.652	9.7	34.0076	9.7	1.3414	9.7	1.5853	9.7	55.9482	9.7	55.6207	9.7	12.5307	9.7	11.7946	9.7	8.5772	9.7	8.92212
						9.8	18.933	9.8	16.342	9.8	9.4212	9.8	8.16255	9.8	13.2429	9.8	11.4133	9.8	16.2352	9.8	11.096	9.8	14.4466	9.8	13.4807	9.8	37.0436	9.8	34.3429	9.8	1.3567	9.8	1.60115	9.8	56.0081	9.8	55.8921	9.8	12.6489	9.8	11.9131	9.8	8.6639	9.8	9.01238
						9.9	18.965	9.9	16.453	9.9	9.4829	9.9	8.22492	9.9	13.3036	9.9	11.4922	9.9	16.3618	9.9	11.1962	9.9	14.5912	9.9	13.6029	9.9	37.4301	9.9	34.6778	9.9	1.3749	9.9	1.617	9.9	56.0665	9.9	56.1597	9.9	12.765	9.9	12.0315	9.9	8.7528	9.9	9.10259
						10	19.0037	10	16.563	10	9.5435	10	8.28694	10	13.3758	10	11.5705	10	16.4929	10	11.296	10	14.7411	10	13.7248	10	37.8182	10	35.0124	10	1.3957	10	1.63282	10	56.1264	10	56.4236	10	12.8813	10	12.1498	10	8.8339	10	9.19274
						10.1	19.0326	10.1	16.6721	10.1	9.5998	10.1	8.34859	10.1	13.4431	10.1	11.6483	10.1	16.6249	10.1	11.3956	10.1	14.8837	10.1	13.8464	10.1	38.2048	10.1	35.3466	10.1	1.4189	10.1	1.64864	10.1	56.1909	10.1	56.6838	10.1	12.9994	10.1	12.268	10.1	8.9144	10.1	9.28284
						10.2	19.0636	10.2	16.7804	10.2	9.6565	10.2	8.40988	10.2	13.5124	10.2	11.7254	10.2	16.7474	10.2	11.4949	10.2	15.0288	10.2	13.9676	10.2	38.5974	10.2	35.6803	10.2	1.4363	10.2	1.66444	10.2	56.2479	10.2	56.9403	10.2	13.1148	10.2	12.3862	10.2	9.0013	10.2	9.37288
						10.3	19.0942	10.3	16.8878	10.3	9.7135	10.3	8.47081	10.3	13.5698	10.3	11.8019	10.3	16.8739	10.3	11.5939	10.3	15.1738	10.3	14.0886	10.3	38.9822	10.3	36.0138	10.3	1.4601	10.3	1.68023	10.3	56.3055	10.3	57.1932	10.3	13.2374	10.3	12.5042	10.3	9.081	10.3	9.46287
						10.4	19.1251	10.4	16.9944	10.4	9.7733	10.4	8.53139	10.4	13.6265	10.4	11.8779	10.4	17.0078	10.4	11.6926	10.4	15.3179	10.4	14.2092	10.4	39.3561	10.4	36.3468	10.4	1.476	10.4	1.69601	10.4	56.3647	10.4	57.4426	10.4	13.3564	10.4	12.6222	10.4	9.1687	10.4	9.5528
						10.5	19.1575	10.5	17.1001	10.5	9.823	10.5	8.59162	10.5	13.6833	10.5	11.9532	10.5	17.1384	10.5	11.7911	10.5	15.4633	10.5	14.3295	10.5	39.739	10.5	36.6795	10.5	1.4942	10.5	1.71177	10.5	56.4206	10.5	57.6886	10.5	13.4782	10.5	12.7401	10.5	9.2558	10.5	9.64269
						10.6	19.1861	10.6	17.205	10.6	9.8812	10.6	8.6515	10.6	13.7484	10.6	12.028	10.6	17.2663	10.6	11.8893	10.6	15.6095	10.6	14.4495	10.6	40.1216	10.6	37.0118	10.6	1.5115	10.6	1.72752	10.6	56.4809	10.6	57.931	10.6	13.5952	10.6	12.8578	10.6	9.3463	10.6	9.73251
						10.7	19.2146	10.7	17.309	10.7	9.9356	10.7	8.71102	10.7	13.8148	10.7	12.1022	10.7	17.3958	10.7	11.9872	10.7	15.7537	10.7	14.5692	10.7	40.4908	10.7	37.3437	10.7	1.5302	10.7	1.74325	10.7	56.5309	10.7	58.1701	10.7	13.7154	10.7	12.9756	10.7	9.4339	10.7	9.82228
						10.8	19.2397	10.8	17.4122	10.8	9.994	10.8	8.77021	10.8	13.8787	10.8	12.1759	10.8	17.5163	10.8	12.0848	10.8	15.8954	10.8	14.6886	10.8	40.8588	10.8	37.6752	10.8	1.5427	10.8	1.75898	10.8	56.582	10.8	58.4059	10.8	13.8369	10.8	13.0932	10.8	9.5207	10.8	9.91201
						10.9	19.2666	10.9	17.5146	10.9	10.0484	10.9	8.82904	10.9	13.9415	10.9	12.249	10.9	17.6377	10.9	12.1822	10.9	16.0404	10.9	14.8077	10.9	41.2196	10.9	38.0064	10.9	1.5553	10.9	1.77469	10.9	56.6344	10.9	58.6383	10.9	13.9532	10.9	13.2107	10.9	9.6066	10.9	10.0017
						11	19.2974	11	17.6161	11	10.0965	11	8.88754	11	14.0037	11	12.3215	11	17.7604	11	12.2793	11	16.1881	11	14.9264	11	41.5773	11	38.3372	11	1.5762	11	1.79038	11	56.6891	11	58.8675	11	14.0696	11	13.3281	11	9.6926	11	10.0913
						11.1	19.3239	11.1	17.7169	11.1	10.1383	11.1	8.94569	11.1	14.0564	11.1	12.3935	11.1	17.8835	11.1	12.3761	11.1	16.3286	11.1	15.0449	11.1	41.9381	11.1	38.6676	11.1	1.5926	11.1	1.80607	11.1	56.747	11.1	59.0935	11.1	14.1955	11.1	13.4455	11.1	9.7758	11.1	10.1808
						11.2	19.3505	11.2	17.8168	11.2	10.191	11.2	9.00351	11.2	14.1128	11.2	12.4649	11.2	18.0051	11.2	12.4726	11.2	16.4676	11.2	15.163	11.2	42.3033	11.2	38.9977	11.2	1.6128	11.2	1.82174	11.2	56.8077	11.2	59.3163	11.2	14.3209	11.2	13.5627	11.2	9.8547	11.2	10.2703
						11.3	19.3772	11.3	17.916	11.3	10.2457	11.3	9.06099	11.3	14.1715	11.3	12.5358	11.3	18.1233	11.3	12.5689	11.3	16.608	11.3	15.2808	11.3	42.6651	11.3	39.3274	11.3	1.6293	11.3	1.8374	11.3	56.8637	11.3	59.536	11.3	14.4413	11.3	13.6799	11.3	9.9408	11.3	10.3598
						11.4	19.4033	11.4	18.0143	11.4	10.2996	11.4	9.11813	11.4	14.2179	11.4	12.6061	11.4	18.2336	11.4	12.6649	11.4	16.7404	11.4	15.3984	11.4	43.0272	11.4	39.6567	11.4	1.6493	11.4	1.85304	11.4	56.922	11.4	59.7527	11.4	14.5664	11.4	13.797	11.4	10.0228	11.4	10.4492
						11.5	19.4292	11.5	18.1119	11.5	10.3566	11.5	9.17494	11.5	14.2714	11.5	12.6759	11.5	18.3418	11.5	12.7607	11.5	16.8783	11.5	15.5156	11.5	43.3998	11.5	39.9856	11.5	1.6708	11.5	1.86867	11.5	56.9658	11.5	59.9663	11.5	14.6842	11.5	13.914	11.5	10.1075	11.5	10.5385
						11.6	19.4499	11.6	18.2087	11.6	10.4055	11.6	9.23142	11.6	14.3373	11.6	12.7452	11.6	18.4524	11.6	12.8561	11.6	17.018	11.6	15.6325	11.6	43.7699	11.6	40.3142	11.6	1.6928	11.6	1.88429	11.6	57.0223	11.6	60.1769	11.6	14.8002	11.6	14.0309	11.6	10.1951	11.6	10.6278
						11.7	19.4771	11.7	18.3047	11.7	10.4504	11.7	9.28757	11.7	14.394	11.7	12.8139	11.7	18.5646	11.7	12.9513	11.7	17.1512	11.7	15.7492	11.7	44.1243	11.7	40.6424	11.7	1.7115	11.7	1.8999	11.7	57.0772	11.7	60.3845	11.7	14.923	11.7	14.1478	11.7	10.2849	11.7	10.7171
						11.8	19.5029	11.8	18.3999	11.8	10.5016	11.8	9.3434	11.8	14.4435	11.8	12.8821	11.8	18.6747	11.8	13.0462	11.8	17.2924	11.8	15.8655	11.8	44.4917	11.8	40.9702	11.8	1.7288	11.8	1.91549	11.8	57.1146	11.8	60.5893	11.8	15.0504	11.8	14.2645	11.8	10.3709	11.8	10.8063
						11.9	19.5241	11.9	18.4944	11.9	10.5623	11.9	9.3989	11.9	14.4944	11.9	12.9498	11.9	18.7861	11.9	13.1409	11.9	17.4349	11.9	15.9815	11.9	44.8707	11.9	41.2976	11.9	1.745	11.9	1.93107	11.9	57.1533	11.9	60.7912	11.9	15.1737	11.9	14.3812	11.9	10.4498	11.9	10.8954
						12	19.5425	12	18.5881	12	10.6134	12	9.45408	12	14.543	12	13.0169	12	18.8936	12	13.2353	12	17.5727	12	16.0972	12	45.242	12	41.6247	12	1.7642	12	1.94664	12	57.2039	12	60.9903	12	15.2928	12	14.4977	12	10.5303	12	10.9845
						12.1	19.559	12.1	18.6811	12.1	10.6629	12.1	9.50893	12.1	14.5812	12.1	13.0836	12.1	19.0037	12.1	13.3294	12.1	17.7116	12.1	16.2126	12.1	45.6091	12.1	41.9515	12.1	1.7807	12.1	1.96219	12.1	57.2543	12.1	61.1866	12.1	15.4166	12.1	14.6142	12.1	10.6075	12.1	11.0735
						12.2	19.5766	12.2	18.7734	12.2	10.7188	12.2	9.56347	12.2	14.6143	12.2	13.1497	12.2	19.107	12.2	13.4232	12.2	17.8465	12.2	16.3277	12.2	45.9637	12.2	42.2778	12.2	1.7959	12.2	1.97773	12.2	57.3034	12.2	61.3801	12.2	15.5386	12.2	14.7306	12.2	10.6952	12.2	11.1624
						12.3	19.5965	12.3	18.8649	12.3	10.7799	12.3	9.61769	12.3	14.6595	12.3	13.2154	12.3	19.2149	12.3	13.5168	12.3	17.9799	12.3	16.4425	12.3	46.3172	12.3	42.6038	12.3	1.8102	12.3	1.99326	12.3	57.3558	12.3	61.571	12.3	15.6555	12.3	14.8469	12.3	10.7785	12.3	11.2514
						12.4	19.6239	12.4	18.9556	12.4	10.8276	12.4	9.67159	12.4	14.7109	12.4	13.2805	12.4	19.322	12.4	13.6101	12.4	18.1082	12.4	16.5571	12.4	46.6785	12.4	42.9294	12.4	1.8293	12.4	2.00877	12.4	57.4023	12.4	61.7591	12.4	15.7693	12.4	14.9632	12.4	10.8634	12.4	11.3402
						12.5	19.646	12.5	19.0457	12.5	10.8672	12.5	9.72518	12.5	14.7568	12.5	13.3452	12.5	19.4273	12.5	13.7032	12.5	18.2365	12.5	16.6713	12.5	47.0463	12.5	43.2546	12.5	1.8459	12.5	2.02427	12.5	57.4516	12.5	61.9447	12.5	15.8863	12.5	15.0793	12.5	10.9474	12.5	11.429
						12.6	19.6684	12.6	19.135	12.6	10.9046	12.6	9.77846	12.6	14.8006	12.6	13.4093	12.6	19.5293	12.6	13.7959	12.6	18.3644	12.6	16.7852	12.6	47.4008	12.6	43.5795	12.6	1.8676	12.6	2.03976	12.6	57.5085	12.6	62.1276	12.6	16.0046	12.6	15.1954	12.6	11.0324	12.6	11.5178
						12.7	19.6937	12.7	19.2236	12.7	10.9527	12.7	9.83142	12.7	14.8393	12.7	13.4729	12.7	19.6329	12.7	13.8884	12.7	18.494	12.7	16.8988	12.7	47.753	12.7	43.904	12.7	1.8824	12.7	2.05524	12.7	57.546	12.7	62.308	12.7	16.124	12.7	15.3113	12.7	11.1175	12.7	11.6065
						12.8	19.7156	12.8	19.3115	12.8	11.0029	12.8	9.88408	12.8	14.8801	12.8	13.5361	12.8	19.7433	12.8	13.9807	12.8	18.618	12.8	17.0121	12.8	48.11	12.8	44.2282	12.8	1.8946	12.8	2.0707	12.8	57.584	12.8	62.4858	12.8	16.243	12.8	15.4272	12.8	11.2051	12.8	11.6951
						12.9	19.7376	12.9	19.3987	12.9	11.0473	12.9	9.93643	12.9	14.9271	12.9	13.5988	12.9	19.8529	12.9	14.0727	12.9	18.7402	12.9	17.1252	12.9	48.4668	12.9	44.5519	12.9	1.907	12.9	2.08615	12.9	57.6263	12.9	62.6612	12.9	16.3569	12.9	15.543	12.9	11.2973	12.9	11.7837
						13	19.7592	13	19.4853	13	11.0903	13	9.98848	13	14.9785	13	13.661	13	19.9576	13	14.1644	13	18.8701	13	17.2379	13	48.8144	13	44.8754	13	1.9255	13	2.10159	13	57.6743	13	62.8341	13	16.4745	13	15.6587	13	11.3831	13	11.8723
						13.1	19.7803	13.1	19.5711	13.1	11.1319	13.1	10.0402	13.1	15.0178	13.1	13.7227	13.1	20.0609	13.1	14.2558	13.1	19.0045	13.1	17.3503	13.1	49.1628	13.1	45.1984	13.1	1.9457	13.1	2.11701	13.1	57.7187	13.1	63.0046	13.1	16.6034	13.1	15.7743	13.1	11.4708	13.1	11.9608
						13.2	19.8022	13.2	19.6562	13.2	11.1713	13.2	10.0917	13.2	15.0675	13.2	13.784	13.2	20.1644	13.2	14.347	13.2	19.1355	13.2	17.4625	13.2	49.5134	13.2	45.5211	13.2	1.9609	13.2	2.13243	13.2	57.7634	13.2	63.1727	13.2	16.7203	13.2	15.8899	13.2	11.5538	13.2	12.0492
						13.3	19.8255	13.3	19.7407	13.3	11.2124	13.3	10.1428	13.3	15.1074	13.3	13.8447	13.3	20.2619	13.3	14.438	13.3	19.2687	13.3	17.5744	13.3	49.8732	13.3	45.8434	13.3	1.9738	13.3	2.14783	13.3	57.7997	13.3	63.3385	13.3	16.8437	13.3	16.0053	13.3	11.639	13.3	12.1376
						13.4	19.8439	13.4	19.8244	13.4	11.267	13.4	10.1937	13.4	15.1515	13.4	13.9051	13.4	20.3631	13.4	14.5286	13.4	19.3976	13.4	17.6859	13.4	50.2428	13.4	46.1654	13.4	1.9883	13.4	2.16321	13.4	57.8506	13.4	63.5019	13.4	16.9646	13.4	16.1207	13.4	11.7232	13.4	12.2259
						13.5	19.8653	13.5	19.9076	13.5	11.319	13.5	10.2442	13.5	15.1909	13.5	13.9649	13.5	20.4613	13.5	14.619	13.5	19.519	13.5	17.7972	13.5	50.6067	13.5	46.487	13.5	2.0013	13.5	2.17858	13.5	57.8947	13.5	63.6631	13.5	17.0839	13.5	16.236	13.5	11.8032	13.5	12.3142
						13.6	19.8808	13.6	19.99	13.6	11.3662	13.6	10.2945	13.6	15.2363	13.6	14.0243	13.6	20.5552	13.6	14.7092	13.6	19.6471	13.6	17.9082	13.6	50.9647	13.6	46.8082	13.6	2.013	13.6	2.19394	13.6	57.9367	13.6	63.822	13.6	17.2027	13.6	16.3512	13.6	11.8883	13.6	12.4024
						13.7	19.901	13.7	20.0718	13.7	11.411	13.7	10.3444	13.7	15.2799	13.7	14.0833	13.7	20.6482	13.7	14.799	13.7	19.7771	13.7	18.0189	13.7	51.325	13.7	47.129	13.7	2.0284	13.7	2.20929	13.7	57.9775	13.7	63.9787	13.7	17.321	13.7	16.4663	13.7	11.9694	13.7	12.4906
						13.8	19.9184	13.8	20.1529	13.8	11.4593	13.8	10.3941	13.8	15.315	13.8	14.1418	13.8	20.7475	13.8	14.8887	13.8	19.9007	13.8	18.1293	13.8	51.6873	13.8	47.4496	13.8	2.0488	13.8	2.22463	13.8	58.0176	13.8	64.1332	13.8	17.4422	13.8	16.5813	13.8	12.0533	13.8	12.5787
						13.9	19.9392	13.9	20.2334	13.9	11.5093	13.9	10.4435	13.9	15.3561	13.9	14.1998	13.9	20.8368	13.9	14.978	13.9	20.0269	13.9	18.2394	13.9	52.0423	13.9	47.7697	13.9	2.0662	13.9	2.23995	13.9	58.0621	13.9	64.2855	13.9	17.5559	13.9	16.6962	13.9	12.1383	13.9	12.6668
						14	19.9556	14	20.3133	14	11.5545	14	10.4926	14	15.3948	14	14.2574	14	20.931	14	15.0671	14	20.1574	14	18.3493	14	52.4016	14	48.0895	14	2.0804	14	2.25526	14	58.1082	14	64.4357	14	17.6687	14	16.8111	14	12.2216	14	12.7548
						14.1	19.9773	14.1	20.3925	14.1	11.5979	14.1	10.5414	14.1	15.4333	14.1	14.3146	14.1	21.0265	14.1	15.156	14.1	20.2788	14.1	18.4588	14.1	52.7598	14.1	48.4089	14.1	2.0954	14.1	2.27055	14.1	58.1429	14.1	64.5838	14.1	17.7916	14.1	16.9259	14.1	12.3106	14.1	12.8427
						14.2	19.9971	14.2	20.471	14.2	11.6383	14.2	10.5899	14.2	15.4609	14.2	14.3713	14.2	21.1186	14.2	15.2445	14.2	20.3998	14.2	18.5681	14.2	53.1182	14.2	48.7279	14.2	2.11	14.2	2.28584	14.2	58.1866	14.2	64.7298	14.2	17.9033	14.2	17.0405	14.2	12.399	14.2	12.9306
						14.3	20.0191	14.3	20.549	14.3	11.6806	14.3	10.6381	14.3	15.4913	14.3	14.4276	14.3	21.2071	14.3	15.3329	14.3	20.5214	14.3	18.6771	14.3	53.4746	14.3	49.0466	14.3	2.1244	14.3	2.30111	14.3	58.2362	14.3	64.8738	14.3	18.0181	14.3	17.1551	14.3	12.4867	14.3	13.0185
						14.4	20.038	14.4	20.6263	14.4	11.7214	14.4	10.6861	14.4	15.532	14.4	14.4834	14.4	21.2903	14.4	15.4209	14.4	20.6474	14.4	18.7857	14.4	53.8347	14.4	49.365	14.4	2.1442	14.4	2.31637	14.4	58.2754	14.4	65.0157	14.4	18.1282	14.4	17.2696	14.4	12.5725	14.4	13.1063
						14.5	20.0587	14.5	20.703	14.5	11.7612	14.5	10.7338	14.5	15.567	14.5	14.5389	14.5	21.3733	14.5	15.5087	14.5	20.7698	14.5	18.8941	14.5	54.186	14.5	49.683	14.5	2.1603	14.5	2.33161	14.5	58.3195	14.5	65.1557	14.5	18.2389	14.5	17.3841	14.5	12.6528	14.5	13.1941
						14.6	20.0748	14.6	20.7791	14.6	11.8067	14.6	10.7812	14.6	15.5978	14.6	14.5939	14.6	21.4587	14.6	15.5963	14.6	20.8899	14.6	19.0023	14.6	54.5243	14.6	50.0006	14.6	2.1788	14.6	2.34685	14.6	58.3698	14.6	65.2937	14.6	18.3529	14.6	17.4984	14.6	12.7359	14.6	13.2817
						14.7	20.0947	14.7	20.8546	14.7	11.8459	14.7	10.8283	14.7	15.6315	14.7	14.6485	14.7	21.5509	14.7	15.6836	14.7	21.0098	14.7	19.1101	14.7	54.8642	14.7	50.3178	14.7	2.202	14.7	2.36207	14.7	58.4245	14.7	65.4298	14.7	18.474	14.7	17.6127	14.7	12.8169	14.7	13.3694
						14.8	20.1064	14.8	20.9295	14.8	11.8866	14.8	10.8752	14.8	15.6686	14.8	14.7026	14.8	21.639	14.8	15.7706	14.8	21.1356	14.8	19.2177	14.8	55.2164	14.8	50.6347	14.8	2.2204	14.8	2.37727	14.8	58.4733	14.8	65.564	14.8	18.5998	14.8	17.7268	14.8	12.8952	14.8	13.457
						14.9	20.1272	14.9	21.0037	14.9	11.926	14.9	10.9218	14.9	15.7011	14.9	14.7564	14.9	21.729	14.9	15.8574	14.9	21.2555	14.9	19.325	14.9	55.5604	14.9	50.9513	14.9	2.235	14.9	2.39247	14.9	58.5212	14.9	65.6963	14.9	18.7187	14.9	17.8409	14.9	12.9793	14.9	13.5445
						15	20.1457	15	21.0774	15	11.9617	15	10.9681	15	15.7332	15	14.8097	15	21.8143	15	15.9439	15	21.3734	15	19.432	15	55.9031	15	51.2674	15	2.2543	15	2.40765	15	58.5605	15	65.8268	15	18.8369	15	17.9549	15	13.0616	15	13.632
						15.1	20.1653	15.1	21.1505	15.1	11.9996	15.1	11.0141	15.1	15.7635	15.1	14.8627	15.1	21.9042	15.1	16.0302	15.1	21.5005	15.1	19.5387	15.1	56.2483	15.1	51.5833	15.1	2.2767	15.1	2.42282	15.1	58.6057	15.1	65.9554	15.1	18.9508	15.1	18.0689	15.1	13.1467	15.1	13.7194
						15.2	20.1792	15.2	21.2231	15.2	12.0369	15.2	11.0599	15.2	15.7977	15.2	14.9152	15.2	21.9969	15.2	16.1162	15.2	21.6286	15.2	19.6451	15.2	56.5881	15.2	51.8987	15.2	2.2918	15.2	2.43798	15.2	58.6569	15.2	66.0822	15.2	19.0687	15.2	18.1827	15.2	13.2316	15.2	13.8068
						15.3	20.1971	15.3	21.295	15.3	12.0754	15.3	11.1054	15.3	15.827	15.3	14.9673	15.3	22.08	15.3	16.202	15.3	21.7495	15.3	19.7513	15.3	56.9305	15.3	52.2138	15.3	2.3072	15.3	2.45312	15.3	58.7056	15.3	66.2073	15.3	19.1818	15.3	18.2964	15.3	13.3142	15.3	13.8941
						15.4	20.2109	15.4	21.3664	15.4	12.1108	15.4	11.1506	15.4	15.8615	15.4	15.0191	15.4	22.1608	15.4	16.2875	15.4	21.873	15.4	19.8572	15.4	57.2644	15.4	52.5286	15.4	2.3307	15.4	2.46825	15.4	58.7545	15.4	66.3306	15.4	19.3007	15.4	18.4101	15.4	13.396	15.4	13.9814
						15.5	20.2348	15.5	21.4372	15.5	12.1502	15.5	11.1956	15.5	15.8914	15.5	15.0704	15.5	22.2408	15.5	16.3727	15.5	21.9958	15.5	19.9628	15.5	57.5946	15.5	52.843	15.5	2.3511	15.5	2.48337	15.5	58.8037	15.5	66.4522	15.5	19.4177	15.5	18.5237	15.5	13.4786	15.5	14.0686
						15.6	20.2568	15.6	21.5074	15.6	12.1849	15.6	11.2403	15.6	15.9265	15.6	15.1213	15.6	22.3217	15.6	16.4578	15.6	22.1124	15.6	20.0681	15.6	57.929	15.6	53.157	15.6	2.3686	15.6	2.49848	15.6	58.8521	15.6	66.5721	15.6	19.5367	15.6	18.6372	15.6	13.5632	15.6	14.1558
						15.7	20.2764	15.7	21.577	15.7	12.2264	15.7	11.2848	15.7	15.959	15.7	15.1719	15.7	22.405	15.7	16.5425	15.7	22.2294	15.7	20.1732	15.7	58.2773	15.7	53.4707	15.7	2.3828	15.7	2.51357	15.7	58.9034	15.7	66.6903	15.7	19.6489	15.7	18.7506	15.7	13.646	15.7	14.2429
						15.8	20.2933	15.8	21.6462	15.8	12.2653	15.8	11.329	15.8	15.9867	15.8	15.222	15.8	22.4823	15.8	16.627	15.8	22.35	15.8	20.278	15.8	58.614	15.8	53.784	15.8	2.395	15.8	2.52865	15.8	58.9397	15.8	66.8068	15.8	19.7628	15.8	18.8639	15.8	13.7286	15.8	14.33
						15.9	20.3118	15.9	21.7147	15.9	12.3022	15.9	11.3729	15.9	16.0118	15.9	15.2718	15.9	22.5587	15.9	16.7113	15.9	22.4687	15.9	20.3824	15.9	58.9431	15.9	54.097	15.9	2.416	15.9	2.54372	15.9	58.9835	15.9	66.9217	15.9	19.8787	15.9	18.9772	15.9	13.8071	15.9	14.417
						16	20.3255	16	21.7827	16	12.3375	16	11.4166	16	16.042	16	15.3212	16	22.6426	16	16.7953	16	22.5827	16	20.4867	16	59.2858	16	54.4096	16	2.4373	16	2.55878	16	59.0269	16	67.035	16	19.9984	16	19.0903	16	13.8886	16	14.504
						16.1	20.3432	16.1	21.8502	16.1	12.3784	16.1	11.46	16.1	16.0713	16.1	15.3703	16.1	22.7253	16.1	16.879	16.1	22.699	16.1	20.5907	16.1	59.6311	16.1	54.7219	16.1	2.4508	16.1	2.57382	16.1	59.0797	16.1	67.1468	16.1	20.1102	16.1	19.2034	16.1	13.9751	16.1	14.5909
						16.2	20.3636	16.2	21.9171	16.2	12.4192	16.2	11.5032	16.2	16.1086	16.2	15.4189	16.2	22.8038	16.2	16.9625	16.2	22.814	16.2	20.6943	16.2	59.979	16.2	55.0338	16.2	2.4615	16.2	2.58885	16.2	59.1325	16.2	67.2569	16.2	20.2198	16.2	19.3164	16.2	14.0587	16.2	14.6777
						16.3	20.3843	16.3	21.9835	16.3	12.4554	16.3	11.5461	16.3	16.1425	16.3	15.4672	16.3	22.8818	16.3	17.0458	16.3	22.9324	16.3	20.7978	16.3	60.3226	16.3	55.3454	16.3	2.4734	16.3	2.60387	16.3	59.1893	16.3	67.3656	16.3	20.3413	16.3	19.4293	16.3	14.137	16.3	14.7645
						16.4	20.4024	16.4	22.0494	16.4	12.4904	16.4	11.5888	16.4	16.174	16.4	15.5151	16.4	22.9599	16.4	17.1288	16.4	23.047	16.4	20.9009	16.4	60.6699	16.4	55.6566	16.4	2.4906	16.4	2.61887	16.4	59.2309	16.4	67.4727	16.4	20.4519	16.4	19.5421	16.4	14.22	16.4	14.8513
						16.5	20.4151	16.5	22.1147	16.5	12.5281	16.5	11.6312	16.5	16.2052	16.5	15.5626	16.5	23.0372	16.5	17.2115	16.5	23.1595	16.5	21.0038	16.5	61.0177	16.5	55.9675	16.5	2.5135	16.5	2.63387	16.5	59.281	16.5	67.5783	16.5	20.5691	16.5	19.6549	16.5	14.3	16.5	14.938
						16.6	20.4351	16.6	22.1796	16.6	12.5685	16.6	11.6734	16.6	16.2383	16.6	15.6098	16.6	23.1081	16.6	17.294	16.6	23.274	16.6	21.1064	16.6	61.3603	16.6	56.2779	16.6	2.5265	16.6	2.64885	16.6	59.3303	16.6	67.6824	16.6	20.6802	16.6	19.7675	16.6	14.3809	16.6	15.0247
						16.7	20.4533	16.7	22.2439	16.7	12.6057	16.7	11.7154	16.7	16.2652	16.7	15.6566	16.7	23.1833	16.7	17.3763	16.7	23.3833	16.7	21.2087	16.7	61.7077	16.7	56.5881	16.7	2.5405	16.7	2.66382	16.7	59.3808	16.7	67.7851	16.7	20.7929	16.7	19.8801	16.7	14.4584	16.7	15.1113
						16.8	20.4693	16.8	22.3076	16.8	12.6398	16.8	11.757	16.8	16.2995	16.8	15.7031	16.8	23.2656	16.8	17.4583	16.8	23.4999	16.8	21.3108	16.8	62.0526	16.8	56.8979	16.8	2.5556	16.8	2.67877	16.8	59.428	16.8	67.8863	16.8	20.9034	16.8	19.9926	16.8	14.5365	16.8	15.1978
						16.9	20.4842	16.9	22.3709	16.9	12.6734	16.9	11.7985	16.9	16.3241	16.9	15.7492	16.9	23.3401	16.9	17.5401	16.9	23.6169	16.9	21.4126	16.9	62.4046	16.9	57.2073	16.9	2.572	16.9	2.69372	16.9	59.4746	16.9	67.9861	16.9	21.0138	16.9	20.105	16.9	14.6202	16.9	15.2843
						17	20.5047	17	22.4337	17	12.7054	17	11.8397	17	16.3543	17	15.7949	17	23.4149	17	17.6216	17	23.7357	17	21.5141	17	62.7523	17	57.5165	17	2.5899	17	2.70865	17	59.5216	17	68.0846	17	21.1295	17	20.2173	17	14.6966	17	15.3707
						17.1	20.5168	17.1	22.496	17.1	12.7384	17.1	11.8807	17.1	16.3838	17.1	15.8403	17.1	23.4882	17.1	17.7029	17.1	23.8462	17.1	21.6154	17.1	63.0913	17.1	57.8252	17.1	2.6026	17.1	2.72357	17.1	59.5678	17.1	68.1816	17.1	21.2411	17.1	20.3296	17.1	14.7782	17.1	15.4571
						17.2	20.5314	17.2	22.5577	17.2	12.7711	17.2	11.9214	17.2	16.4136	17.2	15.8854	17.2	23.5601	17.2	17.784	17.2	23.9585	17.2	21.7164	17.2	63.4186	17.2	58.1336	17.2	2.6209	17.2	2.73847	17.2	59.6081	17.2	68.2773	17.2	21.3471	17.2	20.4417	17.2	14.8654	17.2	15.5435
						17.3	20.5481	17.3	22.619	17.3	12.7996	17.3	11.9619	17.3	16.4414	17.3	15.9301	17.3	23.6336	17.3	17.8647	17.3	24.0679	17.3	21.8171	17.3	63.7318	17.3	58.4416	17.3	2.6365	17.3	2.75337	17.3	59.6437	17.3	68.3716	17.3	21.4532	17.3	20.5538	17.3	14.9452	17.3	15.6297
						17.4	20.5622	17.4	22.6798	17.4	12.8275	17.4	12.0022	17.4	16.4693	17.4	15.9744	17.4	23.7096	17.4	17.9453	17.4	24.1778	17.4	21.9176	17.4	64.0569	17.4	58.7493	17.4	2.6495	17.4	2.76825	17.4	59.6849	17.4	68.4647	17.4	21.5641	17.4	20.6658	17.4	15.0287	17.4	15.716
						17.5	20.5793	17.5	22.7401	17.5	12.8636	17.5	12.0422	17.5	16.4972	17.5	16.0185	17.5	23.7781	17.5	18.0256	17.5	24.2944	17.5	22.0178	17.5	64.3857	17.5	59.0567	17.5	2.6604	17.5	2.78312	17.5	59.7371	17.5	68.5564	17.5	21.676	17.5	20.7777	17.5	15.1129	17.5	15.8022
						17.6	20.5915	17.6	22.7999	17.6	12.8972	17.6	12.082	17.6	16.525	17.6	16.0621	17.6	23.8506	17.6	18.1057	17.6	24.4045	17.6	22.1178	17.6	64.7238	17.6	59.3637	17.6	2.6703	17.6	2.79797	17.6	59.7785	17.6	68.6469	17.6	21.7865	17.6	20.8895	17.6	15.1988	17.6	15.8883
						17.7	20.6132	17.7	22.8593	17.7	12.9326	17.7	12.1215	17.7	16.556	17.7	16.1055	17.7	23.9278	17.7	18.1855	17.7	24.5135	17.7	22.2175	17.7	65.0638	17.7	59.6704	17.7	2.683	17.7	2.81282	17.7	59.8273	17.7	68.736	17.7	21.8985	17.7	21.0012	17.7	15.2838	17.7	15.9744
						17.8	20.6305	17.8	22.9182	17.8	12.9641	17.8	12.1608	17.8	16.5878	17.8	16.1485	17.8	24.0098	17.8	18.2651	17.8	24.6216	17.8	22.3169	17.8	65.3958	17.8	59.9767	17.8	2.6973	17.8	2.82765	17.8	59.8737	17.8	68.824	17.8	22.0094	17.8	21.1129	17.8	15.3587	17.8	16.0604
						17.9	20.6466	17.9	22.9766	17.9	12.9973	17.9	12.1999	17.9	16.6118	17.9	16.1912	17.9	24.0799	17.9	18.3444	17.9	24.7221	17.9	22.416	17.9	65.7181	17.9	60.2826	17.9	2.7115	17.9	2.84247	17.9	59.9135	17.9	68.9107	17.9	22.1122	17.9	21.2245	17.9	15.4414	17.9	16.1464
						18	20.6642	18	23.0345	18	13.0292	18	12.2388	18	16.6379	18	16.2336	18	24.1526	18	18.4235	18	24.8283	18	22.5149	18	66.0495	18	60.5882	18	2.7312	18	2.85727	18	59.9527	18	68.9962	18	22.2228	18	21.336	18	15.527	18	16.2323
						18.1	20.6865	18.1	23.092	18.1	13.0606	18.1	12.2774	18.1	16.6591	18.1	16.2756	18.1	24.2213	18.1	18.5024	18.1	24.9376	18.1	22.6136	18.1	66.3867	18.1	60.8935	18.1	2.7488	18.1	2.87207	18.1	59.993	18.1	69.0805	18.1	22.3359	18.1	21.4474	18.1	15.6111	18.1	16.3182
						18.2	20.7028	18.2	23.149	18.2	13.096	18.2	12.3159	18.2	16.6786	18.2	16.3173	18.2	24.2904	18.2	18.581	18.2	25.0466	18.2	22.712	18.2	66.7298	18.2	61.1984	18.2	2.7652	18.2	2.88685	18.2	60.0378	18.2	69.1636	18.2	22.4448	18.2	21.5587	18.2	15.6906	18.2	16.404
						18.3	20.7213	18.3	23.2055	18.3	13.1294	18.3	12.3541	18.3	16.7048	18.3	16.3587	18.3	24.3522	18.3	18.6594	18.3	25.1495	18.3	22.8101	18.3	67.0697	18.3	61.503	18.3	2.7862	18.3	2.90162	18.3	60.0806	18.3	69.2455	18.3	22.5497	18.3	21.67	18.3	15.7641	18.3	16.4898
						18.4	20.7384	18.4	23.2617	18.4	13.1642	18.4	12.392	18.4	16.732	18.4	16.3998	18.4	24.4173	18.4	18.7375	18.4	25.2551	18.4	22.908	18.4	67.412	18.4	61.8072	18.4	2.8057	18.4	2.91638	18.4	60.1178	18.4	69.3263	18.4	22.6581	18.4	21.7811	18.4	15.8424	18.4	16.5755
						18.5	20.7495	18.5	23.3173	18.5	13.1971	18.5	12.4298	18.5	16.748	18.5	16.4406	18.5	24.4818	18.5	18.8154	18.5	25.3605	18.5	23.0056	18.5	67.7529	18.5	62.1111	18.5	2.8225	18.5	2.93112	18.5	60.1628	18.5	69.406	18.5	22.7656	18.5	21.8922	18.5	15.9236	18.5	16.6612
						18.6	20.761	18.6	23.3725	18.6	13.2279	18.6	12.4673	18.6	16.7729	18.6	16.481	18.6	24.5475	18.6	18.8931	18.6	25.4658	18.6	23.1029	18.6	68.0915	18.6	62.4147	18.6	2.8392	18.6	2.94586	18.6	60.2109	18.6	69.4846	18.6	22.8752	18.6	22.0032	18.6	16.0051	18.6	16.7468
						18.7	20.7776	18.7	23.4273	18.7	13.2653	18.7	12.5046	18.7	16.7899	18.7	16.5212	18.7	24.6182	18.7	18.9705	18.7	25.5727	18.7	23.2	18.7	68.4213	18.7	62.7178	18.7	2.8558	18.7	2.96058	18.7	60.2561	18.7	69.562	18.7	22.9809	18.7	22.1141	18.7	16.093	18.7	16.8323
						18.8	20.7924	18.8	23.4816	18.8	13.2967	18.8	12.5417	18.8	16.8122	18.8	16.561	18.8	24.6741	18.8	19.0477	18.8	25.6749	18.8	23.2969	18.8	68.7468	18.8	63.0207	18.8	2.8746	18.8	2.97529	18.8	60.3038	18.8	69.6384	18.8	23.0909	18.8	22.2249	18.8	16.1796	18.8	16.9179
						18.9	20.81	18.9	23.5355	18.9	13.3229	18.9	12.5786	18.9	16.835	18.9	16.6006	18.9	24.7378	18.9	19.1246	18.9	25.7771	18.9	23.3934	18.9	69.0789	18.9	63.3232	18.9	2.8952	18.9	2.98998	18.9	60.3374	18.9	69.7137	18.9	23.2011	18.9	22.3357	18.9	16.2636	18.9	17.0033
						19	20.8235	19	23.589	19	13.3536	19	12.6153	19	16.8592	19	16.6398	19	24.8025	19	19.2014	19	25.8805	19	23.4898	19	69.4092	19	63.6254	19	2.9105	19	3.00467	19	60.3766	19	69.788	19	23.314	19	22.4464	19	16.3495	19	17.0887
						19.1	20.8371	19.1	23.6421	19.1	13.3847	19.1	12.6517	19.1	16.8779	19.1	16.6787	19.1	24.8642	19.1	19.2779	19.1	25.9867	19.1	23.5859	19.1	69.7221	19.1	63.9272	19.1	2.9245	19.1	3.01934	19.1	60.4217	19.1	69.8612	19.1	23.4249	19.1	22.557	19.1	16.4248	19.1	17.1741
						19.2	20.851	19.2	23.6947	19.2	13.4071	19.2	12.688	19.2	16.9037	19.2	16.7174	19.2	24.9241	19.2	19.3541	19.2	26.088	19.2	23.6817	19.2	70.0389	19.2	64.2287	19.2	2.9406	19.2	3.034	19.2	60.4491	19.2	69.9334	19.2	23.54	19.2	22.6675	19.2	16.4987	19.2	17.2594
						19.3	20.867	19.3	23.7469	19.3	13.4395	19.3	12.724	19.3	16.9239	19.3	16.7557	19.3	24.9838	19.3	19.4301	19.3	26.1923	19.3	23.7772	19.3	70.357	19.3	64.5298	19.3	2.9549	19.3	3.04865	19.3	60.4819	19.3	70.0046	19.3	23.655	19.3	22.7779	19.3	16.5772	19.3	17.3446
						19.4	20.8787	19.4	23.7987	19.4	13.4676	19.4	12.7598	19.4	16.9464	19.4	16.7938	19.4	25.038	19.4	19.5059	19.4	26.2947	19.4	23.8726	19.4	70.6733	19.4	64.8306	19.4	2.9721	19.4	3.06328	19.4	60.5227	19.4	70.0748	19.4	23.7645	19.4	22.8882	19.4	16.6615	19.4	17.4298
						19.5	20.896	19.5	23.85	19.5	13.4933	19.5	12.7954	19.5	16.9751	19.5	16.8315	19.5	25.0966	19.5	19.5815	19.5	26.3948	19.5	23.9676	19.5	70.9868	19.5	65.1311	19.5	2.989	19.5	3.0779	19.5	60.5561	19.5	70.144	19.5	23.874	19.5	22.9985	19.5	16.7426	19.5	17.515
						19.6	20.9088	19.6	23.901	19.6	13.5249	19.6	12.8308	19.6	16.9939	19.6	16.869	19.6	25.1528	19.6	19.6568	19.6	26.4976	19.6	24.0625	19.6	71.2892	19.6	65.4312	19.6	3.0091	19.6	3.09251	19.6	60.5969	19.6	70.2122	19.6	23.9912	19.6	23.1087	19.6	16.8237	19.6	17.6001
						19.7	20.9268	19.7	23.9516	19.7	13.5512	19.7	12.866	19.7	17.017	19.7	16.9062	19.7	25.2069	19.7	19.7318	19.7	26.5962	19.7	24.157	19.7	71.5998	19.7	65.7309	19.7	3.0318	19.7	3.10711	19.7	60.6438	19.7	70.2795	19.7	24.1003	19.7	23.2187	19.7	16.9049	19.7	17.6852
						19.8	20.9426	19.8	24.0017	19.8	13.5794	19.8	12.901	19.8	17.0368	19.8	16.9431	19.8	25.2737	19.8	19.8067	19.8	26.6986	19.8	24.2514	19.8	71.9148	19.8	66.0304	19.8	3.0533	19.8	3.1217	19.8	60.684	19.8	70.3458	19.8	24.2151	19.8	23.3288	19.8	16.9875	19.8	17.7702
						19.9	20.9603	19.9	24.0514	19.9	13.6021	19.9	12.9358	19.9	17.0603	19.9	16.9797	19.9	25.3309	19.9	19.8813	19.9	26.8015	19.9	24.3454	19.9	72.2261	19.9	66.3295	19.9	3.0674	19.9	3.13627	19.9	60.7267	19.9	70.4112	19.9	24.3317	19.9	23.4387	19.9	17.0689	19.9	17.8551
						20	20.9762	20	24.1008	20	13.6249	20	12.9704	20	17.0862	20	17.016	20	25.3898	20	19.9557	20	26.8967	20	24.4393	20	72.5415	20	66.6282	20	3.0875	20	3.15084	20	60.7687	20	70.4757	20	24.4437	20	23.5485	20	17.1516	20	17.94
						20.1	20.9902	20.1	24.1498	20.1	13.6502	20.1	13.0048	20.1	17.1063	20.1	17.0521	20.1	25.4506	20.1	20.0299	20.1	26.9902	20.1	24.5328	20.1	72.8652	20.1	66.9266	20.1	3.1136	20.1	3.16539	20.1	60.7987	20.1	70.5393	20.1	24.5578	20.1	23.6583	20.1	17.2273	20.1	18.0249
						20.2	21.0001	20.2	24.1983	20.2	13.6744	20.2	13.0389	20.2	17.1245	20.2	17.0878	20.2	25.517	20.2	20.1038	20.2	27.0886	20.2	24.6262	20.2	73.1991	20.2	67.2247	20.2	3.1291	20.2	3.17992	20.2	60.8313	20.2	70.602	20.2	24.6652	20.2	23.768	20.2	17.3133	20.2	18.1096
						20.3	21.0127	20.3	24.2465	20.3	13.702	20.3	13.0729	20.3	17.1471	20.3	17.1233	20.3	25.5722	20.3	20.1775	20.3	27.1905	20.3	24.7192	20.3	73.5265	20.3	67.5224	20.3	3.1413	20.3	3.19445	20.3	60.8738	20.3	70.6639	20.3	24.7778	20.3	23.8776	20.3	17.3938	20.3	18.1944
						20.4	21.0255	20.4	24.2943	20.4	13.7252	20.4	13.1067	20.4	17.1676	20.4	17.1586	20.4	25.6276	20.4	20.251	20.4	27.2902	20.4	24.8121	20.4	73.8497	20.4	67.8198	20.4	3.1635	20.4	3.20896	20.4	60.9123	20.4	70.7248	20.4	24.8888	20.4	23.9871	20.4	17.475	20.4	18.2791
						20.5	21.0442	20.5	24.3417	20.5	13.7476	20.5	13.1403	20.5	17.1896	20.5	17.1935	20.5	25.6861	20.5	20.3242	20.5	27.3913	20.5	24.9047	20.5	74.1636	20.5	68.1169	20.5	3.1826	20.5	3.22346	20.5	60.9433	20.5	70.7849	20.5	24.9972	20.5	24.0966	20.5	17.5575	20.5	18.3637
						20.6	21.062	20.6	24.3887	20.6	13.7758	20.6	13.1737	20.6	17.212	20.6	17.2282	20.6	25.7449	20.6	20.3972	20.6	27.4916	20.6	24.997	20.6	74.4848	20.6	68.4136	20.6	3.1992	20.6	3.23795	20.6	60.9777	20.6	70.8442	20.6	25.1075	20.6	24.2059	20.6	17.6418	20.6	18.4483
						20.7	21.0775	20.7	24.4354	20.7	13.804	20.7	13.2069	20.7	17.2324	20.7	17.2627	20.7	25.7986	20.7	20.47	20.7	27.5909	20.7	25.0891	20.7	74.8223	20.7	68.71	20.7	3.2057	20.7	3.25243	20.7	61.0164	20.7	70.9027	20.7	25.2162	20.7	24.3152	20.7	17.7245	20.7	18.5329
						20.8	21.0921	20.8	24.4817	20.8	13.8293	20.8	13.2399	20.8	17.253	20.8	17.2968	20.8	25.8596	20.8	20.5426	20.8	27.6945	20.8	25.181	20.8	75.1421	20.8	69.006	20.8	3.2141	20.8	3.2669	20.8	61.059	20.8	70.9603	20.8	25.328	20.8	24.4244	20.8	17.8084	20.8	18.6174
						20.9	21.1102	20.9	24.5276	20.9	13.8545	20.9	13.2727	20.9	17.2782	20.9	17.3307	20.9	25.9208	20.9	20.6149	20.9	27.796	20.9	25.2726	20.9	75.4556	20.9	69.3017	20.9	3.232	20.9	3.28135	20.9	61.0976	20.9	71.0171	20.9	25.4389	20.9	24.5335	20.9	17.8926	20.9	18.7018
						21	21.1249	21	24.5731	21	13.8808	21	13.3053	21	17.2993	21	17.3644	21	25.972	21	20.687	21	27.8915	21	25.364	21	75.771	21	69.5971	21	3.2489	21	3.29579	21	61.1375	21	71.0731	21	25.5462	21	24.6426	21	17.9761	21	18.7862
						21.1	21.1369	21.1	24.6183	21.1	13.9025	21.1	13.3378	21.1	17.3193	21.1	17.3978	21.1	26.023	21.1	20.7589	21.1	27.992	21.1	25.4551	21.1	76.0843	21.1	69.8921	21.1	3.2641	21.1	3.31022	21.1	61.1762	21.1	71.1284	21.1	25.6561	21.1	24.7515	21.1	18.0576	21.1	18.8705
						21.2	21.1493	21.2	24.6632	21.2	13.9261	21.2	13.37	21.2	17.3373	21.2	17.4309	21.2	26.0759	21.2	20.8306	21.2	28.0838	21.2	25.546	21.2	76.398	21.2	70.1868	21.2	3.2716	21.2	3.32464	21.2	61.2196	21.2	71.1828	21.2	25.7679	21.2	24.8604	21.2	18.1349	21.2	18.9548
						21.3	21.1677	21.3	24.7076	21.3	13.946	21.3	13.4021	21.3	17.354	21.3	17.4638	21.3	26.1232	21.3	20.902	21.3	28.1797	21.3	25.6367	21.3	76.7116	21.3	70.4812	21.3	3.2898	21.3	3.33904	21.3	61.2643	21.3	71.2365	21.3	25.8776	21.3	24.9692	21.3	18.2106	21.3	19.0391
						21.4	21.1786	21.4	24.7517	21.4	13.9681	21.4	13.4339	21.4	17.3781	21.4	17.4964	21.4	26.1792	21.4	20.9732	21.4	28.278	21.4	25.7271	21.4	77.0166	21.4	70.7752	21.4	3.3051	21.4	3.35343	21.4	61.3023	21.4	71.2895	21.4	25.9849	21.4	25.0779	21.4	18.2959	21.4	19.1233
						21.5	21.1877	21.5	24.7955	21.5	13.9967	21.5	13.4656	21.5	17.3934	21.5	17.5288	21.5	26.2365	21.5	21.0442	21.5	28.3769	21.5	25.8173	21.5	77.3259	21.5	71.069	21.5	3.3194	21.5	3.36782	21.5	61.3447	21.5	71.3417	21.5	26.0952	21.5	25.1865	21.5	18.3774	21.5	19.2074
						21.6	21.1966	21.6	24.8389	21.6	14.0124	21.6	13.4971	21.6	17.4111	21.6	17.5609	21.6	26.2921	21.6	21.115	21.6	28.4701	21.6	25.9072	21.6	77.6459	21.6	71.3623	21.6	3.3356	21.6	3.38218	21.6	61.3828	21.6	71.3932	21.6	26.2052	21.6	25.2951	21.6	18.4576	21.6	19.2915
						21.7	21.2044	21.7	24.882	21.7	14.0371	21.7	13.5284	21.7	17.4273	21.7	17.5928	21.7	26.3438	21.7	21.1855	21.7	28.5583	21.7	25.9969	21.7	77.9617	21.7	71.6553	21.7	3.3524	21.7	3.39654	21.7	61.414	21.7	71.4439	21.7	26.3034	21.7	25.4035	21.7	18.5385	21.7	19.3755
						21.8	21.2163	21.8	24.9247	21.8	14.0601	21.8	13.5596	21.8	17.4446	21.8	17.6245	21.8	26.4003	21.8	21.2558	21.8	28.6482	21.8	26.0864	21.8	78.2631	21.8	71.948	21.8	3.3685	21.8	3.41089	21.8	61.4449	21.8	71.494	21.8	26.412	21.8	25.5119	21.8	18.6167	21.8	19.4595
						21.9	21.2292	21.9	24.9671	21.9	14.0823	21.9	13.5905	21.9	17.4675	21.9	17.6559	21.9	26.4597	21.9	21.3259	21.9	28.7401	21.9	26.1756	21.9	78.5668	21.9	72.2404	21.9	3.3874	21.9	3.42522	21.9	61.4856	21.9	71.5433	21.9	26.5197	21.9	25.6203	21.9	18.6979	21.9	19.5434
						22	21.2415	22	25.0091	22	14.1068	22	13.6213	22	17.4851	22	17.687	22	26.5206	22	21.3958	22	28.8373	22	26.2646	22	78.8804	22	72.5324	22	3.4055	22	3.43954	22	61.5244	22	71.592	22	26.6252	22	25.7285	22	18.7795	22	19.6273
						22.1	21.2566	22.1	25.0508	22.1	14.1306	22.1	13.6519	22.1	17.5022	22.1	17.7179	22.1	26.5779	22.1	21.4655	22.1	28.9315	22.1	26.3534	22.1	79.1985	22.1	72.8241	22.1	3.4186	22.1	3.45385	22.1	61.5651	22.1	71.64	22.1	26.7313	22.1	25.8366	22.1	18.8607	22.1	19.7112
						22.2	21.2695	22.2	25.0922	22.2	14.1591	22.2	13.6823	22.2	17.5195	22.2	17.7486	22.2	26.6293	22.2	21.5349	22.2	29.0279	22.2	26.4419	22.2	79.511	22.2	73.1155	22.2	3.4358	22.2	3.46815	22.2	61.5969	22.2	71.6873	22.2	26.8411	22.2	25.9447	22.2	18.9451	22.2	19.795
						22.3	21.2825	22.3	25.1332	22.3	14.1887	22.3	13.7126	22.3	17.5356	22.3	17.7791	22.3	26.6808	22.3	21.6041	22.3	29.1261	22.3	26.5302	22.3	79.8173	22.3	73.4065	22.3	3.4532	22.3	3.48243	22.3	61.64	22.3	71.7339	22.3	26.9476	22.3	26.0527	22.3	19.0236	22.3	19.8787
						22.4	21.2987	22.4	25.1739	22.4	14.216	22.4	13.7426	22.4	17.5501	22.4	17.8093	22.4	26.7364	22.4	21.6731	22.4	29.2148	22.4	26.6183	22.4	80.1255	22.4	73.6972	22.4	3.4722	22.4	3.49671	22.4	61.6903	22.4	71.7799	22.4	27.0547	22.4	26.1606	22.4	19.1043	22.4	19.9624
						22.5	21.3164	22.5	25.2143	22.5	14.2415	22.5	13.7725	22.5	17.5625	22.5	17.8393	22.5	26.7881	22.5	21.7419	22.5	29.3108	22.5	26.7061	22.5	80.4378	22.5	73.9876	22.5	3.4874	22.5	3.51097	22.5	61.7309	22.5	71.8253	22.5	27.1684	22.5	26.2684	22.5	19.1853	22.5	20.046
						22.6	21.3298	22.6	25.2544	22.6	14.2642	22.6	13.8022	22.6	17.577	22.6	17.869	22.6	26.8352	22.6	21.8105	22.6	29.398	22.6	26.7937	22.6	80.7481	22.6	74.2777	22.6	3.5027	22.6	3.52522	22.6	61.7658	22.6	71.87	22.6	27.2819	22.6	26.3762	22.6	19.2633	22.6	20.1296
						22.7	21.3426	22.7	25.2941	22.7	14.2796	22.7	13.8318	22.7	17.5879	22.7	17.8986	22.7	26.8864	22.7	21.8788	22.7	29.4886	22.7	26.881	22.7	81.0529	22.7	74.5674	22.7	3.5179	22.7	3.53946	22.7	61.7998	22.7	71.9141	22.7	27.3934	22.7	26.4839	22.7	19.3396	22.7	20.2131
						22.8	21.3587	22.8	25.3335	22.8	14.308	22.8	13.8611	22.8	17.6015	22.8	17.9279	22.8	26.9377	22.8	21.947	22.8	29.5813	22.8	26.9682	22.8	81.3586	22.8	74.8568	22.8	3.5368	22.8	3.55368	22.8	61.831	22.8	71.9576	22.8	27.5014	22.8	26.5914	22.8	19.4169	22.8	20.2966
						22.9	21.3712	22.9	25.3727	22.9	14.337	22.9	13.8903	22.9	17.6189	22.9	17.9569	22.9	26.9868	22.9	22.0149	22.9	29.6671	22.9	27.0551	22.9	81.6753	22.9	75.1458	22.9	3.5539	22.9	3.5679	22.9	61.8606	22.9	72.0004	22.9	27.6103	22.9	26.6989	22.9	19.4976	22.9	20.38
						23	21.3856	23	25.4115	23	14.3595	23	13.9194	23	17.6353	23	17.9858	23	27.0349	23	22.0826	23	29.7602	23	27.1417	23	81.9842	23	75.4345	23	3.5773	23	3.5821	23	61.9019	23	72.0427	23	27.725	23	26.8064	23	19.5761	23	20.4634
						23.1	21.3987	23.1	25.45	23.1	14.3845	23.1	13.9482	23.1	17.6472	23.1	18.0144	23.1	27.0813	23.1	22.15	23.1	29.8589	23.1	27.2282	23.1	82.2919	23.1	75.7229	23.1	3.5951	23.1	3.59629	23.1	61.9374	23.1	72.0844	23.1	27.8284	23.1	26.9137	23.1	19.6554	23.1	20.5468
						23.2	21.4126	23.2	25.4881	23.2	14.4064	23.2	13.9769	23.2	17.6622	23.2	18.0429	23.2	27.129	23.2	22.2173	23.2	29.9529	23.2	27.3144	23.2	82.5939	23.2	76.011	23.2	3.6149	23.2	3.61047	23.2	61.9761	23.2	72.1255	23.2	27.9351	23.2	27.021	23.2	19.7405	23.2	20.63
						23.3	21.4266	23.3	25.526	23.3	14.4218	23.3	14.0054	23.3	17.6806	23.3	18.071	23.3	27.1761	23.3	22.2844	23.3	30.0406	23.3	27.4004	23.3	82.904	23.3	76.2987	23.3	3.631	23.3	3.62464	23.3	62.0149	23.3	72.166	23.3	28.0502	23.3	27.1282	23.3	19.8207	23.3	20.7133
						23.4	21.4378	23.4	25.5636	23.4	14.4474	23.4	14.0338	23.4	17.6954	23.4	18.099	23.4	27.2338	23.4	22.3512	23.4	30.1234	23.4	27.4861	23.4	83.2123	23.4	76.5861	23.4	3.6453	23.4	3.63879	23.4	62.0515	23.4	72.2059	23.4	28.1578	23.4	27.2353	23.4	19.9018	23.4	20.7965
						23.5	21.4506	23.5	25.6009	23.5	14.4705	23.5	14.062	23.5	17.7085	23.5	18.1268	23.5	27.2785	23.5	22.4178	23.5	30.2117	23.5	27.5717	23.5	83.5126	23.5	76.8732	23.5	3.6617	23.5	3.65293	23.5	62.0918	23.5	72.2453	23.5	28.2666	23.5	27.3423	23.5	19.9859	23.5	20.8796
						23.6	21.4619	23.6	25.6379	23.6	14.4913	23.6	14.09	23.6	17.726	23.6	18.1544	23.6	27.3218	23.6	22.4842	23.6	30.2929	23.6	27.6569	23.6	83.7994	23.6	77.16	23.6	3.6805	23.6	3.66706	23.6	62.1218	23.6	72.2842	23.6	28.3736	23.6	27.4493	23.6	20.0671	23.6	20.9627
						23.7	21.4801	23.7	25.6745	23.7	14.5125	23.7	14.1179	23.7	17.7427	23.7	18.1817	23.7	27.3636	23.7	22.5504	23.7	30.3788	23.7	27.742	23.7	84.0955	23.7	77.4464	23.7	3.6955	23.7	3.68118	23.7	62.1575	23.7	72.3225	23.7	28.4835	23.7	27.5562	23.7	20.1482	23.7	21.0457
						23.8	21.4926	23.8	25.7109	23.8	14.5328	23.8	14.1456	23.8	17.7549	23.8	18.2088	23.8	27.4113	23.8	22.6164	23.8	30.4659	23.8	27.8269	23.8	84.4053	23.8	77.7325	23.8	3.7073	23.8	3.69529	23.8	62.1961	23.8	72.3602	23.8	28.589	23.8	27.663	23.8	20.2309	23.8	21.1287
						23.9	21.5051	23.9	25.747	23.9	14.5562	23.9	14.1731	23.9	17.7604	23.9	18.2358	23.9	27.459	23.9	22.6822	23.9	30.5561	23.9	27.9115	23.9	84.7136	23.9	78.0183	23.9	3.7165	23.9	3.70939	23.9	62.2279	23.9	72.3975	23.9	28.7017	23.9	27.7697	23.9	20.3141	23.9	21.2116
						24	21.5193	24	25.7828	24	14.5769	24	14.2005	24	17.7772	24	18.2625	24	27.5092	24	22.7478	24	30.6464	24	27.9959	24	85.013	24	78.3038	24	3.7341	24	3.72347	24	62.2569	24	72.4342	24	28.8173	24	27.8763	24	20.3986	24	21.2945
						24.1	21.5332	24.1	25.8183	24.1	14.6002	24.1	14.2277	24.1	17.7893	24.1	18.289	24.1	27.5515	24.1	22.8131	24.1	30.7349	24.1	28.0801	24.1	85.3171	24.1	78.5889	24.1	3.7538	24.1	3.73755	24.1	62.2878	24.1	72.4704	24.1	28.928	24.1	27.9829	24.1	20.4769	24.1	21.3773
						24.2	21.5445	24.2	25.8536	24.2	14.6242	24.2	14.2548	24.2	17.8058	24.2	18.3153	24.2	27.5988	24.2	22.8783	24.2	30.8259	24.2	28.164	24.2	85.611	24.2	78.8737	24.2	3.7657	24.2	3.75161	24.2	62.3213	24.2	72.5061	24.2	29.0366	24.2	28.0893	24.2	20.5575	24.2	21.4601
						24.3	21.5588	24.3	25.8885	24.3	14.6414	24.3	14.2817	24.3	17.8213	24.3	18.3414	24.3	27.647	24.3	22.9432	24.3	30.9158	24.3	28.2478	24.3	85.8979	24.3	79.1582	24.3	3.781	24.3	3.76566	24.3	62.3408	24.3	72.5413	24.3	29.1432	24.3	28.1957	24.3	20.6367	24.3	21.5429
						24.4	21.5712	24.4	25.9232	24.4	14.6601	24.4	14.3084	24.4	17.8424	24.4	18.3674	24.4	27.6898	24.4	23.0079	24.4	30.9997	24.4	28.3313	24.4	86.1885	24.4	79.4423	24.4	3.7945	24.4	3.77969	24.4	62.3763	24.4	72.576	24.4	29.2567	24.4	28.3021	24.4	20.7185	24.4	21.6256
						24.5	21.5849	24.5	25.9576	24.5	14.6815	24.5	14.335	24.5	17.8595	24.5	18.3931	24.5	27.7359	24.5	23.0725	24.5	31.0831	24.5	28.4145	24.5	86.4787	24.5	79.7262	24.5	3.8117	24.5	3.79372	24.5	62.4213	24.5	72.6102	24.5	29.3652	24.5	28.4083	24.5	20.7958	24.5	21.7082
						24.6	21.5975	24.6	25.9918	24.6	14.7026	24.6	14.3615	24.6	17.8719	24.6	18.4186	24.6	27.7768	24.6	23.1368	24.6	31.1727	24.6	28.4976	24.6	86.7752	24.6	80.0097	24.6	3.8237	24.6	3.80773	24.6	62.4619	24.6	72.6439	24.6	29.4809	24.6	28.5145	24.6	20.8769	24.6	21.7908
						24.7	21.6073	24.7	26.0256	24.7	14.7228	24.7	14.3878	24.7	17.8857	24.7	18.4439	24.7	27.8198	24.7	23.2009	24.7	31.2653	24.7	28.5805	24.7	87.079	24.7	80.2928	24.7	3.84	24.7	3.82174	24.7	62.5054	24.7	72.6772	24.7	29.5934	24.7	28.6205	24.7	20.9532	24.7	21.8733
						24.8	21.6158	24.8	26.0592	24.8	14.741	24.8	14.4139	24.8	17.9003	24.8	18.469	24.8	27.8605	24.8	23.2648	24.8	31.3578	24.8	28.6631	24.8	87.3751	24.8	80.5757	24.8	3.8533	24.8	3.83573	24.8	62.5407	24.8	72.71	24.8	29.7033	24.8	28.7265	24.8	21.0308	24.8	21.9558
						24.9	21.6303	24.9	26.0925	24.9	14.7609	24.9	14.4399	24.9	17.9169	24.9	18.494	24.9	27.9011	24.9	23.3285	24.9	31.4478	24.9	28.7455	24.9	87.6722	24.9	80.8583	24.9	3.8662	24.9	3.84971	24.9	62.5808	24.9	72.7423	24.9	29.8114	24.9	28.8325	24.9	21.1069	24.9	22.0383
						25	21.6429	25	26.1256	25	14.7841	25	14.4657	25	17.9342	25	18.5187	25	27.9464	25	23.3919	25	31.5306	25	28.8277	25	87.9656	25	81.1405	25	3.8799	25	3.86367	25	62.6127	25	72.7742	25	29.9187	25	28.9383	25	21.1843	25	22.1206
						25.1	21.6606	25.1	26.1584	25.1	14.8053	25.1	14.4914	25.1	17.9499	25.1	18.5433	25.1	27.9906	25.1	23.4552	25.1	31.6148	25.1	28.9096	25.1	88.2587	25.1	81.4224	25.1	3.8959	25.1	3.87763	25.1	62.6501	25.1	72.8057	25.1	30.0206	25.1	29.0441	25.1	21.2606	25.1	22.203
						25.2	21.6757	25.2	26.1909	25.2	14.8262	25.2	14.5169	25.2	17.9696	25.2	18.5677	25.2	28.0318	25.2	23.5183	25.2	31.7031	25.2	28.9914	25.2	88.5463	25.2	81.7039	25.2	3.9088	25.2	3.89157	25.2	62.6945	25.2	72.8367	25.2	30.1217	25.2	29.1498	25.2	21.3409	25.2	22.2853
						25.3	21.6902	25.3	26.2232	25.3	14.8505	25.3	14.5423	25.3	17.9822	25.3	18.5918	25.3	28.0781	25.3	23.5812	25.3	31.7857	25.3	29.0729	25.3	88.8399	25.3	81.9852	25.3	3.9187	25.3	3.90551	25.3	62.7327	25.3	72.8672	25.3	30.2196	25.3	29.2554	25.3	21.4216	25.3	22.3675
						25.4	21.6981	25.4	26.2552	25.4	14.8698	25.4	14.5675	25.4	17.9974	25.4	18.6158	25.4	28.126	25.4	23.6438	25.4	31.8721	25.4	29.1543	25.4	89.1423	25.4	82.2661	25.4	3.9387	25.4	3.91943	25.4	62.772	25.4	72.8974	25.4	30.3236	25.4	29.3609	25.4	21.5019	25.4	22.4497
						25.5	21.7149	25.5	26.2869	25.5	14.8909	25.5	14.5926	25.5	18.0126	25.5	18.6396	25.5	28.1693	25.5	23.7063	25.5	31.9522	25.5	29.2354	25.5	89.438	25.5	82.5467	25.5	3.9587	25.5	3.93334	25.5	62.8115	25.5	72.9271	25.5	30.4263	25.5	29.4664	25.5	21.5789	25.5	22.5318
						25.6	21.7266	25.6	26.3184	25.6	14.9102	25.6	14.6175	25.6	18.025	25.6	18.6633	25.6	28.2081	25.6	23.7686	25.6	32.0352	25.6	29.3162	25.6	89.7387	25.6	82.827	25.6	3.9745	25.6	3.94723	25.6	62.8565	25.6	72.9564	25.6	30.5336	25.6	29.5718	25.6	21.6605	25.6	22.6139
						25.7	21.7388	25.7	26.3497	25.7	14.9287	25.7	14.6423	25.7	18.0376	25.7	18.6867	25.7	28.2515	25.7	23.8306	25.7	32.1159	25.7	29.3969	25.7	90.0279	25.7	83.107	25.7	3.9892	25.7	3.96112	25.7	62.8971	25.7	72.9853	25.7	30.6334	25.7	29.6771	25.7	21.74	25.7	22.696
						25.8	21.7502	25.8	26.3806	25.8	14.9471	25.8	14.667	25.8	18.0552	25.8	18.71	25.8	28.2897	25.8	23.8925	25.8	32.1953	25.8	29.4774	25.8	90.3129	25.8	83.3866	25.8	4.0016	25.8	3.97499	25.8	62.9341	25.8	73.0138	25.8	30.7378	25.8	29.7823	25.8	21.8195	25.8	22.778
						25.9	21.7574	25.9	26.4114	25.9	14.9629	25.9	14.6915	25.9	18.0682	25.9	18.7331	25.9	28.3342	25.9	23.9541	25.9	32.2726	25.9	29.5576	25.9	90.6039	25.9	83.666	25.9	4.0151	25.9	3.98886	25.9	62.9684	25.9	73.0419	25.9	30.8401	25.9	29.8874	25.9	21.901	25.9	22.8599
						26	21.7676	26	26.4419	26	14.9811	26	14.7158	26	18.0776	26	18.756	26	28.3808	26	24.0156	26	32.3492	26	29.6376	26	90.8937	26	83.945	26	4.0323	26	4.00271	26	63.0029	26	73.0696	26	30.9403	26	29.9925	26	21.9774	26	22.9418
						26.1	21.7798	26.1	26.4722	26.1	15.0043	26.1	14.7401	26.1	18.0922	26.1	18.7788	26.1	28.4221	26.1	24.0768	26.1	32.4285	26.1	29.7175	26.1	91.1783	26.1	84.2237	26.1	4.0423	26.1	4.01655	26.1	63.0327	26.1	73.0969	26.1	31.0446	26.1	30.0975	26.1	22.0521	26.1	23.0237
						26.2	21.7911	26.2	26.5022	26.2	15.0219	26.2	14.7642	26.2	18.1012	26.2	18.8013	26.2	28.4614	26.2	24.1379	26.2	32.5102	26.2	29.7971	26.2	91.4696	26.2	84.5021	26.2	4.0533	26.2	4.03038	26.2	63.0688	26.2	73.1238	26.2	31.146	26.2	30.2024	26.2	22.1291	26.2	23.1055
						26.3	21.811	26.3	26.532	26.3	15.0456	26.3	14.7881	26.3	18.1105	26.3	18.8237	26.3	28.5034	26.3	24.1987	26.3	32.5877	26.3	29.8764	26.3	91.7643	26.3	84.7801	26.3	4.0709	26.3	4.04419	26.3	63.1051	26.3	73.1504	26.3	31.2454	26.3	30.3072	26.3	22.2079	26.3	23.1872
						26.4	21.8232	26.4	26.5615	26.4	15.0698	26.4	14.8119	26.4	18.1275	26.4	18.8459	26.4	28.5425	26.4	24.2594	26.4	32.6644	26.4	29.9556	26.4	92.0529	26.4	85.0579	26.4	4.092	26.4	4.058	26.4	63.134	26.4	73.1765	26.4	31.353	26.4	30.412	26.4	22.2953	26.4	23.2689
						26.5	21.8379	26.5	26.5908	26.5	15.0917	26.5	14.8356	26.5	18.1393	26.5	18.868	26.5	28.5828	26.5	24.3198	26.5	32.7492	26.5	30.0346	26.5	92.3406	26.5	85.3353	26.5	4.1044	26.5	4.07179	26.5	63.1622	26.5	73.2024	26.5	31.4586	26.5	30.5166	26.5	22.374	26.5	23.3505
						26.6	21.8542	26.6	26.6199	26.6	15.1124	26.6	14.8591	26.6	18.1457	26.6	18.8899	26.6	28.6216	26.6	24.3801	26.6	32.8299	26.6	30.1134	26.6	92.6273	26.6	85.6124	26.6	4.1168	26.6	4.08558	26.6	63.2022	26.6	73.2278	26.6	31.5702	26.6	30.6212	26.6	22.4517	26.6	23.4322
						26.7	21.8642	26.7	26.6487	26.7	15.1284	26.7	14.8825	26.7	18.1584	26.7	18.9116	26.7	28.6564	26.7	24.4401	26.7	32.9138	26.7	30.1919	26.7	92.9095	26.7	85.8892	26.7	4.1336	26.7	4.09935	26.7	63.2369	26.7	73.2529	26.7	31.6731	26.7	30.7257	26.7	22.5316	26.7	23.5137
						26.8	21.8755	26.8	26.6773	26.8	15.1445	26.8	14.9057	26.8	18.1738	26.8	18.9332	26.8	28.6948	26.8	24.5	26.8	32.9917	26.8	30.2703	26.8	93.1932	26.8	86.1657	26.8	4.1566	26.8	4.11311	26.8	63.2716	26.8	73.2776	26.8	31.7774	26.8	30.8302	26.8	22.6099	26.8	23.5952
						26.9	21.886	26.9	26.7057	26.9	15.1609	26.9	14.9288	26.9	18.1862	26.9	18.9546	26.9	28.7327	26.9	24.5597	26.9	33.0714	26.9	30.3484	26.9	93.4938	26.9	86.4418	26.9	4.1773	26.9	4.12685	26.9	63.3127	26.9	73.302	26.9	31.8767	26.9	30.9346	26.9	22.6898	26.9	23.6767
						27	21.8932	27	26.7339	27	15.1797	27	14.9518	27	18.2003	27	18.9758	27	28.7727	27	24.6191	27	33.1513	27	30.4263	27	93.7801	27	86.7177	27	4.1876	27	4.14059	27	63.3475	27	73.3261	27	31.9753	27	31.0388	27	22.7656	27	23.7581
						27.1	21.9027	27.1	26.7618	27.1	15.1946	27.1	14.9747	27.1	18.2109	27.1	18.9968	27.1	28.8092	27.1	24.6784	27.1	33.2319	27.1	30.504	27.1	94.0656	27.1	86.9932	27.1	4.2033	27.1	4.15432	27.1	63.3782	27.1	73.3498	27.1	32.0808	27.1	31.143	27.1	22.8448	27.1	23.8394
						27.2	21.9182	27.2	26.7895	27.2	15.2158	27.2	14.9974	27.2	18.2237	27.2	19.0177	27.2	28.8441	27.2	24.7375	27.2	33.3056	27.2	30.5816	27.2	94.3521	27.2	87.2684	27.2	4.2183	27.2	4.16803	27.2	63.4062	27.2	73.3732	27.2	32.1813	27.2	31.2472	27.2	22.9218	27.2	23.9207
						27.3	21.9315	27.3	26.817	27.3	15.2297	27.3	15.02	27.3	18.2376	27.3	19.0385	27.3	28.8808	27.3	24.7964	27.3	33.3848	27.3	30.6589	27.3	94.6335	27.3	87.5433	27.3	4.2389	27.3	4.18173	27.3	63.4333	27.3	73.3963	27.3	32.2818	27.3	31.3512	27.3	23.0035	27.3	24.002
						27.4	21.9428	27.4	26.8443	27.4	15.2499	27.4	15.0424	27.4	18.2439	27.4	19.059	27.4	28.9164	27.4	24.8551	27.4	33.4665	27.4	30.736	27.4	94.9194	27.4	87.8179	27.4	4.2518	27.4	4.19542	27.4	63.4731	27.4	73.419	27.4	32.3857	27.4	31.4552	27.4	23.0817	27.4	24.0832
						27.5	21.959	27.5	26.8713	27.5	15.2708	27.5	15.0647	27.5	18.2524	27.5	19.0795	27.5	28.9487	27.5	24.9136	27.5	33.5469	27.5	30.8129	27.5	95.2177	27.5	88.0922	27.5	4.2692	27.5	4.2091	27.5	63.5086	27.5	73.4414	27.5	32.4897	27.5	31.5591	27.5	23.1556	27.5	24.1644
						27.6	21.973	27.6	26.8981	27.6	15.2904	27.6	15.0869	27.6	18.2637	27.6	19.0997	27.6	28.99	27.6	24.9718	27.6	33.6245	27.6	30.8895	27.6	95.5167	27.6	88.3661	27.6	4.2823	27.6	4.22277	27.6	63.538	27.6	73.4636	27.6	32.5928	27.6	31.6629	27.6	23.2359	27.6	24.2455
						27.7	21.9907	27.7	26.9247	27.7	15.3144	27.7	15.109	27.7	18.2744	27.7	19.1198	27.7	29.0276	27.7	25.03	27.7	33.6968	27.7	30.966	27.7	95.8128	27.7	88.6398	27.7	4.2991	27.7	4.23643	27.7	63.5823	27.7	73.4853	27.7	32.6904	27.7	31.7667	27.7	23.3103	27.7	24.3265
						27.8	22.0079	27.8	26.9512	27.8	15.3352	27.8	15.1309	27.8	18.2864	27.8	19.1398	27.8	29.0619	27.8	25.0879	27.8	33.7771	27.8	31.0423	27.8	96.1074	27.8	88.9131	27.8	4.3138	27.8	4.25007	27.8	63.6177	27.8	73.5068	27.8	32.7934	27.8	31.8703	27.8	23.3842	27.8	24.4076
						27.9	22.0249	27.9	26.9774	27.9	15.3546	27.9	15.1527	27.9	18.2979	27.9	19.1596	27.9	29.0933	27.9	25.1456	27.9	33.8549	27.9	31.1184	27.9	96.4003	27.9	89.1861	27.9	4.3235	27.9	4.2637	27.9	63.6506	27.9	73.528	27.9	32.8968	27.9	31.9739	27.9	23.4561	27.9	24.4885
						28	22.0368	28	27.0033	28	15.3737	28	15.1744	28	18.3081	28	19.1793	28	29.1238	28	25.2031	28	33.9314	28	31.1943	28	96.6843	28	89.4588	28	4.3377	28	4.27733	28	63.6779	28	73.5489	28	33.0045	28	32.0775	28	23.5307	28	24.5694
						28.1	22.05	28.1	27.0291	28.1	15.3904	28.1	15.196	28.1	18.3185	28.1	19.1988	28.1	29.1575	28.1	25.2605	28.1	34.0091	28.1	31.2699	28.1	96.969	28.1	89.7312	28.1	4.3473	28.1	4.29094	28.1	63.7118	28.1	73.5695	28.1	33.1044	28.1	32.1809	28.1	23.6101	28.1	24.6503
						28.2	22.0584	28.2	27.0547	28.2	15.411	28.2	15.2174	28.2	18.3281	28.2	19.2181	28.2	29.187	28.2	25.3176	28.2	34.0876	28.2	31.3454	28.2	97.249	28.2	90.0033	28.2	4.3637	28.2	4.30454	28.2	63.7487	28.2	73.5899	28.2	33.2053	28.2	32.2843	28.2	23.688	28.2	24.7311
						28.3	22.0718	28.3	27.08	28.3	15.4245	28.3	15.2387	28.3	18.342	28.3	19.2373	28.3	29.2209	28.3	25.3746	28.3	34.1649	28.3	31.4207	28.3	97.5377	28.3	90.2751	28.3	4.3764	28.3	4.31813	28.3	63.7784	28.3	73.6099	28.3	33.3102	28.3	32.3875	28.3	23.764	28.3	24.8119
						28.4	22.0857	28.4	27.1052	28.4	15.4394	28.4	15.2599	28.4	18.352	28.4	19.2564	28.4	29.2558	28.4	25.4314	28.4	34.2364	28.4	31.4957	28.4	97.8283	28.4	90.5466	28.4	4.3888	28.4	4.3317	28.4	63.812	28.4	73.6296	28.4	33.4155	28.4	32.4907	28.4	23.846	28.4	24.8926
						28.5	22.0922	28.5	27.1302	28.5	15.4615	28.5	15.2809	28.5	18.3648	28.5	19.2753	28.5	29.2877	28.5	25.488	28.5	34.3097	28.5	31.5706	28.5	98.1087	28.5	90.8177	28.5	4.403	28.5	4.34527	28.5	63.8437	28.5	73.6491	28.5	33.5118	28.5	32.5939	28.5	23.9248	28.5	24.9733
						28.6	22.0994	28.6	27.1549	28.6	15.4779	28.6	15.3018	28.6	18.3763	28.6	19.2941	28.6	29.32	28.6	25.5444	28.6	34.3811	28.6	31.6453	28.6	98.3786	28.6	91.0886	28.6	4.4181	28.6	4.35882	28.6	63.8792	28.6	73.6683	28.6	33.6174	28.6	32.6969	28.6	23.9995	28.6	25.0539
						28.7	22.1151	28.7	27.1795	28.7	15.4928	28.7	15.3227	28.7	18.3934	28.7	19.3127	28.7	29.3536	28.7	25.6006	28.7	34.4548	28.7	31.7197	28.7	98.6444	28.7	91.3591	28.7	4.4306	28.7	4.37237	28.7	63.9056	28.7	73.6873	28.7	33.717	28.7	32.7999	28.7	24.0794	28.7	25.1345
						28.8	22.1293	28.8	27.2039	28.8	15.5123	28.8	15.3433	28.8	18.4043	28.8	19.3312	28.8	29.3851	28.8	25.6566	28.8	34.5262	28.8	31.794	28.8	98.9166	28.8	91.6293	28.8	4.4487	28.8	4.3859	28.8	63.9337	28.8	73.7059	28.8	33.8133	28.8	32.9028	28.8	24.153	28.8	25.215
						28.9	22.1367	28.9	27.2281	28.9	15.5282	28.9	15.3639	28.9	18.4194	28.9	19.3495	28.9	29.4189	28.9	25.7124	28.9	34.5987	28.9	31.8681	28.9	99.1974	28.9	91.8992	28.9	4.4653	28.9	4.39942	28.9	63.9674	28.9	73.7243	28.9	33.9142	28.9	33.0057	28.9	24.2295	28.9	25.2955
						29	22.1506	29	27.252	29	15.548	29	15.3844	29	18.4321	29	19.3677	29	29.4551	29	25.7681	29	34.67	29	31.942	29	99.4657	29	92.1688	29	4.4828	29	4.41293	29	63.9971	29	73.7425	29	34.0269	29	33.1084	29	24.3054	29	25.376
						29.1	22.1639	29.1	27.2758	29.1	15.5706	29.1	15.4047	29.1	18.445	29.1	19.3858	29.1	29.49	29.1	25.8235	29.1	34.7409	29.1	32.0156	29.1	99.7372	29.1	92.4381	29.1	4.4942	29.1	4.42643	29.1	64.0289	29.1	73.7604	29.1	34.1337	29.1	33.2111	29.1	24.3857	29.1	25.4564
						29.2	22.1735	29.2	27.2994	29.2	15.5911	29.2	15.4249	29.2	18.4594	29.2	19.4037	29.2	29.5246	29.2	25.8788	29.2	34.8137	29.2	32.0891	29.2	100.01	29.2	92.7071	29.2	4.5089	29.2	4.43991	29.2	64.0695	29.2	73.778	29.2	34.2362	29.2	33.3137	29.2	24.4642	29.2	25.5367
						29.3	22.1872	29.3	27.3228	29.3	15.6037	29.3	15.445	29.3	18.4726	29.3	19.4215	29.3	29.5558	29.3	25.9339	29.3	34.8875	29.3	32.1624	29.3	100.289	29.3	92.9758	29.3	4.5235	29.3	4.45339	29.3	64.0921	29.3	73.7954	29.3	34.3376	29.3	33.4162	29.3	24.539	29.3	25.617
						29.4	22.2016	29.4	27.3461	29.4	15.6194	29.4	15.465	29.4	18.4805	29.4	19.4392	29.4	29.5831	29.4	25.9888	29.4	34.9614	29.4	32.2355	29.4	100.556	29.4	93.2442	29.4	4.5382	29.4	4.46685	29.4	64.1147	29.4	73.8126	29.4	34.4313	29.4	33.5186	29.4	24.6146	29.4	25.6972
						29.5	22.2118	29.5	27.3691	29.5	15.6318	29.5	15.4848	29.5	18.4877	29.5	19.4567	29.5	29.6173	29.5	26.0435	29.5	35.0362	29.5	32.3084	29.5	100.816	29.5	93.5123	29.5	4.5521	29.5	4.48031	29.5	64.1382	29.5	73.8295	29.5	34.5321	29.5	33.621	29.5	24.6939	29.5	25.7774
						29.6	22.2265	29.6	27.392	29.6	15.6492	29.6	15.5046	29.6	18.5025	29.6	19.474	29.6	29.6509	29.6	26.0981	29.6	35.115	29.6	32.3811	29.6	101.083	29.6	93.78	29.6	4.5644	29.6	4.49375	29.6	64.1646	29.6	73.8462	29.6	34.6323	29.6	33.7233	29.6	24.7689	29.6	25.8576
						29.7	22.2404	29.7	27.4146	29.7	15.6689	29.7	15.5242	29.7	18.5064	29.7	19.4913	29.7	29.686	29.7	26.1524	29.7	35.1926	29.7	32.4536	29.7	101.355	29.7	94.0475	29.7	4.5801	29.7	4.50718	29.7	64.1907	29.7	73.8626	29.7	34.7337	29.7	33.8255	29.7	24.8437	29.7	25.9377
						29.8	22.2523	29.8	27.4371	29.8	15.6828	29.8	15.5437	29.8	18.5109	29.8	19.5084	29.8	29.7174	29.8	26.2066	29.8	35.2725	29.8	32.5259	29.8	101.638	29.8	94.3146	29.8	4.5958	29.8	4.5206	29.8	64.2185	29.8	73.8788	29.8	34.8415	29.8	33.9276	29.8	24.9148	29.8	26.0177
						29.9	22.265	29.9	27.4595	29.9	15.704	29.9	15.5631	29.9	18.5206	29.9	19.5254	29.9	29.7493	29.9	26.2606	29.9	35.3464	29.9	32.598	29.9	101.912	29.9	94.5815	29.9	4.6151	29.9	4.53401	29.9	64.2462	29.9	73.8948	29.9	34.9469	29.9	34.0297	29.9	24.9904	29.9	26.0977
						30	22.2762	30	27.4816	30	15.7208	30	15.5824	30	18.5373	30	19.5423	30	29.7784	30	26.3144	30	35.4191	30	32.67	30	102.169	30	94.848	30	4.6343	30	4.5474	30	64.2803	30	73.9106	30	35.0475	30	34.1317	30	25.0682	30	26.1777
						30.1	22.2906	30.1	27.5035	30.1	15.738	30.1	15.6016	30.1	18.5464	30.1	19.559	30.1	29.8052	30.1	26.3681	30.1	35.4905	30.1	32.7417	30.1	102.425	30.1	95.1142	30.1	4.6521	30.1	4.56079	30.1	64.309	30.1	73.9261	30.1	35.1491	30.1	34.2336	30.1	25.1455	30.1	26.2576
						30.2	22.3013	30.2	27.5253	30.2	15.7505	30.2	15.6207	30.2	18.5522	30.2	19.5756	30.2	29.8335	30.2	26.4215	30.2	35.5611	30.2	32.8132	30.2	102.688	30.2	95.3802	30.2	4.6622	30.2	4.57416	30.2	64.3382	30.2	73.9415	30.2	35.2495	30.2	34.3355	30.2	25.2249	30.2	26.3374
						30.3	22.3137	30.3	27.5469	30.3	15.7612	30.3	15.6396	30.3	18.5622	30.3	19.5921	30.3	29.8663	30.3	26.4748	30.3	35.6326	30.3	32.8846	30.3	102.961	30.3	95.6458	30.3	4.68	30.3	4.58753	30.3	64.3682	30.3	73.9566	30.3	35.351	30.3	34.4372	30.3	25.2998	30.3	26.4172
						30.4	22.3267	30.4	27.5684	30.4	15.7769	30.4	15.6585	30.4	18.5734	30.4	19.6084	30.4	29.895	30.4	26.5279	30.4	35.7009	30.4	32.9557	30.4	103.231	30.4	95.9111	30.4	4.6929	30.4	4.60088	30.4	64.3915	30.4	73.9715	30.4	35.4516	30.4	34.5389	30.4	25.3694	30.4	26.497
						30.5	22.3413	30.5	27.5896	30.5	15.7888	30.5	15.6772	30.5	18.5837	30.5	19.6246	30.5	29.9208	30.5	26.5808	30.5	35.7753	30.5	33.0267	30.5	103.5	30.5	96.1761	30.5	4.7038	30.5	4.61422	30.5	64.4117	30.5	73.9862	30.5	35.5596	30.5	34.6405	30.5	25.4442	30.5	26.5767
						30.6	22.35	30.6	27.6107	30.6	15.7984	30.6	15.6958	30.6	18.5933	30.6	19.6407	30.6	29.9447	30.6	26.6335	30.6	35.8459	30.6	33.0975	30.6	103.78	30.6	96.4409	30.6	4.7171	30.6	4.62755	30.6	64.4311	30.6	74.0007	30.6	35.6648	30.6	34.7421	30.6	25.5183	30.6	26.6564
						30.7	22.3604	30.7	27.6317	30.7	15.8179	30.7	15.7143	30.7	18.6016	30.7	19.6567	30.7	29.9697	30.7	26.6861	30.7	35.9193	30.7	33.1681	30.7	104.059	30.7	96.7053	30.7	4.7371	30.7	4.64087	30.7	64.4565	30.7	74.015	30.7	35.762	30.7	34.8435	30.7	25.5954	30.7	26.736
						30.8	22.3751	30.8	27.6524	30.8	15.8337	30.8	15.7327	30.8	18.6174	30.8	19.6725	30.8	30.0035	30.8	26.7384	30.8	35.9914	30.8	33.2385	30.8	104.334	30.8	96.9694	30.8	4.7535	30.8	4.65418	30.8	64.4855	30.8	74.029	30.8	35.8619	30.8	34.9449	30.8	25.6759	30.8	26.8156
						30.9	22.3895	30.9	27.673	30.9	15.8485	30.9	15.751	30.9	18.6295	30.9	19.6883	30.9	30.0335	30.9	26.7906	30.9	36.0577	30.9	33.3087	30.9	104.599	30.9	97.2332	30.9	4.7676	30.9	4.66748	30.9	64.5186	30.9	74.0429	30.9	35.9595	30.9	35.0462	30.9	25.7532	30.9	26.8951
						31	22.4008	31	27.6934	31	15.864	31	15.7692	31	18.6377	31	19.7039	31	30.059	31	26.8427	31	36.1327	31	33.3787	31	104.861	31	97.4967	31	4.7857	31	4.68076	31	64.5489	31	74.0566	31	36.059	31	35.1475	31	25.8342	31	26.9746
						31.1	22.414	31.1	27.7137	31.1	15.8786	31.1	15.7873	31.1	18.6429	31.1	19.7194	31.1	30.0863	31.1	26.8945	31.1	36.2049	31.1	33.4486	31.1	105.139	31.1	97.7599	31.1	4.8011	31.1	4.69404	31.1	64.5798	31.1	74.0701	31.1	36.1634	31.1	35.2486	31.1	25.9133	31.1	27.054
						31.2	22.4205	31.2	27.7338	31.2	15.891	31.2	15.8053	31.2	18.6502	31.2	19.7347	31.2	30.1154	31.2	26.9462	31.2	36.2736	31.2	33.5182	31.2	105.422	31.2	98.0228	31.2	4.8162	31.2	4.7073	31.2	64.6057	31.2	74.0834	31.2	36.2627	31.2	35.3497	31.2	25.986	31.2	27.1334
						31.3	22.4304	31.3	27.7538	31.3	15.8995	31.3	15.8232	31.3	18.6606	31.3	19.75	31.3	30.1434	31.3	26.9977	31.3	36.3368	31.3	33.5877	31.3	105.703	31.3	98.2854	31.3	4.837	31.3	4.72055	31.3	64.6369	31.3	74.0966	31.3	36.3651	31.3	35.4507	31.3	26.0643	31.3	27.2127
						31.4	22.4399	31.4	27.7735	31.4	15.9136	31.4	15.841	31.4	18.6693	31.4	19.7651	31.4	30.171	31.4	27.049	31.4	36.4049	31.4	33.657	31.4	105.973	31.4	98.5477	31.4	4.8592	31.4	4.73379	31.4	64.6725	31.4	74.1095	31.4	36.4691	31.4	35.5517	31.4	26.1475	31.4	27.292
						31.5	22.453	31.5	27.7932	31.5	15.9302	31.5	15.8586	31.5	18.6792	31.5	19.7801	31.5	30.1976	31.5	27.1001	31.5	36.4738	31.5	33.7261	31.5	106.236	31.5	98.8097	31.5	4.8734	31.5	4.74702	31.5	64.7041	31.5	74.1223	31.5	36.5671	31.5	35.6525	31.5	26.2242	31.5	27.3712
						31.6	22.4621	31.6	27.8126	31.6	15.9415	31.6	15.8762	31.6	18.6865	31.6	19.7951	31.6	30.2247	31.6	27.1511	31.6	36.5437	31.6	33.795	31.6	106.509	31.6	99.0714	31.6	4.8857	31.6	4.76024	31.6	64.7327	31.6	74.1349	31.6	36.6721	31.6	35.7533	31.6	26.3029	31.6	27.4504
						31.7	22.4741	31.7	27.8319	31.7	15.9499	31.7	15.8937	31.7	18.6934	31.7	19.8099	31.7	30.2518	31.7	27.2019	31.7	36.6119	31.7	33.8637	31.7	106.773	31.7	99.3328	31.7	4.9029	31.7	4.77345	31.7	64.7578	31.7	74.1473	31.7	36.7775	31.7	35.854	31.7	26.3809	31.7	27.5295
						31.8	22.4848	31.8	27.8511	31.8	15.9628	31.8	15.911	31.8	18.7026	31.8	19.8245	31.8	30.2786	31.8	27.2525	31.8	36.678	31.8	33.9322	31.8	107.034	31.8	99.5939	31.8	4.915	31.8	4.78665	31.8	64.7882	31.8	74.1595	31.8	36.8807	31.8	35.9546	31.8	26.4593	31.8	27.6086
						31.9	22.4965	31.9	27.8701	31.9	15.9776	31.9	15.9283	31.9	18.7126	31.9	19.8391	31.9	30.3066	31.9	27.303	31.9	36.7431	31.9	34.0006	31.9	107.296	31.9	99.8547	31.9	4.9296	31.9	4.79984	31.9	64.8251	31.9	74.1716	31.9	36.9806	31.9	36.0552	31.9	26.5332	31.9	27.6877
						32	22.5077	32	27.889	32	15.9975	32	15.9455	32	18.726	32	19.8535	32	30.3309	32	27.3533	32	36.8107	32	34.0688	32	107.563	32	100.115	32	4.9416	32	4.81301	32	64.8599	32	74.1835	32	37.079	32	36.1557	32	26.6088	32	27.7667
						32.1	22.5166	32.1	27.9077	32.1	16.0078	32.1	15.9625	32.1	18.7371	32.1	19.8679	32.1	30.3528	32.1	27.4034	32.1	36.8749	32.1	34.1367	32.1	107.831	32.1	100.375	32.1	4.9541	32.1	4.82618	32.1	64.8949	32.1	74.1952	32.1	37.1764	32.1	36.2561	32.1	26.6875	32.1	27.8456
						32.2	22.5265	32.2	27.9262	32.2	16.025	32.2	15.9795	32.2	18.7421	32.2	19.8821	32.2	30.3798	32.2	27.4533	32.2	36.9431	32.2	34.2046	32.2	108.101	32.2	100.635	32.2	4.9714	32.2	4.83933	32.2	64.9276	32.2	74.2067	32.2	37.2796	32.2	36.3564	32.2	26.7674	32.2	27.9245
						32.3	22.5397	32.3	27.9446	32.3	16.0403	32.3	15.9963	32.3	18.7547	32.3	19.8963	32.3	30.4046	32.3	27.5031	32.3	37.0102	32.3	34.2722	32.3	108.372	32.3	100.895	32.3	4.9859	32.3	4.85247	32.3	64.9596	32.3	74.2181	32.3	37.3779	32.3	36.4567	32.3	26.8414	32.3	28.0034
						32.4	22.5487	32.4	27.9629	32.4	16.0573	32.4	16.0131	32.4	18.7647	32.4	19.9103	32.4	30.4321	32.4	27.5527	32.4	37.0799	32.4	34.3396	32.4	108.64	32.4	101.154	32.4	5.0004	32.4	4.8656	32.4	64.9832	32.4	74.2294	32.4	37.4802	32.4	36.5569	32.4	26.916	32.4	28.0822
						32.5	22.5585	32.5	27.981	32.5	16.0692	32.5	16.0298	32.5	18.7693	32.5	19.9242	32.5	30.458	32.5	27.6021	32.5	37.1479	32.5	34.4069	32.5	108.915	32.5	101.413	32.5	5.013	32.5	4.87873	32.5	65.0125	32.5	74.2405	32.5	37.5846	32.5	36.657	32.5	26.9921	32.5	28.161
						32.6	22.5676	32.6	27.999	32.6	16.0823	32.6	16.0464	32.6	18.7828	32.6	19.938	32.6	30.4839	32.6	27.6514	32.6	37.2122	32.6	34.474	32.6	109.191	32.6	101.672	32.6	5.0265	32.6	4.89183	32.6	65.0436	32.6	74.2514	32.6	37.6902	32.6	36.757	32.6	27.0682	32.6	28.2397
						32.7	22.5752	32.7	28.0168	32.7	16.0959	32.7	16.0628	32.7	18.7965	32.7	19.9517	32.7	30.507	32.7	27.7005	32.7	37.2759	32.7	34.5409	32.7	109.453	32.7	101.93	32.7	5.0416	32.7	4.90493	32.7	65.0685	32.7	74.2622	32.7	37.7908	32.7	36.857	32.7	27.1435	32.7	28.3183
						32.8	22.5842	32.8	28.0345	32.8	16.1079	32.8	16.0792	32.8	18.8053	32.8	19.9653	32.8	30.5342	32.8	27.7494	32.8	37.343	32.8	34.6076	32.8	109.71	32.8	102.188	32.8	5.0567	32.8	4.91802	32.8	65.0957	32.8	74.2728	32.8	37.8906	32.8	36.9569	32.8	27.2158	32.8	28.397
						32.9	22.5944	32.9	28.052	32.9	16.1183	32.9	16.0955	32.9	18.8088	32.9	19.9788	32.9	30.5599	32.9	27.7982	32.9	37.4111	32.9	34.6742	32.9	109.978	32.9	102.446	32.9	5.0681	32.9	4.9311	32.9	65.1248	32.9	74.2833	32.9	37.9875	32.9	37.0567	32.9	27.295	32.9	28.4755
						33	22.6039	33	28.0694	33	16.1326	33	16.1117	33	18.8198	33	19.9922	33	30.583	33	27.8468	33	37.4747	33	34.7405	33	110.243	33	102.704	33	5.0805	33	4.94416	33	65.148	33	74.2936	33	38.0879	33	37.1565	33	27.375	33	28.5541
						33.1	22.6159	33.1	28.0867	33.1	16.1434	33.1	16.1278	33.1	18.8281	33.1	20.0054	33.1	30.6091	33.1	27.8952	33.1	37.5403	33.1	34.8067	33.1	110.502	33.1	102.961	33.1	5.0958	33.1	4.95722	33.1	65.1755	33.1	74.3038	33.1	38.1893	33.1	37.2561	33.1	27.4506	33.1	28.6325
						33.2	22.6239	33.2	28.1038	33.2	16.1599	33.2	16.1438	33.2	18.8331	33.2	20.0186	33.2	30.637	33.2	27.9434	33.2	37.604	33.2	34.8727	33.2	110.757	33.2	103.218	33.2	5.1107	33.2	4.97026	33.2	65.2029	33.2	74.3139	33.2	38.2876	33.2	37.3557	33.2	27.5283	33.2	28.711
						33.3	22.632	33.3	28.1208	33.3	16.172	33.3	16.1597	33.3	18.8447	33.3	20.0317	33.3	30.6605	33.3	27.9915	33.3	37.6704	33.3	34.9386	33.3	111.013	33.3	103.475	33.3	5.1254	33.3	4.9833	33.3	65.2246	33.3	74.3238	33.3	38.3867	33.3	37.4552	33.3	27.6049	33.3	28.7893
						33.4	22.6436	33.4	28.1377	33.4	16.1942	33.4	16.1755	33.4	18.8527	33.4	20.0447	33.4	30.6817	33.4	28.0394	33.4	37.7382	33.4	35.0042	33.4	111.264	33.4	103.731	33.4	5.1348	33.4	4.99632	33.4	65.2505	33.4	74.3335	33.4	38.4864	33.4	37.5547	33.4	27.6746	33.4	28.8677
						33.5	22.656	33.5	28.1544	33.5	16.2123	33.5	16.1912	33.5	18.8663	33.5	20.0576	33.5	30.7082	33.5	28.0872	33.5	37.8007	33.5	35.0697	33.5	111.513	33.5	103.987	33.5	5.1501	33.5	5.00933	33.5	65.2755	33.5	74.3432	33.5	38.5821	33.5	37.6541	33.5	27.7462	33.5	28.946
						33.6	22.6655	33.6	28.171	33.6	16.2235	33.6	16.2069	33.6	18.8747	33.6	20.0704	33.6	30.735	33.6	28.1348	33.6	37.866	33.6	35.135	33.6	111.756	33.6	104.243	33.6	5.1623	33.6	5.02233	33.6	65.3021	33.6	74.3526	33.6	38.6765	33.6	37.7534	33.6	27.8245	33.6	29.0242
						33.7	22.6766	33.7	28.1874	33.7	16.2363	33.7	16.2224	33.7	18.8815	33.7	20.083	33.7	30.7566	33.7	28.1822	33.7	37.9317	33.7	35.2002	33.7	112.002	33.7	104.498	33.7	5.173	33.7	5.03532	33.7	65.3301	33.7	74.362	33.7	38.7775	33.7	37.8526	33.7	27.9029	33.7	29.1024
						33.8	22.6873	33.8	28.2037	33.8	16.2449	33.8	16.2379	33.8	18.8862	33.8	20.0956	33.8	30.7796	33.8	28.2295	33.8	37.9938	33.8	35.2651	33.8	112.266	33.8	104.753	33.8	5.1851	33.8	5.0483	33.8	65.3543	33.8	74.3712	33.8	38.8815	33.8	37.9517	33.8	27.9811	33.8	29.1806
						33.9	22.6981	33.9	28.2199	33.9	16.2535	33.9	16.2532	33.9	18.8934	33.9	20.1081	33.9	30.8062	33.9	28.2766	33.9	38.0559	33.9	35.3299	33.9	112.513	33.9	105.008	33.9	5.1975	33.9	5.06127	33.9	65.3781	33.9	74.3803	33.9	38.9849	33.9	38.0508	33.9	28.0569	33.9	29.2587
						34	22.7056	34	28.236	34	16.2677	34	16.2685	34	18.9047	34	20.1205	34	30.8329	34	28.3235	34	38.1185	34	35.3945	34	112.759	34	105.263	34	5.2131	34	5.07423	34	65.3983	34	74.3893	34	39.0824	34	38.1498	34	28.1343	34	29.3367
						34.1	22.717	34.1	28.2519	34.1	16.2787	34.1	16.2837	34.1	18.9086	34.1	20.1328	34.1	30.8595	34.1	28.3703	34.1	38.1821	34.1	35.4589	34.1	113.01	34.1	105.517	34.1	5.2303	34.1	5.08718	34.1	65.4242	34.1	74.3982	34.1	39.178	34.1	38.2488	34.1	28.2157	34.1	29.4147
						34.2	22.7258	34.2	28.2677	34.2	16.2959	34.2	16.2988	34.2	18.9149	34.2	20.145	34.2	30.8832	34.2	28.4169	34.2	38.2467	34.2	35.5232	34.2	113.269	34.2	105.771	34.2	5.2436	34.2	5.10011	34.2	65.4534	34.2	74.4069	34.2	39.2777	34.2	38.3476	34.2	28.2896	34.2	29.4927
						34.3	22.738	34.3	28.2834	34.3	16.3095	34.3	16.3138	34.3	18.9261	34.3	20.1572	34.3	30.909	34.3	28.4634	34.3	38.3101	34.3	35.5873	34.3	113.522	34.3	106.025	34.3	5.2573	34.3	5.11304	34.3	65.4797	34.3	74.4155	34.3	39.3817	34.3	38.4464	34.3	28.3624	34.3	29.5706
						34.4	22.7449	34.4	28.299	34.4	16.3216	34.4	16.3287	34.4	18.9327	34.4	20.1692	34.4	30.9372	34.4	28.5097	34.4	38.3703	34.4	35.6512	34.4	113.771	34.4	106.278	34.4	5.2733	34.4	5.12595	34.4	65.5073	34.4	74.424	34.4	39.4819	34.4	38.5451	34.4	28.4383	34.4	29.6485
						34.5	22.7522	34.5	28.3144	34.5	16.3327	34.5	16.3435	34.5	18.9396	34.5	20.1811	34.5	30.9566	34.5	28.5558	34.5	38.4352	34.5	35.715	34.5	114.021	34.5	106.531	34.5	5.2917	34.5	5.13885	34.5	65.5386	34.5	74.4323	34.5	39.577	34.5	38.6438	34.5	28.5138	34.5	29.7263
						34.6	22.7639	34.6	28.3297	34.6	16.34	34.6	16.3583	34.6	18.9455	34.6	20.1929	34.6	30.9753	34.6	28.6018	34.6	38.4978	34.6	35.7785	34.6	114.276	34.6	106.784	34.6	5.3049	34.6	5.15175	34.6	65.5636	34.6	74.4406	34.6	39.6788	34.6	38.7423	34.6	28.5872	34.6	29.8041
						34.7	22.7779	34.7	28.3449	34.7	16.3512	34.7	16.3729	34.7	18.9613	34.7	20.2047	34.7	30.9971	34.7	28.6476	34.7	38.5596	34.7	35.8419	34.7	114.539	34.7	107.037	34.7	5.322	34.7	5.16463	34.7	65.5869	34.7	74.4487	34.7	39.7724	34.7	38.8408	34.7	28.6624	34.7	29.8818
						34.8	22.788	34.8	28.3599	34.8	16.3632	34.8	16.3875	34.8	18.9692	34.8	20.2163	34.8	31.0193	34.8	28.6932	34.8	38.6208	34.8	35.9052	34.8	114.792	34.8	107.289	34.8	5.3373	34.8	5.1775	34.8	65.6136	34.8	74.4567	34.8	39.868	34.8	38.9392	34.8	28.7349	34.8	29.9595
						34.9	22.7942	34.9	28.3749	34.9	16.3656	34.9	16.402	34.9	18.9736	34.9	20.2279	34.9	31.0419	34.9	28.7387	34.9	38.6814	34.9	35.9682	34.9	115.038	34.9	107.541	34.9	5.3509	34.9	5.19036	34.9	65.6385	34.9	74.4646	34.9	39.9684	34.9	39.0376	34.9	28.8077	34.9	30.0371
						35	22.8067	35	28.3897	35	16.3694	35	16.4164	35	18.9751	35	20.2394	35	31.0668	35	28.7841	35	38.742	35	36.0311	35	115.295	35	107.793	35	5.3648	35	5.20321	35	65.657	35	74.4724	35	40.0687	35	39.1359	35	28.8832	35	30.1147
						35.1	22.8167	35.1	28.4044	35.1	16.3732	35.1	16.4307	35.1	18.9786	35.1	20.2508	35.1	31.0897	35.1	28.8293	35.1	38.8017	35.1	36.0939	35.1	115.556	35.1	108.044	35.1	5.3754	35.1	5.21605	35.1	65.6824	35.1	74.4801	35.1	40.1627	35.1	39.2341	35.1	28.9591	35.1	30.1923
						35.2	22.8301	35.2	28.419	35.2	16.3768	35.2	16.4449	35.2	18.9834	35.2	20.2621	35.2	31.1105	35.2	28.8743	35.2	38.8671	35.2	36.1564	35.2	115.801	35.2	108.295	35.2	5.3866	35.2	5.22888	35.2	65.7076	35.2	74.4877	35.2	40.2576	35.2	39.3322	35.2	29.0335	35.2	30.2698
						35.3	22.8407	35.3	28.4335	35.3	16.383	35.3	16.4591	35.3	18.9864	35.3	20.2733	35.3	31.1303	35.3	28.9191	35.3	38.9268	35.3	36.2188	35.3	116.054	35.3	108.546	35.3	5.4001	35.3	5.2417	35.3	65.7366	35.3	74.4952	35.3	40.3532	35.3	39.4302	35.3	29.1086	35.3	30.3472
						35.4	22.8501	35.4	28.4478	35.4	16.3976	35.4	16.4732	35.4	18.9916	35.4	20.2844	35.4	31.1542	35.4	28.9639	35.4	38.9882	35.4	36.281	35.4	116.31	35.4	108.797	35.4	5.4105	35.4	5.25451	35.4	65.7682	35.4	74.5025	35.4	40.4514	35.4	39.5282	35.4	29.1843	35.4	30.4246
						35.5	22.8559	35.5	28.4621	35.5	16.4136	35.5	16.4872	35.5	18.9967	35.5	20.2955	35.5	31.1764	35.5	29.0084	35.5	39.043	35.5	36.3431	35.5	116.572	35.5	109.047	35.5	5.4212	35.5	5.2673	35.5	65.7984	35.5	74.5098	35.5	40.5552	35.5	39.6261	35.5	29.2607	35.5	30.502
						35.6	22.8676	35.6	28.4762	35.6	16.4255	35.6	16.5011	35.6	19.009	35.6	20.3065	35.6	31.1963	35.6	29.0528	35.6	39.1047	35.6	36.405	35.6	116.84	35.6	109.297	35.6	5.4375	35.6	5.28009	35.6	65.8369	35.6	74.517	35.6	40.6538	35.6	39.724	35.6	29.3362	35.6	30.5793
						35.7	22.8759	35.7	28.4902	35.7	16.4349	35.7	16.5149	35.7	19.0138	35.7	20.3173	35.7	31.2187	35.7	29.097	35.7	39.1591	35.7	36.4667	35.7	117.102	35.7	109.546	35.7	5.4562	35.7	5.29286	35.7	65.8646	35.7	74.524	35.7	40.7539	35.7	39.8217	35.7	29.4134	35.7	30.6565
						35.8	22.8889	35.8	28.5041	35.8	16.44	35.8	16.5286	35.8	19.0239	35.8	20.3281	35.8	31.2402	35.8	29.1411	35.8	39.2174	35.8	36.5282	35.8	117.356	35.8	109.796	35.8	5.4698	35.8	5.30563	35.8	65.8855	35.8	74.531	35.8	40.8533	35.8	39.9194	35.8	29.488	35.8	30.7338
						35.9	22.8989	35.9	28.5179	35.9	16.4507	35.9	16.5423	35.9	19.0344	35.9	20.3389	35.9	31.2633	35.9	29.1851	35.9	39.2736	35.9	36.5896	35.9	117.607	35.9	110.045	35.9	5.4892	35.9	5.31838	35.9	65.914	35.9	74.5379	35.9	40.9495	35.9	40.017	35.9	29.5658	35.9	30.8109
						36	22.9076	36	28.5316	36	16.4552	36	16.5559	36	19.0432	36	20.3495	36	31.2828	36	29.2289	36	39.3273	36	36.6508	36	117.855	36	110.294	36	5.5045	36	5.33113	36	65.9381	36	74.5446	36	41.0441	36	40.1146	36	29.6386	36	30.888
						36.1	22.9149	36.1	28.5452	36.1	16.4576	36.1	16.5694	36.1	19.051	36.1	20.36	36.1	31.3036	36.1	29.2725	36.1	39.3878	36.1	36.7119	36.1	118.106	36.1	110.542	36.1	5.517	36.1	5.34386	36.1	65.9654	36.1	74.5513	36.1	41.139	36.1	40.2121	36.1	29.7141	36.1	30.9651
						36.2	22.9187	36.2	28.5586	36.2	16.4642	36.2	16.5829	36.2	19.0569	36.2	20.3705	36.2	31.3252	36.2	29.316	36.2	39.4477	36.2	36.7728	36.2	118.365	36.2	110.79	36.2	5.5301	36.2	5.35658	36.2	65.9934	36.2	74.5579	36.2	41.2349	36.2	40.3095	36.2	29.7825	36.2	31.0422
						36.3	22.9261	36.3	28.572	36.3	16.4702	36.3	16.5962	36.3	19.0707	36.3	20.3809	36.3	31.3481	36.3	29.3593	36.3	39.5056	36.3	36.8335	36.3	118.619	36.3	111.038	36.3	5.5434	36.3	5.36929	36.3	66.0203	36.3	74.5644	36.3	41.33	36.3	40.4068	36.3	29.8575	36.3	31.1192
						36.4	22.9357	36.4	28.5852	36.4	16.4803	36.4	16.6095	36.4	19.081	36.4	20.3912	36.4	31.3664	36.4	29.4025	36.4	39.5636	36.4	36.8941	36.4	118.866	36.4	111.286	36.4	5.5561	36.4	5.38199	36.4	66.0477	36.4	74.5708	36.4	41.4197	36.4	40.5041	36.4	29.937	36.4	31.1961
						36.5	22.9451	36.5	28.5984	36.5	16.486	36.5	16.6227	36.5	19.084	36.5	20.4014	36.5	31.3871	36.5	29.4455	36.5	39.6182	36.5	36.9545	36.5	119.111	36.5	111.533	36.5	5.5715	36.5	5.39468	36.5	66.0714	36.5	74.5771	36.5	41.5139	36.5	40.6012	36.5	30.0188	36.5	31.273
						36.6	22.9499	36.6	28.6114	36.6	16.4917	36.6	16.6358	36.6	19.0875	36.6	20.4116	36.6	31.4071	36.6	29.4883	36.6	39.673	36.6	37.0147	36.6	119.364	36.6	111.78	36.6	5.5912	36.6	5.40736	36.6	66.0899	36.6	74.5833	36.6	41.6081	36.6	40.6983	36.6	30.1036	36.6	31.3498
						36.7	22.9633	36.7	28.6243	36.7	16.4949	36.7	16.6488	36.7	19.0927	36.7	20.4217	36.7	31.4302	36.7	29.5311	36.7	39.7361	36.7	37.0748	36.7	119.614	36.7	112.027	36.7	5.5986	36.7	5.42003	36.7	66.1045	36.7	74.5894	36.7	41.708	36.7	40.7954	36.7	30.181	36.7	31.4266
						36.8	22.9736	36.8	28.6372	36.8	16.5074	36.8	16.6618	36.8	19.1029	36.8	20.4317	36.8	31.4513	36.8	29.5736	36.8	39.797	36.8	37.1347	36.8	119.855	36.8	112.274	36.8	5.6111	36.8	5.43269	36.8	66.1257	36.8	74.5955	36.8	41.8041	36.8	40.8924	36.8	30.2581	36.8	31.5034
						36.9	22.985	36.9	28.6499	36.9	16.5173	36.9	16.6747	36.9	19.1086	36.9	20.4416	36.9	31.4692	36.9	29.6161	36.9	39.8543	36.9	37.1945	36.9	120.101	36.9	112.52	36.9	5.6249	36.9	5.44534	36.9	66.1427	36.9	74.6014	36.9	41.8981	36.9	40.9893	36.9	30.3321	36.9	31.5801
						37	22.9933	37	28.6625	37	16.525	37	16.6875	37	19.1148	37	20.4514	37	31.4826	37	29.6583	37	39.9129	37	37.2541	37	120.344	37	112.766	37	5.6349	37	5.45798	37	66.1675	37	74.6073	37	41.9898	37	41.0861	37	30.4032	37	31.6568
						37.1	23.0017	37.1	28.6751	37.1	16.5343	37.1	16.7003	37.1	19.1268	37.1	20.4612	37.1	31.5033	37.1	29.7004	37.1	39.9701	37.1	37.3135	37.1	120.59	37.1	113.012	37.1	5.6435	37.1	5.4706	37.1	66.177	37.1	74.6131	37.1	42.0832	37.1	41.1828	37.1	30.473	37.1	31.7334
						37.2	23.0096	37.2	28.6875	37.2	16.5479	37.2	16.7129	37.2	19.1355	37.2	20.4709	37.2	31.5209	37.2	29.7424	37.2	40.027	37.2	37.3728	37.2	120.829	37.2	113.257	37.2	5.6515	37.2	5.48322	37.2	66.2012	37.2	74.6188	37.2	42.1793	37.2	41.2795	37.2	30.5406	37.2	31.8099
						37.3	23.0195	37.3	28.6998	37.3	16.5543	37.3	16.7255	37.3	19.1404	37.3	20.4805	37.3	31.5385	37.3	29.7842	37.3	40.0854	37.3	37.4319	37.3	121.063	37.3	113.502	37.3	5.67	37.3	5.49582	37.3	66.2328	37.3	74.6245	37.3	42.2792	37.3	41.3761	37.3	30.6146	37.3	31.8865
						37.4	23.032	37.4	28.7121	37.4	16.5675	37.4	16.738	37.4	19.14	37.4	20.4901	37.4	31.5552	37.4	29.8259	37.4	40.1459	37.4	37.4909	37.4	121.309	37.4	113.747	37.4	5.6815	37.4	5.50842	37.4	66.2642	37.4	74.63	37.4	42.3685	37.4	41.4727	37.4	30.6912	37.4	31.9629
						37.5	23.0406	37.5	28.7242	37.5	16.5816	37.5	16.7505	37.5	19.1478	37.5	20.4995	37.5	31.5723	37.5	29.8674	37.5	40.2058	37.5	37.5497	37.5	121.544	37.5	113.992	37.5	5.6942	37.5	5.52101	37.5	66.2845	37.5	74.6355	37.5	42.4626	37.5	41.5691	37.5	30.7651	37.5	32.0394
						37.6	23.0508	37.6	28.7362	37.6	16.5905	37.6	16.7629	37.6	19.1517	37.6	20.5089	37.6	31.5907	37.6	29.9088	37.6	40.2615	37.6	37.6083	37.6	121.782	37.6	114.236	37.6	5.7096	37.6	5.53358	37.6	66.3081	37.6	74.6409	37.6	42.5571	37.6	41.6655	37.6	30.8357	37.6	32.1158
						37.7	23.0586	37.7	28.7481	37.7	16.5998	37.7	16.7752	37.7	19.1594	37.7	20.5183	37.7	31.6091	37.7	29.9501	37.7	40.318	37.7	37.6668	37.7	122.016	37.7	114.48	37.7	5.7206	37.7	5.54614	37.7	66.3309	37.7	74.6463	37.7	42.6519	37.7	41.7619	37.7	30.9074	37.7	32.1921
						37.8	23.0641	37.8	28.76	37.8	16.6061	37.8	16.7874	37.8	19.1711	37.8	20.5275	37.8	31.6291	37.8	29.9912	37.8	40.3725	37.8	37.7251	37.8	122.249	37.8	114.724	37.8	5.7351	37.8	5.5587	37.8	66.356	37.8	74.6515	37.8	42.7453	37.8	41.8581	37.8	30.9835	37.8	32.2684
						37.9	23.0732	37.9	28.7717	37.9	16.6158	37.9	16.7996	37.9	19.1764	37.9	20.5367	37.9	31.6509	37.9	30.0321	37.9	40.4267	37.9	37.7833	37.9	122.489	37.9	114.967	37.9	5.7482	37.9	5.57124	37.9	66.3767	37.9	74.6567	37.9	42.8414	37.9	41.9543	37.9	31.0584	37.9	32.3447
						38	23.0821	38	28.7834	38	16.6247	38	16.8117	38	19.1782	38	20.5458	38	31.6703	38	30.0729	38	40.4858	38	37.8413	38	122.73	38	115.21	38	5.7617	38	5.58377	38	66.398	38	74.6618	38	42.9326	38	42.0504	38	31.1383	38	32.4209
						38.1	23.0997	38.1	28.795	38.1	16.6355	38.1	16.8237	38.1	19.1768	38.1	20.5549	38.1	31.6874	38.1	30.1136	38.1	40.539	38.1	37.8992	38.1	122.976	38.1	115.453	38.1	5.7776	38.1	5.59629	38.1	66.4206	38.1	74.6668	38.1	43.0229	38.1	42.1464	38.1	31.2145	38.1	32.497
						38.2	23.1143	38.2	28.8064	38.2	16.6437	38.2	16.8356	38.2	19.1834	38.2	20.5639	38.2	31.7077	38.2	30.1541	38.2	40.5915	38.2	37.9569	38.2	123.218	38.2	115.696	38.2	5.7988	38.2	5.60881	38.2	66.4465	38.2	74.6718	38.2	43.1178	38.2	42.2424	38.2	31.2852	38.2	32.5731
						38.3	23.1254	38.3	28.8178	38.3	16.6499	38.3	16.8475	38.3	19.1989	38.3	20.5728	38.3	31.7196	38.3	30.1944	38.3	40.6467	38.3	38.0144	38.3	123.457	38.3	115.938	38.3	5.8131	38.3	5.62131	38.3	66.4739	38.3	74.6767	38.3	43.2158	38.3	42.3383	38.3	31.3612	38.3	32.6492
						38.4	23.1345	38.4	28.8291	38.4	16.6582	38.4	16.8593	38.4	19.2076	38.4	20.5816	38.4	31.7365	38.4	30.2347	38.4	40.702	38.4	38.0718	38.4	123.7	38.4	116.18	38.4	5.8277	38.4	5.6338	38.4	66.4961	38.4	74.6815	38.4	43.3114	38.4	42.4341	38.4	31.438	38.4	32.7252
						38.5	23.1418	38.5	28.8403	38.5	16.6673	38.5	16.8711	38.5	19.2173	38.5	20.5904	38.5	31.7513	38.5	30.2747	38.5	40.7518	38.5	38.129	38.5	123.934	38.5	116.422	38.5	5.8389	38.5	5.64628	38.5	66.5298	38.5	74.6863	38.5	43.4	38.5	42.5299	38.5	31.5124	38.5	32.8012
						38.6	23.1487	38.6	28.8514	38.6	16.6798	38.6	16.8827	38.6	19.2293	38.6	20.5991	38.6	31.7697	38.6	30.3147	38.6	40.8027	38.6	38.1861	38.6	124.171	38.6	116.663	38.6	5.8556	38.6	5.65875	38.6	66.5586	38.6	74.691	38.6	43.488	38.6	42.6255	38.6	31.5857	38.6	32.8771
						38.7	23.155	38.7	28.8624	38.7	16.6796	38.7	16.8943	38.7	19.2354	38.7	20.6077	38.7	31.7888	38.7	30.3545	38.7	40.8594	38.7	38.243	38.7	124.41	38.7	116.904	38.7	5.8729	38.7	5.67121	38.7	66.5911	38.7	74.6956	38.7	43.5802	38.7	42.7212	38.7	31.6572	38.7	32.953
						38.8	23.1614	38.8	28.8733	38.8	16.6859	38.8	16.9059	38.8	19.2402	38.8	20.6163	38.8	31.8069	38.8	30.3941	38.8	40.919	38.8	38.2998	38.8	124.641	38.8	117.145	38.8	5.8912	38.8	5.68366	38.8	66.6197	38.8	74.7002	38.8	43.6749	38.8	42.8167	38.8	31.7298	38.8	33.0288
						38.9	23.1705	38.9	28.8842	38.9	16.6987	38.9	16.9173	38.9	19.2485	38.9	20.6248	38.9	31.822	38.9	30.4337	38.9	40.9755	38.9	38.3564	38.9	124.877	38.9	117.386	38.9	5.9097	38.9	5.6961	38.9	66.6469	38.9	74.7047	38.9	43.7672	38.9	42.9122	38.9	31.8096	38.9	33.1046
						39	23.1808	39	28.8949	39	16.7048	39	16.9288	39	19.26	39	20.6333	39	31.8384	39	30.473	39	41.029	39	38.4129	39	125.121	39	117.626	39	5.9215	39	5.70853	39	66.6693	39	74.7091	39	43.8574	39	43.0076	39	31.888	39	33.1804
						39.1	23.1897	39.1	28.9056	39.1	16.7104	39.1	16.9401	39.1	19.2682	39.1	20.6416	39.1	31.8543	39.1	30.5123	39.1	41.0838	39.1	38.4692	39.1	125.362	39.1	117.866	39.1	5.9339	39.1	5.72094	39.1	66.6999	39.1	74.7135	39.1	43.9438	39.1	43.1029	39.1	31.9652	39.1	33.2561
						39.2	23.201	39.2	28.9162	39.2	16.7203	39.2	16.9514	39.2	19.2716	39.2	20.65	39.2	31.871	39.2	30.5514	39.2	41.1389	39.2	38.5253	39.2	125.603	39.2	118.106	39.2	5.9505	39.2	5.73335	39.2	66.7265	39.2	74.7178	39.2	44.0351	39.2	43.1981	39.2	32.0407	39.2	33.3317
						39.3	23.2155	39.3	28.9267	39.3	16.733	39.3	16.9626	39.3	19.2835	39.3	20.6582	39.3	31.8868	39.3	30.5903	39.3	41.1934	39.3	38.5814	39.3	125.844	39.3	118.346	39.3	5.9685	39.3	5.74575	39.3	66.7595	39.3	74.722	39.3	44.1299	39.3	43.2933	39.3	32.1195	39.3	33.4074
						39.4	23.2288	39.4	28.9371	39.4	16.7371	39.4	16.9737	39.4	19.2896	39.4	20.6664	39.4	31.9046	39.4	30.6291	39.4	41.2474	39.4	38.6372	39.4	126.086	39.4	118.585	39.4	5.9896	39.4	5.75814	39.4	66.7827	39.4	74.7262	39.4	44.2235	39.4	43.3885	39.4	32.1934	39.4	33.4829
						39.5	23.2371	39.5	28.9474	39.5	16.743	39.5	16.9848	39.5	19.2935	39.5	20.6745	39.5	31.9232	39.5	30.6678	39.5	41.294	39.5	38.6929	39.5	126.316	39.5	118.824	39.5	6.0088	39.5	5.77051	39.5	66.8086	39.5	74.7304	39.5	44.319	39.5	43.4835	39.5	32.2712	39.5	33.5585
						39.6	23.2422	39.6	28.9577	39.6	16.7399	39.6	16.9958	39.6	19.3002	39.6	20.6826	39.6	31.9332	39.6	30.7064	39.6	41.3478	39.6	38.7485	39.6	126.548	39.6	119.063	39.6	6.0175	39.6	5.78288	39.6	66.8337	39.6	74.7345	39.6	44.4133	39.6	43.5785	39.6	32.3485	39.6	33.6339
						39.7	23.251	39.7	28.9679	39.7	16.7393	39.7	17.0067	39.7	19.3078	39.7	20.6906	39.7	31.9495	39.7	30.7448	39.7	41.402	39.7	38.8039	39.7	126.785	39.7	119.301	39.7	6.0273	39.7	5.79524	39.7	66.8547	39.7	74.7385	39.7	44.512	39.7	43.6734	39.7	32.4235	39.7	33.7094
						39.8	23.2591	39.8	28.978	39.8	16.7462	39.8	17.0176	39.8	19.3133	39.8	20.6985	39.8	31.9685	39.8	30.783	39.8	41.4557	39.8	38.8591	39.8	127.02	39.8	119.539	39.8	6.0402	39.8	5.80758	39.8	66.8772	39.8	74.7424	39.8	44.6112	39.8	43.7682	39.8	32.4998	39.8	33.7847
						39.9	23.2658	39.9	28.988	39.9	16.7444	39.9	17.0284	39.9	19.3206	39.9	20.7064	39.9	31.9824	39.9	30.8211	39.9	41.5092	39.9	38.9142	39.9	127.263	39.9	119.777	39.9	6.0563	39.9	5.81992	39.9	66.9024	39.9	74.7463	39.9	44.7054	39.9	43.863	39.9	32.5698	39.9	33.8601
						40	23.2702	40	28.9979	40	16.7492	40	17.0392	40	19.3285	40	20.7142	40	31.9949	40	30.8591	40	41.5656	40	38.9692	40	127.515	40	120.015	40	6.0741	40	5.83224	40	66.9292	40	74.7502	40	44.7986	40	43.9577	40	32.6459	40	33.9354
						40.1	23.2806	40.1	29.0077	40.1	16.753	40.1	17.0499	40.1	19.331	40.1	20.722	40.1	32.0072	40.1	30.897	40.1	41.6143	40.1	39.024	40.1	127.749	40.1	120.252	40.1	6.0992	40.1	5.84456	40.1	66.9594	40.1	74.754	40.1	44.8948	40.1	44.0523	40.1	32.7266	40.1	34.0106
						40.2	23.2912	40.2	29.0175	40.2	16.7579	40.2	17.0605	40.2	19.3409	40.2	20.7297	40.2	32.0245	40.2	30.9347	40.2	41.6575	40.2	39.0787	40.2	127.971	40.2	120.489	40.2	6.1166	40.2	5.85686	40.2	66.9806	40.2	74.7577	40.2	44.9898	40.2	44.1468	40.2	32.8013	40.2	34.0858
						40.3	23.303	40.3	29.0272	40.3	16.7638	40.3	17.0711	40.3	19.3468	40.3	20.7373	40.3	32.0431	40.3	30.9723	40.3	41.7047	40.3	39.1332	40.3	128.19	40.3	120.726	40.3	6.1341	40.3	5.86916	40.3	67.0017	40.3	74.7614	40.3	45.0858	40.3	44.2413	40.3	32.8793	40.3	34.161
						40.4	23.3152	40.4	29.0368	40.4	16.7701	40.4	17.0816	40.4	19.3539	40.4	20.7449	40.4	32.0596	40.4	31.0098	40.4	41.7531	40.4	39.1876	40.4	128.414	40.4	120.962	40.4	6.1461	40.4	5.88144	40.4	67.0256	40.4	74.7651	40.4	45.1742	40.4	44.3357	40.4	32.9539	40.4	34.2361
						40.5	23.3268	40.5	29.0464	40.5	16.7834	40.5	17.0921	40.5	19.3568	40.5	20.7524	40.5	32.0693	40.5	31.0471	40.5	41.8039	40.5	39.2418	40.5	128.643	40.5	121.198	40.5	6.1619	40.5	5.89371	40.5	67.0398	40.5	74.7687	40.5	45.267	40.5	44.4301	40.5	33.0242	40.5	34.3112
						40.6	23.3355	40.6	29.0558	40.6	16.7921	40.6	17.1025	40.6	19.3645	40.6	20.7599	40.6	32.084	40.6	31.0843	40.6	41.8512	40.6	39.2958	40.6	128.878	40.6	121.434	40.6	6.1802	40.6	5.90598	40.6	67.0616	40.6	74.7722	40.6	45.3588	40.6	44.5243	40.6	33.0975	40.6	34.3862
						40.7	23.3411	40.7	29.0652	40.7	16.8027	40.7	17.1128	40.7	19.3716	40.7	20.7673	40.7	32.1031	40.7	31.1213	40.7	41.8996	40.7	39.3498	40.7	129.097	40.7	121.67	40.7	6.2046	40.7	5.91823	40.7	67.0825	40.7	74.7757	40.7	45.4524	40.7	44.6185	40.7	33.1757	40.7	34.4612
						40.8	23.3503	40.8	29.0745	40.8	16.8098	40.8	17.123	40.8	19.3759	40.8	20.7747	40.8	32.1122	40.8	31.1582	40.8	41.9491	40.8	39.4036	40.8	129.312	40.8	121.906	40.8	6.2275	40.8	5.93047	40.8	67.1069	40.8	74.7792	40.8	45.5514	40.8	44.7127	40.8	33.2477	40.8	34.5361
						40.9	23.3585	40.9	29.0837	40.9	16.815	40.9	17.1333	40.9	19.3822	40.9	20.782	40.9	32.1218	40.9	31.195	40.9	41.9964	40.9	39.4572	40.9	129.539	40.9	122.141	40.9	6.25	40.9	5.94271	40.9	67.1294	40.9	74.7825	40.9	45.6447	40.9	44.8068	40.9	33.3164	40.9	34.611
						41	23.3684	41	29.0929	41	16.818	41	17.1434	41	19.3901	41	20.7892	41	32.1364	41	31.2317	41	42.0484	41	39.5107	41	129.766	41	122.376	41	6.2745	41	5.95493	41	67.1508	41	74.7859	41	45.7396	41	44.9007	41	33.3923	41	34.6858
						41.1	23.3752	41.1	29.102	41.1	16.8137	41.1	17.1535	41.1	19.3969	41.1	20.7964	41.1	32.1463	41.1	31.2682	41.1	42.0984	41.1	39.564	41.1	129.992	41.1	122.61	41.1	6.2929	41.1	5.96714	41.1	67.1768	41.1	74.7892	41.1	45.8389	41.1	44.9947	41.1	33.4613	41.1	34.7606
						41.2	23.3833	41.2	29.111	41.2	16.8243	41.2	17.1635	41.2	19.4062	41.2	20.8035	41.2	32.1584	41.2	31.3046	41.2	42.1522	41.2	39.6172	41.2	130.223	41.2	122.845	41.2	6.3014	41.2	5.97935	41.2	67.1994	41.2	74.7924	41.2	45.9426	41.2	45.0885	41.2	33.5331	41.2	34.8354
						41.3	23.3885	41.3	29.12	41.3	16.8328	41.3	17.1735	41.3	19.4206	41.3	20.8106	41.3	32.1735	41.3	31.3408	41.3	42.1918	41.3	39.6703	41.3	130.467	41.3	123.079	41.3	6.3144	41.3	5.99154	41.3	67.2237	41.3	74.7957	41.3	46.0382	41.3	45.1823	41.3	33.605	41.3	34.9101
						41.4	23.3987	41.4	29.1288	41.4	16.8427	41.4	17.1834	41.4	19.428	41.4	20.8176	41.4	32.186	41.4	31.377	41.4	42.2372	41.4	39.7232	41.4	130.708	41.4	123.312	41.4	6.3262	41.4	6.00372	41.4	67.2442	41.4	74.7988	41.4	46.1339	41.4	45.276	41.4	33.6844	41.4	34.9848
						41.5	23.4078	41.5	29.1376	41.5	16.8447	41.5	17.1933	41.5	19.4331	41.5	20.8246	41.5	32.1992	41.5	31.413	41.5	42.2861	41.5	39.776	41.5	130.948	41.5	123.546	41.5	6.3387	41.5	6.01589	41.5	67.2674	41.5	74.8019	41.5	46.2252	41.5	45.3697	41.5	33.7546	41.5	35.0594
						41.6	23.4162	41.6	29.1464	41.6	16.8558	41.6	17.2031	41.6	19.4499	41.6	20.8315	41.6	32.2138	41.6	31.4488	41.6	42.3407	41.6	39.8286	41.6	131.175	41.6	123.779	41.6	6.3502	41.6	6.02806	41.6	67.2897	41.6	74.805	41.6	46.3199	41.6	45.4632	41.6	33.8237	41.6	35.134
						41.7	23.427	41.7	29.155	41.7	16.8626	41.7	17.2128	41.7	19.4605	41.7	20.8384	41.7	32.2294	41.7	31.4846	41.7	42.3861	41.7	39.8811	41.7	131.4	41.7	124.012	41.7	6.3527	41.7	6.04021	41.7	67.3114	41.7	74.808	41.7	46.4168	41.7	45.5567	41.7	33.8935	41.7	35.2085
						41.8	23.4403	41.8	29.1636	41.8	16.8698	41.8	17.2225	41.8	19.4692	41.8	20.8452	41.8	32.2399	41.8	31.5202	41.8	42.4389	41.8	39.9334	41.8	131.647	41.8	124.245	41.8	6.3571	41.8	6.05235	41.8	67.3385	41.8	74.811	41.8	46.5097	41.8	45.6502	41.8	33.9632	41.8	35.283
						41.9	23.4507	41.9	29.1721	41.9	16.876	41.9	17.2321	41.9	19.4752	41.9	20.8519	41.9	32.2535	41.9	31.5556	41.9	42.4858	41.9	39.9856	41.9	131.901	41.9	124.477	41.9	6.358	41.9	6.06448	41.9	67.3587	41.9	74.814	41.9	46.6089	41.9	45.7435	41.9	34.0388	41.9	35.3574
						42	23.4618	42	29.1806	42	16.8768	42	17.2417	42	19.4779	42	20.8586	42	32.2666	42	31.591	42	42.5295	42	40.0377	42	132.128	42	124.71	42	6.3645	42	6.0766	42	67.3789	42	74.8169	42	46.704	42	45.8368	42	34.1092	42	35.4318
						42.1	23.4725	42.1	29.189	42.1	16.8738	42.1	17.2512	42.1	19.4827	42.1	20.8653	42.1	32.2798	42.1	31.6262	42.1	42.5833	42.1	40.0896	42.1	132.354	42.1	124.941	42.1	6.3688	42.1	6.08871	42.1	67.4018	42.1	74.8198	42.1	46.8043	42.1	45.9301	42.1	34.1877	42.1	35.5062
						42.2	23.4854	42.2	29.1973	42.2	16.8758	42.2	17.2607	42.2	19.49	42.2	20.8719	42.2	32.2935	42.2	31.6613	42.2	42.6311	42.2	40.1414	42.2	132.582	42.2	125.173	42.2	6.3835	42.2	6.10081	42.2	67.4208	42.2	74.8226	42.2	46.8999	42.2	46.0232	42.2	34.2583	42.2	35.5805
						42.3	23.4961	42.3	29.2056	42.3	16.8827	42.3	17.2701	42.3	19.5014	42.3	20.8785	42.3	32.3054	42.3	31.6963	42.3	42.6807	42.3	40.193	42.3	132.814	42.3	125.404	42.3	6.3964	42.3	6.11291	42.3	67.449	42.3	74.8254	42.3	46.9972	42.3	46.1163	42.3	34.3354	42.3	35.6547
						42.4	23.5091	42.4	29.2138	42.4	16.8841	42.4	17.2794	42.4	19.5086	42.4	20.885	42.4	32.3184	42.4	31.7311	42.4	42.7277	42.4	40.2445	42.4	133.04	42.4	125.636	42.4	6.4074	42.4	6.12499	42.4	67.4749	42.4	74.8281	42.4	47.0953	42.4	46.2093	42.4	34.407	42.4	35.729
						42.5	23.5177	42.5	29.2219	42.5	16.8817	42.5	17.2887	42.5	19.5137	42.5	20.8914	42.5	32.3303	42.5	31.7659	42.5	42.7796	42.5	40.2959	42.5	133.269	42.5	125.866	42.5	6.4306	42.5	6.13706	42.5	67.4971	42.5	74.8308	42.5	47.1867	42.5	46.3023	42.5	34.4746	42.5	35.8031
						42.6	23.5289	42.6	29.2299	42.6	16.8876	42.6	17.298	42.6	19.5169	42.6	20.8978	42.6	32.3444	42.6	31.8005	42.6	42.8311	42.6	40.3471	42.6	133.493	42.6	126.097	42.6	6.438	42.6	6.14912	42.6	67.5172	42.6	74.8335	42.6	47.2753	42.6	46.3952	42.6	34.5458	42.6	35.8773
						42.7	23.5393	42.7	29.238	42.7	16.8931	42.7	17.3071	42.7	19.5288	42.7	20.9042	42.7	32.3562	42.7	31.8349	42.7	42.8795	42.7	40.3982	42.7	133.702	42.7	126.327	42.7	6.4547	42.7	6.16117	42.7	67.5436	42.7	74.8361	42.7	47.369	42.7	46.488	42.7	34.6107	42.7	35.9513
						42.8	23.5513	42.8	29.2459	42.8	16.9058	42.8	17.3163	42.8	19.5423	42.8	20.9105	42.8	32.3621	42.8	31.8693	42.8	42.9289	42.8	40.4492	42.8	133.918	42.8	126.557	42.8	6.4632	42.8	6.17321	42.8	67.5645	42.8	74.8387	42.8	47.4563	42.8	46.5807	42.8	34.6827	42.8	36.0254
						42.9	23.561	42.9	29.2538	42.9	16.9168	42.9	17.3254	42.9	19.5464	42.9	20.9167	42.9	32.3767	42.9	31.9035	42.9	42.9757	42.9	40.5	42.9	134.139	42.9	126.787	42.9	6.467	42.9	6.18524	42.9	67.5864	42.9	74.8413	42.9	47.5462	42.9	46.6734	42.9	34.7508	42.9	36.0994
						43	23.5716	43	29.2615	43	16.9233	43	17.3344	43	19.5556	43	20.923	43	32.3847	43	31.9376	43	43.0204	43	40.5506	43	134.353	43	127.017	43	6.4661	43	6.19726	43	67.6022	43	74.8438	43	47.6344	43	46.766	43	34.8222	43	36.1733
						43.1	23.5848	43.1	29.2693	43.1	16.931	43.1	17.3434	43.1	19.5648	43.1	20.9291	43.1	32.4028	43.1	31.9715	43.1	43.0711	43.1	40.6012	43.1	134.577	43.1	127.246	43.1	6.468	43.1	6.20927	43.1	67.6276	43.1	74.8463	43.1	47.7248	43.1	46.8585	43.1	34.8937	43.1	36.2472
						43.2	23.5951	43.2	29.277	43.2	16.9347	43.2	17.3523	43.2	19.5804	43.2	20.9352	43.2	32.4144	43.2	32.0054	43.2	43.1174	43.2	40.6516	43.2	134.802	43.2	127.475	43.2	6.4782	43.2	6.22127	43.2	67.6463	43.2	74.8488	43.2	47.8151	43.2	46.951	43.2	34.9624	43.2	36.3211
						43.3	23.6061	43.3	29.2846	43.3	16.9384	43.3	17.3612	43.3	19.5841	43.3	20.9413	43.3	32.4295	43.3	32.0391	43.3	43.1631	43.3	40.7018	43.3	135.019	43.3	127.704	43.3	6.4863	43.3	6.23326	43.3	67.6707	43.3	74.8512	43.3	47.9031	43.3	47.0434	43.3	35.0343	43.3	36.3949
						43.4	23.6158	43.4	29.2921	43.4	16.9462	43.4	17.37	43.4	19.594	43.4	20.9473	43.4	32.4405	43.4	32.0727	43.4	43.2061	43.4	40.7519	43.4	135.234	43.4	127.932	43.4	6.4951	43.4	6.24525	43.4	67.6898	43.4	74.8536	43.4	47.9933	43.4	47.1358	43.4	35.1078	43.4	36.4687
						43.5	23.6266	43.5	29.2996	43.5	16.9587	43.5	17.3788	43.5	19.6018	43.5	20.9533	43.5	32.4501	43.5	32.1062	43.5	43.2485	43.5	40.8019	43.5	135.439	43.5	128.16	43.5	6.5069	43.5	6.25722	43.5	67.7092	43.5	74.8559	43.5	48.094	43.5	47.228	43.5	35.1778	43.5	36.5424
						43.6	23.6376	43.6	29.3071	43.6	16.9582	43.6	17.3875	43.6	19.6107	43.6	20.9592	43.6	32.465	43.6	32.1395	43.6	43.2974	43.6	40.8518	43.6	135.653	43.6	128.388	43.6	6.5177	43.6	6.26918	43.6	67.7327	43.6	74.8583	43.6	48.1885	43.6	47.3202	43.6	35.2483	43.6	36.6161
						43.7	23.6496	43.7	29.3145	43.7	16.9632	43.7	17.3961	43.7	19.6189	43.7	20.9651	43.7	32.479	43.7	32.1728	43.7	43.345	43.7	40.9015	43.7	135.874	43.7	128.616	43.7	6.532	43.7	6.28113	43.7	67.761	43.7	74.8605	43.7	48.2816	43.7	47.4123	43.7	35.3164	43.7	36.6897
						43.8	23.6629	43.8	29.3218	43.8	16.9656	43.8	17.4047	43.8	19.6235	43.8	20.9709	43.8	32.4941	43.8	32.2059	43.8	43.3895	43.8	40.9511	43.8	136.102	43.8	128.843	43.8	6.543	43.8	6.29307	43.8	67.7822	43.8	74.8628	43.8	48.3743	43.8	47.5044	43.8	35.3909	43.8	36.7633
						43.9	23.6767	43.9	29.329	43.9	16.9702	43.9	17.4133	43.9	19.6294	43.9	20.9767	43.9	32.5044	43.9	32.2389	43.9	43.4374	43.9	41.0005	43.9	136.326	43.9	129.07	43.9	6.5581	43.9	6.305	43.9	67.8015	43.9	74.865	43.9	48.4599	43.9	47.5964	43.9	35.4624	43.9	36.8369
						44	23.691	44	29.3362	44	16.9743	44	17.4218	44	19.6403	44	20.9825	44	32.5125	44	32.2717	44	43.4866	44	41.0498	44	136.552	44	129.297	44	6.5684	44	6.31692	44	67.8297	44	74.8672	44	48.546	44	47.6883	44	35.5363	44	36.9104
						44.1	23.7	44.1	29.3434	44.1	16.97	44.1	17.4303	44.1	19.6476	44.1	20.9882	44.1	32.5235	44.1	32.3045	44.1	43.5333	44.1	41.099	44.1	136.77	44.1	129.524	44.1	6.5906	44.1	6.32883	44.1	67.8569	44.1	74.8694	44.1	48.6351	44.1	47.7801	44.1	35.6043	44.1	36.9839
						44.2	23.7049	44.2	29.3505	44.2	16.9707	44.2	17.4387	44.2	19.6541	44.2	20.9939	44.2	32.5368	44.2	32.3371	44.2	43.5783	44.2	41.1481	44.2	136.987	44.2	129.75	44.2	6.6004	44.2	6.34073	44.2	67.8748	44.2	74.8715	44.2	48.7243	44.2	47.8719	44.2	35.6736	44.2	37.0573
						44.3	23.7167	44.3	29.3575	44.3	16.9716	44.3	17.4471	44.3	19.6592	44.3	20.9995	44.3	32.5477	44.3	32.3696	44.3	43.6209	44.3	41.197	44.3	137.211	44.3	129.976	44.3	6.6162	44.3	6.35262	44.3	67.9026	44.3	74.8736	44.3	48.8082	44.3	47.9637	44.3	35.7474	44.3	37.1307
						44.4	23.7251	44.4	29.3645	44.4	16.9756	44.4	17.4554	44.4	19.6627	44.4	21.0051	44.4	32.5615	44.4	32.402	44.4	43.6619	44.4	41.2458	44.4	137.43	44.4	130.202	44.4	6.628	44.4	6.36451	44.4	67.9283	44.4	74.8757	44.4	48.8902	44.4	48.0553	44.4	35.8225	44.4	37.204
						44.5	23.7317	44.5	29.3714	44.5	16.9817	44.5	17.4637	44.5	19.6713	44.5	21.0106	44.5	32.5709	44.5	32.4343	44.5	43.7042	44.5	41.2944	44.5	137.643	44.5	130.428	44.5	6.632	44.5	6.37638	44.5	67.9521	44.5	74.8777	44.5	48.9836	44.5	48.1469	44.5	35.8946	44.5	37.2773
						44.6	23.7387	44.6	29.3783	44.6	16.9873	44.6	17.4719	44.6	19.6807	44.6	21.0161	44.6	32.5813	44.6	32.4665	44.6	43.7487	44.6	41.3429	44.6	137.863	44.6	130.653	44.6	6.6447	44.6	6.38824	44.6	67.9732	44.6	74.8797	44.6	49.0831	44.6	48.2384	44.6	35.9668	44.6	37.3505
						44.7	23.7502	44.7	29.3851	44.7	16.9898	44.7	17.4801	44.7	19.6859	44.7	21.0215	44.7	32.5893	44.7	32.4985	44.7	43.7963	44.7	41.3913	44.7	138.085	44.7	130.878	44.7	6.6566	44.7	6.40009	44.7	67.999	44.7	74.8817	44.7	49.177	44.7	48.3299	44.7	36.0444	44.7	37.4237
						44.8	23.7618	44.8	29.3919	44.8	16.9972	44.8	17.4882	44.8	19.695	44.8	21.0269	44.8	32.5994	44.8	32.5304	44.8	43.8355	44.8	41.4396	44.8	138.298	44.8	131.103	44.8	6.67	44.8	6.41193	44.8	68.0194	44.8	74.8837	44.8	49.267	44.8	48.4212	44.8	36.1173	44.8	37.4969
						44.9	23.7713	44.9	29.3986	44.9	17.002	44.9	17.4963	44.9	19.7048	44.9	21.0323	44.9	32.6131	44.9	32.5622	44.9	43.8801	44.9	41.4877	44.9	138.507	44.9	131.327	44.9	6.6841	44.9	6.42376	44.9	68.0403	44.9	74.8856	44.9	49.3543	44.9	48.5125	44.9	36.1945	44.9	37.57
						45	23.7822	45	29.4052	45	17.011	45	17.5043	45	19.7123	45	21.0376	45	32.6251	45	32.5939	45	43.9255	45	41.5357	45	138.721	45	131.552	45	6.6965	45	6.43559	45	68.064	45	74.8875	45	49.4417	45	48.6038	45	36.272	45	37.6431
						45.1	23.7925	45.1	29.4118	45.1	17.0031	45.1	17.5123	45.1	19.7129	45.1	21.0429	45.1	32.6363	45.1	32.6255	45.1	43.9674	45.1	41.5835	45.1	138.934	45.1	131.776	45.1	6.7099	45.1	6.4474	45.1	68.0885	45.1	74.8894	45.1	49.5322	45.1	48.6949	45.1	36.3477	45.1	37.7161
						45.2	23.8078	45.2	29.4183	45.2	17.0081	45.2	17.5203	45.2	19.7164	45.2	21.0482	45.2	32.6443	45.2	32.6569	45.2	44.0103	45.2	41.6313	45.2	139.143	45.2	131.999	45.2	6.7181	45.2	6.4592	45.2	68.1018	45.2	74.8913	45.2	49.6275	45.2	48.7861	45.2	36.4218	45.2	37.7891
						45.3	23.8186	45.3	29.4248	45.3	17.0132	45.3	17.5282	45.3	19.724	45.3	21.0534	45.3	32.6566	45.3	32.6883	45.3	44.0488	45.3	41.6789	45.3	139.348	45.3	132.223	45.3	6.7236	45.3	6.47099	45.3	68.1215	45.3	74.8931	45.3	49.7126	45.3	48.8771	45.3	36.4963	45.3	37.862
						45.4	23.8256	45.4	29.4313	45.4	17.0263	45.4	17.536	45.4	19.7361	45.4	21.0585	45.4	32.6684	45.4	32.7195	45.4	44.0906	45.4	41.7263	45.4	139.563	45.4	132.446	45.4	6.7404	45.4	6.48278	45.4	68.1429	45.4	74.8949	45.4	49.8048	45.4	48.9681	45.4	36.5645	45.4	37.9349
						45.5	23.8326	45.5	29.4377	45.5	17.0337	45.5	17.5438	45.5	19.7469	45.5	21.0637	45.5	32.6795	45.5	32.7506	45.5	44.131	45.5	41.7737	45.5	139.79	45.5	132.669	45.5	6.7525	45.5	6.49455	45.5	68.167	45.5	74.8967	45.5	49.8982	45.5	49.059	45.5	36.6333	45.5	38.0078
						45.6	23.8389	45.6	29.444	45.6	17.0384	45.6	17.5516	45.6	19.7495	45.6	21.0688	45.6	32.6878	45.6	32.7816	45.6	44.1732	45.6	41.8209	45.6	140.013	45.6	132.892	45.6	6.7665	45.6	6.50631	45.6	68.1904	45.6	74.8984	45.6	49.9871	45.6	49.1498	45.6	36.7092	45.6	38.0806
						45.7	23.8492	45.7	29.4503	45.7	17.0445	45.7	17.5593	45.7	19.7519	45.7	21.0738	45.7	32.7053	45.7	32.8125	45.7	44.2148	45.7	41.868	45.7	140.228	45.7	133.114	45.7	6.7842	45.7	6.51806	45.7	68.2127	45.7	74.9001	45.7	50.0805	45.7	49.2406	45.7	36.7813	45.7	38.1533
						45.8	23.8593	45.8	29.4565	45.8	17.054	45.8	17.5669	45.8	19.756	45.8	21.0788	45.8	32.7156	45.8	32.8433	45.8	44.2596	45.8	41.915	45.8	140.436	45.8	133.337	45.8	6.7997	45.8	6.52981	45.8	68.2344	45.8	74.9018	45.8	50.1719	45.8	49.3313	45.8	36.8521	45.8	38.226
						45.9	23.8717	45.9	29.4627	45.9	17.0636	45.9	17.5746	45.9	19.7668	45.9	21.0838	45.9	32.7251	45.9	32.8739	45.9	44.2982	45.9	41.9618	45.9	140.651	45.9	133.559	45.9	6.8131	45.9	6.54154	45.9	68.2608	45.9	74.9035	45.9	50.2614	45.9	49.4219	45.9	36.9239	45.9	38.2987
						46	23.8821	46	29.4688	46	17.068	46	17.5821	46	19.7711	46	21.0887	46	32.7345	46	32.9045	46	44.3399	46	42.0085	46	140.866	46	133.78	46	6.8299	46	6.55327	46	68.2818	46	74.9052	46	50.3493	46	49.5125	46	36.9979	46	38.3713
						46.1	23.8951	46.1	29.4749	46.1	17.0745	46.1	17.5897	46.1	19.7714	46.1	21.0936	46.1	32.7473	46.1	32.9349	46.1	44.3845	46.1	42.0551	46.1	141.076	46.1	134.002	46.1	6.8455	46.1	6.56498	46.1	68.3011	46.1	74.9068	46.1	50.4395	46.1	49.603	46.1	37.0692	46.1	38.4439
						46.2	23.9043	46.2	29.481	46.2	17.0756	46.2	17.5972	46.2	19.782	46.2	21.0985	46.2	32.758	46.2	32.9652	46.2	44.4299	46.2	42.1015	46.2	141.282	46.2	134.223	46.2	6.8636	46.2	6.57668	46.2	68.3204	46.2	74.9084	46.2	50.5337	46.2	49.6934	46.2	37.1419	46.2	38.5165
						46.3	23.9146	46.3	29.487	46.3	17.074	46.3	17.6046	46.3	19.788	46.3	21.1033	46.3	32.7669	46.3	32.9954	46.3	44.4769	46.3	42.1479	46.3	141.502	46.3	134.444	46.3	6.8785	46.3	6.58838	46.3	68.3412	46.3	74.91	46.3	50.6256	46.3	49.7838	46.3	37.2198	46.3	38.589
						46.4	23.9271	46.4	29.4929	46.4	17.0848	46.4	17.612	46.4	19.7988	46.4	21.1081	46.4	32.7754	46.4	33.0255	46.4	44.5244	46.4	42.1941	46.4	141.731	46.4	134.664	46.4	6.8913	46.4	6.60006	46.4	68.3581	46.4	74.9116	46.4	50.7133	46.4	49.8741	46.4	37.2939	46.4	38.6614
						46.5	23.9396	46.5	29.4988	46.5	17.0943	46.5	17.6194	46.5	19.816	46.5	21.1128	46.5	32.7817	46.5	33.0555	46.5	44.5643	46.5	42.2401	46.5	141.954	46.5	134.885	46.5	6.9067	46.5	6.61174	46.5	68.3798	46.5	74.9131	46.5	50.8052	46.5	49.9643	46.5	37.3689	46.5	38.7338
						46.6	23.9491	46.6	29.5046	46.6	17.0896	46.6	17.6267	46.6	19.8248	46.6	21.1175	46.6	32.7931	46.6	33.0854	46.6	44.6051	46.6	42.2861	46.6	142.16	46.6	135.105	46.6	6.9219	46.6	6.6234	46.6	68.3988	46.6	74.9146	46.6	50.8954	46.6	50.0545	46.6	37.4419	46.6	38.8062
						46.7	23.9578	46.7	29.5104	46.7	17.096	46.7	17.634	46.7	19.8388	46.7	21.1222	46.7	32.8009	46.7	33.1151	46.7	44.6485	46.7	42.3319	46.7	142.369	46.7	135.325	46.7	6.9398	46.7	6.63506	46.7	68.4226	46.7	74.9161	46.7	50.9866	46.7	50.1446	46.7	37.5127	46.7	38.8785
						46.8	23.9676	46.8	29.5162	46.8	17.0964	46.8	17.6412	46.8	19.8464	46.8	21.1268	46.8	32.8087	46.8	33.1448	46.8	44.6908	46.8	42.3776	46.8	142.591	46.8	135.544	46.8	6.9505	46.8	6.6467	46.8	68.443	46.8	74.9176	46.8	51.077	46.8	50.2346	46.8	37.5817	46.8	38.9508
						46.9	23.9748	46.9	29.5219	46.9	17.0963	46.9	17.6484	46.9	19.8531	46.9	21.1314	46.9	32.8216	46.9	33.1743	46.9	44.7307	46.9	42.4232	46.9	142.815	46.9	135.764	46.9	6.961	46.9	6.65834	46.9	68.4615	46.9	74.9191	46.9	51.1628	46.9	50.3246	46.9	37.6532	46.9	39.0231
						47	23.9854	47	29.5276	47	17.1006	47	17.6555	47	19.8634	47	21.136	47	32.8309	47	33.2038	47	44.7725	47	42.4686	47	143.036	47	135.983	47	6.9755	47	6.66997	47	68.4917	47	74.9205	47	51.2513	47	50.4145	47	37.7266	47	39.0953
						47.1	23.9932	47.1	29.5332	47.1	17.1098	47.1	17.6626	47.1	19.8693	47.1	21.1405	47.1	32.8375	47.1	33.2331	47.1	44.8099	47.1	42.514	47.1	143.259	47.1	136.202	47.1	6.9828	47.1	6.68158	47.1	68.5155	47.1	74.9219	47.1	51.3406	47.1	50.5043	47.1	37.8004	47.1	39.1674
						47.2	24.0004	47.2	29.5388	47.2	17.1183	47.2	17.6697	47.2	19.8759	47.2	21.145	47.2	32.8516	47.2	33.2623	47.2	44.8463	47.2	42.5592	47.2	143.469	47.2	136.421	47.2	6.9992	47.2	6.69319	47.2	68.5403	47.2	74.9233	47.2	51.4316	47.2	50.5941	47.2	37.8747	47.2	39.2395
						47.3	24.0126	47.3	29.5443	47.3	17.1265	47.3	17.6767	47.3	19.885	47.3	21.1495	47.3	32.8652	47.3	33.2914	47.3	44.8841	47.3	42.6043	47.3	143.686	47.3	136.639	47.3	7.0128	47.3	6.70479	47.3	68.5624	47.3	74.9247	47.3	51.5161	47.3	50.6838	47.3	37.9524	47.3	39.3116
						47.4	24.0281	47.4	29.5498	47.4	17.1297	47.4	17.6837	47.4	19.8942	47.4	21.1539	47.4	32.8774	47.4	33.3204	47.4	44.931	47.4	42.6492	47.4	143.889	47.4	136.857	47.4	7.0257	47.4	6.71638	47.4	68.578	47.4	74.9261	47.4	51.6068	47.4	50.7734	47.4	38.032	47.4	39.3836
						47.5	24.0371	47.5	29.5552	47.5	17.1384	47.5	17.6907	47.5	19.9046	47.5	21.1583	47.5	32.8868	47.5	33.3493	47.5	44.9711	47.5	42.6941	47.5	144.089	47.5	137.075	47.5	7.0418	47.5	6.72795	47.5	68.5914	47.5	74.9274	47.5	51.7003	47.5	50.863	47.5	38.1042	47.5	39.4556
						47.6	24.0515	47.6	29.5606	47.6	17.1479	47.6	17.6976	47.6	19.9098	47.6	21.1627	47.6	32.8945	47.6	33.3781	47.6	45.0129	47.6	42.7388	47.6	144.288	47.6	137.293	47.6	7.0567	47.6	6.73952	47.6	68.6074	47.6	74.9287	47.6	51.7935	47.6	50.9524	47.6	38.1788	47.6	39.5275
						47.7	24.0638	47.7	29.566	47.7	17.154	47.7	17.7044	47.7	19.9178	47.7	21.167	47.7	32.9032	47.7	33.4068	47.7	45.0528	47.7	42.7834	47.7	144.496	47.7	137.51	47.7	7.0726	47.7	6.75108	47.7	68.6207	47.7	74.93	47.7	51.8867	47.7	51.0419	47.7	38.2524	47.7	39.5994
						47.8	24.0712	47.8	29.5713	47.8	17.1624	47.8	17.7112	47.8	19.9265	47.8	21.1713	47.8	32.9137	47.8	33.4354	47.8	45.1015	47.8	42.8278	47.8	144.716	47.8	137.727	47.8	7.0832	47.8	6.76263	47.8	68.6344	47.8	74.9313	47.8	51.9744	47.8	51.1313	47.8	38.3275	47.8	39.6713
						47.9	24.0789	47.9	29.5766	47.9	17.1667	47.9	17.718	47.9	19.9385	47.9	21.1756	47.9	32.9249	47.9	33.4639	47.9	45.1435	47.9	42.8722	47.9	144.924	47.9	137.944	47.9	7.0974	47.9	6.77417	47.9	68.6488	47.9	74.9326	47.9	52.0616	47.9	51.2206	47.9	38.4021	47.9	39.7431
						48	24.0847	48	29.5818	48	17.1666	48	17.7248	48	19.9473	48	21.1798	48	32.9375	48	33.4922	48	45.1845	48	42.9164	48	145.13	48	138.161	48	7.1087	48	6.7857	48	68.6673	48	74.9338	48	52.1501	48	51.3098	48	38.4698	48	39.8148
						48.1	24.0942	48.1	29.587	48.1	17.1661	48.1	17.7315	48.1	19.9525	48.1	21.184	48.1	32.9489	48.1	33.5205	48.1	45.2292	48.1	42.9605	48.1	145.332	48.1	138.377	48.1	7.1204	48.1	6.79722	48.1	68.6858	48.1	74.9351	48.1	52.241	48.1	51.3989	48.1	38.5418	48.1	39.8866
						48.2	24.104	48.2	29.5921	48.2	17.1702	48.2	17.7381	48.2	19.9581	48.2	21.1882	48.2	32.9617	48.2	33.5486	48.2	45.2685	48.2	43.0045	48.2	145.523	48.2	138.593	48.2	7.1368	48.2	6.80873	48.2	68.7076	48.2	74.9363	48.2	52.3307	48.2	51.4881	48.2	38.6057	48.2	39.9582
						48.3	24.1143	48.3	29.5972	48.3	17.1748	48.3	17.7448	48.3	19.9612	48.3	21.1923	48.3	32.9694	48.3	33.5767	48.3	45.3101	48.3	43.0484	48.3	145.726	48.3	138.809	48.3	7.1511	48.3	6.82023	48.3	68.7241	48.3	74.9375	48.3	52.4182	48.3	51.5771	48.3	38.6766	48.3	40.0299
						48.4	24.1287	48.4	29.6023	48.4	17.1744	48.4	17.7513	48.4	19.9627	48.4	21.1964	48.4	32.9775	48.4	33.6046	48.4	45.349	48.4	43.0922	48.4	145.936	48.4	139.024	48.4	7.166	48.4	6.83172	48.4	68.7431	48.4	74.9386	48.4	52.507	48.4	51.666	48.4	38.7497	48.4	40.1015
						48.5	24.1377	48.5	29.6073	48.5	17.1785	48.5	17.7579	48.5	19.9724	48.5	21.2005	48.5	32.9873	48.5	33.6324	48.5	45.391	48.5	43.1358	48.5	146.138	48.5	139.24	48.5	7.1786	48.5	6.84321	48.5	68.7638	48.5	74.9398	48.5	52.5955	48.5	51.755	48.5	38.8187	48.5	40.173
						48.6	24.1467	48.6	29.6123	48.6	17.1826	48.6	17.7644	48.6	19.9759	48.6	21.2045	48.6	32.9971	48.6	33.6602	48.6	45.4281	48.6	43.1793	48.6	146.343	48.6	139.455	48.6	7.1949	48.6	6.85468	48.6	68.7839	48.6	74.941	48.6	52.6871	48.6	51.8438	48.6	38.8885	48.6	40.2445
						48.7	24.1581	48.7	29.6172	48.7	17.1794	48.7	17.7709	48.7	19.9762	48.7	21.2085	48.7	33.0084	48.7	33.6878	48.7	45.4658	48.7	43.2227	48.7	146.555	48.7	139.67	48.7	7.2087	48.7	6.86614	48.7	68.8018	48.7	74.9421	48.7	52.7754	48.7	51.9326	48.7	38.9549	48.7	40.316
						48.8	24.1706	48.8	29.6221	48.8	17.1877	48.8	17.7773	48.8	19.9742	48.8	21.2125	48.8	33.0205	48.8	33.7154	48.8	45.5084	48.8	43.266	48.8	146.764	48.8	139.884	48.8	7.2245	48.8	6.87759	48.8	68.8255	48.8	74.9432	48.8	52.8636	48.8	52.0213	48.8	39.0214	48.8	40.3874
						48.9	24.1794	48.9	29.627	48.9	17.1954	48.9	17.7837	48.9	19.9792	48.9	21.2164	48.9	33.0328	48.9	33.7428	48.9	45.5438	48.9	43.3092	48.9	146.965	48.9	140.099	48.9	7.2396	48.9	6.88904	48.9	68.8401	48.9	74.9443	48.9	52.9574	48.9	52.1099	48.9	39.0887	48.9	40.4588
						49	24.1901	49	29.6318	49	17.2034	49	17.7901	49	19.9842	49	21.2204	49	33.0409	49	33.7701	49	45.5821	49	43.3522	49	147.159	49	140.313	49	7.2579	49	6.90047	49	68.8621	49	74.9454	49	53.0462	49	52.1985	49	39.1593	49	40.5301
						49.1	24.1986	49.1	29.6366	49.1	17.212	49.1	17.7964	49.1	19.9916	49.1	21.2243	49.1	33.0536	49.1	33.7973	49.1	45.6221	49.1	43.3951	49.1	147.372	49.1	140.527	49.1	7.2739	49.1	6.9119	49.1	68.879	49.1	74.9465	49.1	53.1385	49.1	52.287	49.1	39.2305	49.1	40.6014
						49.2	24.2066	49.2	29.6413	49.2	17.2188	49.2	17.8027	49.2	19.9928	49.2	21.2281	49.2	33.0622	49.2	33.8244	49.2	45.6603	49.2	43.4379	49.2	147.584	49.2	140.74	49.2	7.2884	49.2	6.92331	49.2	68.9003	49.2	74.9475	49.2	53.2252	49.2	52.3754	49.2	39.3029	49.2	40.6727
						49.3	24.2138	49.3	29.646	49.3	17.2253	49.3	17.8089	49.3	20.0003	49.3	21.2319	49.3	33.0725	49.3	33.8515	49.3	45.6996	49.3	43.4806	49.3	147.778	49.3	140.954	49.3	7.3067	49.3	6.93472	49.3	68.9257	49.3	74.9485	49.3	53.313	49.3	52.4638	49.3	39.3723	49.3	40.7439
						49.4	24.2202	49.4	29.6507	49.4	17.2313	49.4	17.8152	49.4	20.0049	49.4	21.2357	49.4	33.0779	49.4	33.8784	49.4	45.737	49.4	43.5232	49.4	147.975	49.4	141.167	49.4	7.3203	49.4	6.94611	49.4	68.941	49.4	74.9496	49.4	53.4064	49.4	52.5521	49.4	39.446	49.4	40.815
						49.5	24.2287	49.5	29.6553	49.5	17.239	49.5	17.8213	49.5	20.0121	49.5	21.2395	49.5	33.0861	49.5	33.9052	49.5	45.7789	49.5	43.5657	49.5	148.179	49.5	141.38	49.5	7.338	49.5	6.9575	49.5	68.9556	49.5	74.9506	49.5	53.4962	49.5	52.6403	49.5	39.5163	49.5	40.8862
						49.6	24.2327	49.6	29.6599	49.6	17.2493	49.6	17.8275	49.6	20.0179	49.6	21.2432	49.6	33.0984	49.6	33.9319	49.6	45.8199	49.6	43.608	49.6	148.395	49.6	141.592	49.6	7.3584	49.6	6.96888	49.6	68.971	49.6	74.9516	49.6	53.5829	49.6	52.7285	49.6	39.5875	49.6	40.9572
						49.7	24.2431	49.7	29.6645	49.7	17.2574	49.7	17.8336	49.7	20.0323	49.7	21.247	49.7	33.1064	49.7	33.9586	49.7	45.8555	49.7	43.6502	49.7	148.6	49.7	141.805	49.7	7.3741	49.7	6.98025	49.7	68.9893	49.7	74.9526	49.7	53.669	49.7	52.8166	49.7	39.6535	49.7	41.0283
						49.8	24.2488	49.8	29.669	49.8	17.2657	49.8	17.8396	49.8	20.0411	49.8	21.2506	49.8	33.1177	49.8	33.9851	49.8	45.8899	49.8	43.6924	49.8	148.8	49.8	142.017	49.8	7.3885	49.8	6.9916	49.8	69.0066	49.8	74.9535	49.8	53.7517	49.8	52.9047	49.8	39.7181	49.8	41.0993
						49.9	24.2568	49.9	29.6735	49.9	17.2669	49.9	17.8457	49.9	20.0456	49.9	21.2543	49.9	33.125	49.9	34.0115	49.9	45.9262	49.9	43.7344	49.9	149.007	49.9	142.229	49.9	7.3955	49.9	7.00295	49.9	69.0268	49.9	74.9545	49.9	53.8364	49.9	52.9927	49.9	39.7834	49.9	41.1702
						50	24.2652	50	29.678	50	17.2812	50	17.8517	50	20.0516	50	21.2579	50	33.1337	50	34.0378	50	45.9651	50	43.7762	50	149.204	50	142.44	50	7.4036	50	7.01429	50	69.0488	50	74.9554	50	53.9261	50	53.0806	50	39.8542	50	41.2411
						50.1	24.275	50.1	29.6824	50.1	17.2915	50.1	17.8576	50.1	20.0563	50.1	21.2615	50.1	33.1417	50.1	34.0641	50.1	46.0017	50.1	43.818	50.1	149.401	50.1	142.652	50.1	7.4123	50.1	7.02562	50.1	69.0645	50.1	74.9564	50.1	54.0145	50.1	53.1684	50.1	39.926	50.1	41.312
						50.2	24.2848	50.2	29.6868	50.2	17.2945	50.2	17.8636	50.2	20.0598	50.2	21.2651	50.2	33.1489	50.2	34.0902	50.2	46.0396	50.2	43.8597	50.2	149.61	50.2	142.863	50.2	7.4232	50.2	7.03694	50.2	69.0814	50.2	74.9573	50.2	54.1075	50.2	53.2562	50.2	39.9969	50.2	41.3828
						50.3	24.2971	50.3	29.6911	50.3	17.3012	50.3	17.8695	50.3	20.0695	50.3	21.2686	50.3	33.1594	50.3	34.1162	50.3	46.0785	50.3	43.9012	50.3	149.812	50.3	143.074	50.3	7.4366	50.3	7.04825	50.3	69.0992	50.3	74.9582	50.3	54.1984	50.3	53.3439	50.3	40.066	50.3	41.4536
						50.4	24.3028	50.4	29.6954	50.4	17.3133	50.4	17.8753	50.4	20.0757	50.4	21.2722	50.4	33.1711	50.4	34.1421	50.4	46.1154	50.4	43.9427	50.4	150.006	50.4	143.285	50.4	7.4514	50.4	7.05956	50.4	69.1202	50.4	74.9591	50.4	54.2873	50.4	53.4316	50.4	40.1317	50.4	41.5243
						50.5	24.3146	50.5	29.6997	50.5	17.3154	50.5	17.8812	50.5	20.0807	50.5	21.2756	50.5	33.1793	50.5	34.168	50.5	46.1591	50.5	43.984	50.5	150.207	50.5	143.495	50.5	7.466	50.5	7.07085	50.5	69.1336	50.5	74.9599	50.5	54.378	50.5	53.5192	50.5	40.1976	50.5	41.595
						50.6	24.3272	50.6	29.704	50.6	17.3216	50.6	17.887	50.6	20.0905	50.6	21.2791	50.6	33.1905	50.6	34.1937	50.6	46.2029	50.6	44.0252	50.6	150.408	50.6	143.705	50.6	7.4803	50.6	7.08213	50.6	69.1484	50.6	74.9608	50.6	54.4645	50.6	53.6067	50.6	40.2689	50.6	41.6657
						50.7	24.3378	50.7	29.7082	50.7	17.3288	50.7	17.8927	50.7	20.0918	50.7	21.2826	50.7	33.201	50.7	34.2193	50.7	46.2405	50.7	44.0663	50.7	150.608	50.7	143.915	50.7	7.4895	50.7	7.0934	50.7	69.1694	50.7	74.9617	50.7	54.547	50.7	53.6942	50.7	40.3359	50.7	41.7363
						50.8	24.3498	50.8	29.7123	50.8	17.3439	50.8	17.8984	50.8	20.0974	50.8	21.286	50.8	33.2119	50.8	34.2449	50.8	46.2753	50.8	44.1073	50.8	150.8	50.8	144.125	50.8	7.5021	50.8	7.10467	50.8	69.1856	50.8	74.9625	50.8	54.6287	50.8	53.7816	50.8	40.4018	50.8	41.8069
						50.9	24.3626	50.9	29.7165	50.9	17.3531	50.9	17.9041	50.9	20.1059	50.9	21.2893	50.9	33.2227	50.9	34.2703	50.9	46.3154	50.9	44.1481	50.9	150.987	50.9	144.334	50.9	7.509	50.9	7.11592	50.9	69.2051	50.9	74.9633	50.9	54.7147	50.9	53.8689	50.9	40.4697	50.9	41.8774
						51	24.3718	51	29.7206	51	17.3632	51	17.9098	51	20.1119	51	21.2927	51	33.229	51	34.2957	51	46.3472	51	44.1889	51	151.177	51	144.544	51	7.5234	51	7.12717	51	69.2217	51	74.9642	51	54.8049	51	53.9562	51	40.5412	51	41.9479
						51.1	24.3794	51.1	29.7247	51.1	17.3703	51.1	17.9154	51.1	20.1137	51.1	21.296	51.1	33.2419	51.1	34.3209	51.1	46.3818	51.1	44.2295	51.1	151.369	51.1	144.752	51.1	7.5393	51.1	7.1384	51.1	69.2399	51.1	74.965	51.1	54.8882	51.1	54.0434	51.1	40.6116	51.1	42.0183
						51.2	24.3865	51.2	29.7287	51.2	17.3828	51.2	17.921	51.2	20.1145	51.2	21.2994	51.2	33.2498	51.2	34.3461	51.2	46.4216	51.2	44.2701	51.2	151.565	51.2	144.961	51.2	7.5504	51.2	7.14963	51.2	69.26	51.2	74.9658	51.2	54.9706	51.2	54.1305	51.2	40.6818	51.2	42.0887
						51.3	24.3931	51.3	29.7327	51.3	17.388	51.3	17.9266	51.3	20.1155	51.3	21.3026	51.3	33.2633	51.3	34.3712	51.3	46.4598	51.3	44.3105	51.3	151.762	51.3	145.17	51.3	7.5618	51.3	7.16084	51.3	69.2834	51.3	74.9665	51.3	55.0548	51.3	54.2176	51.3	40.7495	51.3	42.1591
						51.4	24.4034	51.4	29.7367	51.4	17.3952	51.4	17.9321	51.4	20.1188	51.4	21.3059	51.4	33.2705	51.4	34.3961	51.4	46.4984	51.4	44.3508	51.4	151.961	51.4	145.378	51.4	7.5756	51.4	7.17205	51.4	69.3025	51.4	74.9673	51.4	55.1437	51.4	54.3046	51.4	40.8215	51.4	42.2294
						51.5	24.4157	51.5	29.7406	51.5	17.4009	51.5	17.9376	51.5	20.1205	51.5	21.3091	51.5	33.2736	51.5	34.421	51.5	46.5333	51.5	44.391	51.5	152.159	51.5	145.586	51.5	7.5832	51.5	7.18325	51.5	69.3221	51.5	74.9681	51.5	55.2336	51.5	54.3916	51.5	40.892	51.5	42.2997
						51.6	24.4242	51.6	29.7446	51.6	17.403	51.6	17.9431	51.6	20.1268	51.6	21.3123	51.6	33.279	51.6	34.4458	51.6	46.5672	51.6	44.4311	51.6	152.361	51.6	145.794	51.6	7.5936	51.6	7.19444	51.6	69.3482	51.6	74.9688	51.6	55.32	51.6	54.4784	51.6	40.9677	51.6	42.3699
						51.7	24.4372	51.7	29.7485	51.7	17.4142	51.7	17.9485	51.7	20.1361	51.7	21.3155	51.7	33.2866	51.7	34.4705	51.7	46.6042	51.7	44.4711	51.7	152.557	51.7	146.001	51.7	7.6021	51.7	7.20562	51.7	69.3617	51.7	74.9696	51.7	55.4044	51.7	54.5652	51.7	41.0413	51.7	42.4401
						51.8	24.4465	51.8	29.7523	51.8	17.4266	51.8	17.9539	51.8	20.1345	51.8	21.3187	51.8	33.2949	51.8	34.4951	51.8	46.6398	51.8	44.511	51.8	152.743	51.8	146.208	51.8	7.618	51.8	7.21679	51.8	69.3822	51.8	74.9703	51.8	55.4887	51.8	54.652	51.8	41.1107	51.8	42.5102
						51.9	24.455	51.9	29.7561	51.9	17.4331	51.9	17.9593	51.9	20.135	51.9	21.3218	51.9	33.2988	51.9	34.5196	51.9	46.6761	51.9	44.5508	51.9	152.94	51.9	146.416	51.9	7.6299	51.9	7.22795	51.9	69.4001	51.9	74.971	51.9	55.5762	51.9	54.7387	51.9	41.1796	51.9	42.5803
						52	24.4609	52	29.7599	52	17.4438	52	17.9646	52	20.1439	52	21.3249	52	33.3045	52	34.544	52	46.7149	52	44.5904	52	153.144	52	146.622	52	7.6392	52	7.2391	52	69.4202	52	74.9717	52	55.6608	52	54.8253	52	41.2511	52	42.6504
						52.1	24.4676	52.1	29.7637	52.1	17.4462	52.1	17.9699	52.1	20.1458	52.1	21.328	52.1	33.3153	52.1	34.5684	52.1	46.7514	52.1	44.63	52.1	153.346	52.1	146.829	52.1	7.652	52.1	7.25025	52.1	69.4386	52.1	74.9724	52.1	55.7479	52.1	54.9119	52.1	41.3241	52.1	42.7204
						52.2	24.4741	52.2	29.7674	52.2	17.4474	52.2	17.9752	52.2	20.1491	52.2	21.3311	52.2	33.3218	52.2	34.5926	52.2	46.7842	52.2	44.6694	52.2	153.55	52.2	147.035	52.2	7.6632	52.2	7.26138	52.2	69.4568	52.2	74.9731	52.2	55.8308	52.2	54.9984	52.2	41.395	52.2	42.7904
						52.3	24.4825	52.3	29.7711	52.3	17.4585	52.3	17.9804	52.3	20.1496	52.3	21.3341	52.3	33.3272	52.3	34.6167	52.3	46.826	52.3	44.7088	52.3	153.762	52.3	147.241	52.3	7.674	52.3	7.2725	52.3	69.4811	52.3	74.9738	52.3	55.9131	52.3	55.0848	52.3	41.4678	52.3	42.8603
						52.4	24.493	52.4	29.7748	52.4	17.4653	52.4	17.9856	52.4	20.151	52.4	21.3371	52.4	33.3339	52.4	34.6408	52.4	46.8573	52.4	44.748	52.4	153.96	52.4	147.447	52.4	7.6901	52.4	7.28362	52.4	69.5004	52.4	74.9745	52.4	55.999	52.4	55.1711	52.4	41.536	52.4	42.9302
						52.5	24.4945	52.5	29.7784	52.5	17.4712	52.5	17.9908	52.5	20.1516	52.5	21.3401	52.5	33.3432	52.5	34.6647	52.5	46.8895	52.5	44.7871	52.5	154.15	52.5	147.653	52.5	7.6983	52.5	7.29472	52.5	69.5198	52.5	74.9751	52.5	56.0886	52.5	55.2574	52.5	41.6041	52.5	43.0001
						52.6	24.4966	52.6	29.7821	52.6	17.4798	52.6	17.996	52.6	20.158	52.6	21.3431	52.6	33.3536	52.6	34.6886	52.6	46.9212	52.6	44.8261	52.6	154.339	52.6	147.858	52.6	7.7119	52.6	7.30582	52.6	69.5345	52.6	74.9758	52.6	56.1749	52.6	55.3437	52.6	41.6741	52.6	43.0699
						52.7	24.5022	52.7	29.7856	52.7	17.4921	52.7	18.0011	52.7	20.1537	52.7	21.346	52.7	33.3628	52.7	34.7124	52.7	46.9516	52.7	44.865	52.7	154.538	52.7	148.063	52.7	7.7232	52.7	7.31691	52.7	69.5538	52.7	74.9764	52.7	56.2616	52.7	55.4299	52.7	41.7445	52.7	43.1397
						52.8	24.5151	52.8	29.7892	52.8	17.4966	52.8	18.0062	52.8	20.1498	52.8	21.349	52.8	33.3703	52.8	34.7361	52.8	46.9806	52.8	44.9039	52.8	154.727	52.8	148.268	52.8	7.7331	52.8	7.32798	52.8	69.5669	52.8	74.9771	52.8	56.345	52.8	55.516	52.8	41.8149	52.8	43.2094
						52.9	24.5263	52.9	29.7927	52.9	17.4981	52.9	18.0113	52.9	20.1543	52.9	21.3519	52.9	33.3746	52.9	34.7597	52.9	47.0132	52.9	44.9426	52.9	154.918	52.9	148.473	52.9	7.7486	52.9	7.33905	52.9	69.5826	52.9	74.9777	52.9	56.4287	52.9	55.602	52.9	41.887	52.9	43.2791
						53	24.5309	53	29.7962	53	17.5097	53	18.0163	53	20.1639	53	21.3547	53	33.384	53	34.7832	53	47.0506	53	44.9811	53	155.112	53	148.677	53	7.7667	53	7.35011	53	69.6046	53	74.9783	53	56.5211	53	55.688	53	41.9595	53	43.3487
						53.1	24.5392	53.1	29.7997	53.1	17.5184	53.1	18.0213	53.1	20.1677	53.1	21.3576	53.1	33.3963	53.1	34.8066	53.1	47.0868	53.1	45.0196	53.1	155.31	53.1	148.881	53.1	7.7803	53.1	7.36116	53.1	69.6211	53.1	74.9789	53.1	56.611	53.1	55.7739	53.1	42.0264	53.1	43.4183
						53.2	24.5481	53.2	29.8031	53.2	17.5206	53.2	18.0263	53.2	20.1699	53.2	21.3605	53.2	33.4079	53.2	34.8299	53.2	47.121	53.2	45.058	53.2	155.504	53.2	149.085	53.2	7.795	53.2	7.3722	53.2	69.6394	53.2	74.9795	53.2	56.6945	53.2	55.8598	53.2	42.0937	53.2	43.4879
						53.3	24.5616	53.3	29.8066	53.3	17.5281	53.3	18.0312	53.3	20.1723	53.3	21.3633	53.3	33.4165	53.3	34.8532	53.3	47.1583	53.3	45.0963	53.3	155.697	53.3	149.289	53.3	7.8073	53.3	7.38323	53.3	69.6562	53.3	74.9801	53.3	56.7844	53.3	55.9455	53.3	42.1602	53.3	43.5574
						53.4	24.5689	53.4	29.81	53.4	17.5349	53.4	18.0362	53.4	20.1757	53.4	21.3661	53.4	33.4236	53.4	34.8763	53.4	47.1934	53.4	45.1345	53.4	155.888	53.4	149.492	53.4	7.8214	53.4	7.39426	53.4	69.6746	53.4	74.9807	53.4	56.8701	53.4	56.0313	53.4	42.2272	53.4	43.6268
						53.5	24.5723	53.5	29.8133	53.5	17.54	53.5	18.0411	53.5	20.1771	53.5	21.3688	53.5	33.4269	53.5	34.8994	53.5	47.2251	53.5	45.1725	53.5	156.082	53.5	149.696	53.5	7.8346	53.5	7.40527	53.5	69.6941	53.5	74.9813	53.5	56.955	53.5	56.1169	53.5	42.2956	53.5	43.6963
						53.6	24.5831	53.6	29.8166	53.6	17.547	53.6	18.0459	53.6	20.1826	53.6	21.3716	53.6	33.4374	53.6	34.9224	53.6	47.2583	53.6	45.2105	53.6	156.268	53.6	149.898	53.6	7.8476	53.6	7.41627	53.6	69.7172	53.6	74.9818	53.6	57.0354	53.6	56.2025	53.6	42.3672	53.6	43.7657
						53.7	24.5846	53.7	29.82	53.7	17.5558	53.7	18.0508	53.7	20.1812	53.7	21.3743	53.7	33.445	53.7	34.9453	53.7	47.2921	53.7	45.2484	53.7	156.46	53.7	150.101	53.7	7.8595	53.7	7.42727	53.7	69.729	53.7	74.9824	53.7	57.1237	53.7	56.2881	53.7	42.433	53.7	43.835
						53.8	24.59	53.8	29.8233	53.8	17.5571	53.8	18.0556	53.8	20.1792	53.8	21.377	53.8	33.4525	53.8	34.9681	53.8	47.3272	53.8	45.2861	53.8	156.657	53.8	150.304	53.8	7.8717	53.8	7.43825	53.8	69.7518	53.8	74.983	53.8	57.209	53.8	56.3735	53.8	42.4994	53.8	43.9043
						53.9	24.5981	53.9	29.8265	53.9	17.5601	53.9	18.0603	53.9	20.1838	53.9	21.3797	53.9	33.4573	53.9	34.9908	53.9	47.3554	53.9	45.3238	53.9	156.854	53.9	150.506	53.9	7.8822	53.9	7.44923	53.9	69.774	53.9	74.9835	53.9	57.2944	53.9	56.459	53.9	42.5685	53.9	43.9736
						54	24.6077	54	29.8297	54	17.5671	54	18.0651	54	20.1868	54	21.3824	54	33.4672	54	35.0134	54	47.3867	54	45.3613	54	157.052	54	150.708	54	7.8939	54	7.4602	54	69.796	54	74.984	54	57.3779	54	56.5443	54	42.6345	54	44.0428
						54.1	24.6165	54.1	29.8329	54.1	17.5796	54.1	18.0698	54.1	20.1914	54.1	21.385	54.1	33.4701	54.1	35.036	54.1	47.4219	54.1	45.3988	54.1	157.245	54.1	150.91	54.1	7.9063	54.1	7.47115	54.1	69.8175	54.1	74.9846	54.1	57.4598	54.1	56.6296	54.1	42.6998	54.1	44.112
						54.2	24.6185	54.2	29.8361	54.2	17.5922	54.2	18.0745	54.2	20.1959	54.2	21.3877	54.2	33.4784	54.2	35.0585	54.2	47.4511	54.2	45.4361	54.2	157.432	54.2	151.111	54.2	7.9176	54.2	7.4821	54.2	69.8408	54.2	74.9851	54.2	57.5458	54.2	56.7148	54.2	42.768	54.2	44.1812
						54.3	24.6237	54.3	29.8393	54.3	17.6004	54.3	18.0792	54.3	20.2046	54.3	21.3903	54.3	33.4793	54.3	35.0808	54.3	47.4815	54.3	45.4734	54.3	157.63	54.3	151.313	54.3	7.9293	54.3	7.49304	54.3	69.8589	54.3	74.9856	54.3	57.6281	54.3	56.8	54.3	42.8397	54.3	44.2503
						54.4	24.6305	54.4	29.8424	54.4	17.6085	54.4	18.0838	54.4	20.2095	54.4	21.3928	54.4	33.4848	54.4	35.1031	54.4	47.5125	54.4	45.5105	54.4	157.817	54.4	151.514	54.4	7.9441	54.4	7.50397	54.4	69.8769	54.4	74.9861	54.4	57.7112	54.4	56.885	54.4	42.9065	54.4	44.3193
						54.5	24.6362	54.5	29.8455	54.5	17.6118	54.5	18.0884	54.5	20.2095	54.5	21.3954	54.5	33.4906	54.5	35.1253	54.5	47.5447	54.5	45.5476	54.5	157.999	54.5	151.715	54.5	7.956	54.5	7.5149	54.5	69.897	54.5	74.9866	54.5	57.7919	54.5	56.9701	54.5	42.9757	54.5	44.3883
						54.6	24.6457	54.6	29.8486	54.6	17.6202	54.6	18.093	54.6	20.214	54.6	21.398	54.6	33.4934	54.6	35.1474	54.6	47.5773	54.6	45.5845	54.6	158.185	54.6	151.915	54.6	7.967	54.6	7.52581	54.6	69.9154	54.6	74.9871	54.6	57.8771	54.6	57.055	54.6	43.0468	54.6	44.4573
						54.7	24.6526	54.7	29.8516	54.7	17.6298	54.7	18.0976	54.7	20.2183	54.7	21.4005	54.7	33.4987	54.7	35.1695	54.7	47.6095	54.7	45.6213	54.7	158.37	54.7	152.116	54.7	7.9812	54.7	7.53671	54.7	69.9297	54.7	74.9876	54.7	57.9642	54.7	57.1399	54.7	43.1182	54.7	44.5262
						54.8	24.6532	54.8	29.8547	54.8	17.6344	54.8	18.1021	54.8	20.2177	54.8	21.403	54.8	33.5013	54.8	35.1915	54.8	47.6461	54.8	45.6581	54.8	158.557	54.8	152.316	54.8	7.9977	54.8	7.54761	54.8	69.9539	54.8	74.9881	54.8	58.0499	54.8	57.2248	54.8	43.1828	54.8	44.5951
						54.9	24.6606	54.9	29.8577	54.9	17.636	54.9	18.1066	54.9	20.2204	54.9	21.4055	54.9	33.5045	54.9	35.2133	54.9	47.6729	54.9	45.6947	54.9	158.742	54.9	152.516	54.9	8.0131	54.9	7.55849	54.9	69.9737	54.9	74.9885	54.9	58.1341	54.9	57.3096	54.9	43.2527	54.9	44.664
						55	24.6637	55	29.8607	55	17.6351	55	18.1111	55	20.2311	55	21.408	55	33.5146	55	35.2351	55	47.703	55	45.7313	55	158.929	55	152.716	55	8.0244	55	7.56937	55	69.9959	55	74.989	55	58.2184	55	57.3943	55	43.3224	55	44.7328
						55.1	24.6689	55.1	29.8636	55.1	17.6374	55.1	18.1155	55.1	20.2351	55.1	21.4104	55.1	33.5222	55.1	35.2568	55.1	47.7369	55.1	45.7677	55.1	159.118	55.1	152.915	55.1	8.0367	55.1	7.58023	55.1	70.0116	55.1	74.9895	55.1	58.3028	55.1	57.4789	55.1	43.3858	55.1	44.8016
						55.2	24.675	55.2	29.8666	55.2	17.642	55.2	18.12	55.2	20.2375	55.2	21.4128	55.2	33.5277	55.2	35.2784	55.2	47.768	55.2	45.804	55.2	159.303	55.2	153.114	55.2	8.0506	55.2	7.59109	55.2	70.0273	55.2	74.9899	55.2	58.3887	55.2	57.5635	55.2	43.4487	55.2	44.8703
						55.3	24.6841	55.3	29.8695	55.3	17.6453	55.3	18.1244	55.3	20.2415	55.3	21.4153	55.3	33.5329	55.3	35.3	55.3	47.8001	55.3	45.8403	55.3	159.479	55.3	153.313	55.3	8.0568	55.3	7.60194	55.3	70.0467	55.3	74.9904	55.3	58.4789	55.3	57.648	55.3	43.5148	55.3	44.939
						55.4	24.6982	55.4	29.8724	55.4	17.6498	55.4	18.1288	55.4	20.2468	55.4	21.4177	55.4	33.5392	55.4	35.3214	55.4	47.833	55.4	45.8764	55.4	159.668	55.4	153.512	55.4	8.0678	55.4	7.61278	55.4	70.0629	55.4	74.9908	55.4	58.5648	55.4	57.7325	55.4	43.5782	55.4	45.0076
						55.5	24.7053	55.5	29.8752	55.5	17.6544	55.5	18.1331	55.5	20.2513	55.5	21.42	55.5	33.5457	55.5	35.3428	55.5	47.8647	55.5	45.9125	55.5	159.856	55.5	153.711	55.5	8.0826	55.5	7.62361	55.5	70.0797	55.5	74.9912	55.5	58.6503	55.5	57.8169	55.5	43.6393	55.5	45.0763
						55.6	24.7181	55.6	29.8781	55.6	17.662	55.6	18.1374	55.6	20.2547	55.6	21.4224	55.6	33.5508	55.6	35.3641	55.6	47.8898	55.6	45.9484	55.6	160.045	55.6	153.909	55.6	8.0961	55.6	7.63443	55.6	70.0931	55.6	74.9917	55.6	58.735	55.6	57.9012	55.6	43.7053	55.6	45.1448
						55.7	24.7274	55.7	29.8809	55.7	17.6643	55.7	18.1417	55.7	20.2579	55.7	21.4247	55.7	33.5565	55.7	35.3853	55.7	47.9217	55.7	45.9843	55.7	160.225	55.7	154.107	55.7	8.104	55.7	7.64525	55.7	70.1137	55.7	74.9921	55.7	58.8179	55.7	57.9855	55.7	43.7718	55.7	45.2133
						55.8	24.7347	55.8	29.8837	55.8	17.6713	55.8	18.146	55.8	20.2489	55.8	21.4271	55.8	33.5618	55.8	35.4065	55.8	47.9545	55.8	46.02	55.8	160.402	55.8	154.305	55.8	8.1146	55.8	7.65605	55.8	70.1354	55.8	74.9925	55.8	58.9046	55.8	58.0697	55.8	43.8374	55.8	45.2818
						55.9	24.7465	55.9	29.8864	55.9	17.6785	55.9	18.1503	55.9	20.2533	55.9	21.4294	55.9	33.5656	55.9	35.4275	55.9	47.9877	55.9	46.0557	55.9	160.588	55.9	154.503	55.9	8.121	55.9	7.66685	55.9	70.15	55.9	74.9929	55.9	58.9872	55.9	58.1539	55.9	43.9073	55.9	45.3503
						56	24.7555	56	29.8892	56	17.6869	56	18.1545	56	20.2561	56	21.4317	56	33.5712	56	35.4485	56	48.016	56	46.0912	56	160.781	56	154.7	56	8.1346	56	7.67763	56	70.1684	56	74.9933	56	59.0747	56	58.238	56	43.9747	56	45.4187
						56.1	24.7674	56.1	29.8919	56.1	17.6907	56.1	18.1587	56.1	20.2579	56.1	21.4339	56.1	33.579	56.1	35.4694	56.1	48.0442	56.1	46.1267	56.1	160.971	56.1	154.897	56.1	8.1527	56.1	7.68841	56.1	70.184	56.1	74.9937	56.1	59.1602	56.1	58.322	56.1	44.0347	56.1	45.487
						56.2	24.7717	56.2	29.8946	56.2	17.6906	56.2	18.1629	56.2	20.2623	56.2	21.4362	56.2	33.5904	56.2	35.4902	56.2	48.0771	56.2	46.162	56.2	161.157	56.2	155.094	56.2	8.1671	56.2	7.69918	56.2	70.2003	56.2	74.9941	56.2	59.2456	56.2	58.4059	56.2	44.0977	56.2	45.5553
						56.3	24.7829	56.3	29.8973	56.3	17.6917	56.3	18.167	56.3	20.2632	56.3	21.4384	56.3	33.5985	56.3	35.5109	56.3	48.1058	56.3	46.1973	56.3	161.347	56.3	155.291	56.3	8.1829	56.3	7.70994	56.3	70.2211	56.3	74.9945	56.3	59.3235	56.3	58.4898	56.3	44.1629	56.3	45.6236
						56.4	24.7871	56.4	29.9	56.4	17.6977	56.4	18.1712	56.4	20.2659	56.4	21.4406	56.4	33.6035	56.4	35.5316	56.4	48.1378	56.4	46.2325	56.4	161.529	56.4	155.487	56.4	8.1975	56.4	7.72069	56.4	70.2419	56.4	74.9949	56.4	59.4038	56.4	58.5737	56.4	44.231	56.4	45.6919
						56.5	24.7937	56.5	29.9026	56.5	17.7101	56.5	18.1753	56.5	20.2663	56.5	21.4428	56.5	33.6066	56.5	35.5522	56.5	48.1702	56.5	46.2675	56.5	161.716	56.5	155.683	56.5	8.2107	56.5	7.73143	56.5	70.2589	56.5	74.9953	56.5	59.4901	56.5	58.6575	56.5	44.2956	56.5	45.76
						56.6	24.8009	56.6	29.9053	56.6	17.7135	56.6	18.1793	56.6	20.2599	56.6	21.445	56.6	33.6081	56.6	35.5727	56.6	48.1955	56.6	46.3025	56.6	161.899	56.6	155.879	56.6	8.2218	56.6	7.74216	56.6	70.2815	56.6	74.9956	56.6	59.573	56.6	58.7412	56.6	44.3602	56.6	45.8282
						56.7	24.81	56.7	29.9079	56.7	17.7128	56.7	18.1834	56.7	20.2599	56.7	21.4472	56.7	33.62	56.7	35.5931	56.7	48.2241	56.7	46.3374	56.7	162.08	56.7	156.075	56.7	8.2376	56.7	7.75288	56.7	70.2958	56.7	74.996	56.7	59.6581	56.7	58.8248	56.7	44.4257	56.7	45.8963
						56.8	24.8199	56.8	29.9104	56.8	17.7092	56.8	18.1874	56.8	20.2571	56.8	21.4493	56.8	33.6231	56.8	35.6134	56.8	48.2529	56.8	46.3722	56.8	162.26	56.8	156.271	56.8	8.2518	56.8	7.7636	56.8	70.3098	56.8	74.9964	56.8	59.7425	56.8	58.9084	56.8	44.4882	56.8	45.9644
						56.9	24.8242	56.9	29.913	56.9	17.713	56.9	18.1914	56.9	20.2536	56.9	21.4515	56.9	33.633	56.9	35.6337	56.9	48.2847	56.9	46.4069	56.9	162.448	56.9	156.466	56.9	8.2719	56.9	7.7743	56.9	70.3301	56.9	74.9967	56.9	59.8269	56.9	58.992	56.9	44.5497	56.9	46.0324
						57	24.8332	57	29.9155	57	17.7169	57	18.1954	57	20.2627	57	21.4536	57	33.635	57	35.6539	57	48.3141	57	46.4415	57	162.641	57	156.661	57	8.2994	57	7.785	57	70.3421	57	74.9971	57	59.9091	57	59.0754	57	44.6163	57	46.1004
						57.1	24.8434	57.1	29.9181	57.1	17.7149	57.1	18.1994	57.1	20.2674	57.1	21.4557	57.1	33.6448	57.1	35.674	57.1	48.3435	57.1	46.4759	57.1	162.831	57.1	156.856	57.1	8.3099	57.1	7.79569	57.1	70.3598	57.1	74.9974	57.1	59.9977	57.1	59.1588	57.1	44.6942	57.1	46.1683
						57.2	24.8517	57.2	29.9206	57.2	17.7226	57.2	18.2033	57.2	20.2699	57.2	21.4578	57.2	33.6501	57.2	35.694	57.2	48.3695	57.2	46.5104	57.2	163.025	57.2	157.051	57.2	8.3264	57.2	7.80636	57.2	70.3719	57.2	74.9977	57.2	60.0877	57.2	59.2422	57.2	44.7594	57.2	46.2363
						57.3	24.8559	57.3	29.923	57.3	17.7199	57.3	18.2072	57.3	20.2708	57.3	21.4598	57.3	33.6513	57.3	35.714	57.3	48.4035	57.3	46.5447	57.3	163.216	57.3	157.245	57.3	8.3434	57.3	7.81703	57.3	70.3838	57.3	74.9981	57.3	60.1716	57.3	59.3254	57.3	44.8204	57.3	46.3041
						57.4	24.8662	57.4	29.9255	57.4	17.72	57.4	18.2111	57.4	20.2766	57.4	21.4619	57.4	33.6619	57.4	35.7338	57.4	48.447	57.4	46.5789	57.4	163.394	57.4	157.439	57.4	8.3603	57.4	7.82769	57.4	70.4031	57.4	74.9984	57.4	60.2508	57.4	59.4087	57.4	44.8774	57.4	46.3719
						57.5	24.8697	57.5	29.9279	57.5	17.7317	57.5	18.215	57.5	20.277	57.5	21.464	57.5	33.6659	57.5	35.7537	57.5	48.4838	57.5	46.613	57.5	163.576	57.5	157.633	57.5	8.3778	57.5	7.83835	57.5	70.4175	57.5	74.9987	57.5	60.3366	57.5	59.4918	57.5	44.939	57.5	46.4397
						57.6	24.8776	57.6	29.9304	57.6	17.7308	57.6	18.2189	57.6	20.2784	57.6	21.466	57.6	33.6802	57.6	35.7734	57.6	48.5092	57.6	46.647	57.6	163.757	57.6	157.827	57.6	8.3957	57.6	7.84899	57.6	70.4348	57.6	74.9991	57.6	60.4232	57.6	59.5749	57.6	45.0012	57.6	46.5075
						57.7	24.8877	57.7	29.9328	57.7	17.7402	57.7	18.2227	57.7	20.2807	57.7	21.468	57.7	33.6886	57.7	35.793	57.7	48.5361	57.7	46.681	57.7	163.935	57.7	158.021	57.7	8.4061	57.7	7.85962	57.7	70.4533	57.7	74.9994	57.7	60.5071	57.7	59.6579	57.7	45.0664	57.7	46.5752
						57.8	24.8922	57.8	29.9351	57.8	17.7463	57.8	18.2265	57.8	20.2908	57.8	21.47	57.8	33.6947	57.8	35.8126	57.8	48.563	57.8	46.7148	57.8	164.111	57.8	158.214	57.8	8.4206	57.8	7.87025	57.8	70.4727	57.8	74.9997	57.8	60.5871	57.8	59.7409	57.8	45.1281	57.8	46.6429
						57.9	24.908	57.9	29.9375	57.9	17.7407	57.9	18.2303	57.9	20.3029	57.9	21.4719	57.9	33.7036	57.9	35.8321	57.9	48.5969	57.9	46.7486	57.9	164.282	57.9	158.407	57.9	8.4322	57.9	7.88087	57.9	70.4935	57.9	75	57.9	60.6648	57.9	59.8238	57.9	45.1946	57.9	46.7105
						58	24.9175	58	29.9398	58	17.7383	58	18.234	58	20.3023	58	21.4739	58	33.7066	58	35.8515	58	48.6379	58	46.7822	58	164.461	58	158.6	58	8.4482	58	7.89147	58	70.5116	58	75.0003	58	60.7455	58	59.9067	58	45.2551	58	46.7781
						58.1	24.9339	58.1	29.9422	58.1	17.7432	58.1	18.2378	58.1	20.307	58.1	21.4759	58.1	33.7077	58.1	35.8709	58.1	48.6711	58.1	46.8158	58.1	164.647	58.1	158.793	58.1	8.4612	58.1	7.90207	58.1	70.531	58.1	75.0006	58.1	60.8427	58.1	59.9895	58.1	45.3073	58.1	46.8456
						58.2	24.9413	58.2	29.9445	58.2	17.76	58.2	18.2415	58.2	20.3106	58.2	21.4778	58.2	33.7138	58.2	35.8901	58.2	48.6947	58.2	46.8493	58.2	164.836	58.2	158.985	58.2	8.4695	58.2	7.91266	58.2	70.5478	58.2	75.0009	58.2	60.9293	58.2	60.0722	58.2	45.3713	58.2	46.9131
						58.3	24.9483	58.3	29.9468	58.3	17.7647	58.3	18.2452	58.3	20.312	58.3	21.4797	58.3	33.7134	58.3	35.9094	58.3	48.7266	58.3	46.8826	58.3	165.02	58.3	159.177	58.3	8.4799	58.3	7.92324	58.3	70.5655	58.3	75.0012	58.3	61.0026	58.3	60.1548	58.3	45.4415	58.3	46.9806
						58.4	24.9539	58.4	29.949	58.4	17.7584	58.4	18.2489	58.4	20.3227	58.4	21.4816	58.4	33.7153	58.4	35.9285	58.4	48.7635	58.4	46.9159	58.4	165.209	58.4	159.369	58.4	8.4948	58.4	7.93381	58.4	70.5968	58.4	75.0015	58.4	61.0853	58.4	60.2375	58.4	45.5043	58.4	47.048
						58.5	24.9731	58.5	29.9513	58.5	17.7742	58.5	18.2525	58.5	20.3392	58.5	21.4835	58.5	33.7209	58.5	35.9475	58.5	48.7937	58.5	46.9491	58.5	165.386	58.5	159.561	58.5	8.5215	58.5	7.94438	58.5	70.6048	58.5	75.0018	58.5	61.1635	58.5	60.32	58.5	45.5733	58.5	47.1154
						58.6	24.9829	58.6	29.9535	58.6	17.7742	58.6	18.2562	58.6	20.3392	58.6	21.4854	58.6	33.7272	58.6	35.9665	58.6	48.8164	58.6	46.9822	58.6	165.553	58.6	159.752	58.6	8.5392	58.6	7.95493	58.6	70.6164	58.6	75.0021	58.6	61.2485	58.6	60.4025	58.6	45.633	58.6	47.1827
						58.7	24.9974	58.7	29.9557	58.7	17.7789	58.7	18.2598	58.7	20.3313	58.7	21.4872	58.7	33.7365	58.7	35.9854	58.7	48.8537	58.7	47.0153	58.7	165.723	58.7	159.944	58.7	8.5531	58.7	7.96548	58.7	70.6337	58.7	75.0023	58.7	61.3334	58.7	60.4849	58.7	45.7064	58.7	47.25
						58.8	25.0152	58.8	29.958	58.8	17.7913	58.8	18.2633	58.8	20.3205	58.8	21.4891	58.8	33.7455	58.8	36.0043	58.8	48.895	58.8	47.0482	58.8	165.898	58.8	160.135	58.8	8.5638	58.8	7.97601	58.8	70.6417	58.8	75.0026	58.8	61.4304	58.8	60.5672	58.8	45.7709	58.8	47.3173
						58.9	25.03	58.9	29.9601	58.9	17.793	58.9	18.2669	58.9	20.3156	58.9	21.4909	58.9	33.754	58.9	36.023	58.9	48.9121	58.9	47.081	58.9	166.083	58.9	160.325	58.9	8.5784	58.9	7.98654	58.9	70.6639	58.9	75.0029	58.9	61.5291	58.9	60.6495	58.9	45.8272	58.9	47.3845
						59	25.0516	59	29.9623	59	17.7974	59	18.2705	59	20.2782	59	21.4927	59	33.7703	59	36.0417	59	48.953	59	47.1138	59	166.277	59	160.516	59	8.5876	59	7.99706	59	70.6759	59	75.0031	59	61.6158	59	60.7318	59	45.9038	59	47.4517
						59.1	25.067	59.1	29.9644	59.1	17.8015	59.1	18.274	59.1	20.2777	59.1	21.4945	59.1	33.7778	59.1	36.0603	59.1	48.9994	59.1	47.1464	59.1	166.48	59.1	160.706	59.1	8.595	59.1	8.00757	59.1	70.6639	59.1	75.0034	59.1	61.6358	59.1	60.8139	59.1	45.9038	59.1	47.5188
						59.2	25.0529	59.2	29.9666	59.2	17.8087	59.2	18.2775	59.2	20.2704	59.2	21.4963	59.2	33.7797	59.2	36.0789	59.2	49.0402	59.2	47.179	59.2	166.673	59.2	160.897	59.2	8.5956	59.2	8.01808	59.2	70.6639	59.2	75.0037	59.2	61.6158	59.2	60.8961	59.2	45.9008	59.2	47.5859
						59.3		59.3	29.9687	59.3		59.3	18.281	59.3		59.3	21.4981	59.3		59.3	36.0974	59.3		59.3	47.2115	59.3		59.3	161.087	59.3		59.3	8.02857	59.3		59.3	75.0039	59.3		59.3	60.9781	59.3		59.3	47.653
						59.4		59.4	29.9708	59.4		59.4	18.2844	59.4		59.4	21.4999	59.4		59.4	36.1158	59.4		59.4	47.2439	59.4		59.4	161.276	59.4		59.4	8.03905	59.4		59.4	75.0042	59.4		59.4	61.0601	59.4		59.4	47.72
						59.5		59.5	29.9729	59.5		59.5	18.2879	59.5		59.5	21.5016	59.5		59.5	36.1341	59.5		59.5	47.2762	59.5		59.5	161.466	59.5		59.5	8.04953	59.5		59.5	75.0044	59.5		59.5	61.142	59.5		59.5	47.787
						59.6		59.6	29.9749	59.6		59.6	18.2913	59.6		59.6	21.5033	59.6		59.6	36.1524	59.6		59.6	47.3084	59.6		59.6	161.655	59.6		59.6	8.06	59.6		59.6	75.0047	59.6		59.6	61.2239	59.6		59.6	47.8539
						59.7		59.7	29.977	59.7		59.7	18.2947	59.7		59.7	21.5051	59.7		59.7	36.1706	59.7		59.7	47.3405	59.7		59.7	161.844	59.7		59.7	8.07045	59.7		59.7	75.0049	59.7		59.7	61.3057	59.7		59.7	47.9208
						59.8		59.8	29.979	59.8		59.8	18.2981	59.8		59.8	21.5068	59.8		59.8	36.1887	59.8		59.8	47.3725	59.8		59.8	162.033	59.8		59.8	8.0809	59.8		59.8	75.0051	59.8		59.8	61.3875	59.8		59.8	47.9877
						59.9		59.9	29.981	59.9		59.9	18.3015	59.9		59.9	21.5085	59.9		59.9	36.2067	59.9		59.9	47.4045	59.9		59.9	162.222	59.9		59.9	8.09134	59.9		59.9	75.0054	59.9		59.9	61.4692	59.9		59.9	48.0545
						60		60	29.983	60		60	18.3048	60		60	21.5101	60		60	36.2247	60		60	47.4364	60		60	162.41	60		60	8.10178	60		60	75.0056	60		60	61.5508	60		60	48.1213
						60.1		60.1	29.983	60.1		60.1	18.3048	60.1		60.1	21.5101	60.1		60.1	36.2247	60.1		60.1	47.4364	60.1		60.1	162.41	60.1		60.1	8.10178	60.1		60.1	75.0056	60.1		60.1	61.5508	60.1		60.1	48.1213
						60.2		60.2	29.7875	60.2		60.2	18.2298	60.2		60.2	21.3948	60.2		60.2	36.136	60.2		60.2	47.3515	60.2		60.2	162.309	60.2		60.2	8.09859	60.2		60.2	74.4256	60.2		60.2	61.5358	60.2		60.2	48.1081
						60.3		60.3	29.5933	60.3		60.3	18.155	60.3		60.3	21.28	60.3		60.3	36.0476	60.3		60.3	47.2669	60.3		60.3	162.208	60.3		60.3	8.09541	60.3		60.3	73.8501	60.3		60.3	61.5209	60.3		60.3	48.0949
						60.4		60.4	29.4003	60.4		60.4	18.0806	60.4		60.4	21.1659	60.4		60.4	35.9595	60.4		60.4	47.1823	60.4		60.4	162.108	60.4		60.4	8.09223	60.4		60.4	73.279	60.4		60.4	61.5059	60.4		60.4	48.0818
						60.5		60.5	29.2086	60.5		60.5	18.0064	60.5		60.5	21.0524	60.5		60.5	35.8716	60.5		60.5	47.098	60.5		60.5	162.007	60.5		60.5	8.08905	60.5		60.5	72.7123	60.5		60.5	61.491	60.5		60.5	48.0686
						60.6		60.6	29.0181	60.6		60.6	17.9326	60.6		60.6	20.9395	60.6		60.6	35.7841	60.6		60.6	47.0138	60.6		60.6	161.907	60.6		60.6	8.08588	60.6		60.6	72.15	60.6		60.6	61.476	60.6		60.6	48.0555
						60.7		60.7	28.8289	60.7		60.7	17.859	60.7		60.7	20.8271	60.7		60.7	35.6967	60.7		60.7	46.9297	60.7		60.7	161.806	60.7		60.7	8.0827	60.7		60.7	71.5921	60.7		60.7	61.4611	60.7		60.7	48.0424
						60.8		60.8	28.6409	60.8		60.8	17.7858	60.8		60.8	20.7154	60.8		60.8	35.6097	60.8		60.8	46.8458	60.8		60.8	161.706	60.8		60.8	8.07952	60.8		60.8	71.0385	60.8		60.8	61.4462	60.8		60.8	48.0292
						60.9		60.9	28.4542	60.9		60.9	17.7129	60.9		60.9	20.6043	60.9		60.9	35.5229	60.9		60.9	46.7621	60.9		60.9	161.605	60.9		60.9	8.07635	60.9		60.9	70.4891	60.9		60.9	61.4312	60.9		60.9	48.0161
						61		61	28.2686	61		61	17.6403	61		61	20.4938	61		61	35.4363	61		61	46.6785	61		61	161.505	61		61	8.07318	61		61	69.944	61		61	61.4163	61		61	48.003
						61.1		61.1	28.0843	61.1		61.1	17.5679	61.1		61.1	20.3839	61.1		61.1	35.3501	61.1		61.1	46.5951	61.1		61.1	161.405	61.1		61.1	8.07001	61.1		61.1	69.4032	61.1		61.1	61.4014	61.1		61.1	47.9899
						61.2		61.2	27.9012	61.2		61.2	17.4959	61.2		61.2	20.2746	61.2		61.2	35.2641	61.2		61.2	46.5119	61.2		61.2	161.304	61.2		61.2	8.06684	61.2		61.2	68.8665	61.2		61.2	61.3865	61.2		61.2	47.9768
						61.3		61.3	27.7192	61.3		61.3	17.4241	61.3		61.3	20.1658	61.3		61.3	35.1784	61.3		61.3	46.4287	61.3		61.3	161.204	61.3		61.3	8.06367	61.3		61.3	68.334	61.3		61.3	61.3716	61.3		61.3	47.9636
						61.4		61.4	27.5385	61.4		61.4	17.3527	61.4		61.4	20.0577	61.4		61.4	35.0929	61.4		61.4	46.3458	61.4		61.4	161.104	61.4		61.4	8.0605	61.4		61.4	67.8055	61.4		61.4	61.3567	61.4		61.4	47.9505
						61.5		61.5	27.3589	61.5		61.5	17.2815	61.5		61.5	19.9501	61.5		61.5	35.0076	61.5		61.5	46.263	61.5		61.5	161.004	61.5		61.5	8.05733	61.5		61.5	67.2812	61.5		61.5	61.3417	61.5		61.5	47.9374
						61.6		61.6	27.1805	61.6		61.6	17.2107	61.6		61.6	19.8431	61.6		61.6	34.9227	61.6		61.6	46.1803	61.6		61.6	160.904	61.6		61.6	8.05417	61.6		61.6	66.7609	61.6		61.6	61.3268	61.6		61.6	47.9243
						61.7		61.7	27.0033	61.7		61.7	17.1401	61.7		61.7	19.7367	61.7		61.7	34.838	61.7		61.7	46.0978	61.7		61.7	160.804	61.7		61.7	8.05101	61.7		61.7	66.2447	61.7		61.7	61.3119	61.7		61.7	47.9112
						61.8	19.7727	61.8	26.8272	61.8	17.2387	61.8	17.0698	61.8	19.0532	61.8	19.6308	61.8	31.3795	61.8	34.7535	61.8	48.7469	61.8	46.0155	61.8	167.23	61.8	160.705	61.8	9.36732	61.8	8.04784	61.8	49.8897	61.8	65.7324	61.8	63.1159	61.8	61.297	61.8	47.4271	61.8	47.8981
						61.9	19.5481	61.9	26.6523	61.9	17.0174	61.9	16.9998	61.9	18.9346	61.9	19.5255	61.9	31.5263	61.9	34.6693	61.9	48.7469	61.9	45.9333	61.9	167.089	61.9	160.605	61.9	9.36732	61.9	8.04468	61.9	48.6539	61.9	65.2241	61.9	62.9429	61.9	61.2822	61.9	47.2703	61.9	47.885
						62	19.2244	62	26.4785	62	16.91	62	16.9301	62	18.8883	62	19.4208	62	31.57	62	34.5854	62	48.7581	62	45.8513	62	167.007	62	160.505	62	9.2345	62	8.04152	62	47.3826	62	64.7197	62	62.8519	62	61.2673	62	47.192	62	47.8719
						62.1	18.8891	62.1	26.3058	62.1	16.8229	62.1	16.8607	62.1	18.6355	62.1	19.3166	62.1	31.6601	62.1	34.5017	62.1	48.8258	62.1	45.7694	62.1	166.933	62.1	160.406	62.1	9.1584	62.1	8.03836	62.1	46.3734	62.1	64.2192	62.1	62.7568	62.1	61.2524	62.1	47.0405	62.1	47.8588
						62.2	18.5377	62.2	26.1343	62.2	16.6838	62.2	16.7916	62.2	18.4054	62.2	19.213	62.2	31.6736	62.2	34.4183	62.2	48.7469	62.2	45.6876	62.2	166.726	62.2	160.306	62.2	9.134	62.2	8.0352	62.2	45.2783	62.2	63.7226	62.2	62.5719	62.2	61.2375	62.2	46.9579	62.2	47.8458
						62.3	18.1283	62.3	25.9639	62.3	16.5112	62.3	16.7227	62.3	18.2357	62.3	19.11	62.3	31.7042	62.3	34.3351	62.3	48.7469	62.3	45.6061	62.3	166.536	62.3	160.206	62.3	9.02051	62.3	8.03205	62.3	44.1363	62.3	63.2299	62.3	62.4612	62.3	61.2226	62.3	46.9478	62.3	47.8327
						62.4	17.7875	62.4	25.7946	62.4	16.4613	62.4	16.6541	62.4	18.1294	62.4	19.0074	62.4	31.7562	62.4	34.2522	62.4	48.6002	62.4	45.5246	62.4	166.37	62.4	160.107	62.4	9.0192	62.4	8.02889	62.4	42.98	62.4	62.7409	62.4	62.3532	62.4	61.2077	62.4	46.8746	62.4	47.8196
						62.5	17.485	62.5	25.6264	62.5	16.2761	62.5	16.5858	62.5	18.0425	62.5	18.9055	62.5	31.7562	62.5	34.1695	62.5	48.5628	62.5	45.4434	62.5	166.217	62.5	160.008	62.5	8.9651	62.5	8.02574	62.5	41.9491	62.5	62.2557	62.5	62.224	62.5	61.1929	62.5	46.8053	62.5	47.8065
						62.6	17.1849	62.6	25.4593	62.6	16.1491	62.6	16.5178	62.6	17.8313	62.6	18.8041	62.6	31.7195	62.6	34.0871	62.6	48.4811	62.6	45.3622	62.6	166.028	62.6	159.908	62.6	8.8221	62.6	8.02259	62.6	41.0689	62.6	61.7743	62.6	62.1844	62.6	61.178	62.6	46.7818	62.6	47.7935
						62.7	16.9193	62.7	25.2933	62.7	16.0463	62.7	16.4501	62.7	17.6549	62.7	18.7033	62.7	31.7218	62.7	34.0049	62.7	48.3502	62.7	45.2812	62.7	165.821	62.7	159.809	62.7	8.7713	62.7	8.01943	62.7	40.2247	62.7	61.2966	62.7	62.1847	62.7	61.1631	62.7	46.758	62.7	47.7804
						62.8	16.5826	62.8	25.1284	62.8	15.882	62.8	16.3826	62.8	17.4055	62.8	18.6029	62.8	31.5789	62.8	33.9229	62.8	48.3022	62.8	45.2004	62.8	165.644	62.8	159.71	62.8	8.7617	62.8	8.01628	62.8	39.4445	62.8	60.8226	62.8	62.194	62.8	61.1483	62.8	46.793	62.8	47.7673
						62.9	16.3329	62.9	24.9645	62.9	15.7469	62.9	16.3154	62.9	17.2825	62.9	18.5032	62.9	31.4962	62.9	33.8412	62.9	48.2237	62.9	45.1198	62.9	165.448	62.9	159.611	62.9	8.8053	62.9	8.01314	62.9	38.622	62.9	60.3523	62.9	62.1526	62.9	61.1334	62.9	46.8298	62.9	47.7543
						63	16.0208	63	24.8017	63	15.5843	63	16.2486	63	17.1298	63	18.4039	63	31.3209	63	33.7598	63	48.0537	63	45.0392	63	165.254	63	159.512	63	8.7825	63	8.00999	63	37.8743	63	59.8856	63	62.1157	63	61.1186	63	46.7741	63	47.7412
						63.1	15.6494	63.1	24.64	63.1	15.5487	63.1	16.1819	63.1	16.9381	63.1	18.3052	63.1	31.1826	63.1	33.6786	63.1	47.9843	63.1	44.9588	63.1	165.04	63.1	159.413	63.1	8.742	63.1	8.00684	63.1	37.1302	63.1	59.4225	63.1	62.0403	63.1	61.1037	63.1	46.7431	63.1	47.7282
						63.2	15.366	63.2	24.4793	63.2	15.5466	63.2	16.1156	63.2	16.7758	63.2	18.207	63.2	30.9943	63.2	33.5976	63.2	47.8783	63.2	44.8786	63.2	164.855	63.2	159.314	63.2	8.7892	63.2	8.0037	63.2	36.5037	63.2	58.963	63.2	62.003	63.2	61.0889	63.2	46.6947	63.2	47.7151
						63.3	15.0572	63.3	24.3197	63.3	15.4641	63.3	16.0495	63.3	16.6108	63.3	18.1094	63.3	30.8371	63.3	33.5169	63.3	47.7892	63.3	44.7985	63.3	164.662	63.3	159.215	63.3	8.759	63.3	8.00055	63.3	35.8252	63.3	58.507	63.3	61.9678	63.3	61.074	63.3	46.663	63.3	47.7021
						63.4	14.7776	63.4	24.1611	63.4	15.3086	63.4	15.9837	63.4	16.4068	63.4	18.0122	63.4	30.705	63.4	33.4364	63.4	47.6967	63.4	44.7186	63.4	164.482	63.4	159.116	63.4	8.798	63.4	7.99741	63.4	35.2336	63.4	58.0546	63.4	61.9346	63.4	61.0592	63.4	46.6514	63.4	47.689
						63.5	14.5265	63.5	24.0036	63.5	15.1641	63.5	15.9181	63.5	16.2093	63.5	17.9156	63.5	30.6026	63.5	33.3561	63.5	47.6067	63.5	44.6388	63.5	164.305	63.5	159.017	63.5	8.8016	63.5	7.99427	63.5	34.5569	63.5	57.6057	63.5	61.8806	63.5	61.0443	63.5	46.6397	63.5	47.676
						63.6	14.2969	63.6	23.847	63.6	15.0304	63.6	15.8529	63.6	15.9683	63.6	17.8195	63.6	30.5167	63.6	33.2761	63.6	47.5071	63.6	44.5592	63.6	164.12	63.6	158.919	63.6	8.7913	63.6	7.99113	63.6	33.9882	63.6	57.1602	63.6	61.8805	63.6	61.0295	63.6	46.6478	63.6	47.663
						63.7	14.0514	63.7	23.6916	63.7	14.9504	63.7	15.7879	63.7	15.7862	63.7	17.724	63.7	30.3849	63.7	33.1963	63.7	47.4266	63.7	44.4797	63.7	163.939	63.7	158.82	63.7	8.7986	63.7	7.98799	63.7	33.4102	63.7	56.7182	63.7	61.8634	63.7	61.0147	63.7	46.6201	63.7	47.6499
						63.8	13.802	63.8	23.5371	63.8	14.8761	63.8	15.7231	63.8	15.6113	63.8	17.6289	63.8	30.2304	63.8	33.1168	63.8	47.3288	63.8	44.4004	63.8	163.771	63.8	158.722	63.8	8.8053	63.8	7.98485	63.8	32.8824	63.8	56.2796	63.8	61.8249	63.8	60.9999	63.8	46.5994	63.8	47.6369
						63.9	13.5754	63.9	23.3836	63.9	14.8089	63.9	15.6586	63.9	15.447	63.9	17.5343	63.9	30.1114	63.9	33.0375	63.9	47.239	63.9	44.3212	63.9	163.617	63.9	158.623	63.9	8.7875	63.9	7.98171	63.9	32.3562	63.9	55.8444	63.9	61.7873	63.9	60.985	63.9	46.5739	63.9	47.6239
						64	13.3493	64	23.2311	64	14.7626	64	15.5944	64	15.2456	64	17.4403	64	29.9624	64	32.9584	64	47.1322	64	44.2421	64	163.448	64	158.525	64	8.7813	64	7.97858	64	31.8432	64	55.4125	64	61.7754	64	60.9702	64	46.5628	64	47.6109
						64.1	13.145	64.1	23.0796	64.1	14.709	64.1	15.5305	64.1	15.0828	64.1	17.3468	64.1	29.8401	64.1	32.8796	64.1	47.0205	64.1	44.1632	64.1	163.277	64.1	158.426	64.1	8.785	64.1	7.97544	64.1	31.3693	64.1	54.984	64.1	61.7562	64.1	60.9554	64.1	46.5577	64.1	47.5979
						64.2	12.9267	64.2	22.9291	64.2	14.6443	64.2	15.4668	64.2	14.932	64.2	17.2537	64.2	29.6935	64.2	32.801	64.2	46.9348	64.2	44.0844	64.2	163.107	64.2	158.328	64.2	8.7889	64.2	7.97231	64.2	30.9329	64.2	54.5588	64.2	61.7336	64.2	60.9406	64.2	46.5305	64.2	47.5849
						64.3	12.734	64.3	22.7796	64.3	14.5573	64.3	15.4034	64.3	14.7591	64.3	17.1612	64.3	29.5528	64.3	32.7226	64.3	46.8295	64.3	44.0058	64.3	162.943	64.3	158.23	64.3	8.7593	64.3	7.96918	64.3	30.5228	64.3	54.137	64.3	61.6971	64.3	60.9258	64.3	46.5244	64.3	47.5718
						64.4	12.5788	64.4	22.6311	64.4	14.464	64.4	15.3402	64.4	14.6137	64.4	17.0691	64.4	29.4259	64.4	32.6444	64.4	46.7459	64.4	43.9274	64.4	162.781	64.4	158.132	64.4	8.7652	64.4	7.96605	64.4	30.104	64.4	53.7183	64.4	61.671	64.4	60.911	64.4	46.5227	64.4	47.5588
						64.5	12.4125	64.5	22.4835	64.5	14.4137	64.5	15.2773	64.5	14.4682	64.5	16.9776	64.5	29.2803	64.5	32.5665	64.5	46.6414	64.5	43.849	64.5	162.59	64.5	158.033	64.5	8.7609	64.5	7.96292	64.5	29.6916	64.5	53.3029	64.5	61.6543	64.5	60.8962	64.5	46.5231	64.5	47.5458
						64.6	12.2421	64.6	22.3369	64.6	14.3277	64.6	15.2147	64.6	14.307	64.6	16.8865	64.6	29.1469	64.6	32.4888	64.6	46.5361	64.6	43.7709	64.6	162.405	64.6	157.935	64.6	8.7673	64.6	7.95979	64.6	29.3096	64.6	52.8907	64.6	61.6312	64.6	60.8814	64.6	46.5194	64.6	47.5328
						64.7	12.0976	64.7	22.1913	64.7	14.2593	64.7	15.1523	64.7	14.1383	64.7	16.7959	64.7	29.0246	64.7	32.4113	64.7	46.4434	64.7	43.6928	64.7	162.221	64.7	157.837	64.7	8.7585	64.7	7.95666	64.7	28.9943	64.7	52.4817	64.7	61.6112	64.7	60.8666	64.7	46.5222	64.7	47.5198
						64.8	11.931	64.8	22.0466	64.8	14.1821	64.8	15.0901	64.8	13.981	64.8	16.7059	64.8	28.8925	64.8	32.3341	64.8	46.3563	64.8	43.615	64.8	162.037	64.8	157.739	64.8	8.7391	64.8	7.95354	64.8	28.6528	64.8	52.0759	64.8	61.5972	64.8	60.8518	64.8	46.5198	64.8	47.5069
						64.9	11.7984	64.9	21.9028	64.9	14.099	64.9	15.0283	64.9	13.8311	64.9	16.6163	64.9	28.7611	64.9	32.2571	64.9	46.2625	64.9	43.5372	64.9	161.85	64.9	157.642	64.9	8.7278	64.9	7.95041	64.9	28.3207	64.9	51.6732	64.9	61.5803	64.9	60.837	64.9	46.5273	64.9	47.4939
						65	11.6633	65	21.76	65	14.014	65	14.9666	65	13.6658	65	16.5271	65	28.6226	65	32.1803	65	46.1606	65	43.4596	65	161.666	65	157.544	65	8.7227	65	7.94729	65	28.0052	65	51.2736	65	61.5643	65	60.8222	65	46.5116	65	47.4809
						65.1	11.545	65.1	21.6181	65.1	13.9025	65.1	14.9053	65.1	13.4944	65.1	16.4385	65.1	28.5002	65.1	32.1037	65.1	46.0615	65.1	43.3822	65.1	161.499	65.1	157.446	65.1	8.72	65.1	7.94417	65.1	27.716	65.1	50.8771	65.1	61.5491	65.1	60.8075	65.1	46.5041	65.1	47.4679
						65.2	11.428	65.2	21.4771	65.2	13.791	65.2	14.8442	65.2	13.3377	65.2	16.3503	65.2	28.3672	65.2	32.0274	65.2	45.9712	65.2	43.3048	65.2	161.326	65.2	157.348	65.2	8.7185	65.2	7.94105	65.2	27.4585	65.2	50.4837	65.2	61.5408	65.2	60.7927	65.2	46.4804	65.2	47.4549
						65.3	11.3031	65.3	21.3371	65.3	13.6605	65.3	14.7833	65.3	13.1704	65.3	16.2626	65.3	28.2244	65.3	31.9513	65.3	45.8771	65.3	43.2277	65.3	161.15	65.3	157.251	65.3	8.7174	65.3	7.93793	65.3	27.217	65.3	50.0933	65.3	61.5314	65.3	60.7779	65.3	46.4633	65.3	47.442
						65.4	11.1867	65.4	21.1979	65.4	13.5201	65.4	14.7227	65.4	13.0192	65.4	16.1754	65.4	28.0919	65.4	31.8754	65.4	45.7888	65.4	43.1506	65.4	160.975	65.4	157.153	65.4	8.7143	65.4	7.93481	65.4	26.9739	65.4	49.7059	65.4	61.5219	65.4	60.7632	65.4	46.4426	65.4	47.429
						65.5	11.0815	65.5	21.0597	65.5	13.3851	65.5	14.6623	65.5	12.8568	65.5	16.0886	65.5	27.9622	65.5	31.7997	65.5	45.7	65.5	43.0738	65.5	160.81	65.5	157.056	65.5	8.7155	65.5	7.93169	65.5	26.77	65.5	49.3215	65.5	61.5132	65.5	60.7484	65.5	46.4235	65.5	47.416
						65.6	10.9769	65.6	20.9224	65.6	13.2637	65.6	14.6022	65.6	12.71	65.6	16.0023	65.6	27.8286	65.6	31.7243	65.6	45.6029	65.6	42.997	65.6	160.632	65.6	156.958	65.6	8.7078	65.6	7.92858	65.6	26.5589	65.6	48.9401	65.6	61.497	65.6	60.7336	65.6	46.4141	65.6	47.4031
						65.7	10.8705	65.7	20.786	65.7	13.129	65.7	14.5423	65.7	12.5459	65.7	15.9165	65.7	27.7037	65.7	31.649	65.7	45.5128	65.7	42.9204	65.7	160.46	65.7	156.861	65.7	8.7041	65.7	7.92546	65.7	26.3694	65.7	48.5617	65.7	61.4821	65.7	60.7189	65.7	46.4015	65.7	47.3901
						65.8	10.7617	65.8	20.6504	65.8	13.0274	65.8	14.4827	65.8	12.4218	65.8	15.8311	65.8	27.5778	65.8	31.574	65.8	45.4227	65.8	42.844	65.8	160.28	65.8	156.763	65.8	8.6979	65.8	7.92235	65.8	26.1739	65.8	48.1862	65.8	61.4685	65.8	60.7041	65.8	46.3909	65.8	47.3772
						65.9	10.6675	65.9	20.5158	65.9	12.8993	65.9	14.4233	65.9	12.2771	65.9	15.7462	65.9	27.4453	65.9	31.4992	65.9	45.3263	65.9	42.7676	65.9	160.111	65.9	156.666	65.9	8.696	65.9	7.91924	65.9	26.0051	65.9	47.8135	65.9	61.4553	65.9	60.6894	65.9	46.3847	65.9	47.3642
						66	10.5603	66	20.382	66	12.7661	66	14.3641	66	12.1311	66	15.6618	66	27.3212	66	31.4246	66	45.2333	66	42.6915	66	159.943	66	156.569	66	8.695	66	7.91613	66	25.8175	66	47.4438	66	61.4267	66	60.6746	66	46.3734	66	47.3513
						66.1	10.4722	66.1	20.2491	66.1	12.6308	66.1	14.3052	66.1	11.9588	66.1	15.5778	66.1	27.2041	66.1	31.3502	66.1	45.1412	66.1	42.6154	66.1	159.773	66.1	156.472	66.1	8.6861	66.1	7.91302	66.1	25.6336	66.1	47.0769	66.1	61.4064	66.1	60.6599	66.1	46.363	66.1	47.3383
						66.2	10.3814	66.2	20.1171	66.2	12.5228	66.2	14.2466	66.2	11.8145	66.2	15.4942	66.2	27.0789	66.2	31.2761	66.2	45.0484	66.2	42.5395	66.2	159.609	66.2	156.375	66.2	8.6809	66.2	7.90991	66.2	25.4733	66.2	46.7129	66.2	61.3813	66.2	60.6451	66.2	46.3651	66.2	47.3254
						66.3	10.3063	66.3	19.9859	66.3	12.4077	66.3	14.1882	66.3	11.6811	66.3	15.4111	66.3	26.9597	66.3	31.2021	66.3	44.9471	66.3	42.4638	66.3	159.448	66.3	156.278	66.3	8.6796	66.3	7.9068	66.3	25.3001	66.3	46.3517	66.3	61.3573	66.3	60.6304	66.3	46.3533	66.3	47.3124
						66.4	10.2145	66.4	19.8556	66.4	12.3009	66.4	14.13	66.4	11.56	66.4	15.3285	66.4	26.8364	66.4	31.1284	66.4	44.8617	66.4	42.3882	66.4	159.281	66.4	156.181	66.4	8.6829	66.4	7.9037	66.4	25.1705	66.4	45.9932	66.4	61.3369	66.4	60.6157	66.4	46.3424	66.4	47.2995
						66.5	10.1468	66.5	19.7261	66.5	12.1986	66.5	14.072	66.5	11.4444	66.5	15.2462	66.5	26.7113	66.5	31.0549	66.5	44.7654	66.5	42.3127	66.5	159.114	66.5	156.084	66.5	8.6734	66.5	7.90059	66.5	25.0408	66.5	45.6375	66.5	61.3213	66.5	60.6009	66.5	46.329	66.5	47.2866
						66.6	10.0666	66.6	19.5975	66.6	12.1297	66.6	14.0143	66.6	11.3167	66.6	15.1645	66.6	26.5891	66.6	30.9816	66.6	44.6695	66.6	42.2373	66.6	158.946	66.6	155.987	66.6	8.6665	66.6	7.89749	66.6	24.912	66.6	45.2846	66.6	61.3001	66.6	60.5862	66.6	46.3226	66.6	47.2737
						66.7	9.9874	66.7	19.4697	66.7	12.0522	66.7	13.9568	66.7	11.2048	66.7	15.0831	66.7	26.4665	66.7	30.9085	66.7	44.572	66.7	42.1621	66.7	158.778	66.7	155.89	66.7	8.6569	66.7	7.89439	66.7	24.7913	66.7	44.9345	66.7	61.2817	66.7	60.5715	66.7	46.3175	66.7	47.2607
						66.8	9.9068	66.8	19.3427	66.8	11.9791	66.8	13.8996	66.8	11.1089	66.8	15.0022	66.8	26.3461	66.8	30.8356	66.8	44.4735	66.8	42.0871	66.8	158.617	66.8	155.794	66.8	8.6628	66.8	7.89129	66.8	24.6667	66.8	44.587	66.8	61.2661	66.8	60.5568	66.8	46.3201	66.8	47.2478
						66.9	9.8304	66.9	19.2166	66.9	11.914	66.9	13.8426	66.9	11.033	66.9	14.9218	66.9	26.223	66.9	30.7629	66.9	44.3756	66.9	42.0122	66.9	158.455	66.9	155.697	66.9	8.6569	66.9	7.88819	66.9	24.5511	66.9	44.2422	66.9	61.2544	66.9	60.5421	66.9	46.3075	66.9	47.2349
						67	9.7515	67	19.0913	67	11.8307	67	13.7859	67	10.9327	67	14.8417	67	26.0974	67	30.6904	67	44.2757	67	41.9374	67	158.292	67	155.601	67	8.6578	67	7.88509	67	24.4329	67	43.9001	67	61.2382	67	60.5274	67	46.2929	67	47.222
						67.1	9.6879	67.1	18.9668	67.1	11.7757	67.1	13.7293	67.1	10.8392	67.1	14.7621	67.1	25.9857	67.1	30.6181	67.1	44.1796	67.1	41.8627	67.1	158.131	67.1	155.504	67.1	8.6586	67.1	7.88199	67.1	24.3206	67.1	43.5606	67.1	61.2174	67.1	60.5127	67.1	46.2993	67.1	47.2091
						67.2	9.6333	67.2	18.8431	67.2	11.7102	67.2	13.673	67.2	10.7488	67.2	14.6829	67.2	25.8681	67.2	30.5461	67.2	44.0846	67.2	41.7882	67.2	157.962	67.2	155.408	67.2	8.6533	67.2	7.87889	67.2	24.2247	67.2	43.2237	67.2	61.2018	67.2	60.498	67.2	46.2978	67.2	47.1962
						67.3	9.565	67.3	18.7203	67.3	11.6711	67.3	13.617	67.3	10.6508	67.3	14.6042	67.3	25.7496	67.3	30.4742	67.3	43.9976	67.3	41.7139	67.3	157.8	67.3	155.311	67.3	8.6408	67.3	7.8758	67.3	24.1494	67.3	42.8895	67.3	61.1878	67.3	60.4832	67.3	46.2968	67.3	47.1833
						67.4	9.5206	67.4	18.5982	67.4	11.6181	67.4	13.5611	67.4	10.5825	67.4	14.5259	67.4	25.6323	67.4	30.4026	67.4	43.9085	67.4	41.6396	67.4	157.64	67.4	155.215	67.4	8.6331	67.4	7.8727	67.4	24.0621	67.4	42.5578	67.4	61.1665	67.4	60.4686	67.4	46.2892	67.4	47.1704
						67.5	9.4621	67.5	18.4769	67.5	11.5496	67.5	13.5055	67.5	10.5036	67.5	14.448	67.5	25.5136	67.5	30.3311	67.5	43.8152	67.5	41.5655	67.5	157.478	67.5	155.119	67.5	8.6385	67.5	7.86961	67.5	23.9535	67.5	42.2287	67.5	61.1547	67.5	60.4539	67.5	46.2853	67.5	47.1575
						67.6	9.4204	67.6	18.3564	67.6	11.4683	67.6	13.4501	67.6	10.4279	67.6	14.3705	67.6	25.4012	67.6	30.2599	67.6	43.7174	67.6	41.4916	67.6	157.318	67.6	155.022	67.6	8.6503	67.6	7.86652	67.6	23.8439	67.6	41.9022	67.6	61.1391	67.6	60.4392	67.6	46.2876	67.6	47.1446
						67.7	9.3757	67.7	18.2368	67.7	11.3996	67.7	13.395	67.7	10.3345	67.7	14.2934	67.7	25.2815	67.7	30.1888	67.7	43.6271	67.7	41.4177	67.7	157.16	67.7	154.926	67.7	8.6716	67.7	7.86343	67.7	23.7494	67.7	41.5782	67.7	61.1274	67.7	60.4245	67.7	46.2909	67.7	47.1317
						67.8	9.3329	67.8	18.1178	67.8	11.3199	67.8	13.3401	67.8	10.2428	67.8	14.2167	67.8	25.1625	67.8	30.118	67.8	43.5368	67.8	41.3441	67.8	156.996	67.8	154.83	67.8	8.6864	67.8	7.86034	67.8	23.6569	67.8	41.2566	67.8	61.121	67.8	60.4098	67.8	46.294	67.8	47.1188
						67.9	9.2791	67.9	17.9997	67.9	11.2507	67.9	13.2854	67.9	10.1519	67.9	14.1405	67.9	25.0477	67.9	30.0473	67.9	43.437	67.9	41.2705	67.9	156.825	67.9	154.734	67.9	8.694	67.9	7.85725	67.9	23.5776	67.9	40.9376	67.9	61.1052	67.9	60.3951	67.9	46.2867	67.9	47.1059
						68	9.2388	68	17.8823	68	11.1868	68	13.2309	68	10.0835	68	14.0646	68	24.9361	68	29.9769	68	43.3395	68	41.1971	68	156.665	68	154.638	68	8.7139	68	7.85417	68	23.5065	68	40.621	68	61.0939	68	60.3805	68	46.2875	68	47.093
						68.1	9.1893	68.1	17.7657	68.1	11.1122	68.1	13.1766	68.1	10.0115	68.1	13.9892	68.1	24.818	68.1	29.9066	68.1	43.2396	68.1	41.1238	68.1	156.504	68.1	154.542	68.1	8.7292	68.1	7.85108	68.1	23.4204	68.1	40.3069	68.1	61.0823	68.1	60.3658	68.1	46.2858	68.1	47.0802
						68.2	9.1426	68.2	17.6499	68.2	11.0752	68.2	13.1226	68.2	9.9229	68.2	13.9142	68.2	24.7087	68.2	29.8366	68.2	43.1411	68.2	41.0506	68.2	156.353	68.2	154.446	68.2	8.7385	68.2	7.848	68.2	23.306	68.2	39.9952	68.2	61.069	68.2	60.3511	68.2	46.2656	68.2	47.0673
						68.3	9.0815	68.3	17.5348	68.3	11.0388	68.3	13.0688	68.3	9.868	68.3	13.8395	68.3	24.5961	68.3	29.7667	68.3	43.0443	68.3	40.9776	68.3	156.191	68.3	154.351	68.3	8.7458	68.3	7.84491	68.3	23.1946	68.3	39.6859	68.3	61.0594	68.3	60.3365	68.3	46.2612	68.3	47.0544
						68.4	9.0229	68.4	17.4204	68.4	10.9856	68.4	13.0152	68.4	9.7946	68.4	13.7653	68.4	24.4894	68.4	29.6971	68.4	42.956	68.4	40.9048	68.4	156.027	68.4	154.255	68.4	8.7504	68.4	7.84183	68.4	23.1306	68.4	39.379	68.4	61.0464	68.4	60.3218	68.4	46.2499	68.4	47.0416
						68.5	8.9707	68.5	17.3069	68.5	10.8766	68.5	12.9618	68.5	9.7332	68.5	13.6915	68.5	24.3703	68.5	29.6276	68.5	42.8623	68.5	40.832	68.5	155.862	68.5	154.159	68.5	8.7439	68.5	7.83875	68.5	23.0597	68.5	39.0745	68.5	61.0328	68.5	60.3071	68.5	46.2448	68.5	47.0287
						68.6	8.9223	68.6	17.194	68.6	10.7782	68.6	12.9087	68.6	9.6609	68.6	13.618	68.6	24.2495	68.6	29.5584	68.6	42.7733	68.6	40.7594	68.6	155.705	68.6	154.064	68.6	8.7334	68.6	7.83567	68.6	22.9941	68.6	38.7724	68.6	61.0207	68.6	60.2925	68.6	46.2356	68.6	47.0159
						68.7	8.8707	68.7	17.0819	68.7	10.7537	68.7	12.8558	68.7	9.568	68.7	13.545	68.7	24.1427	68.7	29.4893	68.7	42.6781	68.7	40.6869	68.7	155.549	68.7	153.968	68.7	8.7049	68.7	7.8326	68.7	22.9245	68.7	38.4725	68.7	61.0048	68.7	60.2778	68.7	46.2306	68.7	47.003
						68.8	8.8326	68.8	16.9705	68.8	10.7411	68.8	12.803	68.8	9.5454	68.8	13.4724	68.8	24.0297	68.8	29.4204	68.8	42.5793	68.8	40.6146	68.8	155.388	68.8	153.873	68.8	8.6526	68.8	7.82952	68.8	22.859	68.8	38.175	68.8	60.9923	68.8	60.2632	68.8	46.2202	68.8	46.9902
						68.9	8.7949	68.9	16.8598	68.9	10.6821	68.9	12.7505	68.9	9.5901	68.9	13.4001	68.9	23.9171	68.9	29.3518	68.9	42.4955	68.9	40.5424	68.9	155.239	68.9	153.777	68.9	8.5941	68.9	7.82644	68.9	22.7793	68.9	37.8798	68.9	60.9772	68.9	60.2486	68.9	46.2201	68.9	46.9773
						69	8.7532	69	16.7499	69	10.7462	69	12.6982	69	9.7441	69	13.3282	69	23.805	69	29.2833	69	42.406	69	40.4703	69	155.083	69	153.682	69	8.5446	69	7.82337	69	22.709	69	37.5869	69	60.9626	69	60.2339	69	46.2205	69	46.9645
						69.1	8.7146	69.1	16.6407	69.1	10.9814	69.1	12.6462	69.1	9.9476	69.1	13.2567	69.1	23.7001	69.1	29.215	69.1	42.3223	69.1	40.3984	69.1	154.927	69.1	153.587	69.1	8.4858	69.1	7.8203	69.1	22.6289	69.1	37.2962	69.1	60.9532	69.1	60.2193	69.1	46.2219	69.1	46.9516
						69.2	8.6883	69.2	16.5322	69.2	11.4001	69.2	12.5943	69.2	9.9489	69.2	13.1856	69.2	23.5956	69.2	29.1469	69.2	42.2328	69.2	40.3265	69.2	154.764	69.2	153.491	69.2	8.5035	69.2	7.81722	69.2	22.5521	69.2	37.0078	69.2	60.943	69.2	60.2047	69.2	46.2232	69.2	46.9388
						69.3	8.655	69.3	16.4244	69.3	11.67	69.3	12.5427	69.3	9.64473	69.3	13.1149	69.3	23.4875	69.3	29.079	69.3	42.1601	69.3	40.2549	69.3	154.61	69.3	153.396	69.3	8.53469	69.3	7.81415	69.3	22.4809	69.3	36.7217	69.3	60.948	69.3	60.19	69.3	46.2169	69.3	46.926
						69.4	8.6107	69.4	16.3173	69.4	10.8548	69.4	12.4912	69.4	9.0046	69.4	13.0446	69.4	23.3875	69.4	29.0112	69.4	42.033	69.4	40.1833	69.4	154.465	69.4	153.301	69.4	8.5004	69.4	7.81108	69.4	22.4281	69.4	36.4377	69.4	60.9324	69.4	60.1754	69.4	46.2116	69.4	46.9131
						69.5	8.5776	69.5	16.2109	69.5	10.2958	69.5	12.44	69.5	8.4582	69.5	12.9746	69.5	23.29	69.5	28.9437	69.5	41.9405	69.5	40.1119	69.5	154.294	69.5	153.206	69.5	8.3909	69.5	7.80801	69.5	22.3755	69.5	36.1559	69.5	60.9014	69.5	60.1608	69.5	46.1991	69.5	46.9003
						69.6	8.5162	69.6	16.1052	69.6	10.3036	69.6	12.389	69.6	8.5319	69.6	12.905	69.6	23.1921	69.6	28.8764	69.6	41.8559	69.6	40.0406	69.6	154.132	69.6	153.111	69.6	8.363	69.6	7.80495	69.6	22.3151	69.6	35.8763	69.6	60.8856	69.6	60.1462	69.6	46.1944	69.6	46.8875
						69.7	8.4924	69.7	16.0002	69.7	10.3818	69.7	12.3382	69.7	8.6695	69.7	12.8358	69.7	23.1054	69.7	28.8092	69.7	41.7632	69.7	39.9695	69.7	153.982	69.7	153.016	69.7	8.3546	69.7	7.80188	69.7	22.2687	69.7	35.5989	69.7	60.8993	69.7	60.1315	69.7	46.1965	69.7	46.8747
						69.8	8.5088	69.8	15.8958	69.8	10.3125	69.8	12.2876	69.8	8.57329	69.8	12.7669	69.8	22.9994	69.8	28.7422	69.8	41.6747	69.8	39.8984	69.8	153.826	69.8	152.921	69.8	8.3834	69.8	7.79882	69.8	22.2178	69.8	35.3236	69.8	60.9304	69.8	60.1169	69.8	46.2288	69.8	46.8619
						69.9	8.5245	69.9	15.7922	69.9	10.2572	69.9	12.2372	69.9	8.5786	69.9	12.6985	69.9	22.9087	69.9	28.6754	69.9	41.6099	69.9	39.8275	69.9	153.664	69.9	152.826	69.9	8.4359	69.9	7.79575	69.9	22.121	69.9	35.0504	69.9	60.9203	69.9	60.1023	69.9	46.2058	69.9	46.8491
						70	8.5603	70	15.6892	70	10.1642	70	12.187	70	8.4873	70	12.6304	70	22.7478	70	28.6088	70	41.5086	70	39.7568	70	153.527	70	152.732	70	8.4615	70	7.79269	70	22.1071	70	34.7794	70	60.9099	70	60.0877	70	46.1942	70	46.8362
						70.1	8.5427	70.1	15.5869	70.1	10.1333	70.1	12.1371	70.1	8.4543	70.1	12.5626	70.1	22.6112	70.1	28.5424	70.1	41.4029	70.1	39.6861	70.1	153.287	70.1	152.637	70.1	8.4341	70.1	7.78963	70.1	22.1379	70.1	34.5105	70.1	60.9506	70.1	60.0731	70.1	46.1568	70.1	46.8235
						70.2	8.5095	70.2	15.4853	70.2	10.3262	70.2	12.0873	70.2	8.5612	70.2	12.4952	70.2	22.5213	70.2	28.4762	70.2	41.3796	70.2	39.6156	70.2	153.123	70.2	152.542	70.2	8.4591	70.2	7.78657	70.2	22.028	70.2	34.2436	70.2	60.8901	70.2	60.0585	70.2	46.1083	70.2	46.8107
						70.3	8.4979	70.3	15.3843	70.3	10.267	70.3	12.0377	70.3	8.5102	70.3	12.4282	70.3	22.4829	70.3	28.4102	70.3	41.3137	70.3	39.5453	70.3	152.884	70.3	152.448	70.3	8.44091	70.3	7.78351	70.3	21.9901	70.3	33.9788	70.3	60.8454	70.3	60.0439	70.3	46.0955	70.3	46.7978
						70.4	8.4171	70.4	15.284	70.4	10.1983	70.4	11.9884	70.4	8.4239	70.4	12.3615	70.4	22.3675	70.4	28.3443	70.4	41.2269	70.4	39.475	70.4	152.696	70.4	152.353	70.4	8.5507	70.4	7.78045	70.4	21.9459	70.4	33.716	70.4	60.8804	70.4	60.0293	70.4	46.1666	70.4	46.7851
						70.5	8.3046	70.5	15.1843	70.5	10.1232	70.5	11.9392	70.5	8.3688	70.5	12.2952	70.5	22.261	70.5	28.2786	70.5	41.0547	70.5	39.4049	70.5	152.616	70.5	152.259	70.5	8.5304	70.5	7.7774	70.5	21.8883	70.5	33.4553	70.5	60.8646	70.5	60.0148	70.5	46.1402	70.5	46.7723
						70.6	8.3401	70.6	15.0853	70.6	9.9872	70.6	11.8903	70.6	8.3208	70.6	12.2293	70.6	22.1613	70.6	28.2131	70.6	40.9229	70.6	39.3349	70.6	152.547	70.6	152.164	70.6	8.5294	70.6	7.77434	70.6	21.9447	70.6	33.1966	70.6	60.8763	70.6	60.0002	70.6	46.1593	70.6	46.7595
						70.7	8.3301	70.7	14.9869	70.7	9.9774	70.7	11.8415	70.7	8.2402	70.7	12.1637	70.7	22.0509	70.7	28.1478	70.7	40.8685	70.7	39.2651	70.7	152.306	70.7	152.07	70.7	8.5769	70.7	7.77129	70.7	22.1202	70.7	32.9399	70.7	60.9092	70.7	59.9856	70.7	46.1584	70.7	46.7467
						70.8	8.27201	70.8	14.8892	70.8	9.8947	70.8	11.7929	70.8	8.2106	70.8	12.0985	70.8	22.0395	70.8	28.0826	70.8	40.7866	70.8	39.1953	70.8	152.201	70.8	151.976	70.8	8.66882	70.8	7.76824	70.8	22.2835	70.8	32.6852	70.8	60.8644	70.8	59.971	70.8	46.0476	70.8	46.7339
						70.9	8.2636	70.9	14.7921	70.9	9.728	70.9	11.7446	70.9	8.055	70.9	12.0336	70.9	21.8835	70.9	28.0177	70.9	40.8105	70.9	39.1257	70.9	152.443	70.9	151.881	70.9	8.7592	70.9	7.76518	70.9	22.2214	70.9	32.4324	70.9	60.7961	70.9	59.9564	70.9	46.0838	70.9	46.7212
						71	8.2341	71	14.6957	71	8.5407	71	11.6964	71	6.6201	71	11.969	71	22.0689	71	27.9529	71	40.953	71	39.0562	71	152.46	71	151.787	71	7.8417	71	7.76213	71	21.434	71	32.1816	71	60.7715	71	59.9419	71	46.0615	71	46.7084
						71.1	8.1819	71.1	14.5998	71.1	13.9455	71.1	11.6485	71.1	11.5216	71.1	11.9048	71.1	22.1377	71.1	27.8883	71.1	40.9481	71.1	38.9869	71.1	152.548	71.1	151.693	71.1	8.2009	71.1	7.75908	71.1	20.4036	71.1	31.9328	71.1	60.7386	71.1	59.9273	71.1	46.0646	71.1	46.6956
						71.2	8.1454	71.2	14.5046	71.2	10.4257	71.2	11.6007	71.2	12.3563	71.2	11.841	71.2	22.006	71.2	27.8239	71.2	40.8693	71.2	38.9177	71.2	151.781	71.2	151.599	71.2	7.8985	71.2	7.75604	71.2	21.4611	71.2	31.6858	71.2	60.7291	71.2	59.9128	71.2	46.1031	71.2	46.6828
						71.3	8.1221	71.3	14.4101	71.3	8.19081	71.3	11.5531	71.3	7.25451	71.3	11.7775	71.3	21.7122	71.3	27.7596	71.3	40.6459	71.3	38.8486	71.3	151.03	71.3	151.505	71.3	8.79419	71.3	7.75299	71.3	21.0169	71.3	31.4408	71.3	60.7185	71.3	59.8982	71.3	46.1123	71.3	46.6701
						71.4	8.0999	71.4	14.3161	71.4	8.8776	71.4	11.5058	71.4	6.5108	71.4	11.7143	71.4	21.3211	71.4	27.6955	71.4	40.2568	71.4	38.7796	71.4	150.828	71.4	151.411	71.4	9.336	71.4	7.74994	71.4	22.9806	71.4	31.1977	71.4	60.6818	71.4	59.8837	71.4	46.15	71.4	46.6573
						71.5	7.9779	71.5	14.2227	71.5	9.3052	71.5	11.4586	71.5	7.2137	71.5	11.6515	71.5	21.1072	71.5	27.6316	71.5	40.0154	71.5	38.7108	71.5	151.321	71.5	151.317	71.5	9.131	71.5	7.7469	71.5	22.2607	71.5	30.9564	71.5	60.6615	71.5	59.8691	71.5	46.3869	71.5	46.6446
						71.6	7.9243	71.6	14.13	71.6	9.5949	71.6	11.4116	71.6	7.4998	71.6	11.589	71.6	20.9797	71.6	27.5679	71.6	39.9277	71.6	38.6421	71.6	151.577	71.6	151.224	71.6	8.915	71.6	7.74386	71.6	21.6708	71.6	30.717	71.6	60.5809	71.6	59.8546	71.6	46.3851	71.6	46.6318
						71.7	8.1319	71.7	14.0379	71.7	9.7585	71.7	11.3648	71.7	7.3411	71.7	11.5268	71.7	21.0845	71.7	27.5043	71.7	39.9633	71.7	38.5735	71.7	151.242	71.7	151.13	71.7	8.617	71.7	7.74081	71.7	21.4931	71.7	30.4795	71.7	60.4554	71.7	59.84	71.7	46.2307	71.7	46.6191
						71.8	8.08881	71.8	13.9463	71.8	9.55091	71.8	11.3182	71.8	7.37819	71.8	11.465	71.8	21.0447	71.8	27.441	71.8	40.0937	71.8	38.505	71.8	151.144	71.8	151.036	71.8	8.7228	71.8	7.73777	71.8	21.4066	71.8	30.2438	71.8	60.4845	71.8	59.8255	71.8	45.9545	71.8	46.6063
						71.9	8.0318	71.9	13.8554	71.9	9.5079	71.9	11.2718	71.9	7.29	71.9	11.4035	71.9	20.9748	71.9	27.3778	71.9	40.155	71.9	38.4367	71.9	151.078	71.9	150.942	71.9	8.8928	71.9	7.73473	71.9	21.4488	71.9	30.0099	71.9	60.6664	71.9	59.8109	71.9	45.9685	71.9	46.5936
						72	8.0087	72	13.765	72	9.5387	72	11.2256	72	7.2327	72	11.3423	72	20.902	72	27.3147	72	39.9818	72	38.3685	72	151.011	72	150.849	72	8.8664	72	7.7317	72	21.4158	72	29.7779	72	60.6902	72	59.7964	72	46.0559	72	46.5808
						72.1	7.997	72.1	13.6753	72.1	9.4707	72.1	11.1795	72.1	7.1851	72.1	11.2815	72.1	20.8469	72.1	27.2519	72.1	39.8897	72.1	38.3004	72.1	150.905	72.1	150.755	72.1	8.8361	72.1	7.72866	72.1	21.3816	72.1	29.5476	72.1	60.6038	72.1	59.7819	72.1	46.0806	72.1	46.5681
						72.2	8.0105	72.2	13.5861	72.2	9.4511	72.2	11.1337	72.2	7.1196	72.2	11.221	72.2	20.7795	72.2	27.1892	72.2	39.8054	72.2	38.2324	72.2	150.796	72.2	150.662	72.2	8.8479	72.2	7.72562	72.2	21.3253	72.2	29.3191	72.2	60.6049	72.2	59.7674	72.2	46.0182	72.2	46.5554
						72.3	7.9392	72.3	13.4975	72.3	9.4178	72.3	11.088	72.3	7.0953	72.3	11.1608	72.3	20.8097	72.3	27.1267	72.3	39.8155	72.3	38.1646	72.3	150.893	72.3	150.569	72.3	8.8032	72.3	7.72259	72.3	21.2294	72.3	29.0924	72.3	60.5465	72.3	59.7528	72.3	46.061	72.3	46.5427
						72.4	7.9736	72.4	13.4095	72.4	9.3641	72.4	11.0426	72.4	7.0396	72.4	11.1009	72.4	20.76	72.4	27.0643	72.4	39.9207	72.4	38.0969	72.4	150.887	72.4	150.475	72.4	8.788	72.4	7.71955	72.4	21.1169	72.4	28.8674	72.4	60.5066	72.4	59.7383	72.4	46.1667	72.4	46.5299
						72.5	7.9559	72.5	13.3221	72.5	9.3454	72.5	10.9973	72.5	7.0049	72.5	11.0414	72.5	20.6141	72.5	27.0021	72.5	39.77	72.5	38.0293	72.5	150.787	72.5	150.382	72.5	8.7263	72.5	7.71652	72.5	21.0648	72.5	28.6442	72.5	60.4813	72.5	59.7238	72.5	46.0591	72.5	46.5172
						72.6	7.9153	72.6	13.2352	72.6	9.3309	72.6	10.9522	72.6	6.9613	72.6	10.9822	72.6	20.4182	72.6	26.9401	72.6	39.5854	72.6	37.9618	72.6	150.802	72.6	150.289	72.6	8.6963	72.6	7.71349	72.6	21.0535	72.6	28.4227	72.6	60.5575	72.6	59.7093	72.6	46.0493	72.6	46.5045
						72.7	7.8687	72.7	13.1489	72.7	9.3034	72.7	10.9073	72.7	6.9297	72.7	10.9233	72.7	20.3161	72.7	26.8783	72.7	39.3235	72.7	37.8945	72.7	150.502	72.7	150.196	72.7	8.5917	72.7	7.71046	72.7	21.0542	72.7	28.2029	72.7	60.5366	72.7	59.6948	72.7	46.0496	72.7	46.4918
						72.8	7.8222	72.8	13.0632	72.8	9.3021	72.8	10.8626	72.8	6.93571	72.8	10.8647	72.8	20.2151	72.8	26.8166	72.8	39.163	72.8	37.8273	72.8	150.1	72.8	150.103	72.8	8.44278	72.8	7.70743	72.8	20.9908	72.8	27.9848	72.8	60.4799	72.8	59.6803	72.8	46.0539	72.8	46.4791
						72.9	7.7767	72.9	12.978	72.9	8.9518	72.9	10.818	72.9	6.4265	72.9	10.8064	72.9	20.0964	72.9	26.7551	72.9	39.0494	72.9	37.7602	72.9	150.023	72.9	150.009	72.9	8.4716	72.9	7.7044	72.9	21.7425	72.9	27.7684	72.9	60.4843	72.9	59.6658	72.9	46.0694	72.9	46.4664
						73	7.7257	73	12.8934	73	7.282	73	10.7737	73	4.4955	73	10.7485	73	19.9765	73	26.6938	73	38.938	73	37.6932	73	150.114	73	149.916	73	11.6527	73	7.70138	73	22.2701	73	27.5537	73	60.4864	73	59.6513	73	46.0318	73	46.4537
						73.1	7.6834	73.1	12.8093	73.1	8.2452	73.1	10.7295	73.1	6.3097	73.1	10.6908	73.1	19.8669	73.1	26.6326	73.1	38.8274	73.1	37.6263	73.1	150.123	73.1	149.824	73.1	8.47	73.1	7.69835	73.1	21.9999	73.1	27.3406	73.1	60.5054	73.1	59.6368	73.1	46.0159	73.1	46.441
						73.2	7.637	73.2	12.7258	73.2	9.3303	73.2	10.6855	73.2	7.7402	73.2	10.6335	73.2	19.8204	73.2	26.5716	73.2	38.8484	73.2	37.5596	73.2	150.016	73.2	149.731	73.2	8.6157	73.2	7.69533	73.2	21.012	73.2	27.1292	73.2	60.5267	73.2	59.6223	73.2	45.9843	73.2	46.4283
						73.3	7.6102	73.3	12.6428	73.3	10.5288	73.3	10.6417	73.3	8.7983	73.3	10.5764	73.3	19.7036	73.3	26.5107	73.3	38.8519	73.3	37.493	73.3	149.974	73.3	149.638	73.3	8.69531	73.3	7.69231	73.3	21.0936	73.3	26.9194	73.3	60.5391	73.3	59.6078	73.3	45.9394	73.3	46.4156
						73.4	7.587	73.4	12.5603	73.4	10.4012	73.4	10.598	73.4	9.3221	73.4	10.5197	73.4	19.6182	73.4	26.4501	73.4	38.7964	73.4	37.4265	73.4	149.929	73.4	149.545	73.4	8.0659	73.4	7.68928	73.4	20.2971	73.4	26.7112	73.4	60.5381	73.4	59.5933	73.4	45.9115	73.4	46.4029
						73.5	7.5101	73.5	12.4784	73.5	9.3402	73.5	10.5546	73.5	7.1774	73.5	10.4633	73.5	19.5047	73.5	26.3895	73.5	38.8074	73.5	37.3602	73.5	149.845	73.5	149.452	73.5	7.5862	73.5	7.68626	73.5	20.0939	73.5	26.5047	73.5	60.573	73.5	59.5788	73.5	45.8847	73.5	46.3902
						73.6	7.4856	73.6	12.3971	73.6	9.3	73.6	10.5113	73.6	7.3638	73.6	10.4072	73.6	19.4695	73.6	26.3292	73.6	38.7914	73.6	37.2939	73.6	149.695	73.6	149.36	73.6	9.0174	73.6	7.68324	73.6	20.6894	73.6	26.2997	73.6	60.5219	73.6	59.5644	73.6	45.8146	73.6	46.3775
						73.7	7.5463	73.7	12.3162	73.7	9.2606	73.7	10.4682	73.7	7.0432	73.7	10.3514	73.7	19.3591	73.7	26.269	73.7	38.7628	73.7	37.2278	73.7	149.593	73.7	149.267	73.7	9.4131	73.7	7.68023	73.7	20.9642	73.7	26.0963	73.7	60.4828	73.7	59.5499	73.7	45.8199	73.7	46.3649
						73.8	7.6055	73.8	12.2359	73.8	8.52691	73.8	10.4253	73.8	7.43194	73.8	10.2958	73.8	19.3059	73.8	26.209	73.8	38.6625	73.8	37.1618	73.8	149.551	73.8	149.175	73.8	8.78491	73.8	7.67721	73.8	20.6842	73.8	25.8945	73.8	60.4848	73.8	59.5354	73.8	45.8567	73.8	46.3522
						73.9	7.5392	73.9	12.1561	73.9	8.2532	73.9	10.3825	73.9	7.079	73.9	10.2406	73.9	19.2576	73.9	26.1491	73.9	38.5558	73.9	37.0959	73.9	149.397	73.9	149.082	73.9	7.6183	73.9	7.67419	73.9	20.0944	73.9	25.6943	73.9	60.484	73.9	59.521	73.9	45.8441	73.9	46.3395
						74	7.5529	74	12.0769	74	7.7089	74	10.3399	74	6.1709	74	10.1857	74	19.1287	74	26.0894	74	38.4707	74	37.0302	74	149.295	74	148.99	74	7.4511	74	7.67118	74	20.2516	74	25.4956	74	60.4965	74	59.5065	74	45.8843	74	46.3268
						74.1	7.5775	74.1	11.9981	74.1	7.8384	74.1	10.2975	74.1	6.1442	74.1	10.1311	74.1	18.9694	74.1	26.0298	74.1	38.4048	74.1	36.9645	74.1	149.186	74.1	148.898	74.1	7.8306	74.1	7.66817	74.1	20.3636	74.1	25.2984	74.1	60.4391	74.1	59.492	74.1	45.9683	74.1	46.3142
						74.2	7.5876	74.2	11.9199	74.2	7.801	74.2	10.2553	74.2	6.1315	74.2	10.0767	74.2	18.9047	74.2	25.9704	74.2	38.3845	74.2	36.899	74.2	149.056	74.2	148.805	74.2	8.0691	74.2	7.66515	74.2	20.56	74.2	25.1028	74.2	60.4279	74.2	59.4776	74.2	45.9219	74.2	46.3015
						74.3	7.5932	74.3	11.8422	74.3	7.83899	74.3	10.2133	74.3	6.21869	74.3	10.0227	74.3	18.8975	74.3	25.9112	74.3	38.3089	74.3	36.8336	74.3	148.998	74.3	148.713	74.3	8.40229	74.3	7.66214	74.3	20.6483	74.3	24.9087	74.3	60.4214	74.3	59.4631	74.3	45.8529	74.3	46.2889
						74.4	7.613	74.4	11.7649	74.4	7.949	74.4	10.1714	74.4	6.1825	74.4	9.96891	74.4	18.8844	74.4	25.8521	74.4	38.1909	74.4	36.7683	74.4	148.915	74.4	148.621	74.4	8.5153	74.4	7.65913	74.4	20.6979	74.4	24.7161	74.4	60.4507	74.4	59.4487	74.4	45.8567	74.4	46.2762
						74.5	7.6496	74.5	11.6882	74.5	7.971	74.5	10.1297	74.5	6.1625	74.5	9.91544	74.5	18.8698	74.5	25.7932	74.5	38.166	74.5	36.7032	74.5	148.827	74.5	148.529	74.5	8.593	74.5	7.65612	74.5	20.8126	74.5	24.5249	74.5	60.4242	74.5	59.4342	74.5	45.8546	74.5	46.2636
						74.6	7.6795	74.6	11.612	74.6	8.116	74.6	10.0881	74.6	6.2158	74.6	9.86226	74.6	18.842	74.6	25.7345	74.6	38.0969	74.6	36.6381	74.6	148.742	74.6	148.437	74.6	8.7381	74.6	7.65312	74.6	20.9071	74.6	24.3353	74.6	60.417	74.6	59.4198	74.6	45.8908	74.6	46.2509
						74.7	7.7293	74.7	11.5363	74.7	8.1335	74.7	10.0468	74.7	6.1861	74.7	9.80936	74.7	18.833	74.7	25.6759	74.7	38.0193	74.7	36.5732	74.7	148.671	74.7	148.345	74.7	8.7636	74.7	7.65011	74.7	20.905	74.7	24.1471	74.7	60.4148	74.7	59.4054	74.7	45.8681	74.7	46.2383
						74.8	7.7935	74.8	11.4611	74.8	8.23129	74.8	10.0056	74.8	6.0892	74.8	9.75675	74.8	18.8161	74.8	25.6174	74.8	37.9577	74.8	36.5084	74.8	148.608	74.8	148.253	74.8	8.7898	74.8	7.6471	74.8	20.851	74.8	23.9604	74.8	60.4108	74.8	59.3909	74.8	45.8385	74.8	46.2256
						74.9	7.8075	74.9	11.3863	74.9	8.2797	74.9	9.96454	74.9	6.0455	74.9	9.70442	74.9	18.7528	74.9	25.5591	74.9	37.8726	74.9	36.4437	74.9	148.521	74.9	148.161	74.9	8.7612	74.9	7.6441	74.9	20.8409	74.9	23.7751	74.9	60.407	74.9	59.3765	74.9	45.814	74.9	46.213
						75	7.8111	75	11.3121	75	8.2298	75	9.92368	75	6.0026	75	9.65237	75	18.6809	75	25.501	75	37.7914	75	36.3792	75	148.418	75	148.069	75	8.7642	75	7.6411	75	20.8305	75	23.5912	75	60.404	75	59.3621	75	45.8351	75	46.2004
						75.1	7.813	75.1	11.2383	75.1	8.1992	75.1	9.88299	75.1	5.9607	75.1	9.6006	75.1	18.6106	75.1	25.443	75.1	37.7113	75.1	36.3147	75.1	148.31	75.1	147.978	75.1	8.7338	75.1	7.6381	75.1	20.8159	75.1	23.4088	75.1	60.3939	75.1	59.3477	75.1	45.8451	75.1	46.1877
						75.2	7.8076	75.2	11.1651	75.2	8.1305	75.2	9.84247	75.2	5.9102	75.2	9.5491	75.2	18.5311	75.2	25.3852	75.2	37.6496	75.2	36.2504	75.2	148.176	75.2	147.886	75.2	8.7473	75.2	7.6351	75.2	20.8144	75.2	23.2278	75.2	60.4005	75.2	59.3332	75.2	45.8526	75.2	46.1751
						75.3	7.8061	75.3	11.0922	75.3	8.0586	75.3	9.80211	75.3	5.8894	75.3	9.49789	75.3	18.4728	75.3	25.3275	75.3	37.5784	75.3	36.1862	75.3	148.043	75.3	147.794	75.3	8.7434	75.3	7.6321	75.3	20.7934	75.3	23.0482	75.3	60.3987	75.3	59.3188	75.3	45.8733	75.3	46.1625
						75.4	7.7994	75.4	11.0199	75.4	8.0265	75.4	9.76191	75.4	5.8722	75.4	9.44694	75.4	18.369	75.4	25.27	75.4	37.4976	75.4	36.1221	75.4	147.885	75.4	147.703	75.4	8.7073	75.4	7.6291	75.4	20.7811	75.4	22.8699	75.4	60.401	75.4	59.3044	75.4	45.8955	75.4	46.1499
						75.5	7.7825	75.5	10.9481	75.5	8.0221	75.5	9.72188	75.5	5.8587	75.5	9.39627	75.5	18.3105	75.5	25.2126	75.5	37.4513	75.5	36.0581	75.5	147.719	75.5	147.611	75.5	8.6887	75.5	7.6261	75.5	20.7631	75.5	22.6931	75.5	60.3826	75.5	59.29	75.5	45.9105	75.5	46.1373
						75.6	7.7338	75.6	10.8767	75.6	8.006	75.6	9.68202	75.6	5.8331	75.6	9.34588	75.6	18.2113	75.6	25.1554	75.6	37.39	75.6	35.9942	75.6	147.525	75.6	147.52	75.6	8.6677	75.6	7.62311	75.6	20.7358	75.6	22.5176	75.6	60.3589	75.6	59.2756	75.6	45.9192	75.6	46.1246
						75.7	7.7513	75.7	10.8057	75.7	7.953	75.7	9.64232	75.7	5.7675	75.7	9.29575	75.7	18.0899	75.7	25.0984	75.7	37.2861	75.7	35.9305	75.7	147.378	75.7	147.428	75.7	8.6452	75.7	7.62011	75.7	20.7067	75.7	22.3435	75.7	60.3533	75.7	59.2612	75.7	45.9442	75.7	46.112
						75.8	7.7459	75.8	10.7353	75.8	7.9178	75.8	9.60278	75.8	5.7196	75.8	9.24589	75.8	17.9866	75.8	25.0415	75.8	37.2261	75.8	35.8669	75.8	147.203	75.8	147.337	75.8	8.6334	75.8	7.61712	75.8	20.6766	75.8	22.1707	75.8	60.3324	75.8	59.2468	75.8	45.9539	75.8	46.0994
						75.9	7.7378	75.9	10.6653	75.9	7.8497	75.9	9.5634	75.9	5.672	75.9	9.1963	75.9	17.9185	75.9	24.9847	75.9	37.137	75.9	35.8034	75.9	147.041	75.9	147.246	75.9	8.6251	75.9	7.61413	75.9	20.6527	75.9	21.9993	75.9	60.3116	75.9	59.2324	75.9	45.9628	75.9	46.0868
						76	7.7346	76	10.5957	76	7.8029	76	9.52418	76	5.6406	76	9.14697	76	17.8544	76	24.9281	76	37.0692	76	35.74	76	146.892	76	147.154	76	8.5993	76	7.61113	76	20.6411	76	21.8291	76	60.3017	76	59.218	76	45.9598	76	46.0742
						76.1	7.7251	76.1	10.5267	76.1	7.7531	76.1	9.48513	76.1	5.5952	76.1	9.09791	76.1	17.7616	76.1	24.8716	76.1	37.0046	76.1	35.6767	76.1	146.743	76.1	147.063	76.1	8.5755	76.1	7.60815	76.1	20.6239	76.1	21.6603	76.1	60.2866	76.1	59.2036	76.1	45.9474	76.1	46.0616
						76.2	7.7224	76.2	10.458	76.2	7.7373	76.2	9.44624	76.2	5.5598	76.2	9.04912	76.2	17.7115	76.2	24.8153	76.2	36.9477	76.2	35.6135	76.2	146.609	76.2	146.972	76.2	8.569	76.2	7.60516	76.2	20.5959	76.2	21.4928	76.2	60.2672	76.2	59.1892	76.2	45.929	76.2	46.049
						76.3	7.7202	76.3	10.3898	76.3	7.6947	76.3	9.4075	76.3	5.5257	76.3	9.00058	76.3	17.6524	76.3	24.7592	76.3	36.8875	76.3	35.5505	76.3	146.451	76.3	146.881	76.3	8.5526	76.3	7.60217	76.3	20.5779	76.3	21.3266	76.3	60.231	76.3	59.1748	76.3	45.9245	76.3	46.0365
						76.4	7.7146	76.4	10.3221	76.4	7.6374	76.4	9.36892	76.4	5.4927	76.4	8.9523	76.4	17.6037	76.4	24.7031	76.4	36.8148	76.4	35.4875	76.4	146.317	76.4	146.79	76.4	8.5483	76.4	7.59918	76.4	20.5592	76.4	21.1617	76.4	60.1973	76.4	59.1605	76.4	45.9283	76.4	46.0239
						76.5	7.6982	76.5	10.2548	76.5	7.5864	76.5	9.33051	76.5	5.4556	76.5	8.90429	76.5	17.5401	76.5	24.6473	76.5	36.7624	76.5	35.4247	76.5	146.18	76.5	146.699	76.5	8.553	76.5	7.5962	76.5	20.5383	76.5	20.9981	76.5	60.1738	76.5	59.1461	76.5	45.9303	76.5	46.0113
						76.6	7.6963	76.6	10.1879	76.6	7.5329	76.6	9.29225	76.6	5.4305	76.6	8.85653	76.6	17.4688	76.6	24.5916	76.6	36.696	76.6	35.362	76.6	146.027	76.6	146.608	76.6	8.5491	76.6	7.59321	76.6	20.5146	76.6	20.8357	76.6	60.1586	76.6	59.1317	76.6	45.9314	76.6	45.9987
						76.7	7.6861	76.7	10.1215	76.7	7.4822	76.7	9.25414	76.7	5.4108	76.7	8.80903	76.7	17.412	76.7	24.536	76.7	36.629	76.7	35.2994	76.7	145.88	76.7	146.517	76.7	8.5345	76.7	7.59023	76.7	20.4913	76.7	20.6746	76.7	60.1514	76.7	59.1174	76.7	45.9301	76.7	45.9861
						76.8	7.6805	76.8	10.0555	76.8	7.4353	76.8	9.2162	76.8	5.3749	76.8	8.76178	76.8	17.3479	76.8	24.4805	76.8	36.5686	76.8	35.2369	76.8	145.733	76.8	146.427	76.8	8.5255	76.8	7.58725	76.8	20.473	76.8	20.5147	76.8	60.1418	76.8	59.103	76.8	45.9286	76.8	45.9736
						76.9	7.6759	76.9	9.9899	76.9	7.4035	76.9	9.1784	76.9	5.3483	76.9	8.71479	76.9	17.2868	76.9	24.4253	76.9	36.5205	76.9	35.1746	76.9	145.586	76.9	146.336	76.9	8.5173	76.9	7.58427	76.9	20.4621	76.9	20.3561	76.9	60.1303	76.9	59.0886	76.9	45.9089	76.9	45.961
						77	7.6673	77	9.92476	77	7.3645	77	9.14077	77	5.3239	77	8.66804	77	17.2175	77	24.3701	77	36.4505	77	35.1123	77	145.439	77	146.245	77	8.5034	77	7.58129	77	20.4428	77	20.1986	77	60.1249	77	59.0743	77	45.8842	77	45.9484
						77.1	7.6559	77.1	9.86004	77.1	7.3291	77.1	9.10329	77.1	5.3063	77.1	8.62155	77.1	17.1608	77.1	24.3151	77.1	36.3919	77.1	35.0502	77.1	145.298	77.1	146.155	77.1	8.4978	77.1	7.57831	77.1	20.4208	77.1	20.0425	77.1	60.118	77.1	59.0599	77.1	45.8791	77.1	45.9359
						77.2	7.64	77.2	9.79575	77.2	7.2865	77.2	9.06596	77.2	5.2659	77.2	8.57531	77.2	17.0939	77.2	24.2603	77.2	36.3306	77.2	34.9882	77.2	145.171	77.2	146.064	77.2	8.4989	77.2	7.57533	77.2	20.4056	77.2	19.8875	77.2	60.1094	77.2	59.0456	77.2	45.8651	77.2	45.9233
						77.3	7.63	77.3	9.73188	77.3	7.2643	77.3	9.02878	77.3	5.2407	77.3	8.52932	77.3	17.03	77.3	24.2056	77.3	36.2703	77.3	34.9263	77.3	145.029	77.3	145.974	77.3	8.4882	77.3	7.57236	77.3	20.3848	77.3	19.7337	77.3	60.099	77.3	59.0312	77.3	45.8668	77.3	45.9108
						77.4	7.6262	77.4	9.66841	77.4	7.2337	77.4	8.99176	77.4	5.2232	77.4	8.48357	77.4	16.9664	77.4	24.151	77.4	36.2088	77.4	34.8644	77.4	144.883	77.4	145.883	77.4	8.4791	77.4	7.56938	77.4	20.3582	77.4	19.5811	77.4	60.0802	77.4	59.0169	77.4	45.8593	77.4	45.8982
						77.5	7.6176	77.5	9.60537	77.5	7.1912	77.5	8.95489	77.5	5.1959	77.5	8.43807	77.5	16.9039	77.5	24.0966	77.5	36.141	77.5	34.8028	77.5	144.732	77.5	145.793	77.5	8.4751	77.5	7.56641	77.5	20.3223	77.5	19.4297	77.5	60.0737	77.5	59.0025	77.5	45.8437	77.5	45.8857
						77.6	7.6058	77.6	9.54274	77.6	7.1572	77.6	8.91817	77.6	5.1648	77.6	8.39281	77.6	16.8393	77.6	24.0423	77.6	36.0773	77.6	34.7412	77.6	144.581	77.6	145.703	77.6	8.4653	77.6	7.56344	77.6	20.2895	77.6	19.2794	77.6	60.0658	77.6	58.9882	77.6	45.8411	77.6	45.8731
						77.7	7.5952	77.7	9.48051	77.7	7.1266	77.7	8.8816	77.7	5.1367	77.7	8.34779	77.7	16.7652	77.7	23.9882	77.7	36.0095	77.7	34.6797	77.7	144.437	77.7	145.612	77.7	8.464	77.7	7.56047	77.7	20.2685	77.7	19.1303	77.7	60.0615	77.7	58.9739	77.7	45.8326	77.7	45.8606
						77.8	7.5878	77.8	9.4187	77.8	7.0937	77.8	8.84518	77.8	5.102	77.8	8.30302	77.8	16.7163	77.8	23.9342	77.8	35.9397	77.8	34.6184	77.8	144.297	77.8	145.522	77.8	8.4593	77.8	7.5575	77.8	20.2495	77.8	18.9824	77.8	60.0469	77.8	58.9596	77.8	45.8271	77.8	45.848
						77.9	7.5707	77.9	9.35728	77.9	7.0651	77.9	8.80891	77.9	5.07	77.9	8.25848	77.9	16.6617	77.9	23.8803	77.9	35.864	77.9	34.5571	77.9	144.146	77.9	145.432	77.9	8.454	77.9	7.55453	77.9	20.2171	77.9	18.8356	77.9	60.0441	77.9	58.9452	77.9	45.8308	77.9	45.8355
						78	7.5615	78	9.29626	78	7.0356	78	8.77279	78	5.0407	78	8.21419	78	16.5977	78	23.8266	78	35.7946	78	34.496	78	143.998	78	145.342	78	8.4469	78	7.55156	78	20.1891	78	18.6899	78	60.0434	78	58.9309	78	45.8278	78	45.823
						78.1	7.5507	78.1	9.23565	78.1	7.0026	78.1	8.73681	78.1	5.0063	78.1	8.17013	78.1	16.5328	78.1	23.773	78.1	35.7226	78.1	34.435	78.1	143.859	78.1	145.252	78.1	8.4364	78.1	7.54859	78.1	20.1676	78.1	18.5454	78.1	60.0399	78.1	58.9166	78.1	45.8194	78.1	45.8105
						78.2	7.5415	78.2	9.17542	78.2	6.9678	78.2	8.70099	78.2	4.9736	78.2	8.12631	78.2	16.4724	78.2	23.7196	78.2	35.6463	78.2	34.3741	78.2	143.72	78.2	145.162	78.2	8.4307	78.2	7.54563	78.2	20.148	78.2	18.402	78.2	60.033	78.2	58.9023	78.2	45.829	78.2	45.7979
						78.3	7.5392	78.3	9.1156	78.3	6.9373	78.3	8.66531	78.3	4.9494	78.3	8.08273	78.3	16.4107	78.3	23.6663	78.3	35.5735	78.3	34.3133	78.3	143.579	78.3	145.072	78.3	8.4255	78.3	7.54267	78.3	20.1224	78.3	18.2597	78.3	60.0203	78.3	58.888	78.3	45.8229	78.3	45.7854
						78.4	7.5301	78.4	9.05615	78.4	6.9057	78.4	8.62977	78.4	4.9268	78.4	8.03937	78.4	16.3501	78.4	23.6131	78.4	35.5008	78.4	34.2526	78.4	143.435	78.4	144.982	78.4	8.4192	78.4	7.5397	78.4	20.0977	78.4	18.1185	78.4	60.0163	78.4	58.8736	78.4	45.8235	78.4	45.7729
						78.5	7.5193	78.5	8.9971	78.5	6.8711	78.5	8.59439	78.5	4.9013	78.5	7.99625	78.5	16.2886	78.5	23.5601	78.5	35.4237	78.5	34.1921	78.5	143.297	78.5	144.892	78.5	8.4172	78.5	7.53674	78.5	20.0771	78.5	17.9784	78.5	60.0114	78.5	58.8593	78.5	45.8211	78.5	45.7604
						78.6	7.5101	78.6	8.93843	78.6	6.8302	78.6	8.55915	78.6	4.8782	78.6	7.95337	78.6	16.2261	78.6	23.5072	78.6	35.3534	78.6	34.1316	78.6	143.157	78.6	144.803	78.6	8.4172	78.6	7.53378	78.6	20.0516	78.6	17.8394	78.6	59.9999	78.6	58.845	78.6	45.811	78.6	45.7479
						78.7	7.5012	78.7	8.88015	78.7	6.7925	78.7	8.52405	78.7	4.8548	78.7	7.91071	78.7	16.1602	78.7	23.4545	78.7	35.2864	78.7	34.0712	78.7	143.018	78.7	144.713	78.7	8.4123	78.7	7.53082	78.7	20.0213	78.7	17.7014	78.7	59.9872	78.7	58.8307	78.7	45.8059	78.7	45.7354
						78.8	7.4873	78.8	8.82225	78.8	6.7552	78.8	8.4891	78.8	4.8321	78.8	7.86828	78.8	16.0901	78.8	23.4019	78.8	35.2125	78.8	34.011	78.8	142.878	78.8	144.623	78.8	8.4051	78.8	7.52786	78.8	19.9994	78.8	17.5645	78.8	59.9773	78.8	58.8165	78.8	45.8002	78.8	45.7229
						78.9	7.4772	78.9	8.76472	78.9	6.7266	78.9	8.45429	78.9	4.8056	78.9	7.82607	78.9	16.0273	78.9	23.3494	78.9	35.1455	78.9	33.9509	78.9	142.74	78.9	144.534	78.9	8.4038	78.9	7.52491	78.9	19.9807	78.9	17.4287	78.9	59.969	78.9	58.8022	78.9	45.7888	78.9	45.7104
						79	7.4693	79	8.70757	79	6.6923	79	8.41962	79	4.7841	79	7.7841	79	15.9616	79	23.2971	79	35.0798	79	33.8909	79	142.607	79	144.444	79	8.4048	79	7.52195	79	19.958	79	17.2939	79	59.9599	79	58.7879	79	45.7741	79	45.6979
						79.1	7.4602	79.1	8.65079	79.1	6.6601	79.1	8.38509	79.1	4.7608	79.1	7.74235	79.1	15.8911	79.1	23.2449	79.1	35.0022	79.1	33.8309	79.1	142.466	79.1	144.355	79.1	8.4028	79.1	7.51899	79.1	19.9407	79.1	17.1602	79.1	59.9492	79.1	58.7736	79.1	45.7709	79.1	45.6854
						79.2	7.4522	79.2	8.59438	79.2	6.6335	79.2	8.35071	79.2	4.7343	79.2	7.70082	79.2	15.8303	79.2	23.1928	79.2	34.9355	79.2	33.7711	79.2	142.33	79.2	144.265	79.2	8.4015	79.2	7.51604	79.2	19.9118	79.2	17.0275	79.2	59.9347	79.2	58.7593	79.2	45.764	79.2	45.6729
						79.3	7.4468	79.3	8.53834	79.3	6.6042	79.3	8.31647	79.3	4.7124	79.3	7.65952	79.3	15.7755	79.3	23.1409	79.3	34.8714	79.3	33.7114	79.3	142.197	79.3	144.176	79.3	8.403	79.3	7.51309	79.3	19.8968	79.3	16.8958	79.3	59.9195	79.3	58.745	79.3	45.7585	79.3	45.6604
						79.4	7.4411	79.4	8.48266	79.4	6.579	79.4	8.28236	79.4	4.6914	79.4	7.61844	79.4	15.7161	79.4	23.0891	79.4	34.8083	79.4	33.6519	79.4	142.065	79.4	144.087	79.4	8.4002	79.4	7.51014	79.4	19.8808	79.4	16.7652	79.4	59.9073	79.4	58.7308	79.4	45.7513	79.4	45.6479
						79.5	7.4308	79.5	8.42735	79.5	6.5526	79.5	8.2484	79.5	4.6692	79.5	7.57757	79.5	15.6541	79.5	23.0374	79.5	34.7418	79.5	33.5924	79.5	141.935	79.5	143.997	79.5	8.3953	79.5	7.50719	79.5	19.8649	79.5	16.6355	79.5	59.8961	79.5	58.7165	79.5	45.7454	79.5	45.6354
						79.6	7.4208	79.6	8.3724	79.6	6.5217	79.6	8.21458	79.6	4.6463	79.6	7.53693	79.6	15.594	79.6	22.9859	79.6	34.6706	79.6	33.533	79.6	141.805	79.6	143.908	79.6	8.3871	79.6	7.50424	79.6	19.8456	79.6	16.5069	79.6	59.8875	79.6	58.7022	79.6	45.7428	79.6	45.623
						79.7	7.4117	79.7	8.31781	79.7	6.4974	79.7	8.1809	79.7	4.6169	79.7	7.49651	79.7	15.5333	79.7	22.9345	79.7	34.593	79.7	33.4737	79.7	141.666	79.7	143.819	79.7	8.3818	79.7	7.50129	79.7	19.8266	79.7	16.3792	79.7	59.8742	79.7	58.688	79.7	45.7342	79.7	45.6105
						79.8	7.4029	79.8	8.26357	79.8	6.469	79.8	8.14735	79.8	4.5961	79.8	7.4563	79.8	15.4736	79.8	22.8832	79.8	34.5201	79.8	33.4146	79.8	141.538	79.8	143.73	79.8	8.3837	79.8	7.49834	79.8	19.8169	79.8	16.2526	79.8	59.8587	79.8	58.6737	79.8	45.7304	79.8	45.598
						79.9	7.395	79.9	8.20968	79.9	6.4398	79.9	8.11394	79.9	4.5801	79.9	7.41631	79.9	15.4143	79.9	22.832	79.9	34.4428	79.9	33.3555	79.9	141.415	79.9	143.641	79.9	8.3793	79.9	7.4954	79.9	19.8001	79.9	16.1269	79.9	59.8448	79.9	58.6594	79.9	45.7197	79.9	45.5856
						80	7.387	80	8.15615	80	6.4168	80	8.08067	80	4.5618	80	7.37653	80	15.3559	80	22.781	80	34.3732	80	33.2966	80	141.292	80	143.552	80	8.3718	80	7.49245	80	19.7857	80	16.0022	80	59.8326	80	58.6452	80	45.7092	80	45.5731
						80.1	7.376	80.1	8.10297	80.1	6.3947	80.1	8.04753	80.1	4.5399	80.1	7.33696	80.1	15.3023	80.1	22.7302	80.1	34.3089	80.1	33.2378	80.1	141.171	80.1	143.463	80.1	8.3689	80.1	7.48951	80.1	19.7663	80.1	15.8784	80.1	59.825	80.1	58.6309	80.1	45.7034	80.1	45.5607
						80.2	7.368	80.2	8.05013	80.2	6.3698	80.2	8.01453	80.2	4.5195	80.2	7.29761	80.2	15.2428	80.2	22.6794	80.2	34.2458	80.2	33.179	80.2	141.047	80.2	143.374	80.2	8.3628	80.2	7.48657	80.2	19.7497	80.2	15.7557	80.2	59.8179	80.2	58.6167	80.2	45.6941	80.2	45.5482
						80.3	7.3566	80.3	7.99764	80.3	6.3478	80.3	7.98167	80.3	4.4998	80.3	7.25847	80.3	15.1872	80.3	22.6288	80.3	34.1761	80.3	33.1204	80.3	140.923	80.3	143.286	80.3	8.3634	80.3	7.48363	80.3	19.7377	80.3	15.6338	80.3	59.8038	80.3	58.6024	80.3	45.6909	80.3	45.5357
						80.4	7.3496	80.4	7.94549	80.4	6.3292	80.4	7.94894	80.4	4.4832	80.4	7.21954	80.4	15.1298	80.4	22.5783	80.4	34.1067	80.4	33.0619	80.4	140.798	80.4	143.197	80.4	8.3628	80.4	7.48069	80.4	19.7212	80.4	15.5129	80.4	59.7908	80.4	58.5882	80.4	45.6861	80.4	45.5233
						80.5	7.3383	80.5	7.89368	80.5	6.3088	80.5	7.91634	80.5	4.4762	80.5	7.18082	80.5	15.0777	80.5	22.528	80.5	34.0381	80.5	33.0035	80.5	140.675	80.5	143.108	80.5	8.3605	80.5	7.47775	80.5	19.7076	80.5	15.393	80.5	59.7791	80.5	58.574	80.5	45.6757	80.5	45.5108
						80.6	7.3295	80.6	7.84221	80.6	6.2811	80.6	7.88388	80.6	4.4574	80.6	7.1423	80.6	15.025	80.6	22.4778	80.6	33.9686	80.6	32.9452	80.6	140.551	80.6	143.02	80.6	8.3536	80.6	7.47481	80.6	19.6928	80.6	15.2739	80.6	59.7722	80.6	58.5598	80.6	45.6703	80.6	45.4984
						80.7	7.3226	80.7	7.79107	80.7	6.2532	80.7	7.85156	80.7	4.4405	80.7	7.10399	80.7	14.9706	80.7	22.4276	80.7	33.8984	80.7	32.887	80.7	140.421	80.7	142.931	80.7	8.3491	80.7	7.47188	80.7	19.6807	80.7	15.1558	80.7	59.7658	80.7	58.5455	80.7	45.6607	80.7	45.486
						80.8	7.3184	80.8	7.74027	80.8	6.2303	80.8	7.81936	80.8	4.4195	80.8	7.06589	80.8	14.9199	80.8	22.3777	80.8	33.8348	80.8	32.8289	80.8	140.3	80.8	142.843	80.8	8.3464	80.8	7.46894	80.8	19.6648	80.8	15.0386	80.8	59.7555	80.8	58.5313	80.8	45.6577	80.8	45.4735
						80.9	7.306	80.9	7.6898	80.9	6.206	80.9	7.7873	80.9	4.3935	80.9	7.02799	80.9	14.8671	80.9	22.3278	80.9	33.769	80.9	32.7709	80.9	140.186	80.9	142.754	80.9	8.3421	80.9	7.46601	80.9	19.6474	80.9	14.9223	80.9	59.7431	80.9	58.5171	80.9	45.655	80.9	45.4611
						81	7.2993	81	7.63966	81	6.1822	81	7.75536	81	4.3758	81	6.9903	81	14.8133	81	22.2781	81	33.7019	81	32.7131	81	140.067	81	142.666	81	8.338	81	7.46307	81	19.6348	81	14.8069	81	59.7339	81	58.5029	81	45.6486	81	45.4487
						81.1	7.2891	81.1	7.58984	81.1	6.159	81.1	7.72356	81.1	4.3607	81.1	6.95281	81.1	14.7574	81.1	22.2285	81.1	33.6321	81.1	32.6553	81.1	139.939	81.1	142.577	81.1	8.3325	81.1	7.46014	81.1	19.6213	81.1	14.6924	81.1	59.7288	81.1	58.4886	81.1	45.6433	81.1	45.4363
						81.2	7.2821	81.2	7.54035	81.2	6.1362	81.2	7.69189	81.2	4.3381	81.2	6.91551	81.2	14.6991	81.2	22.1791	81.2	33.5658	81.2	32.5976	81.2	139.809	81.2	142.489	81.2	8.3275	81.2	7.45721	81.2	19.6095	81.2	14.5788	81.2	59.7172	81.2	58.4744	81.2	45.6379	81.2	45.4238
						81.3	7.2769	81.3	7.49118	81.3	6.1092	81.3	7.66035	81.3	4.3127	81.3	6.87842	81.3	14.6397	81.3	22.1297	81.3	33.5029	81.3	32.54	81.3	139.684	81.3	142.401	81.3	8.3253	81.3	7.45428	81.3	19.5946	81.3	14.4661	81.3	59.7068	81.3	58.4602	81.3	45.632	81.3	45.4114
						81.4	7.2689	81.4	7.44233	81.4	6.088	81.4	7.62894	81.4	4.294	81.4	6.84153	81.4	14.5843	81.4	22.0805	81.4	33.4375	81.4	32.4826	81.4	139.564	81.4	142.313	81.4	8.3236	81.4	7.45135	81.4	19.5833	81.4	14.3542	81.4	59.698	81.4	58.446	81.4	45.6188	81.4	45.399
						81.5	7.2569	81.5	7.3938	81.5	6.0653	81.5	7.59766	81.5	4.2689	81.5	6.80483	81.5	14.5269	81.5	22.0314	81.5	33.3735	81.5	32.4252	81.5	139.439	81.5	142.225	81.5	8.3217	81.5	7.44843	81.5	19.5732	81.5	14.2432	81.5	59.6868	81.5	58.4318	81.5	45.6119	81.5	45.3866
						81.6	7.2503	81.6	7.34559	81.6	6.0404	81.6	7.5665	81.6	4.2535	81.6	6.76834	81.6	14.4702	81.6	21.9825	81.6	33.3107	81.6	32.368	81.6	139.315	81.6	142.137	81.6	8.3204	81.6	7.4455	81.6	19.5579	81.6	14.1331	81.6	59.6732	81.6	58.4176	81.6	45.6076	81.6	45.3742
						81.7	7.2439	81.7	7.2977	81.7	6.01	81.7	7.53547	81.7	4.2328	81.7	6.73203	81.7	14.4181	81.7	21.9336	81.7	33.241	81.7	32.3108	81.7	139.19	81.7	142.049	81.7	8.3122	81.7	7.44258	81.7	19.5473	81.7	14.0238	81.7	59.6628	81.7	58.4034	81.7	45.5983	81.7	45.3618
						81.8	7.2433	81.8	7.25011	81.8	5.981	81.8	7.50458	81.8	4.2139	81.8	6.69593	81.8	14.366	81.8	21.8849	81.8	33.1803	81.8	32.2538	81.8	139.061	81.8	141.961	81.8	8.3052	81.8	7.43965	81.8	19.5362	81.8	13.9153	81.8	59.6491	81.8	58.3892	81.8	45.5943	81.8	45.3494
						81.9	7.2345	81.9	7.20283	81.9	5.9608	81.9	7.4738	81.9	4.1994	81.9	6.66001	81.9	14.3093	81.9	21.8363	81.9	33.1157	81.9	32.1968	81.9	138.936	81.9	141.873	81.9	8.3026	81.9	7.43673	81.9	19.5263	81.9	13.8077	81.9	59.6361	81.9	58.3751	81.9	45.5883	81.9	45.337
						82	7.2264	82	7.15587	82	5.9443	82	7.44315	82	4.1806	82	6.62429	82	14.2565	82	21.7879	82	33.0548	82	32.14	82	138.816	82	141.785	82	8.302	82	7.43381	82	19.5051	82	13.701	82	59.6234	82	58.3609	82	45.5867	82	45.3246
						82.1	7.2202	82.1	7.10921	82.1	5.9228	82.1	7.41263	82.1	4.1536	82.1	6.58876	82.1	14.2048	82.1	21.7395	82.1	32.9947	82.1	32.0833	82.1	138.701	82.1	141.697	82.1	8.3025	82.1	7.43089	82.1	19.4963	82.1	13.595	82.1	59.6126	82.1	58.3467	82.1	45.5878	82.1	45.3122
						82.2	7.2118	82.2	7.06285	82.2	5.9035	82.2	7.38224	82.2	4.1341	82.2	6.55342	82.2	14.1575	82.2	21.6913	82.2	32.9328	82.2	32.0266	82.2	138.579	82.2	141.609	82.2	8.3045	82.2	7.42797	82.2	19.486	82.2	13.4899	82.2	59.6027	82.2	58.3325	82.2	45.5834	82.2	45.2998
						82.3	7.2048	82.3	7.0168	82.3	5.8798	82.3	7.35197	82.3	4.1139	82.3	6.51827	82.3	14.1063	82.3	21.6432	82.3	32.8626	82.3	31.9701	82.3	138.456	82.3	141.522	82.3	8.3073	82.3	7.42505	82.3	19.4758	82.3	13.3856	82.3	59.5918	82.3	58.3183	82.3	45.578	82.3	45.2874
						82.4	7.1955	82.4	6.97104	82.4	5.8601	82.4	7.32182	82.4	4.0977	82.4	6.48331	82.4	14.0558	82.4	21.5952	82.4	32.7953	82.4	31.9137	82.4	138.334	82.4	141.434	82.4	8.3043	82.4	7.42213	82.4	19.4616	82.4	13.2821	82.4	59.5827	82.4	58.3042	82.4	45.5757	82.4	45.2751
						82.5	7.186	82.5	6.92558	82.5	5.8465	82.5	7.2918	82.5	4.0821	82.5	6.44854	82.5	13.9996	82.5	21.5474	82.5	32.7333	82.5	31.8574	82.5	138.217	82.5	141.347	82.5	8.3006	82.5	7.41922	82.5	19.4481	82.5	13.1793	82.5	59.5752	82.5	58.29	82.5	45.5733	82.5	45.2627
						82.6	7.1786	82.6	6.88043	82.6	5.8225	82.6	7.2619	82.6	4.0646	82.6	6.41395	82.6	13.9477	82.6	21.4996	82.6	32.6683	82.6	31.8011	82.6	138.094	82.6	141.259	82.6	8.2958	82.6	7.41631	82.6	19.4358	82.6	13.0774	82.6	59.5631	82.6	58.2758	82.6	45.5669	82.6	45.2503
						82.7	7.1694	82.7	6.83556	82.7	5.8035	82.7	7.23212	82.7	4.0535	82.7	6.37955	82.7	13.8971	82.7	21.452	82.7	32.6069	82.7	31.745	82.7	137.968	82.7	141.172	82.7	8.2896	82.7	7.41339	82.7	19.4253	82.7	12.9763	82.7	59.548	82.7	58.2617	82.7	45.558	82.7	45.2379
						82.8	7.1566	82.8	6.79099	82.8	5.7778	82.8	7.20246	82.8	4.0367	82.8	6.34533	82.8	13.8478	82.8	21.4045	82.8	32.5431	82.8	31.689	82.8	137.842	82.8	141.084	82.8	8.2899	82.8	7.41048	82.8	19.4123	82.8	12.876	82.8	59.5346	82.8	58.2475	82.8	45.556	82.8	45.2256
						82.9	7.1453	82.9	6.74671	82.9	5.7528	82.9	7.17293	82.9	4.0132	82.9	6.3113	82.9	13.7966	82.9	21.3572	82.9	32.4801	82.9	31.6331	82.9	137.723	82.9	140.997	82.9	8.2868	82.9	7.40757	82.9	19.3903	82.9	12.7764	82.9	59.5235	82.9	58.2334	82.9	45.552	82.9	45.2132
						83	7.1372	83	6.70271	83	5.7323	83	7.14351	83	3.9939	83	6.27745	83	13.7463	83	21.3099	83	32.4139	83	31.5773	83	137.601	83	140.91	83	8.2869	83	7.40466	83	19.3767	83	12.6776	83	59.5115	83	58.2192	83	45.5492	83	45.2009
						83.1	7.1292	83.1	6.65901	83.1	5.7158	83.1	7.11422	83.1	3.9756	83.1	6.24378	83.1	13.693	83.1	21.2628	83.1	32.3491	83.1	31.5216	83.1	137.474	83.1	140.822	83.1	8.2831	83.1	7.40175	83.1	19.3584	83.1	12.5796	83.1	59.5013	83.1	58.2051	83.1	45.5419	83.1	45.1885
						83.2	7.1225	83.2	6.61559	83.2	5.6985	83.2	7.08505	83.2	3.9563	83.2	6.21029	83.2	13.6425	83.2	21.2157	83.2	32.2861	83.2	31.4659	83.2	137.349	83.2	140.735	83.2	8.2793	83.2	7.39884	83.2	19.3419	83.2	12.4823	83.2	59.4905	83.2	58.1909	83.2	45.5329	83.2	45.1761
						83.3	7.116	83.3	6.57245	83.3	5.6763	83.3	7.056	83.3	3.9368	83.3	6.17698	83.3	13.6003	83.3	21.1688	83.3	32.2183	83.3	31.4104	83.3	137.224	83.3	140.648	83.3	8.2784	83.3	7.39594	83.3	19.3288	83.3	12.3858	83.3	59.4794	83.3	58.1768	83.3	45.5237	83.3	45.1638
						83.4	7.11	83.4	6.52959	83.4	5.6604	83.4	7.02706	83.4	3.9183	83.4	6.14385	83.4	13.5461	83.4	21.1221	83.4	32.1499	83.4	31.355	83.4	137.105	83.4	140.561	83.4	8.2758	83.4	7.39303	83.4	19.3125	83.4	12.29	83.4	59.4749	83.4	58.1627	83.4	45.5232	83.4	45.1514
						83.5	7.1084	83.5	6.48702	83.5	5.6436	83.5	6.99825	83.5	3.9002	83.5	6.11089	83.5	13.4979	83.5	21.0754	83.5	32.0945	83.5	31.2997	83.5	136.991	83.5	140.474	83.5	8.2674	83.5	7.39013	83.5	19.2938	83.5	12.1949	83.5	59.4605	83.5	58.1485	83.5	45.5212	83.5	45.1391
						83.6	7.1028	83.6	6.44472	83.6	5.6233	83.6	6.96955	83.6	3.8853	83.6	6.07812	83.6	13.453	83.6	21.0288	83.6	32.0324	83.6	31.2445	83.6	136.877	83.6	140.387	83.6	8.2662	83.6	7.38722	83.6	19.2769	83.6	12.1006	83.6	59.4454	83.6	58.1344	83.6	45.5194	83.6	45.1268
						83.7	7.0993	83.7	6.40269	83.7	5.5955	83.7	6.94097	83.7	3.868	83.7	6.04552	83.7	13.4035	83.7	20.9824	83.7	31.9739	83.7	31.1894	83.7	136.753	83.7	140.3	83.7	8.263	83.7	7.38432	83.7	19.2598	83.7	12.0071	83.7	59.4335	83.7	58.1203	83.7	45.5149	83.7	45.1144
						83.8	7.0944	83.8	6.36094	83.8	5.5831	83.8	6.91251	83.8	3.8518	83.8	6.01309	83.8	13.3566	83.8	20.9361	83.8	31.9199	83.8	31.1344	83.8	136.628	83.8	140.213	83.8	8.2614	83.8	7.38142	83.8	19.2426	83.8	11.9142	83.8	59.4253	83.8	58.1062	83.8	45.5126	83.8	45.1021
						83.9	7.0862	83.9	6.31946	83.9	5.5609	83.9	6.88416	83.9	3.8351	83.9	5.98084	83.9	13.3084	83.9	20.8899	83.9	31.8572	83.9	31.0795	83.9	136.503	83.9	140.126	83.9	8.2562	83.9	7.37852	83.9	19.232	83.9	11.8221	83.9	59.4103	83.9	58.092	83.9	45.507	83.9	45.0898
						84	7.0772	84	6.27826	84	5.5445	84	6.85594	84	3.8173	84	5.94876	84	13.2591	84	20.8438	84	31.7987	84	31.0246	84	136.382	84	140.04	84	8.251	84	7.37562	84	19.2171	84	11.7307	84	59.393	84	58.0779	84	45.5042	84	45.0774
						84.1	7.0718	84.1	6.23732	84.1	5.5281	84.1	6.82782	84.1	3.8033	84.1	5.91686	84.1	13.216	84.1	20.7979	84.1	31.7415	84.1	30.9699	84.1	136.265	84.1	139.953	84.1	8.2483	84.1	7.37273	84.1	19.2006	84.1	11.6399	84.1	59.3842	84.1	58.0638	84.1	45.4962	84.1	45.0651
						84.2	7.0636	84.2	6.19665	84.2	5.5114	84.2	6.79983	84.2	3.787	84.2	5.88512	84.2	13.1706	84.2	20.752	84.2	31.6784	84.2	30.9153	84.2	136.147	84.2	139.866	84.2	8.2464	84.2	7.36983	84.2	19.1918	84.2	11.5499	84.2	59.3756	84.2	58.0497	84.2	45.4914	84.2	45.0528
						84.3	7.0514	84.3	6.15624	84.3	5.4909	84.3	6.77194	84.3	3.7695	84.3	5.85356	84.3	13.1251	84.3	20.7063	84.3	31.6145	84.3	30.8608	84.3	136.025	84.3	139.78	84.3	8.2394	84.3	7.36693	84.3	19.1754	84.3	11.4606	84.3	59.3641	84.3	58.0356	84.3	45.481	84.3	45.0405
						84.4	7.0384	84.4	6.1161	84.4	5.4731	84.4	6.74417	84.4	3.7493	84.4	5.82216	84.4	13.0762	84.4	20.6606	84.4	31.5514	84.4	30.8064	84.4	135.907	84.4	139.693	84.4	8.2341	84.4	7.36404	84.4	19.1635	84.4	11.372	84.4	59.3511	84.4	58.0215	84.4	45.4727	84.4	45.0282
						84.5	7.0319	84.5	6.07622	84.5	5.4575	84.5	6.71652	84.5	3.7381	84.5	5.79093	84.5	13.0296	84.5	20.6151	84.5	31.4967	84.5	30.7521	84.5	135.794	84.5	139.607	84.5	8.2313	84.5	7.36115	84.5	19.1494	84.5	11.2841	84.5	59.339	84.5	58.0074	84.5	45.4674	84.5	45.0159
						84.6	7.0269	84.6	6.0366	84.6	5.4446	84.6	6.68898	84.6	3.7273	84.6	5.75987	84.6	12.9842	84.6	20.5697	84.6	31.441	84.6	30.6978	84.6	135.68	84.6	139.521	84.6	8.2322	84.6	7.35826	84.6	19.1314	84.6	11.1968	84.6	59.3282	84.6	57.9933	84.6	45.4609	84.6	45.0036
						84.7	7.0202	84.7	5.99724	84.7	5.4315	84.7	6.66155	84.7	3.714	84.7	5.72898	84.7	12.9412	84.7	20.5245	84.7	31.3853	84.7	30.6437	84.7	135.56	84.7	139.434	84.7	8.2284	84.7	7.35537	84.7	19.1137	84.7	11.1102	84.7	59.3156	84.7	57.9792	84.7	45.4554	84.7	44.9913
						84.8	7.0117	84.8	5.95813	84.8	5.418	84.8	6.63423	84.8	3.7017	84.8	5.69825	84.8	12.8994	84.8	20.4793	84.8	31.3236	84.8	30.5897	84.8	135.439	84.8	139.348	84.8	8.2289	84.8	7.35248	84.8	19.1027	84.8	11.0243	84.8	59.3074	84.8	57.9651	84.8	45.4467	84.8	44.979
						84.9	7.0037	84.9	5.91928	84.9	5.3996	84.9	6.60703	84.9	3.687	84.9	5.66769	84.9	12.8537	84.9	20.4342	84.9	31.2642	84.9	30.5358	84.9	135.321	84.9	139.262	84.9	8.2231	84.9	7.34959	84.9	19.09	84.9	10.939	84.9	59.2987	84.9	57.951	84.9	45.4407	84.9	44.9667
						85	6.9992	85	5.88068	85	5.3788	85	6.57994	85	3.6808	85	5.63729	85	12.8132	85	20.3893	85	31.2043	85	30.4819	85	135.211	85	139.175	85	8.2213	85	7.3467	85	19.082	85	10.8545	85	59.2839	85	57.937	85	45.4384	85	44.9544
						85.1	6.9927	85.1	5.84234	85.1	5.364	85.1	6.55295	85.1	3.6721	85.1	5.60705	85.1	12.7724	85.1	20.3444	85.1	31.1432	85.1	30.4282	85.1	135.098	85.1	139.089	85.1	8.2114	85.1	7.34382	85.1	19.068	85.1	10.7705	85.1	59.2723	85.1	57.9229	85.1	45.4361	85.1	44.9421
						85.2	6.9862	85.2	5.80424	85.2	5.3467	85.2	6.52608	85.2	3.6612	85.2	5.57698	85.2	12.7329	85.2	20.2997	85.2	31.0876	85.2	30.3746	85.2	134.985	85.2	139.003	85.2	8.2113	85.2	7.34093	85.2	19.0561	85.2	10.6872	85.2	59.2623	85.2	57.9088	85.2	45.4308	85.2	44.9298
						85.3	6.9736	85.3	5.76639	85.3	5.3215	85.3	6.49932	85.3	3.6521	85.3	5.54707	85.3	12.6909	85.3	20.2551	85.3	31.0274	85.3	30.321	85.3	134.877	85.3	138.917	85.3	8.2092	85.3	7.33805	85.3	19.044	85.3	10.6046	85.3	59.2513	85.3	57.8947	85.3	45.4257	85.3	44.9175
						85.4	6.9639	85.4	5.72879	85.4	5.2973	85.4	6.47267	85.4	3.6365	85.4	5.51731	85.4	12.651	85.4	20.2106	85.4	30.9644	85.4	30.2676	85.4	134.762	85.4	138.831	85.4	8.2089	85.4	7.33516	85.4	19.0359	85.4	10.5226	85.4	59.241	85.4	57.8807	85.4	45.4198	85.4	44.9052
						85.5	6.9548	85.5	5.69144	85.5	5.2727	85.5	6.44613	85.5	3.6204	85.5	5.48772	85.5	12.6111	85.5	20.1662	85.5	30.9021	85.5	30.2142	85.5	134.652	85.5	138.745	85.5	8.2046	85.5	7.33228	85.5	19.0218	85.5	10.4412	85.5	59.2307	85.5	57.8666	85.5	45.4114	85.5	44.893
						85.6	6.9472	85.6	5.65432	85.6	5.2462	85.6	6.4197	85.6	3.6072	85.6	5.45829	85.6	12.5732	85.6	20.1219	85.6	30.8386	85.6	30.161	85.6	134.539	85.6	138.659	85.6	8.2002	85.6	7.3294	85.6	19.0097	85.6	10.3605	85.6	59.2161	85.6	57.8526	85.6	45.4037	85.6	44.8807
						85.7	6.9399	85.7	5.61746	85.7	5.2228	85.7	6.39337	85.7	3.5937	85.7	5.42901	85.7	12.533	85.7	20.0778	85.7	30.7765	85.7	30.1078	85.7	134.428	85.7	138.574	85.7	8.2064	85.7	7.32652	85.7	18.999	85.7	10.2804	85.7	59.2009	85.7	57.8385	85.7	45.3978	85.7	44.8684
						85.8	6.941	85.8	5.58083	85.8	5.2088	85.8	6.36716	85.8	3.584	85.8	5.39989	85.8	12.4958	85.8	20.0337	85.8	30.7182	85.8	30.0548	85.8	134.32	85.8	138.488	85.8	8.2069	85.8	7.32365	85.8	18.989	85.8	10.2009	85.8	59.1866	85.8	57.8244	85.8	45.3975	85.8	44.8561
						85.9	6.9424	85.9	5.54443	85.9	5.201	85.9	6.34105	85.9	3.5684	85.9	5.37093	85.9	12.452	85.9	19.9898	85.9	30.6563	85.9	30.0018	85.9	134.204	85.9	138.402	85.9	8.205	85.9	7.32077	85.9	18.9794	85.9	10.122	85.9	59.1745	85.9	57.8104	85.9	45.3919	85.9	44.8439
						86	6.9363	86	5.50828	86	5.1911	86	6.31505	86	3.5592	86	5.34212	86	12.4085	86	19.9459	86	30.5971	86	29.949	86	134.096	86	138.317	86	8.1984	86	7.31789	86	18.9669	86	10.0437	86	59.167	86	57.7963	86	45.3887	86	44.8316
						86.1	6.926	86.1	5.47236	86.1	5.1699	86.1	6.28915	86.1	3.5458	86.1	5.31347	86.1	12.3578	86.1	19.9022	86.1	30.5397	86.1	29.8962	86.1	133.982	86.1	138.231	86.1	8.1911	86.1	7.31502	86.1	18.9625	86.1	9.96604	86.1	59.1639	86.1	57.7823	86.1	45.388	86.1	44.8194
						86.2	6.9121	86.2	5.43668	86.2	5.1452	86.2	6.26336	86.2	3.5401	86.2	5.28497	86.2	12.3176	86.2	19.8586	86.2	30.4787	86.2	29.8435	86.2	133.871	86.2	138.145	86.2	8.1849	86.2	7.31214	86.2	18.9584	86.2	9.88897	86.2	59.1592	86.2	57.7683	86.2	45.38	86.2	44.8071
						86.3	6.8982	86.3	5.40123	86.3	5.1302	86.3	6.23768	86.3	3.5352	86.3	5.25663	86.3	12.2848	86.3	19.815	86.3	30.4239	86.3	29.7909	86.3	133.759	86.3	138.06	86.3	8.1788	86.3	7.30927	86.3	18.9493	86.3	9.8125	86.3	59.1416	86.3	57.7542	86.3	45.3801	86.3	44.7949
						86.4	6.8926	86.4	5.36601	86.4	5.116	86.4	6.2121	86.4	3.518	86.4	5.22843	86.4	12.2595	86.4	19.7716	86.4	30.3757	86.4	29.7385	86.4	133.641	86.4	137.975	86.4	8.1815	86.4	7.3064	86.4	18.9359	86.4	9.73662	86.4	59.1263	86.4	57.7402	86.4	45.3706	86.4	44.7826
						86.5	6.892	86.5	5.33102	86.5	5.0947	86.5	6.18663	86.5	3.4965	86.5	5.20039	86.5	12.2361	86.5	19.7283	86.5	30.3181	86.5	29.6861	86.5	133.522	86.5	137.889	86.5	8.1799	86.5	7.30353	86.5	18.9279	86.5	9.66132	86.5	59.1016	86.5	57.7262	86.5	45.3708	86.5	44.7704
						86.6	6.8884	86.6	5.29626	86.6	5.0771	86.6	6.16126	86.6	3.4838	86.6	5.1725	86.6	12.2058	86.6	19.6851	86.6	30.2641	86.6	29.6338	86.6	133.408	86.6	137.804	86.6	8.1772	86.6	7.30066	86.6	18.9096	86.6	9.58662	86.6	59.0937	86.6	57.7121	86.6	45.3654	86.6	44.7582
						86.7	6.8996	86.7	5.26172	86.7	5.0615	86.7	6.13599	86.7	3.4767	86.7	5.14475	86.7	12.1779	86.7	19.642	86.7	30.2223	86.7	29.5816	86.7	133.289	86.7	137.719	86.7	8.172	86.7	7.29779	86.7	18.8928	86.7	9.51248	86.7	59.0895	86.7	57.6981	86.7	45.3571	86.7	44.7459
						86.8	6.896	86.8	5.22741	86.8	5.0586	86.8	6.11083	86.8	3.4635	86.8	5.11716	86.8	12.1393	86.8	19.5991	86.8	30.173	86.8	29.5295	86.8	133.164	86.8	137.633	86.8	8.18	86.8	7.29493	86.8	18.8707	86.8	9.43893	86.8	59.0877	86.8	57.6841	86.8	45.3546	86.8	44.7337
						86.9	6.8945	86.9	5.19333	86.9	5.0445	86.9	6.08577	86.9	3.4546	86.9	5.08971	86.9	12.1081	86.9	19.5562	86.9	30.117	86.9	29.4775	86.9	133.052	86.9	137.548	86.9	8.1855	86.9	7.29206	86.9	18.8526	86.9	9.36593	86.9	59.077	86.9	57.6701	86.9	45.3516	86.9	44.7215
						87	6.8909	87	5.15946	87	5.0206	87	6.06082	87	3.4419	87	5.06241	87	12.0612	87	19.5134	87	30.0689	87	29.4256	87	132.944	87	137.463	87	8.1902	87	7.2892	87	18.8342	87	9.2935	87	59.0674	87	57.6561	87	45.347	87	44.7092
						87.1	6.8851	87.1	5.12582	87.1	5.0019	87.1	6.03597	87.1	3.4324	87.1	5.03526	87.1	12.0153	87.1	19.4707	87.1	30.0102	87.1	29.3737	87.1	132.828	87.1	137.378	87.1	8.2044	87.1	7.28633	87.1	18.821	87.1	9.22164	87.1	59.0589	87.1	57.6421	87.1	45.3484	87.1	44.697
						87.2	6.8828	87.2	5.0924	87.2	4.9811	87.2	6.01122	87.2	3.4186	87.2	5.00825	87.2	11.9686	87.2	19.4282	87.2	29.963	87.2	29.322	87.2	132.706	87.2	137.293	87.2	8.2095	87.2	7.28347	87.2	18.8065	87.2	9.15033	87.2	59.052	87.2	57.6281	87.2	45.3392	87.2	44.6848
						87.3	6.8878	87.3	5.05919	87.3	4.9631	87.3	5.98657	87.3	3.4145	87.3	4.98139	87.3	11.9266	87.3	19.3857	87.3	29.9122	87.3	29.2704	87.3	132.585	87.3	137.208	87.3	8.2071	87.3	7.28061	87.3	18.7937	87.3	9.07957	87.3	59.0465	87.3	57.6141	87.3	45.3361	87.3	44.6726
						87.4	6.8844	87.4	5.0262	87.4	4.9502	87.4	5.96202	87.4	3.4074	87.4	4.95467	87.4	11.8884	87.4	19.3434	87.4	29.8609	87.4	29.2188	87.4	132.464	87.4	137.123	87.4	8.2202	87.4	7.27775	87.4	18.7776	87.4	9.00936	87.4	59.0373	87.4	57.6001	87.4	45.3187	87.4	44.6604
						87.5	6.8753	87.5	4.99343	87.5	4.9393	87.5	5.93757	87.5	3.4091	87.5	4.9281	87.5	11.8509	87.5	19.3011	87.5	29.8126	87.5	29.1674	87.5	132.336	87.5	137.038	87.5	8.2347	87.5	7.27489	87.5	18.7584	87.5	8.93969	87.5	59.0254	87.5	57.5861	87.5	45.2988	87.5	44.6482
						87.6	6.8665	87.6	4.96087	87.6	4.921	87.6	5.91322	87.6	3.4072	87.6	4.90167	87.6	11.8061	87.6	19.259	87.6	29.7636	87.6	29.116	87.6	132.208	87.6	136.954	87.6	8.2321	87.6	7.27203	87.6	18.7432	87.6	8.87056	87.6	59.0102	87.6	57.5721	87.6	45.2816	87.6	44.636
						87.7	6.8602	87.7	4.92852	87.7	4.8971	87.7	5.88898	87.7	3.4149	87.7	4.87538	87.7	11.7721	87.7	19.2169	87.7	29.7169	87.7	29.0647	87.7	132.081	87.7	136.869	87.7	8.2321	87.7	7.26918	87.7	18.729	87.7	8.80197	87.7	58.9993	87.7	57.5581	87.7	45.2682	87.7	44.6238
						87.8	6.851	87.8	4.89638	87.8	4.8846	87.8	5.86483	87.8	3.435	87.8	4.84923	87.8	11.7364	87.8	19.175	87.8	29.6701	87.8	29.0136	87.8	131.966	87.8	136.784	87.8	8.2211	87.8	7.26632	87.8	18.7123	87.8	8.7339	87.8	58.9837	87.8	57.5441	87.8	45.2467	87.8	44.6116
						87.9	6.8464	87.9	4.86445	87.9	4.8706	87.9	5.84078	87.9	3.4453	87.9	4.82322	87.9	11.6964	87.9	19.1332	87.9	29.6121	87.9	28.9625	87.9	131.85	87.9	136.699	87.9	8.2084	87.9	7.26347	87.9	18.7062	87.9	8.66636	87.9	58.9704	87.9	57.5301	87.9	45.2319	87.9	44.5994
						88	6.8439	88	4.83274	88	4.8658	88	5.81683	88	3.4636	88	4.79735	88	11.6516	88	19.0914	88	29.5497	88	28.9115	88	131.724	88	136.615	88	8.202	88	7.26061	88	18.7003	88	8.59934	88	58.9547	88	57.5161	88	45.2295	88	44.5872
						88.1	6.8439	88.1	4.80122	88.1	4.8593	88.1	5.79298	88.1	3.4679	88.1	4.77162	88.1	11.609	88.1	19.0498	88.1	29.4855	88.1	28.8606	88.1	131.604	88.1	136.53	88.1	8.1973	88.1	7.25776	88.1	18.6976	88.1	8.53285	88.1	58.9436	88.1	57.5022	88.1	45.2237	88.1	44.575
						88.2	6.8377	88.2	4.76991	88.2	4.8546	88.2	5.76922	88.2	3.4535	88.2	4.74602	88.2	11.5779	88.2	19.0083	88.2	29.4318	88.2	28.8098	88.2	131.492	88.2	136.446	88.2	8.1793	88.2	7.25491	88.2	18.6879	88.2	8.46686	88.2	58.9372	88.2	57.4882	88.2	45.2288	88.2	44.5628
						88.3	6.8361	88.3	4.73881	88.3	4.8566	88.3	5.74557	88.3	3.4266	88.3	4.72057	88.3	11.5418	88.3	18.9668	88.3	29.3813	88.3	28.7591	88.3	131.387	88.3	136.362	88.3	8.1674	88.3	7.25206	88.3	18.6823	88.3	8.40139	88.3	58.9251	88.3	57.4742	88.3	45.2243	88.3	44.5506
						88.4	6.8351	88.4	4.70791	88.4	4.8549	88.4	5.722	88.4	3.4107	88.4	4.69525	88.4	11.5096	88.4	18.9255	88.4	29.3273	88.4	28.7085	88.4	131.278	88.4	136.277	88.4	8.1512	88.4	7.24921	88.4	18.6878	88.4	8.33642	88.4	58.9133	88.4	57.4603	88.4	45.2201	88.4	44.5384
						88.5	6.8289	88.5	4.67722	88.5	4.8494	88.5	5.69854	88.5	3.394	88.5	4.67007	88.5	11.4756	88.5	18.8843	88.5	29.2786	88.5	28.6579	88.5	131.174	88.5	136.193	88.5	8.1391	88.5	7.24636	88.5	18.6871	88.5	8.27196	88.5	58.9035	88.5	57.4463	88.5	45.2058	88.5	44.5263
						88.6	6.8195	88.6	4.64672	88.6	4.8372	88.6	5.67517	88.6	3.3733	88.6	4.64502	88.6	11.4387	88.6	18.8432	88.6	29.2256	88.6	28.6075	88.6	131.08	88.6	136.109	88.6	8.1323	88.6	7.24352	88.6	18.6755	88.6	8.20799	88.6	58.889	88.6	57.4323	88.6	45.1932	88.6	44.5141
						88.7	6.8127	88.7	4.61641	88.7	4.8203	88.7	5.6519	88.7	3.3613	88.7	4.6201	88.7	11.3961	88.7	18.8021	88.7	29.1692	88.7	28.5571	88.7	130.981	88.7	136.024	88.7	8.119	88.7	7.24067	88.7	18.6653	88.7	8.14451	88.7	58.875	88.7	57.4184	88.7	45.1703	88.7	44.5019
						88.8	6.8042	88.8	4.58632	88.8	4.8119	88.8	5.62873	88.8	3.3495	88.8	4.59532	88.8	11.3642	88.8	18.7612	88.8	29.1182	88.8	28.5069	88.8	130.892	88.8	135.94	88.8	8.1145	88.8	7.23783	88.8	18.65	88.8	8.08154	88.8	58.8611	88.8	57.4044	88.8	45.1498	88.8	44.4898
						88.9	6.8	88.9	4.55641	88.9	4.7999	88.9	5.60565	88.9	3.3278	88.9	4.57068	88.9	11.3343	88.9	18.7204	88.9	29.07	88.9	28.4567	88.9	130.794	88.9	135.856	88.9	8.106	88.9	7.23499	88.9	18.636	88.9	8.01904	88.9	58.8401	88.9	57.3905	88.9	45.1329	88.9	44.4776
						89	6.79	89	4.5267	89	4.7836	89	5.58266	89	3.3041	89	4.54616	89	11.2938	89	18.6796	89	29.0152	89	28.4066	89	130.695	89	135.772	89	8.0975	89	7.23214	89	18.6254	89	7.95703	89	58.8253	89	57.3766	89	45.1329	89	44.4654
						89.1	6.7836	89.1	4.49718	89.1	4.7694	89.1	5.55977	89.1	3.2761	89.1	4.52178	89.1	11.2607	89.1	18.639	89.1	28.9582	89.1	28.3566	89.1	130.595	89.1	135.688	89.1	8.0896	89.1	7.2293	89.1	18.6117	89.1	7.8955	89.1	58.8033	89.1	57.3626	89.1	45.1338	89.1	44.4533
						89.2	6.7798	89.2	4.46785	89.2	4.7667	89.2	5.53697	89.2	3.2567	89.2	4.49752	89.2	11.2195	89.2	18.5985	89.2	28.9065	89.2	28.3068	89.2	130.497	89.2	135.604	89.2	8.087	89.2	7.22646	89.2	18.5988	89.2	7.83444	89.2	58.7858	89.2	57.3487	89.2	45.1312	89.2	44.4411
						89.3	6.7791	89.3	4.43872	89.3	4.7511	89.3	5.51427	89.3	3.2394	89.3	4.4734	89.3	11.1728	89.3	18.5581	89.3	28.8515	89.3	28.2569	89.3	130.394	89.3	135.52	89.3	8.0841	89.3	7.22362	89.3	18.5811	89.3	7.77386	89.3	58.7742	89.3	57.3347	89.3	45.1476	89.3	44.429
						89.4	6.7753	89.4	4.40978	89.4	4.7369	89.4	5.49165	89.4	3.2175	89.4	4.44941	89.4	11.1233	89.4	18.5177	89.4	28.7948	89.4	28.2072	89.4	130.289	89.4	135.436	89.4	8.0691	89.4	7.22079	89.4	18.5659	89.4	7.71374	89.4	58.7636	89.4	57.3208	89.4	45.1551	89.4	44.4168
						89.5	6.7729	89.5	4.38103	89.5	4.7239	89.5	5.46914	89.5	3.1978	89.5	4.42555	89.5	11.0761	89.5	18.4775	89.5	28.738	89.5	28.1576	89.5	130.192	89.5	135.353	89.5	8.0612	89.5	7.21795	89.5	18.5566	89.5	7.6541	89.5	58.7547	89.5	57.3069	89.5	45.1592	89.5	44.4047
						89.6	6.7723	89.6	4.35246	89.6	4.7074	89.6	5.44671	89.6	3.186	89.6	4.40181	89.6	11.0351	89.6	18.4373	89.6	28.685	89.6	28.1081	89.6	130.091	89.6	135.269	89.6	8.0557	89.6	7.21511	89.6	18.5451	89.6	7.59491	89.6	58.7393	89.6	57.2929	89.6	45.1724	89.6	44.3925
						89.7	6.7721	89.7	4.32408	89.7	4.6927	89.7	5.42437	89.7	3.1697	89.7	4.3782	89.7	10.9894	89.7	18.3973	89.7	28.6313	89.7	28.0586	89.7	129.993	89.7	135.185	89.7	8.0498	89.7	7.21228	89.7	18.531	89.7	7.53617	89.7	58.7248	89.7	57.279	89.7	45.1649	89.7	44.3804
						89.8	6.7715	89.8	4.29588	89.8	4.6724	89.8	5.40213	89.8	3.1561	89.8	4.35472	89.8	10.9488	89.8	18.3574	89.8	28.5749	89.8	28.0093	89.8	129.887	89.8	135.102	89.8	8.042	89.8	7.20945	89.8	18.522	89.8	7.4779	89.8	58.7115	89.8	57.2651	89.8	45.1596	89.8	44.3683
						89.9	6.7671	89.9	4.26787	89.9	4.6479	89.9	5.37998	89.9	3.145	89.9	4.33136	89.9	10.9079	89.9	18.3175	89.9	28.5168	89.9	27.96	89.9	129.783	89.9	135.018	89.9	8.04	89.9	7.20661	89.9	18.5116	89.9	7.42007	89.9	58.6922	89.9	57.2512	89.9	45.144	89.9	44.3562
						90	6.7596	90	4.24004	90	4.6199	90	5.35792	90	3.1248	90	4.30813	90	10.8813	90	18.2778	90	28.4587	90	27.9108	90	129.678	90	134.935	90	8.0264	90	7.20378	90	18.5003	90	7.3627	90	58.6893	90	57.2373	90	45.1282	90	44.344
						90.1	6.747	90.1	4.21239	90.1	4.5964	90.1	5.33595	90.1	3.0956	90.1	4.28502	90.1	10.8533	90.1	18.2381	90.1	28.4055	90.1	27.8617	90.1	129.565	90.1	134.851	90.1	8.018	90.1	7.20095	90.1	18.4926	90.1	7.30576	90.1	58.6805	90.1	57.2234	90.1	45.114	90.1	44.3319
						90.2	6.7439	90.2	4.18492	90.2	4.576	90.2	5.31407	90.2	3.0727	90.2	4.26204	90.2	10.8291	90.2	18.1986	90.2	28.349	90.2	27.8127	90.2	129.459	90.2	134.768	90.2	8.0179	90.2	7.19813	90.2	18.4791	90.2	7.24926	90.2	58.6728	90.2	57.2095	90.2	45.0958	90.2	44.3198
						90.3	6.7374	90.3	4.15764	90.3	4.5586	90.3	5.29228	90.3	3.0595	90.3	4.23918	90.3	10.7978	90.3	18.1591	90.3	28.3054	90.3	27.7638	90.3	129.35	90.3	134.684	90.3	8.0064	90.3	7.1953	90.3	18.4666	90.3	7.19321	90.3	58.6729	90.3	57.1956	90.3	45.0763	90.3	44.3077
						90.4	6.7327	90.4	4.13053	90.4	4.5493	90.4	5.27057	90.4	3.0571	90.4	4.21644	90.4	10.7649	90.4	18.1197	90.4	28.2594	90.4	27.715	90.4	129.242	90.4	134.601	90.4	8.0122	90.4	7.19247	90.4	18.4485	90.4	7.13758	90.4	58.6634	90.4	57.1817	90.4	45.0575	90.4	44.2956
						90.5	6.725	90.5	4.10359	90.5	4.5384	90.5	5.24896	90.5	3.0713	90.5	4.19383	90.5	10.7204	90.5	18.0805	90.5	28.2072	90.5	27.6662	90.5	129.13	90.5	134.518	90.5	8.0201	90.5	7.18965	90.5	18.4355	90.5	7.08239	90.5	58.6365	90.5	57.1678	90.5	45.0441	90.5	44.2835
						90.6	6.7058	90.6	4.07683	90.6	4.5296	90.6	5.22744	90.6	3.0875	90.6	4.17133	90.6	10.6738	90.6	18.0413	90.6	28.1524	90.6	27.6176	90.6	129.024	90.6	134.435	90.6	8.0215	90.6	7.18682	90.6	18.4184	90.6	7.02762	90.6	58.6155	90.6	57.1539	90.6	45.0339	90.6	44.2713
						90.7	6.6974	90.7	4.05025	90.7	4.5289	90.7	5.206	90.7	3.0958	90.7	4.14896	90.7	10.6235	90.7	18.0022	90.7	28.0983	90.7	27.569	90.7	128.922	90.7	134.352	90.7	8.0276	90.7	7.184	90.7	18.3965	90.7	6.97327	90.7	58.5903	90.7	57.14	90.7	45.0322	90.7	44.2593
						90.8	6.6927	90.8	4.02384	90.8	4.5151	90.8	5.18466	90.8	3.1047	90.8	4.12671	90.8	10.5703	90.8	17.9632	90.8	28.0375	90.8	27.5205	90.8	128.824	90.8	134.268	90.8	8.0404	90.8	7.18118	90.8	18.3729	90.8	6.91935	90.8	58.5659	90.8	57.1261	90.8	45.0359	90.8	44.2471
						90.9	6.6818	90.9	3.9976	90.9	4.5058	90.9	5.1634	90.9	3.1095	90.9	4.10457	90.9	10.5235	90.9	17.9243	90.9	27.9789	90.9	27.4721	90.9	128.723	90.9	134.185	90.9	8.0373	90.9	7.17836	90.9	18.3567	90.9	6.86584	90.9	58.5371	90.9	57.1123	90.9	45.0397	90.9	44.2351
						91	6.6705	91	3.97154	91	4.4845	91	5.14222	91	3.1035	91	4.08256	91	10.4904	91	17.8855	91	27.9229	91	27.4238	91	128.622	91	134.102	91	8.0298	91	7.17554	91	18.343	91	6.81275	91	58.519	91	57.0984	91	45.043	91	44.223
						91.1	6.668	91.1	3.94564	91.1	4.4601	91.1	5.12114	91.1	3.0801	91.1	4.06066	91.1	10.4657	91.1	17.8468	91.1	27.8754	91.1	27.3756	91.1	128.514	91.1	134.019	91.1	8.0282	91.1	7.17272	91.1	18.32	91.1	6.76007	91.1	58.5171	91.1	57.0845	91.1	45.035	91.1	44.2109
						91.2	6.6649	91.2	3.91991	91.2	4.4412	91.2	5.10014	91.2	3.0609	91.2	4.03888	91.2	10.4488	91.2	17.8082	91.2	27.8198	91.2	27.3275	91.2	128.401	91.2	133.937	91.2	8.0313	91.2	7.1699	91.2	18.2995	91.2	6.70779	91.2	58.5181	91.2	57.0706	91.2	45.0296	91.2	44.1988
						91.3	6.6504	91.3	3.89435	91.3	4.4101	91.3	5.07922	91.3	3.0485	91.3	4.01722	91.3	10.4299	91.3	17.7697	91.3	27.7624	91.3	27.2794	91.3	128.294	91.3	133.854	91.3	8.0358	91.3	7.16708	91.3	18.2727	91.3	6.65592	91.3	58.5138	91.3	57.0568	91.3	45.027	91.3	44.1867
						91.4	6.6432	91.4	3.86896	91.4	4.3903	91.4	5.0584	91.4	3.0334	91.4	3.99567	91.4	10.409	91.4	17.7313	91.4	27.7077	91.4	27.2315	91.4	128.189	91.4	133.771	91.4	8.0323	91.4	7.16427	91.4	18.2518	91.4	6.60445	91.4	58.5091	91.4	57.0429	91.4	45.0165	91.4	44.1746
						91.5	6.6342	91.5	3.84373	91.5	4.3695	91.5	5.03766	91.5	3.0223	91.5	3.97424	91.5	10.3853	91.5	17.6929	91.5	27.6564	91.5	27.1836	91.5	128.089	91.5	133.688	91.5	8.0281	91.5	7.16145	91.5	18.2364	91.5	6.55338	91.5	58.5051	91.5	57.029	91.5	45.0104	91.5	44.1626
						91.6	6.6256	91.6	3.81866	91.6	4.351	91.6	5.017	91.6	3.0179	91.6	3.95292	91.6	10.3607	91.6	17.6547	91.6	27.6088	91.6	27.1358	91.6	127.986	91.6	133.606	91.6	8.029	91.6	7.15864	91.6	18.2195	91.6	6.5027	91.6	58.4983	91.6	57.0152	91.6	45.0029	91.6	44.1505
						91.7	6.6217	91.7	3.79376	91.7	4.3386	91.7	4.99642	91.7	3.0128	91.7	3.93172	91.7	10.3263	91.7	17.6166	91.7	27.5527	91.7	27.0881	91.7	127.88	91.7	133.523	91.7	8.0323	91.7	7.15583	91.7	18.2056	91.7	6.45241	91.7	58.4813	91.7	57.0013	91.7	45.0019	91.7	44.1384
						91.8	6.6248	91.8	3.76903	91.8	4.3324	91.8	4.97594	91.8	3.006	91.8	3.91063	91.8	10.2849	91.8	17.5785	91.8	27.4954	91.8	27.0405	91.8	127.782	91.8	133.44	91.8	8.0353	91.8	7.15302	91.8	18.1772	91.8	6.40252	91.8	58.4552	91.8	56.9875	91.8	45.0074	91.8	44.1263
						91.9	6.6321	91.9	3.74445	91.9	4.3267	91.9	4.95553	91.9	2.9988	91.9	3.88966	91.9	10.2558	91.9	17.5405	91.9	27.4453	91.9	26.993	91.9	127.694	91.9	133.358	91.9	8.0308	91.9	7.15021	91.9	18.1563	91.9	6.35301	91.9	58.4326	91.9	56.9736	91.9	45.015	91.9	44.1143
						92	6.6329	92	3.72004	92	4.3186	92	4.93521	92	2.9948	92	3.8688	92	10.2172	92	17.5026	92	27.3905	92	26.9456	92	127.61	92	133.275	92	8.0279	92	7.1474	92	18.1376	92	6.30389	92	58.4121	92	56.9598	92	45.008	92	44.1022
						92.1	6.6355	92.1	3.69578	92.1	4.3129	92.1	4.91497	92.1	2.9788	92.1	3.84805	92.1	10.1777	92.1	17.4649	92.1	27.3471	92.1	26.8982	92.1	127.526	92.1	133.193	92.1	8.0214	92.1	7.14459	92.1	18.1073	92.1	6.25514	92.1	58.3971	92.1	56.946	92.1	45.009	92.1	44.0902
						92.2	6.6337	92.2	3.67168	92.2	4.2966	92.2	4.89482	92.2	2.9674	92.2	3.8274	92.2	10.1341	92.2	17.4272	92.2	27.3064	92.2	26.8509	92.2	127.456	92.2	133.111	92.2	8.0208	92.2	7.14178	92.2	18.0856	92.2	6.20676	92.2	58.3693	92.2	56.9321	92.2	45.0077	92.2	44.0781
						92.3	6.6355	92.3	3.64774	92.3	4.2894	92.3	4.87475	92.3	2.9681	92.3	3.80688	92.3	10.098	92.3	17.3896	92.3	27.2726	92.3	26.8037	92.3	127.386	92.3	133.028	92.3	8.0221	92.3	7.13898	92.3	18.0658	92.3	6.15877	92.3	58.3516	92.3	56.9183	92.3	44.9949	92.3	44.0661
						92.4	6.6295	92.4	3.62395	92.4	4.2756	92.4	4.85476	92.4	2.9568	92.4	3.78646	92.4	10.078	92.4	17.352	92.4	27.2391	92.4	26.7566	92.4	127.302	92.4	132.946	92.4	8.0148	92.4	7.13617	92.4	18.0559	92.4	6.11114	92.4	58.3385	92.4	56.9045	92.4	44.9881	92.4	44.054
						92.5	6.6225	92.5	3.60032	92.5	4.2521	92.5	4.83485	92.5	2.9501	92.5	3.76615	92.5	10.0544	92.5	17.3146	92.5	27.1973	92.5	26.7096	92.5	127.212	92.5	132.864	92.5	8.0088	92.5	7.13337	92.5	18.0495	92.5	6.06389	92.5	58.3198	92.5	56.8906	92.5	44.9809	92.5	44.042
						92.6	6.612	92.6	3.57684	92.6	4.2293	92.6	4.81503	92.6	2.9394	92.6	3.74595	92.6	10.0266	92.6	17.2773	92.6	27.1462	92.6	26.6627	92.6	127.112	92.6	132.782	92.6	7.9958	92.6	7.13057	92.6	18.038	92.6	6.01699	92.6	58.3078	92.6	56.8768	92.6	44.9688	92.6	44.0299
						92.7	6.6068	92.7	3.55352	92.7	4.1955	92.7	4.79528	92.7	2.9308	92.7	3.72586	92.7	9.9976	92.7	17.2401	92.7	27.103	92.7	26.6158	92.7	127.011	92.7	132.7	92.7	7.9954	92.7	7.12777	92.7	18.0403	92.7	5.97046	92.7	58.3035	92.7	56.863	92.7	44.9421	92.7	44.0179
						92.8	6.6026	92.8	3.53035	92.8	4.1633	92.8	4.77562	92.8	2.9192	92.8	3.70588	92.8	9.9761	92.8	17.2029	92.8	27.0537	92.8	26.5691	92.8	126.907	92.8	132.618	92.8	7.9974	92.8	7.12497	92.8	18.0242	92.8	5.9243	92.8	58.2919	92.8	56.8492	92.8	44.9198	92.8	44.0059
						92.9	6.5998	92.9	3.50733	92.9	4.1328	92.9	4.75604	92.9	2.893	92.9	3.686	92.9	9.9495	92.9	17.1658	92.9	27.0149	92.9	26.5224	92.9	126.799	92.9	132.536	92.9	7.9848	92.9	7.12217	92.9	18.011	92.9	5.87848	92.9	58.2783	92.9	56.8354	92.9	44.9134	92.9	43.9938
						93	6.5888	93	3.48446	93	4.0996	93	4.73654	93	2.8706	93	3.66623	93	9.9302	93	17.1288	93	26.9626	93	26.4758	93	126.694	93	132.454	93	7.9761	93	7.11937	93	18.0002	93	5.83303	93	58.2729	93	56.8216	93	44.8998	93	43.9818
						93.1	6.5855	93.1	3.46174	93.1	4.0914	93.1	4.71711	93.1	2.8479	93.1	3.64656	93.1	9.9052	93.1	17.092	93.1	26.9128	93.1	26.4293	93.1	126.595	93.1	132.372	93.1	7.9665	93.1	7.11657	93.1	17.9821	93.1	5.78792	93.1	58.2671	93.1	56.8077	93.1	44.8898	93.1	43.9698
						93.2	6.5836	93.2	3.43916	93.2	4.092	93.2	4.69777	93.2	2.8441	93.2	3.627	93.2	9.8849	93.2	17.0552	93.2	26.8601	93.2	26.3828	93.2	126.494	93.2	132.29	93.2	7.9568	93.2	7.11378	93.2	17.9649	93.2	5.74316	93.2	58.2546	93.2	56.7939	93.2	44.8906	93.2	43.9578
						93.3	6.5778	93.3	3.41674	93.3	4.0985	93.3	4.67851	93.3	2.8355	93.3	3.60755	93.3	9.8607	93.3	17.0184	93.3	26.8084	93.3	26.3365	93.3	126.396	93.3	132.208	93.3	7.9513	93.3	7.11098	93.3	17.9556	93.3	5.69875	93.3	58.2421	93.3	56.7801	93.3	44.8999	93.3	43.9457
						93.4	6.572	93.4	3.39446	93.4	4.1047	93.4	4.65932	93.4	2.8276	93.4	3.5882	93.4	9.8356	93.4	16.9818	93.4	26.7567	93.4	26.2902	93.4	126.303	93.4	132.126	93.4	7.949	93.4	7.10819	93.4	17.9518	93.4	5.65468	93.4	58.2144	93.4	56.7664	93.4	44.9142	93.4	43.9337
						93.5	6.5672	93.5	3.37233	93.5	4.1059	93.5	4.64022	93.5	2.8244	93.5	3.56896	93.5	9.809	93.5	16.9453	93.5	26.7	93.5	26.2441	93.5	126.206	93.5	132.045	93.5	7.9488	93.5	7.1054	93.5	17.9285	93.5	5.61096	93.5	58.1923	93.5	56.7525	93.5	44.9218	93.5	43.9217
						93.6	6.5568	93.6	3.35034	93.6	4.102	93.6	4.62119	93.6	2.8262	93.6	3.54981	93.6	9.7645	93.6	16.9088	93.6	26.6409	93.6	26.1979	93.6	126.108	93.6	131.963	93.6	7.9409	93.6	7.10261	93.6	17.9042	93.6	5.56757	93.6	58.1677	93.6	56.7388	93.6	44.9398	93.6	43.9097
						93.7	6.5384	93.7	3.32849	93.7	4.0935	93.7	4.60224	93.7	2.8154	93.7	3.53077	93.7	9.7397	93.7	16.8725	93.7	26.5756	93.7	26.1519	93.7	125.996	93.7	131.881	93.7	7.9328	93.7	7.09982	93.7	17.8879	93.7	5.52451	93.7	58.1425	93.7	56.725	93.7	44.9498	93.7	43.8977
						93.8	6.5172	93.8	3.30679	93.8	4.0791	93.8	4.58337	93.8	2.8079	93.8	3.51184	93.8	9.7101	93.8	16.8362	93.8	26.5148	93.8	26.106	93.8	125.88	93.8	131.8	93.8	7.9322	93.8	7.09703	93.8	17.8702	93.8	5.48179	93.8	58.1299	93.8	56.7112	93.8	44.9553	93.8	43.8857
						93.9	6.498	93.9	3.28522	93.9	4.0667	93.9	4.56457	93.9	2.8043	93.9	3.493	93.9	9.6806	93.9	16.8	93.9	26.4503	93.9	26.0602	93.9	125.754	93.9	131.718	93.9	7.9375	93.9	7.09424	93.9	17.853	93.9	5.4394	93.9	58.128	93.9	56.6974	93.9	44.9674	93.9	43.8737
						94	6.4836	94	3.2638	94	4.0656	94	4.54586	94	2.7995	94	3.47427	94	9.6503	94	16.7639	94	26.384	94	26.0144	94	125.626	94	131.637	94	7.9419	94	7.09145	94	17.8424	94	5.39734	94	58.1204	94	56.6836	94	44.9783	94	43.8617
						94.1	6.4723	94.1	3.24252	94.1	4.0528	94.1	4.52721	94.1	2.7934	94.1	3.45563	94.1	9.6182	94.1	16.7279	94.1	26.322	94.1	25.9687	94.1	125.506	94.1	131.556	94.1	7.9438	94.1	7.08867	94.1	17.8313	94.1	5.3556	94.1	58.1279	94.1	56.6699	94.1	44.9806	94.1	43.8497
						94.2	6.4572	94.2	3.22138	94.2	4.0338	94.2	4.50865	94.2	2.7876	94.2	3.4371	94.2	9.5895	94.2	16.6919	94.2	26.2641	94.2	25.9231	94.2	125.382	94.2	131.474	94.2	7.9401	94.2	7.08588	94.2	17.8264	94.2	5.31418	94.2	58.1395	94.2	56.6561	94.2	44.9758	94.2	43.8377
						94.3	6.4647	94.3	3.20037	94.3	4.0111	94.3	4.49016	94.3	2.778	94.3	3.41866	94.3	9.5642	94.3	16.6561	94.3	26.2052	94.3	25.8776	94.3	125.26	94.3	131.393	94.3	7.9369	94.3	7.0831	94.3	17.8155	94.3	5.27309	94.3	58.1381	94.3	56.6423	94.3	44.9698	94.3	43.8258
						94.4	6.4654	94.4	3.1795	94.4	4.0062	94.4	4.47175	94.4	2.7676	94.4	3.40033	94.4	9.5353	94.4	16.6203	94.4	26.1485	94.4	25.8321	94.4	125.139	94.4	131.312	94.4	7.9356	94.4	7.08032	94.4	17.8059	94.4	5.23231	94.4	58.1287	94.4	56.6286	94.4	44.9554	94.4	43.8138
						94.5	6.4528	94.5	3.15877	94.5	4.0006	94.5	4.45341	94.5	2.7594	94.5	3.38209	94.5	9.5116	94.5	16.5846	94.5	26.0902	94.5	25.7868	94.5	125.017	94.5	131.23	94.5	7.9315	94.5	7.07754	94.5	17.7943	94.5	5.19186	94.5	58.112	94.5	56.6148	94.5	44.9365	94.5	43.8018
						94.6	6.4402	94.6	3.13817	94.6	3.9987	94.6	4.43515	94.6	2.748	94.6	3.36395	94.6	9.487	94.6	16.549	94.6	26.0287	94.6	25.7415	94.6	124.904	94.6	131.149	94.6	7.9345	94.6	7.07476	94.6	17.7851	94.6	5.15171	94.6	58.0955	94.6	56.6011	94.6	44.9232	94.6	43.7898
						94.7	6.4328	94.7	3.11771	94.7	3.9897	94.7	4.41696	94.7	2.7454	94.7	3.3459	94.7	9.4661	94.7	16.5135	94.7	25.9651	94.7	25.6963	94.7	124.794	94.7	131.068	94.7	7.9531	94.7	7.07198	94.7	17.7831	94.7	5.11187	94.7	58.0654	94.7	56.5873	94.7	44.9121	94.7	43.7779
						94.8	6.4323	94.8	3.09738	94.8	3.9742	94.8	4.39885	94.8	2.7494	94.8	3.32796	94.8	9.4478	94.8	16.4781	94.8	25.909	94.8	25.6512	94.8	124.68	94.8	130.987	94.8	7.9636	94.8	7.0692	94.8	17.785	94.8	5.07234	94.8	58.0413	94.8	56.5736	94.8	44.9191	94.8	43.7659
						94.9	6.4369	94.9	3.07718	94.9	3.9587	94.9	4.38081	94.9	2.7575	94.9	3.31011	94.9	9.4213	94.9	16.4427	94.9	25.8536	94.9	25.6062	94.9	124.564	94.9	130.906	94.9	7.9742	94.9	7.06642	94.9	17.786	94.9	5.03311	94.9	58.0144	94.9	56.5598	94.9	44.909	94.9	43.7539
						95	6.4417	95	3.05712	95	3.9477	95	4.36285	95	2.7508	95	3.29236	95	9.3892	95	16.4075	95	25.808	95	25.5612	95	124.467	95	130.825	95	7.9679	95	7.06365	95	17.7853	95	4.9942	95	57.9951	95	56.5461	95	44.8975	95	43.742
						95.1	6.4286	95.1	3.03718	95.1	3.9364	95.1	4.34496	95.1	2.7511	95.1	3.2747	95.1	9.3648	95.1	16.3723	95.1	25.7575	95.1	25.5163	95.1	124.355	95.1	130.744	95.1	7.9622	95.1	7.06087	95.1	17.7871	95.1	4.95557	95.1	57.9803	95.1	56.5323	95.1	44.8846	95.1	43.73
						95.2	6.4151	95.2	3.01738	95.2	3.9254	95.2	4.32714	95.2	2.7525	95.2	3.25713	95.2	9.3409	95.2	16.3372	95.2	25.7078	95.2	25.4715	95.2	124.244	95.2	130.664	95.2	7.9507	95.2	7.0581	95.2	17.7771	95.2	4.91725	95.2	57.9792	95.2	56.5186	95.2	44.8688	95.2	43.7181
						95.3	6.4019	95.3	2.99771	95.3	3.9189	95.3	4.3094	95.3	2.7522	95.3	3.23966	95.3	9.3137	95.3	16.3022	95.3	25.6638	95.3	25.4268	95.3	124.128	95.3	130.583	95.3	7.9357	95.3	7.05533	95.3	17.7674	95.3	4.87923	95.3	57.9787	95.3	56.5049	95.3	44.8554	95.3	43.7061
						95.4	6.3875	95.4	2.97816	95.4	3.9218	95.4	4.29173	95.4	2.7404	95.4	3.22229	95.4	9.3005	95.4	16.2673	95.4	25.613	95.4	25.3822	95.4	124.016	95.4	130.502	95.4	7.9258	95.4	7.05255	95.4	17.7603	95.4	4.8415	95.4	57.977	95.4	56.4911	95.4	44.8451	95.4	43.6942
						95.5	6.3744	95.5	2.95874	95.5	3.915	95.5	4.27413	95.5	2.7197	95.5	3.205	95.5	9.2823	95.5	16.2324	95.5	25.5618	95.5	25.3377	95.5	123.91	95.5	130.422	95.5	7.9287	95.5	7.04978	95.5	17.7355	95.5	4.80406	95.5	57.9722	95.5	56.4774	95.5	44.8437	95.5	43.6822
						95.6	6.3706	95.6	2.93945	95.6	3.8996	95.6	4.2566	95.6	2.7065	95.6	3.18781	95.6	9.2585	95.6	16.1976	95.6	25.5113	95.6	25.2932	95.6	123.81	95.6	130.341	95.6	7.9399	95.6	7.04701	95.6	17.7206	95.6	4.76691	95.6	57.9614	95.6	56.4637	95.6	44.8406	95.6	43.6703
						95.7	6.3703	95.7	2.92028	95.7	3.8949	95.7	4.23915	95.7	2.7047	95.7	3.17071	95.7	9.2295	95.7	16.163	95.7	25.4621	95.7	25.2488	95.7	123.716	95.7	130.26	95.7	7.9532	95.7	7.04425	95.7	17.6992	95.7	4.73004	95.7	57.9391	95.7	56.45	95.7	44.8321	95.7	43.6583
						95.8	6.3684	95.8	2.90124	95.8	3.8984	95.8	4.22177	95.8	2.7037	95.8	3.15371	95.8	9.2015	95.8	16.1284	95.8	25.4159	95.8	25.2045	95.8	123.624	95.8	130.18	95.8	7.9518	95.8	7.04148	95.8	17.6971	95.8	4.69347	95.8	57.9275	95.8	56.4363	95.8	44.8208	95.8	43.6464
						95.9	6.3663	95.9	2.88232	95.9	3.893	95.9	4.20446	95.9	2.7023	95.9	3.13679	95.9	9.169	95.9	16.0938	95.9	25.3502	95.9	25.1603	95.9	123.544	95.9	130.099	95.9	7.9532	95.9	7.03871	95.9	17.6972	95.9	4.65717	95.9	57.9198	95.9	56.4225	95.9	44.8103	95.9	43.6345
						96	6.3627	96	2.86352	96	3.8833	96	4.18722	96	2.6958	96	3.11997	96	9.1357	96	16.0594	96	25.3015	96	25.1161	96	123.462	96	130.019	96	7.9564	96	7.03595	96	17.6823	96	4.62116	96	57.9243	96	56.4088	96	44.8091	96	43.6225
						96.1	6.3654	96.1	2.84485	96.1	3.8761	96.1	4.17005	96.1	2.6879	96.1	3.10324	96.1	9.1023	96.1	16.0251	96.1	25.2585	96.1	25.072	96.1	123.367	96.1	129.939	96.1	7.9628	96.1	7.03318	96.1	17.6716	96.1	4.58543	96.1	57.9145	96.1	56.3951	96.1	44.8042	96.1	43.6106
						96.2	6.3706	96.2	2.8263	96.2	3.8585	96.2	4.15294	96.2	2.6773	96.2	3.08659	96.2	9.0719	96.2	15.9908	96.2	25.2184	96.2	25.028	96.2	123.271	96.2	129.858	96.2	7.9772	96.2	7.03042	96.2	17.6601	96.2	4.54996	96.2	57.8943	96.2	56.3814	96.2	44.7962	96.2	43.5987
						96.3	6.372	96.3	2.80787	96.3	3.8357	96.3	4.13592	96.3	2.6506	96.3	3.07004	96.3	9.0398	96.3	15.9566	96.3	25.1775	96.3	24.9841	96.3	123.174	96.3	129.778	96.3	8.0022	96.3	7.02766	96.3	17.6479	96.3	4.51478	96.3	57.8816	96.3	56.3677	96.3	44.8001	96.3	43.5868
						96.4	6.3688	96.4	2.78956	96.4	3.8196	96.4	4.11896	96.4	2.6329	96.4	3.05357	96.4	9.0185	96.4	15.9225	96.4	25.134	96.4	24.9403	96.4	123.086	96.4	129.698	96.4	8.0147	96.4	7.0249	96.4	17.6401	96.4	4.47987	96.4	57.8662	96.4	56.354	96.4	44.7988	96.4	43.5749
						96.5	6.3695	96.5	2.77137	96.5	3.7933	96.5	4.10207	96.5	2.6103	96.5	3.03719	96.5	8.9976	96.5	15.8884	96.5	25.0899	96.5	24.8965	96.5	123.002	96.5	129.618	96.5	8.0172	96.5	7.02214	96.5	17.6284	96.5	4.44523	96.5	57.8469	96.5	56.3403	96.5	44.7984	96.5	43.563
						96.6	6.3686	96.6	2.7533	96.6	3.7796	96.6	4.08525	96.6	2.5887	96.6	3.0209	96.6	8.9715	96.6	15.8545	96.6	25.0501	96.6	24.8528	96.6	122.914	96.6	129.537	96.6	8.0053	96.6	7.01938	96.6	17.6158	96.6	4.41085	96.6	57.8308	96.6	56.3266	96.6	44.8016	96.6	43.551
						96.7	6.365	96.7	2.73535	96.7	3.7679	96.7	4.06849	96.7	2.5765	96.7	3.0047	96.7	8.944	96.7	15.8206	96.7	25.0068	96.7	24.8092	96.7	122.818	96.7	129.457	96.7	8.004	96.7	7.01662	96.7	17.5991	96.7	4.37674	96.7	57.821	96.7	56.313	96.7	44.7988	96.7	43.5391
						96.8	6.3577	96.8	2.71751	96.8	3.7494	96.8	4.05181	96.8	2.5686	96.8	2.98858	96.8	8.919	96.8	15.7868	96.8	24.9634	96.8	24.7657	96.8	122.721	96.8	129.377	96.8	7.9999	96.8	7.01387	96.8	17.5954	96.8	4.3429	96.8	57.8118	96.8	56.2993	96.8	44.7943	96.8	43.5273
						96.9	6.3502	96.9	2.69979	96.9	3.7428	96.9	4.0352	96.9	2.5723	96.9	2.97255	96.9	8.8934	96.9	15.7531	96.9	24.9185	96.9	24.7223	96.9	122.62	96.9	129.297	96.9	7.9925	96.9	7.01111	96.9	17.5806	96.9	4.30931	96.9	57.7951	96.9	56.2856	96.9	44.7815	96.9	43.5153
						97	6.3465	97	2.68219	97	3.7396	97	4.01865	97	2.5716	97	2.95661	97	8.8611	97	15.7195	97	24.8716	97	24.6789	97	122.515	97	129.218	97	7.9719	97	7.00836	97	17.5703	97	4.27599	97	57.7805	97	56.2719	97	44.7699	97	43.5035
						97.1	6.3529	97.1	2.6647	97.1	3.7291	97.1	4.00217	97.1	2.5683	97.1	2.94075	97.1	8.831	97.1	15.6859	97.1	24.8275	97.1	24.6356	97.1	122.418	97.1	129.138	97.1	7.9603	97.1	7.00561	97.1	17.567	97.1	4.24293	97.1	57.7649	97.1	56.2582	97.1	44.7668	97.1	43.4916
						97.2	6.3577	97.2	2.64732	97.2	3.7198	97.2	3.98576	97.2	2.5652	97.2	2.92498	97.2	8.8096	97.2	15.6524	97.2	24.7821	97.2	24.5924	97.2	122.321	97.2	129.058	97.2	7.9487	97.2	7.00285	97.2	17.5577	97.2	4.21011	97.2	57.7557	97.2	56.2446	97.2	44.7625	97.2	43.4797
						97.3	6.3598	97.3	2.63006	97.3	3.7225	97.3	3.96942	97.3	2.5719	97.3	2.90929	97.3	8.788	97.3	15.619	97.3	24.746	97.3	24.5493	97.3	122.227	97.3	128.978	97.3	7.9411	97.3	7.0001	97.3	17.5487	97.3	4.17756	97.3	57.7441	97.3	56.2309	97.3	44.7552	97.3	43.4678
						97.4	6.3559	97.4	2.61291	97.4	3.7225	97.4	3.95314	97.4	2.5609	97.4	2.89369	97.4	8.7686	97.4	15.5857	97.4	24.7143	97.4	24.5062	97.4	122.136	97.4	128.898	97.4	7.9356	97.4	6.99735	97.4	17.5428	97.4	4.14525	97.4	57.7319	97.4	56.2172	97.4	44.7485	97.4	43.4559
						97.5	6.3575	97.5	2.59587	97.5	3.7257	97.5	3.93693	97.5	2.5531	97.5	2.87817	97.5	8.7452	97.5	15.5525	97.5	24.68	97.5	24.4632	97.5	122.035	97.5	128.819	97.5	7.9339	97.5	6.9946	97.5	17.5378	97.5	4.1132	97.5	57.7237	97.5	56.2036	97.5	44.7389	97.5	43.444
						97.6	6.3576	97.6	2.57895	97.6	3.7162	97.6	3.92079	97.6	2.5421	97.6	2.86273	97.6	8.7287	97.6	15.5193	97.6	24.643	97.6	24.4203	97.6	121.936	97.6	128.739	97.6	7.9277	97.6	6.99186	97.6	17.5337	97.6	4.08139	97.6	57.7157	97.6	56.1899	97.6	44.7383	97.6	43.4322
						97.7	6.3521	97.7	2.56213	97.7	3.7074	97.7	3.90471	97.7	2.5343	97.7	2.84737	97.7	8.6981	97.7	15.4862	97.7	24.6014	97.7	24.3775	97.7	121.834	97.7	128.66	97.7	7.9274	97.7	6.98911	97.7	17.5238	97.7	4.04983	97.7	57.7088	97.7	56.1763	97.7	44.7295	97.7	43.4203
						97.8	6.3496	97.8	2.54542	97.8	3.696	97.8	3.8887	97.8	2.5288	97.8	2.8321	97.8	8.6713	97.8	15.4532	97.8	24.5534	97.8	24.3347	97.8	121.74	97.8	128.58	97.8	7.9331	97.8	6.98636	97.8	17.5122	97.8	4.01851	97.8	57.7026	97.8	56.1626	97.8	44.7235	97.8	43.4084
						97.9	6.3463	97.9	2.52882	97.9	3.6907	97.9	3.87275	97.9	2.5263	97.9	2.81691	97.9	8.645	97.9	15.4202	97.9	24.4994	97.9	24.292	97.9	121.637	97.9	128.501	97.9	7.934	97.9	6.98362	97.9	17.4951	97.9	3.98744	97.9	57.6822	97.9	56.149	97.9	44.7174	97.9	43.3965
						98	6.3393	98	2.51234	98	3.6668	98	3.85687	98	2.5204	98	2.8018	98	8.6166	98	15.3874	98	24.4433	98	24.2494	98	121.52	98	128.421	98	7.9437	98	6.98088	98	17.4788	98	3.95661	98	57.6637	98	56.1354	98	44.713	98	43.3847
						98.1	6.3289	98.1	2.49595	98.1	3.6425	98.1	3.84105	98.1	2.5177	98.1	2.78678	98.1	8.5885	98.1	15.3546	98.1	24.3968	98.1	24.2069	98.1	121.406	98.1	128.342	98.1	7.9427	98.1	6.97813	98.1	17.4593	98.1	3.92601	98.1	57.6507	98.1	56.1217	98.1	44.7102	98.1	43.3728
						98.2	6.3157	98.2	2.47968	98.2	3.6219	98.2	3.8253	98.2	2.5056	98.2	2.77183	98.2	8.5644	98.2	15.3219	98.2	24.3474	98.2	24.1645	98.2	121.304	98.2	128.262	98.2	7.9368	98.2	6.97539	98.2	17.4426	98.2	3.89565	98.2	57.6368	98.2	56.1081	98.2	44.7052	98.2	43.361
						98.3	6.3077	98.3	2.46351	98.3	3.6074	98.3	3.80962	98.3	2.4978	98.3	2.75696	98.3	8.5425	98.3	15.2893	98.3	24.2957	98.3	24.1221	98.3	121.195	98.3	128.183	98.3	7.9291	98.3	6.97265	98.3	17.4234	98.3	3.86552	98.3	57.6287	98.3	56.0944	98.3	44.6988	98.3	43.3491
						98.4	6.3051	98.4	2.44745	98.4	3.5922	98.4	3.794	98.4	2.4824	98.4	2.74217	98.4	8.5181	98.4	15.2567	98.4	24.2435	98.4	24.0798	98.4	121.088	98.4	128.104	98.4	7.9286	98.4	6.96991	98.4	17.411	98.4	3.83563	98.4	57.6165	98.4	56.0808	98.4	44.6925	98.4	43.3373
						98.5	6.3026	98.5	2.43149	98.5	3.5812	98.5	3.77844	98.5	2.4834	98.5	2.72747	98.5	8.4949	98.5	15.2242	98.5	24.1933	98.5	24.0376	98.5	120.978	98.5	128.025	98.5	7.9261	98.5	6.96718	98.5	17.3997	98.5	3.80597	98.5	57.6036	98.5	56.0672	98.5	44.6925	98.5	43.3254
						98.6	6.3012	98.6	2.41563	98.6	3.5684	98.6	3.76295	98.6	2.4771	98.6	2.71284	98.6	8.477	98.6	15.1919	98.6	24.1446	98.6	23.9955	98.6	120.87	98.6	127.946	98.6	7.9286	98.6	6.96444	98.6	17.3937	98.6	3.77654	98.6	57.5896	98.6	56.0536	98.6	44.6886	98.6	43.3136
						98.7	6.2977	98.7	2.39988	98.7	3.5487	98.7	3.74751	98.7	2.4753	98.7	2.69829	98.7	8.4501	98.7	15.1595	98.7	24.0931	98.7	23.9534	98.7	120.78	98.7	127.867	98.7	7.9289	98.7	6.9617	98.7	17.3827	98.7	3.74733	98.7	57.5815	98.7	56.0399	98.7	44.6867	98.7	43.3017
						98.8	6.2953	98.8	2.38423	98.8	3.5428	98.8	3.73215	98.8	2.475	98.8	2.68382	98.8	8.4274	98.8	15.1273	98.8	24.0448	98.8	23.9114	98.8	120.694	98.8	127.788	98.8	7.9235	98.8	6.95897	98.8	17.3647	98.8	3.71836	98.8	57.5739	98.8	56.0263	98.8	44.6837	98.8	43.2899
						98.9	6.2929	98.9	2.36868	98.9	3.5257	98.9	3.71684	98.9	2.4625	98.9	2.66942	98.9	8.4112	98.9	15.0951	98.9	23.9886	98.9	23.8695	98.9	120.595	98.9	127.709	98.9	7.914	98.9	6.95623	98.9	17.3561	98.9	3.6896	98.9	57.5636	98.9	56.0127	98.9	44.6821	98.9	43.2781
						99	6.2824	99	2.35324	99	3.5256	99	3.7016	99	2.4628	99	2.6551	99	8.391	99	15.063	99	23.9338	99	23.8276	99	120.502	99	127.63	99	7.9123	99	6.9535	99	17.3518	99	3.66107	99	57.5539	99	55.9991	99	44.6822	99	43.2662
						99.1	6.273	99.1	2.33789	99.1	3.5294	99.1	3.68642	99.1	2.4479	99.1	2.64086	99.1	8.3652	99.1	15.031	99.1	23.8797	99.1	23.7859	99.1	120.414	99.1	127.551	99.1	7.9076	99.1	6.95077	99.1	17.3421	99.1	3.63276	99.1	57.5391	99.1	55.9855	99.1	44.6779	99.1	43.2544
						99.2	6.2679	99.2	2.32265	99.2	3.537	99.2	3.67131	99.2	2.4418	99.2	2.6267	99.2	8.3393	99.2	14.999	99.2	23.8267	99.2	23.7442	99.2	120.33	99.2	127.472	99.2	7.9033	99.2	6.94804	99.2	17.3299	99.2	3.60467	99.2	57.523	99.2	55.9719	99.2	44.6725	99.2	43.2426
						99.3	6.2657	99.3	2.30751	99.3	3.5538	99.3	3.65625	99.3	2.4362	99.3	2.61261	99.3	8.3151	99.3	14.9672	99.3	23.7774	99.3	23.7025	99.3	120.241	99.3	127.393	99.3	7.897	99.3	6.94531	99.3	17.3201	99.3	3.5768	99.3	57.5095	99.3	55.9583	99.3	44.6711	99.3	43.2308
						99.4	6.2633	99.4	2.29246	99.4	3.5587	99.4	3.64126	99.4	2.4459	99.4	2.5986	99.4	8.2916	99.4	14.9353	99.4	23.7422	99.4	23.661	99.4	120.153	99.4	127.315	99.4	7.8758	99.4	6.94258	99.4	17.308	99.4	3.54913	99.4	57.4917	99.4	55.9447	99.4	44.6709	99.4	43.2189
						99.5	6.2599	99.5	2.27751	99.5	3.576	99.5	3.62633	99.5	2.4707	99.5	2.58466	99.5	8.2629	99.5	14.9036	99.5	23.7063	99.5	23.6195	99.5	120.067	99.5	127.236	99.5	7.8637	99.5	6.93986	99.5	17.2967	99.5	3.52169	99.5	57.4791	99.5	55.9311	99.5	44.6621	99.5	43.2071
						99.6	6.2512	99.6	2.26266	99.6	3.5819	99.6	3.61146	99.6	2.4917	99.6	2.5708	99.6	8.2387	99.6	14.872	99.6	23.6659	99.6	23.5781	99.6	119.982	99.6	127.157	99.6	7.8561	99.6	6.93713	99.6	17.2856	99.6	3.49446	99.6	57.4651	99.6	55.9175	99.6	44.6504	99.6	43.1953
						99.7	6.2458	99.7	2.2479	99.7	3.5788	99.7	3.59665	99.7	2.5191	99.7	2.55701	99.7	8.2144	99.7	14.8404	99.7	23.6271	99.7	23.5368	99.7	119.883	99.7	127.079	99.7	7.8427	99.7	6.9344	99.7	17.2785	99.7	3.46743	99.7	57.4509	99.7	55.9039	99.7	44.6466	99.7	43.1835
						99.8	6.2398	99.8	2.23325	99.8	3.5821	99.8	3.5819	99.8	2.5176	99.8	2.54329	99.8	8.2046	99.8	14.8089	99.8	23.592	99.8	23.4956	99.8	119.796	99.8	127	99.8	7.8331	99.8	6.93168	99.8	17.2607	99.8	3.44062	99.8	57.4372	99.8	55.8903	99.8	44.6373	99.8	43.1717
						99.9	6.2413	99.9	2.21869	99.9	3.5967	99.9	3.56721	99.9	2.5264	99.9	2.52965	99.9	8.1868	99.9	14.7774	99.9	23.5579	99.9	23.4544	99.9	119.71	99.9	126.922	99.9	7.8236	99.9	6.92896	99.9	17.2552	99.9	3.41401	99.9	57.4294	99.9	55.8768	99.9	44.6371	99.9	43.1599
						100	6.2447	100	2.20422	100	3.6076	100	3.55259	100	2.5023	100	2.51608	100	8.1724	100	14.7461	100	23.5256	100	23.4133	100	119.619	100	126.843	100	7.8284	100	6.92624	100	17.2404	100	3.38762	100	57.4186	100	55.8632	100	44.6339	100	43.1481
						100.1	6.2525	100.1	2.18985	100.1	3.62	100.1	3.53802	100.1	2.4804	100.1	2.50259	100.1	8.1613	100.1	14.7148	100.1	23.498	100.1	23.3723	100.1	119.534	100.1	126.765	100.1	7.8199	100.1	6.92352	100.1	17.2219	100.1	3.36142	100.1	57.4187	100.1	55.8496	100.1	44.6245	100.1	43.1363
						100.2	6.253	100.2	2.17557	100.2	3.616	100.2	3.52351	100.2	2.4724	100.2	2.48916	100.2	8.1433	100.2	14.6836	100.2	23.4736	100.2	23.3313	100.2	119.453	100.2	126.687	100.2	7.8169	100.2	6.9208	100.2	17.2066	100.2	3.33542	100.2	57.4172	100.2	55.8361	100.2	44.6085	100.2	43.1245
						100.3	6.2626	100.3	2.16138	100.3	3.6111	100.3	3.50906	100.3	2.4898	100.3	2.47581	100.3	8.1212	100.3	14.6524	100.3	23.4407	100.3	23.2904	100.3	119.367	100.3	126.608	100.3	7.8153	100.3	6.91808	100.3	17.1897	100.3	3.30963	100.3	57.4137	100.3	55.8225	100.3	44.5955	100.3	43.1127
						100.4	6.2704	100.4	2.14729	100.4	3.6023	100.4	3.49467	100.4	2.4788	100.4	2.46253	100.4	8.1095	100.4	14.6213	100.4	23.4092	100.4	23.2496	100.4	119.284	100.4	126.53	100.4	7.8165	100.4	6.91536	100.4	17.1781	100.4	3.28404	100.4	57.4093	100.4	55.8089	100.4	44.5945	100.4	43.1009
						100.5	6.2683	100.5	2.13329	100.5	3.5836	100.5	3.48035	100.5	2.4669	100.5	2.44933	100.5	8.0949	100.5	14.5904	100.5	23.3752	100.5	23.2089	100.5	119.197	100.5	126.452	100.5	7.8142	100.5	6.91264	100.5	17.167	100.5	3.25865	100.5	57.4082	100.5	55.7954	100.5	44.5815	100.5	43.0892
						100.6	6.2589	100.6	2.11937	100.6	3.5484	100.6	3.46607	100.6	2.4626	100.6	2.43619	100.6	8.0905	100.6	14.5594	100.6	23.3356	100.6	23.1682	100.6	119.1	100.6	126.374	100.6	7.8102	100.6	6.90993	100.6	17.1541	100.6	3.23344	100.6	57.4068	100.6	55.7818	100.6	44.5688	100.6	43.0774
						100.7	6.2449	100.7	2.10555	100.7	3.5241	100.7	3.45186	100.7	2.465	100.7	2.42312	100.7	8.0723	100.7	14.5286	100.7	23.2953	100.7	23.1276	100.7	118.999	100.7	126.296	100.7	7.8057	100.7	6.90721	100.7	17.133	100.7	3.20844	100.7	57.3984	100.7	55.7683	100.7	44.556	100.7	43.0656
						100.8	6.2342	100.8	2.09183	100.8	3.5212	100.8	3.43771	100.8	2.4631	100.8	2.41013	100.8	8.0557	100.8	14.4978	100.8	23.2574	100.8	23.0871	100.8	118.904	100.8	126.218	100.8	7.7959	100.8	6.9045	100.8	17.1091	100.8	3.18363	100.8	57.3863	100.8	55.7547	100.8	44.5452	100.8	43.0538
						100.9	6.2238	100.9	2.07818	100.9	3.5003	100.9	3.42361	100.9	2.4712	100.9	2.3972	100.9	8.0445	100.9	14.4671	100.9	23.2204	100.9	23.0467	100.9	118.802	100.9	126.14	100.9	7.7842	100.9	6.90179	100.9	17.0923	100.9	3.15901	100.9	57.3713	100.9	55.7411	100.9	44.5329	100.9	43.0421
						101	6.2135	101	2.06463	101	3.4857	101	3.40957	101	2.473	101	2.38434	101	8.0241	101	14.4364	101	23.1786	101	23.0063	101	118.714	101	126.062	101	7.7765	101	6.89908	101	17.0786	101	3.13458	101	57.3575	101	55.7276	101	44.5174	101	43.0303
						101.1	6.2076	101.1	2.05117	101.1	3.4718	101.1	3.39559	101.1	2.476	101.1	2.37155	101.1	8.0084	101.1	14.4058	101.1	23.1337	101.1	22.966	101.1	118.623	101.1	125.984	101.1	7.7798	101.1	6.89637	101.1	17.0567	101.1	3.11034	101.1	57.3429	101.1	55.7141	101.1	44.5028	101.1	43.0185
						101.2	6.2021	101.2	2.0378	101.2	3.4634	101.2	3.38166	101.2	2.4757	101.2	2.35883	101.2	7.9917	101.2	14.3753	101.2	23.0895	101.2	22.9258	101.2	118.536	101.2	125.906	101.2	7.7838	101.2	6.89366	101.2	17.0483	101.2	3.08629	101.2	57.3249	101.2	55.7005	101.2	44.4838	101.2	43.0068
						101.3	6.2004	101.3	2.02451	101.3	3.4592	101.3	3.3678	101.3	2.4744	101.3	2.34618	101.3	7.9741	101.3	14.3449	101.3	23.0432	101.3	22.8856	101.3	118.463	101.3	125.828	101.3	7.7792	101.3	6.89095	101.3	17.0466	101.3	3.06243	101.3	57.3113	101.3	55.687	101.3	44.4737	101.3	42.995
						101.4	6.1912	101.4	2.01131	101.4	3.4562	101.4	3.35399	101.4	2.4677	101.4	2.3336	101.4	7.961	101.4	14.3145	101.4	22.9967	101.4	22.8455	101.4	118.379	101.4	125.751	101.4	7.7765	101.4	6.88824	101.4	17.0478	101.4	3.03874	101.4	57.3006	101.4	55.6735	101.4	44.4713	101.4	42.9833
						101.5	6.1817	101.5	1.99819	101.5	3.4471	101.5	3.34024	101.5	2.4645	101.5	2.32108	101.5	7.9443	101.5	14.2843	101.5	22.9522	101.5	22.8055	101.5	118.295	101.5	125.673	101.5	7.7741	101.5	6.88554	101.5	17.0438	101.5	3.01525	101.5	57.2862	101.5	55.6599	101.5	44.4675	101.5	42.9715
						101.6	6.1772	101.6	1.98516	101.6	3.4393	101.6	3.32654	101.6	2.4599	101.6	2.30863	101.6	7.9284	101.6	14.254	101.6	22.9106	101.6	22.7656	101.6	118.205	101.6	125.595	101.6	7.7737	101.6	6.88283	101.6	17.0309	101.6	2.99193	101.6	57.2752	101.6	55.6464	101.6	44.46	101.6	42.9598
						101.7	6.177	101.7	1.97222	101.7	3.4349	101.7	3.3129	101.7	2.4497	101.7	2.29625	101.7	7.9145	101.7	14.2239	101.7	22.8709	101.7	22.7257	101.7	118.119	101.7	125.518	101.7	7.7645	101.7	6.88013	101.7	17.0222	101.7	2.96879	101.7	57.265	101.7	55.6329	101.7	44.453	101.7	42.948
						101.8	6.1743	101.8	1.95936	101.8	3.4306	101.8	3.29931	101.8	2.45	101.8	2.28393	101.8	7.9016	101.8	14.1938	101.8	22.8316	101.8	22.6859	101.8	118.038	101.8	125.44	101.8	7.7606	101.8	6.87743	101.8	17.0098	101.8	2.94584	101.8	57.2532	101.8	55.6194	101.8	44.4505	101.8	42.9363
						101.9	6.1723	101.9	1.94658	101.9	3.4193	101.9	3.28578	101.9	2.4431	101.9	2.27168	101.9	7.8845	101.9	14.1638	101.9	22.792	101.9	22.6462	101.9	117.956	101.9	125.363	101.9	7.7562	101.9	6.87472	101.9	17.0014	101.9	2.92305	101.9	57.2426	101.9	55.6059	101.9	44.4463	101.9	42.9246
						102	6.1715	102	1.93389	102	3.4034	102	3.27231	102	2.437	102	2.2595	102	7.8702	102	14.1338	102	22.7514	102	22.6065	102	117.877	102	125.285	102	7.756	102	6.87202	102	16.9931	102	2.90045	102	57.2317	102	55.5924	102	44.4428	102	42.9128
						102.1	6.1713	102.1	1.92128	102.1	3.3954	102.1	3.25889	102.1	2.4313	102.1	2.24738	102.1	7.8574	102.1	14.1039	102.1	22.7138	102.1	22.5669	102.1	117.795	102.1	125.208	102.1	7.7521	102.1	6.86932	102.1	16.9858	102.1	2.87802	102.1	57.2158	102.1	55.5789	102.1	44.4355	102.1	42.9011
						102.2	6.1668	102.2	1.90875	102.2	3.388	102.2	3.24553	102.2	2.4233	102.2	2.23533	102.2	7.8375	102.2	14.0741	102.2	22.6762	102.2	22.5274	102.2	117.713	102.2	125.131	102.2	7.7512	102.2	6.86662	102.2	16.978	102.2	2.85576	102.2	57.2052	102.2	55.5653	102.2	44.4294	102.2	42.8894
						102.3	6.162	102.3	1.8963	102.3	3.3784	102.3	3.23222	102.3	2.4216	102.3	2.22334	102.3	7.8157	102.3	14.0444	102.3	22.6321	102.3	22.488	102.3	117.627	102.3	125.053	102.3	7.751	102.3	6.86393	102.3	16.9668	102.3	2.83368	102.3	57.1882	102.3	55.5518	102.3	44.4286	102.3	42.8776
						102.4	6.1597	102.4	1.88394	102.4	3.3717	102.4	3.21897	102.4	2.4206	102.4	2.21141	102.4	7.7995	102.4	14.0147	102.4	22.5911	102.4	22.4486	102.4	117.543	102.4	124.976	102.4	7.7436	102.4	6.86123	102.4	16.9518	102.4	2.81177	102.4	57.1744	102.4	55.5383	102.4	44.4229	102.4	42.8659
						102.5	6.1561	102.5	1.87166	102.5	3.3684	102.5	3.20577	102.5	2.4174	102.5	2.19955	102.5	7.7808	102.5	13.9851	102.5	22.5523	102.5	22.4093	102.5	117.459	102.5	124.899	102.5	7.7384	102.5	6.85854	102.5	16.9369	102.5	2.79003	102.5	57.1622	102.5	55.5249	102.5	44.4154	102.5	42.8542
						102.6	6.1491	102.6	1.85945	102.6	3.365	102.6	3.19262	102.6	2.412	102.6	2.18775	102.6	7.771	102.6	13.9556	102.6	22.5081	102.6	22.37	102.6	117.374	102.6	124.822	102.6	7.7342	102.6	6.85584	102.6	16.9215	102.6	2.76845	102.6	57.1494	102.6	55.5114	102.6	44.4108	102.6	42.8425
						102.7	6.1456	102.7	1.84732	102.7	3.364	102.7	3.17953	102.7	2.4083	102.7	2.17602	102.7	7.7559	102.7	13.9261	102.7	22.47	102.7	22.3309	102.7	117.288	102.7	124.745	102.7	7.7343	102.7	6.85315	102.7	16.917	102.7	2.74704	102.7	57.1409	102.7	55.4979	102.7	44.4047	102.7	42.8308
						102.8	6.141	102.8	1.83528	102.8	3.3617	102.8	3.16649	102.8	2.4017	102.8	2.16435	102.8	7.7384	102.8	13.8967	102.8	22.4314	102.8	22.2918	102.8	117.208	102.8	124.668	102.8	7.7315	102.8	6.85046	102.8	16.9143	102.8	2.7258	102.8	57.1292	102.8	55.4844	102.8	44.3985	102.8	42.8191
						102.9	6.1393	102.9	1.82331	102.9	3.3546	102.9	3.15351	102.9	2.3995	102.9	2.15274	102.9	7.7205	102.9	13.8674	102.9	22.3932	102.9	22.2528	102.9	117.126	102.9	124.591	102.9	7.7317	102.9	6.84777	102.9	16.9097	102.9	2.70472	102.9	57.1203	102.9	55.4709	102.9	44.3883	102.9	42.8073
						103	6.1385	103	1.81142	103	3.3498	103	3.14058	103	2.3971	103	2.14119	103	7.7025	103	13.8381	103	22.3535	103	22.2138	103	117.043	103	124.514	103	7.7258	103	6.84508	103	16.9006	103	2.68381	103	57.11	103	55.4574	103	44.3807	103	42.7957
						103.1	6.1365	103.1	1.79961	103.1	3.3445	103.1	3.1277	103.1	2.392	103.1	2.12971	103.1	7.6854	103.1	13.8089	103.1	22.3113	103.1	22.1749	103.1	116.956	103.1	124.437	103.1	7.7246	103.1	6.84239	103.1	16.8957	103.1	2.66305	103.1	57.0967	103.1	55.444	103.1	44.3733	103.1	42.7839
						103.2	6.1326	103.2	1.78788	103.2	3.3332	103.2	3.11487	103.2	2.39	103.2	2.11829	103.2	7.6671	103.2	13.7798	103.2	22.268	103.2	22.1361	103.2	116.87	103.2	124.36	103.2	7.7168	103.2	6.8397	103.2	16.8935	103.2	2.64246	103.2	57.0851	103.2	55.4305	103.2	44.3679	103.2	42.7723
						103.3	6.1317	103.3	1.77622	103.3	3.3307	103.3	3.1021	103.3	2.3829	103.3	2.10692	103.3	7.653	103.3	13.7507	103.3	22.2274	103.3	22.0974	103.3	116.786	103.3	124.283	103.3	7.7128	103.3	6.83701	103.3	16.8932	103.3	2.62203	103.3	57.0685	103.3	55.417	103.3	44.3594	103.3	42.7606
						103.4	6.1258	103.4	1.76464	103.4	3.3241	103.4	3.08938	103.4	2.3806	103.4	2.09562	103.4	7.6384	103.4	13.7217	103.4	22.1894	103.4	22.0587	103.4	116.702	103.4	124.206	103.4	7.7079	103.4	6.83433	103.4	16.8865	103.4	2.60175	103.4	57.0534	103.4	55.4036	103.4	44.3551	103.4	42.7489
						103.5	6.1181	103.5	1.75313	103.5	3.3148	103.5	3.07671	103.5	2.3835	103.5	2.08438	103.5	7.6263	103.5	13.6928	103.5	22.1518	103.5	22.0201	103.5	116.614	103.5	124.13	103.5	7.7048	103.5	6.83164	103.5	16.8831	103.5	2.58163	103.5	57.0414	103.5	55.3901	103.5	44.345	103.5	42.7372
						103.6	6.1154	103.6	1.7417	103.6	3.3092	103.6	3.0641	103.6	2.3743	103.6	2.0732	103.6	7.6123	103.6	13.6639	103.6	22.111	103.6	21.9815	103.6	116.523	103.6	124.053	103.6	7.7037	103.6	6.82896	103.6	16.8736	103.6	2.56167	103.6	57.0248	103.6	55.3766	103.6	44.338	103.6	42.7255
						103.7	6.1134	103.7	1.73034	103.7	3.3011	103.7	3.05153	103.7	2.371	103.7	2.06208	103.7	7.597	103.7	13.6351	103.7	22.0695	103.7	21.943	103.7	116.436	103.7	123.976	103.7	7.7017	103.7	6.82628	103.7	16.8668	103.7	2.54186	103.7	57.0095	103.7	55.3632	103.7	44.3317	103.7	42.7138
						103.8	6.1098	103.8	1.71906	103.8	3.2978	103.8	3.03902	103.8	2.3648	103.8	2.05102	103.8	7.5795	103.8	13.6064	103.8	22.0294	103.8	21.9047	103.8	116.35	103.8	123.9	103.8	7.7025	103.8	6.82359	103.8	16.8628	103.8	2.5222	103.8	57.0015	103.8	55.3497	103.8	44.3256	103.8	42.7022
						103.9	6.1049	103.9	1.70785	103.9	3.2851	103.9	3.02656	103.9	2.3596	103.9	2.04002	103.9	7.5625	103.9	13.5777	103.9	21.9934	103.9	21.8663	103.9	116.261	103.9	123.823	103.9	7.7024	103.9	6.82091	103.9	16.8546	103.9	2.5027	103.9	56.9859	103.9	55.3363	103.9	44.3212	103.9	42.6905
						104	6.1001	104	1.69671	104	3.2724	104	3.01415	104	2.3536	104	2.02908	104	7.5443	104	13.5491	104	21.9573	104	21.8281	104	116.169	104	123.747	104	7.7027	104	6.81823	104	16.85	104	2.48335	104	56.973	104	55.3228	104	44.3116	104	42.6788
						104.1	6.0963	104.1	1.68565	104.1	3.2607	104.1	3.00179	104.1	2.3542	104.1	2.0182	104.1	7.53	104.1	13.5206	104.1	21.9171	104.1	21.7899	104.1	116.078	104.1	123.67	104.1	7.6992	104.1	6.81556	104.1	16.8422	104.1	2.46414	104.1	56.9608	104.1	55.3094	104.1	44.3055	104.1	42.6671
						104.2	6.0947	104.2	1.67466	104.2	3.2575	104.2	2.98948	104.2	2.3501	104.2	2.00737	104.2	7.515	104.2	13.4921	104.2	21.88	104.2	21.7517	104.2	115.984	104.2	123.594	104.2	7.6991	104.2	6.81288	104.2	16.8315	104.2	2.44508	104.2	56.9434	104.2	55.2959	104.2	44.2971	104.2	42.6555
						104.3	6.0919	104.3	1.66374	104.3	3.253	104.3	2.97722	104.3	2.3462	104.3	1.99661	104.3	7.4987	104.3	13.4637	104.3	21.8414	104.3	21.7137	104.3	115.885	104.3	123.518	104.3	7.7005	104.3	6.8102	104.3	16.8255	104.3	2.42618	104.3	56.9285	104.3	55.2825	104.3	44.2904	104.3	42.6438
						104.4	6.0852	104.4	1.65289	104.4	3.2473	104.4	2.96501	104.4	2.341	104.4	1.9859	104.4	7.4814	104.4	13.4354	104.4	21.8053	104.4	21.6757	104.4	115.799	104.4	123.441	104.4	7.7041	104.4	6.80753	104.4	16.8129	104.4	2.40742	104.4	56.9104	104.4	55.2691	104.4	44.2843	104.4	42.6322
						104.5	6.0808	104.5	1.64211	104.5	3.246	104.5	2.95285	104.5	2.3376	104.5	1.97525	104.5	7.4661	104.5	13.4071	104.5	21.7651	104.5	21.6377	104.5	115.714	104.5	123.365	104.5	7.6993	104.5	6.80485	104.5	16.8016	104.5	2.3888	104.5	56.8913	104.5	55.2557	104.5	44.2766	104.5	42.6205
						104.6	6.0783	104.6	1.6314	104.6	3.2431	104.6	2.94074	104.6	2.3352	104.6	1.96465	104.6	7.4481	104.6	13.3789	104.6	21.7186	104.6	21.5999	104.6	115.632	104.6	123.289	104.6	7.6967	104.6	6.80218	104.6	16.7901	104.6	2.37033	104.6	56.8774	104.6	55.2422	104.6	44.2705	104.6	42.6089
						104.7	6.0783	104.7	1.62077	104.7	3.2387	104.7	2.92868	104.7	2.3339	104.7	1.95411	104.7	7.4292	104.7	13.3507	104.7	21.6814	104.7	21.5621	104.7	115.548	104.7	123.213	104.7	7.6988	104.7	6.79951	104.7	16.7783	104.7	2.352	104.7	56.8629	104.7	55.2288	104.7	44.2599	104.7	42.5972
						104.8	6.0769	104.8	1.6102	104.8	3.2361	104.8	2.91668	104.8	2.3335	104.8	1.94363	104.8	7.4116	104.8	13.3226	104.8	21.6411	104.8	21.5244	104.8	115.461	104.8	123.137	104.8	7.6963	104.8	6.79684	104.8	16.7661	104.8	2.33381	104.8	56.8482	104.8	55.2154	104.8	44.2502	104.8	42.5856
						104.9	6.0749	104.9	1.5997	104.9	3.2303	104.9	2.90472	104.9	2.33	104.9	1.93321	104.9	7.3955	104.9	13.2946	104.9	21.5992	104.9	21.4867	104.9	115.376	104.9	123.061	104.9	7.6894	104.9	6.79417	104.9	16.7475	104.9	2.31576	104.9	56.8328	104.9	55.202	104.9	44.2422	104.9	42.5739
						105	6.0685	105	1.58927	105	3.2196	105	2.89281	105	2.33	105	1.92284	105	7.3791	105	13.2667	105	21.5632	105	21.4491	105	115.286	105	122.985	105	7.6833	105	6.7915	105	16.7372	105	2.29786	105	56.8155	105	55.1886	105	44.2343	105	42.5623
						105.1	6.0668	105.1	1.5789	105.1	3.2055	105.1	2.88094	105.1	2.329	105.1	1.91253	105.1	7.3657	105.1	13.2388	105.1	21.5249	105.1	21.4116	105.1	115.194	105.1	122.909	105.1	7.6755	105.1	6.78883	105.1	16.7191	105.1	2.28009	105.1	56.8049	105.1	55.1752	105.1	44.2288	105.1	42.5506
						105.2	6.0668	105.2	1.56861	105.2	3.1898	105.2	2.86913	105.2	2.3304	105.2	1.90227	105.2	7.3487	105.2	13.2109	105.2	21.4878	105.2	21.3741	105.2	115.106	105.2	122.833	105.2	7.6692	105.2	6.78616	105.2	16.7095	105.2	2.26245	105.2	56.7927	105.2	55.1617	105.2	44.2243	105.2	42.539
						105.3	6.0687	105.3	1.55838	105.3	3.181	105.3	2.85736	105.3	2.3306	105.3	1.89207	105.3	7.3335	105.3	13.1832	105.3	21.4515	105.3	21.3367	105.3	115.019	105.3	122.757	105.3	7.6679	105.3	6.7835	105.3	16.7018	105.3	2.24496	105.3	56.7809	105.3	55.1483	105.3	44.2208	105.3	42.5274
						105.4	6.0661	105.4	1.54822	105.4	3.1711	105.4	2.84565	105.4	2.3274	105.4	1.88192	105.4	7.3182	105.4	13.1555	105.4	21.4174	105.4	21.2994	105.4	114.935	105.4	122.681	105.4	7.6629	105.4	6.78083	105.4	16.6955	105.4	2.2276	105.4	56.7707	105.4	55.1349	105.4	44.2129	105.4	42.5158
						105.5	6.0634	105.5	1.53812	105.5	3.1607	105.5	2.83398	105.5	2.3258	105.5	1.87182	105.5	7.2991	105.5	13.1278	105.5	21.3818	105.5	21.2622	105.5	114.852	105.5	122.605	105.5	7.6556	105.5	6.77817	105.5	16.6831	105.5	2.21037	105.5	56.7608	105.5	55.1215	105.5	44.2081	105.5	42.5042
						105.6	6.0625	105.6	1.52809	105.6	3.1511	105.6	2.82236	105.6	2.324	105.6	1.86178	105.6	7.2852	105.6	13.1002	105.6	21.3489	105.6	21.225	105.6	114.768	105.6	122.53	105.6	7.6509	105.6	6.77551	105.6	16.6703	105.6	2.19328	105.6	56.7441	105.6	55.1082	105.6	44.2037	105.6	42.4925
						105.7	6.0589	105.7	1.51813	105.7	3.1449	105.7	2.81078	105.7	2.3192	105.7	1.8518	105.7	7.265	105.7	13.0727	105.7	21.3131	105.7	21.1878	105.7	114.684	105.7	122.454	105.7	7.6465	105.7	6.77284	105.7	16.6575	105.7	2.17632	105.7	56.731	105.7	55.0948	105.7	44.1948	105.7	42.4809
						105.8	6.0564	105.8	1.50823	105.8	3.1326	105.8	2.79926	105.8	2.3129	105.8	1.84187	105.8	7.2475	105.8	13.0453	105.8	21.273	105.8	21.1508	105.8	114.597	105.8	122.378	105.8	7.6475	105.8	6.77018	105.8	16.6438	105.8	2.15949	105.8	56.7183	105.8	55.0814	105.8	44.1868	105.8	42.4693
						105.9	6.0548	105.9	1.4984	105.9	3.1279	105.9	2.78778	105.9	2.3108	105.9	1.83199	105.9	7.2372	105.9	13.0179	105.9	21.2324	105.9	21.1138	105.9	114.514	105.9	122.303	105.9	7.6508	105.9	6.76752	105.9	16.6386	105.9	2.14279	105.9	56.7046	105.9	55.068	105.9	44.1795	105.9	42.4577
						106	6.05	106	1.48863	106	3.1252	106	2.77635	106	2.3098	106	1.82216	106	7.2231	106	12.9906	106	21.1945	106	21.0769	106	114.429	106	122.227	106	7.6472	106	6.76487	106	16.6266	106	2.12622	106	56.6899	106	55.0546	106	44.1713	106	42.4461
						106.1	6.0496	106.1	1.47892	106.1	3.1208	106.1	2.76496	106.1	2.3094	106.1	1.81239	106.1	7.2009	106.1	12.9633	106.1	21.1594	106.1	21.04	106.1	114.344	106.1	122.152	106.1	7.6398	106.1	6.76221	106.1	16.6143	106.1	2.10978	106.1	56.6786	106.1	55.0412	106.1	44.163	106.1	42.4345
						106.2	6.0438	106.2	1.46927	106.2	3.1207	106.2	2.75363	106.2	2.3097	106.2	1.80267	106.2	7.1802	106.2	12.9361	106.2	21.1206	106.2	21.0032	106.2	114.261	106.2	122.076	106.2	7.6403	106.2	6.75955	106.2	16.6057	106.2	2.09346	106.2	56.6639	106.2	55.0279	106.2	44.1541	106.2	42.4229
						106.3	6.0408	106.3	1.45969	106.3	3.1232	106.3	2.74234	106.3	2.3124	106.3	1.793	106.3	7.1641	106.3	12.9089	106.3	21.0805	106.3	20.9665	106.3	114.177	106.3	122.001	106.3	7.6319	106.3	6.7569	106.3	16.5996	106.3	2.07728	106.3	56.6505	106.3	55.0145	106.3	44.1464	106.3	42.4113
						106.4	6.0411	106.4	1.45018	106.4	3.1174	106.4	2.73109	106.4	2.3117	106.4	1.78338	106.4	7.1496	106.4	12.8819	106.4	21.0444	106.4	20.9298	106.4	114.094	106.4	121.926	106.4	7.6312	106.4	6.75424	106.4	16.5925	106.4	2.06121	106.4	56.6409	106.4	55.0011	106.4	44.1406	106.4	42.3997
						106.5	6.0361	106.5	1.44072	106.5	3.1088	106.5	2.71989	106.5	2.3134	106.5	1.77382	106.5	7.1339	106.5	12.8548	106.5	21.0032	106.5	20.8932	106.5	114.014	106.5	121.85	106.5	7.6274	106.5	6.75159	106.5	16.5781	106.5	2.04527	106.5	56.634	106.5	54.9878	106.5	44.1327	106.5	42.3881
						106.6	6.0338	106.6	1.43133	106.6	3.1058	106.6	2.70874	106.6	2.3064	106.6	1.7643	106.6	7.1153	106.6	12.8279	106.6	20.9666	106.6	20.8567	106.6	113.931	106.6	121.775	106.6	7.6261	106.6	6.74894	106.6	16.5634	106.6	2.02946	106.6	56.6189	106.6	54.9744	106.6	44.1298	106.6	42.3765
						106.7	6.031	106.7	1.42199	106.7	3.0969	106.7	2.69763	106.7	2.3048	106.7	1.75484	106.7	7.0986	106.7	12.801	106.7	20.9295	106.7	20.8202	106.7	113.849	106.7	121.7	106.7	7.6222	106.7	6.74629	106.7	16.5532	106.7	2.01376	106.7	56.6021	106.7	54.9611	106.7	44.1258	106.7	42.3649
						106.8	6.023	106.8	1.41272	106.8	3.0938	106.8	2.68657	106.8	2.3071	106.8	1.74543	106.8	7.0816	106.8	12.7741	106.8	20.8952	106.8	20.7838	106.8	113.774	106.8	121.625	106.8	7.6196	106.8	6.74364	106.8	16.5442	106.8	1.99819	106.8	56.5923	106.8	54.9477	106.8	44.1235	106.8	42.3533
						106.9	6.0203	106.9	1.40351	106.9	3.0881	106.9	2.67555	106.9	2.3029	106.9	1.73607	106.9	7.0612	106.9	12.7474	106.9	20.8601	106.9	20.7475	106.9	113.697	106.9	121.55	106.9	7.6173	106.9	6.74099	106.9	16.5327	106.9	1.98274	106.9	56.5759	106.9	54.9343	106.9	44.1185	106.9	42.3418
						107	6.0112	107	1.39436	107	3.0882	107	2.66458	107	2.3047	107	1.72675	107	7.0437	107	12.7206	107	20.8227	107	20.7112	107	113.618	107	121.475	107	7.6098	107	6.73834	107	16.5228	107	1.96741	107	56.5672	107	54.921	107	44.1098	107	42.3302
						107.1	6.0056	107.1	1.38526	107.1	3.0825	107.1	2.65365	107.1	2.304	107.1	1.71749	107.1	7.0249	107.1	12.694	107.1	20.7836	107.1	20.675	107.1	113.535	107.1	121.4	107.1	7.6063	107.1	6.73569	107.1	16.5149	107.1	1.95219	107.1	56.5562	107.1	54.9076	107.1	44.1049	107.1	42.3186
						107.2	6.0021	107.2	1.37623	107.2	3.0797	107.2	2.64277	107.2	2.3004	107.2	1.70828	107.2	7.0131	107.2	12.6674	107.2	20.7501	107.2	20.6388	107.2	113.454	107.2	121.325	107.2	7.6	107.2	6.73305	107.2	16.507	107.2	1.9371	107.2	56.5418	107.2	54.8943	107.2	44.0993	107.2	42.307
						107.3	5.9962	107.3	1.36726	107.3	3.0755	107.3	2.63194	107.3	2.2968	107.3	1.69912	107.3	6.9972	107.3	12.6408	107.3	20.7175	107.3	20.6028	107.3	113.371	107.3	121.25	107.3	7.5941	107.3	6.7304	107.3	16.5001	107.3	1.92212	107.3	56.5305	107.3	54.881	107.3	44.0923	107.3	42.2955
						107.4	5.9921	107.4	1.35834	107.4	3.0638	107.4	2.62114	107.4	2.2991	107.4	1.69	107.4	6.9791	107.4	12.6144	107.4	20.6841	107.4	20.5667	107.4	113.286	107.4	121.175	107.4	7.5931	107.4	6.72776	107.4	16.4929	107.4	1.90725	107.4	56.5176	107.4	54.8676	107.4	44.0827	107.4	42.2839
						107.5	5.9916	107.5	1.34949	107.5	3.0552	107.5	2.6104	107.5	2.3027	107.5	1.68094	107.5	6.9627	107.5	12.5879	107.5	20.6531	107.5	20.5308	107.5	113.208	107.5	121.1	107.5	7.5943	107.5	6.72512	107.5	16.4846	107.5	1.89251	107.5	56.5027	107.5	54.8543	107.5	44.0736	107.5	42.2724
						107.6	5.9821	107.6	1.34069	107.6	3.0519	107.6	2.59969	107.6	2.3059	107.6	1.67192	107.6	6.9484	107.6	12.5616	107.6	20.6211	107.6	20.4949	107.6	113.129	107.6	121.026	107.6	7.588	107.6	6.72247	107.6	16.4767	107.6	1.87787	107.6	56.493	107.6	54.841	107.6	44.069	107.6	42.2608
						107.7	5.975	107.7	1.33194	107.7	3.0599	107.7	2.58903	107.7	2.3041	107.7	1.66296	107.7	6.9331	107.7	12.5353	107.7	20.5901	107.7	20.4591	107.7	113.051	107.7	120.951	107.7	7.5797	107.7	6.71983	107.7	16.4717	107.7	1.86335	107.7	56.4808	107.7	54.8276	107.7	44.0653	107.7	42.2493
						107.8	5.9677	107.8	1.32326	107.8	3.0522	107.8	2.57842	107.8	2.3097	107.8	1.65404	107.8	6.9209	107.8	12.5091	107.8	20.5508	107.8	20.4233	107.8	112.975	107.8	120.876	107.8	7.5703	107.8	6.71719	107.8	16.4568	107.8	1.84894	107.8	56.464	107.8	54.8143	107.8	44.0637	107.8	42.2377
						107.9	5.9593	107.9	1.31463	107.9	3.0525	107.9	2.56784	107.9	2.3117	107.9	1.64517	107.9	6.9045	107.9	12.4829	107.9	20.5144	107.9	20.3876	107.9	112.904	107.9	120.802	107.9	7.5623	107.9	6.71455	107.9	16.4435	107.9	1.83464	107.9	56.4487	107.9	54.801	107.9	44.0577	107.9	42.2262
						108	5.9459	108	1.30606	108	3.055	108	2.55731	108	2.3092	108	1.63634	108	6.8921	108	12.4568	108	20.4834	108	20.352	108	112.826	108	120.727	108	7.5608	108	6.71192	108	16.4312	108	1.82046	108	56.4361	108	54.7877	108	44.0478	108	42.2146
						108.1	5.9364	108.1	1.29754	108.1	3.0555	108.1	2.54683	108.1	2.3196	108.1	1.62757	108.1	6.8776	108.1	12.4307	108.1	20.4536	108.1	20.3164	108.1	112.743	108.1	120.652	108.1	7.5631	108.1	6.70928	108.1	16.4246	108.1	1.80638	108.1	56.4223	108.1	54.7744	108.1	44.0438	108.1	42.2031
						108.2	5.9327	108.2	1.28908	108.2	3.0457	108.2	2.53638	108.2	2.3227	108.2	1.61884	108.2	6.8659	108.2	12.4047	108.2	20.422	108.2	20.2809	108.2	112.664	108.2	120.578	108.2	7.5597	108.2	6.70664	108.2	16.4096	108.2	1.79241	108.2	56.4115	108.2	54.7611	108.2	44.038	108.2	42.1915
						108.3	5.9374	108.3	1.28068	108.3	3.043	108.3	2.52598	108.3	2.3213	108.3	1.61015	108.3	6.8514	108.3	12.3788	108.3	20.3817	108.3	20.2454	108.3	112.584	108.3	120.504	108.3	7.5544	108.3	6.70401	108.3	16.398	108.3	1.77855	108.3	56.4006	108.3	54.7478	108.3	44.0328	108.3	42.18
						108.4	5.9349	108.4	1.27232	108.4	3.0386	108.4	2.51562	108.4	2.3201	108.4	1.60152	108.4	6.8341	108.4	12.3529	108.4	20.3452	108.4	20.2101	108.4	112.509	108.4	120.429	108.4	7.5468	108.4	6.70138	108.4	16.3871	108.4	1.76479	108.4	56.3892	108.4	54.7345	108.4	44.0219	108.4	42.1685
						108.5	5.9311	108.5	1.26403	108.5	3.0324	108.5	2.50531	108.5	2.3251	108.5	1.59293	108.5	6.8204	108.5	12.327	108.5	20.3078	108.5	20.1747	108.5	112.433	108.5	120.355	108.5	7.5468	108.5	6.69874	108.5	16.3767	108.5	1.75115	108.5	56.3741	108.5	54.7212	108.5	44.0151	108.5	42.157
						108.6	5.9277	108.6	1.25579	108.6	3.0206	108.6	2.49504	108.6	2.3259	108.6	1.58438	108.6	6.8068	108.6	12.3013	108.6	20.2667	108.6	20.1395	108.6	112.354	108.6	120.28	108.6	7.5454	108.6	6.69611	108.6	16.37	108.6	1.73761	108.6	56.3606	108.6	54.7079	108.6	44.0062	108.6	42.1454
						108.7	5.9255	108.7	1.2476	108.7	3.0126	108.7	2.4848	108.7	2.3277	108.7	1.57588	108.7	6.7903	108.7	12.2756	108.7	20.2282	108.7	20.1043	108.7	112.274	108.7	120.206	108.7	7.5453	108.7	6.69348	108.7	16.3595	108.7	1.72417	108.7	56.3484	108.7	54.6946	108.7	43.9988	108.7	42.1339
						108.8	5.9195	108.8	1.23946	108.8	3.008	108.8	2.47462	108.8	2.3275	108.8	1.56743	108.8	6.7787	108.8	12.2499	108.8	20.1885	108.8	20.0692	108.8	112.19	108.8	120.132	108.8	7.5422	108.8	6.69085	108.8	16.3549	108.8	1.71084	108.8	56.3346	108.8	54.6813	108.8	43.993	108.8	42.1224
						108.9	5.9106	108.9	1.23138	108.9	2.9977	108.9	2.46447	108.9	2.3245	108.9	1.55903	108.9	6.769	108.9	12.2243	108.9	20.1547	108.9	20.0341	108.9	112.108	108.9	120.058	108.9	7.541	108.9	6.68822	108.9	16.3494	108.9	1.69761	108.9	56.3235	108.9	54.668	108.9	43.9822	108.9	42.1109
						109	5.9052	109	1.22335	109	2.993	109	2.45436	109	2.3247	109	1.55066	109	6.7543	109	12.1988	109	20.1218	109	19.9991	109	112.024	109	119.984	109	7.5351	109	6.6856	109	16.3449	109	1.68448	109	56.3107	109	54.6547	109	43.9749	109	42.0994
						109.1	5.9	109.1	1.21537	109.1	2.9889	109.1	2.4443	109.1	2.3283	109.1	1.54235	109.1	6.7358	109.1	12.1733	109.1	20.0806	109.1	19.9641	109.1	111.942	109.1	119.91	109.1	7.5345	109.1	6.68297	109.1	16.3379	109.1	1.67145	109.1	56.2994	109.1	54.6414	109.1	43.9664	109.1	42.0879
						109.2	5.9015	109.2	1.20745	109.2	2.9824	109.2	2.43427	109.2	2.3425	109.2	1.53407	109.2	6.7223	109.2	12.1479	109.2	20.0442	109.2	19.9292	109.2	111.867	109.2	119.836	109.2	7.5356	109.2	6.68035	109.2	16.3296	109.2	1.65853	109.2	56.2919	109.2	54.6282	109.2	43.9622	109.2	42.0763
						109.3	5.8985	109.3	1.19958	109.3	2.9792	109.3	2.42429	109.3	2.3511	109.3	1.52585	109.3	6.7116	109.3	12.1225	109.3	20.0133	109.3	19.8944	109.3	111.79	109.3	119.762	109.3	7.5348	109.3	6.67772	109.3	16.3187	109.3	1.6457	109.3	56.2817	109.3	54.6149	109.3	43.9534	109.3	42.0648
						109.4	5.8936	109.4	1.19175	109.4	2.9691	109.4	2.41435	109.4	2.356	109.4	1.51766	109.4	6.7002	109.4	12.0972	109.4	19.9788	109.4	19.8597	109.4	111.704	109.4	119.688	109.4	7.5321	109.4	6.6751	109.4	16.3088	109.4	1.63298	109.4	56.271	109.4	54.6016	109.4	43.9506	109.4	42.0534
						109.5	5.8898	109.5	1.18398	109.5	2.9735	109.5	2.40445	109.5	2.3544	109.5	1.50952	109.5	6.6878	109.5	12.0719	109.5	19.9414	109.5	19.825	109.5	111.62	109.5	119.614	109.5	7.5359	109.5	6.67248	109.5	16.2958	109.5	1.62035	109.5	56.2611	109.5	54.5884	109.5	43.9433	109.5	42.0419
						109.6	5.8878	109.6	1.17626	109.6	2.9739	109.6	2.39459	109.6	2.3579	109.6	1.50143	109.6	6.6762	109.6	12.0467	109.6	19.9033	109.6	19.7903	109.6	111.539	109.6	119.54	109.6	7.5294	109.6	6.66986	109.6	16.2874	109.6	1.60782	109.6	56.2501	109.6	54.5751	109.6	43.9409	109.6	42.0304
						109.7	5.8917	109.7	1.16859	109.7	2.9687	109.7	2.38477	109.7	2.3554	109.7	1.49337	109.7	6.6561	109.7	12.0216	109.7	19.8682	109.7	19.7558	109.7	111.464	109.7	119.466	109.7	7.518	109.7	6.66724	109.7	16.2781	109.7	1.59538	109.7	56.2403	109.7	54.5618	109.7	43.9352	109.7	42.0189
						109.8	5.8909	109.8	1.16097	109.8	2.9631	109.8	2.37499	109.8	2.3604	109.8	1.48536	109.8	6.6405	109.8	11.9965	109.8	19.8328	109.8	19.7213	109.8	111.389	109.8	119.393	109.8	7.5142	109.8	6.66462	109.8	16.2701	109.8	1.58305	109.8	56.2324	109.8	54.5486	109.8	43.9264	109.8	42.0074
						109.9	5.889	109.9	1.1534	109.9	2.9497	109.9	2.36526	109.9	2.3621	109.9	1.4774	109.9	6.6264	109.9	11.9715	109.9	19.7979	109.9	19.6868	109.9	111.311	109.9	119.319	109.9	7.5058	109.9	6.662	109.9	16.2585	109.9	1.57081	109.9	56.2192	109.9	54.5353	109.9	43.9194	109.9	41.9959
						110	5.8852	110	1.14588	110	2.9406	110	2.35556	110	2.3628	110	1.46947	110	6.6117	110	11.9465	110	19.7654	110	19.6524	110	111.231	110	119.245	110	7.5051	110	6.65938	110	16.25	110	1.55866	110	56.2077	110	54.5221	110	43.9047	110	41.9844
						110.1	5.8822	110.1	1.13841	110.1	2.9333	110.1	2.3459	110.1	2.3686	110.1	1.46159	110.1	6.5974	110.1	11.9216	110.1	19.729	110.1	19.6181	110.1	111.15	110.1	119.172	110.1	7.5027	110.1	6.65677	110.1	16.2361	110.1	1.54661	110.1	56.1928	110.1	54.5088	110.1	43.895	110.1	41.9729
						110.2	5.8747	110.2	1.13098	110.2	2.93	110.2	2.33628	110.2	2.3762	110.2	1.45375	110.2	6.5816	110.2	11.8967	110.2	19.6896	110.2	19.5838	110.2	111.073	110.2	119.098	110.2	7.508	110.2	6.65415	110.2	16.2233	110.2	1.53465	110.2	56.1832	110.2	54.4956	110.2	43.8886	110.2	41.9615
						110.3	5.8698	110.3	1.12361	110.3	2.9272	110.3	2.3267	110.3	2.3795	110.3	1.44595	110.3	6.5668	110.3	11.8719	110.3	19.6509	110.3	19.5496	110.3	111.001	110.3	119.025	110.3	7.506	110.3	6.65154	110.3	16.2135	110.3	1.52278	110.3	56.1692	110.3	54.4823	110.3	43.8837	110.3	41.95
						110.4	5.8722	110.4	1.11628	110.4	2.9203	110.4	2.31716	110.4	2.3832	110.4	1.4382	110.4	6.5489	110.4	11.8472	110.4	19.61	110.4	19.5155	110.4	110.923	110.4	118.951	110.4	7.5069	110.4	6.64892	110.4	16.206	110.4	1.511	110.4	56.1573	110.4	54.4691	110.4	43.8757	110.4	41.9385
						110.5	5.871	110.5	1.10901	110.5	2.9115	110.5	2.30766	110.5	2.3889	110.5	1.43049	110.5	6.5349	110.5	11.8225	110.5	19.5756	110.5	19.4814	110.5	110.845	110.5	118.878	110.5	7.5055	110.5	6.64631	110.5	16.199	110.5	1.49932	110.5	56.1441	110.5	54.4559	110.5	43.8731	110.5	41.9271
						110.6	5.8648	110.6	1.10177	110.6	2.9005	110.6	2.29819	110.6	2.395	110.6	1.42281	110.6	6.5219	110.6	11.7978	110.6	19.5474	110.6	19.4474	110.6	110.773	110.6	118.804	110.6	7.51	110.6	6.6437	110.6	16.192	110.6	1.48773	110.6	56.1273	110.6	54.4426	110.6	43.8705	110.6	41.9156
						110.7	5.8656	110.7	1.09459	110.7	2.8901	110.7	2.28877	110.7	2.4025	110.7	1.41518	110.7	6.5083	110.7	11.7733	110.7	19.5197	110.7	19.4134	110.7	110.701	110.7	118.731	110.7	7.5116	110.7	6.64109	110.7	16.1837	110.7	1.47622	110.7	56.116	110.7	54.4294	110.7	43.8665	110.7	41.9042
						110.8	5.8591	110.8	1.08745	110.8	2.8826	110.8	2.27938	110.8	2.4062	110.8	1.40759	110.8	6.4958	110.8	11.7487	110.8	19.4883	110.8	19.3795	110.8	110.621	110.8	118.658	110.8	7.5127	110.8	6.63848	110.8	16.1716	110.8	1.46481	110.8	56.104	110.8	54.4162	110.8	43.8615	110.8	41.8927
						110.9	5.8585	110.9	1.08036	110.9	2.8741	110.9	2.27004	110.9	2.4082	110.9	1.40004	110.9	6.4842	110.9	11.7242	110.9	19.4482	110.9	19.3456	110.9	110.54	110.9	118.585	110.9	7.513	110.9	6.63587	110.9	16.1648	110.9	1.45348	110.9	56.0934	110.9	54.403	110.9	43.8559	110.9	41.8813
						111	5.8502	111	1.07332	111	2.8621	111	2.26073	111	2.411	111	1.39253	111	6.4728	111	11.6998	111	19.4137	111	19.3118	111	110.459	111	118.511	111	7.5073	111	6.63327	111	16.1566	111	1.44224	111	56.0813	111	54.3897	111	43.8468	111	41.8698
						111.1	5.8428	111.1	1.06632	111.1	2.8535	111.1	2.25146	111.1	2.4222	111.1	1.38506	111.1	6.4632	111.1	11.6755	111.1	19.3809	111.1	19.2781	111.1	110.38	111.1	118.438	111.1	7.508	111.1	6.63066	111.1	16.1466	111.1	1.43109	111.1	56.0705	111.1	54.3765	111.1	43.8377	111.1	41.8584
						111.2	5.8404	111.2	1.05936	111.2	2.8417	111.2	2.24223	111.2	2.4254	111.2	1.37763	111.2	6.4488	111.2	11.6511	111.2	19.35	111.2	19.2445	111.2	110.305	111.2	118.365	111.2	7.5115	111.2	6.62806	111.2	16.1374	111.2	1.42002	111.2	56.0531	111.2	54.3633	111.2	43.8317	111.2	41.8469
						111.3	5.8321	111.3	1.05246	111.3	2.8337	111.3	2.23303	111.3	2.4247	111.3	1.37024	111.3	6.4372	111.3	11.6269	111.3	19.3115	111.3	19.2109	111.3	110.227	111.3	118.292	111.3	7.5111	111.3	6.62545	111.3	16.1267	111.3	1.40904	111.3	56.0406	111.3	54.3501	111.3	43.8226	111.3	41.8355
						111.4	5.8298	111.4	1.04559	111.4	2.8218	111.4	2.22387	111.4	2.4276	111.4	1.3629	111.4	6.4234	111.4	11.6027	111.4	19.276	111.4	19.1773	111.4	110.149	111.4	118.219	111.4	7.5065	111.4	6.62285	111.4	16.1136	111.4	1.39814	111.4	56.0305	111.4	54.3369	111.4	43.8161	111.4	41.824
						111.5	5.8329	111.5	1.03878	111.5	2.8119	111.5	2.21476	111.5	2.4361	111.5	1.35559	111.5	6.4076	111.5	11.5785	111.5	19.2393	111.5	19.1438	111.5	110.079	111.5	118.146	111.5	7.5046	111.5	6.62025	111.5	16.1012	111.5	1.38733	111.5	56.0158	111.5	54.3237	111.5	43.8092	111.5	41.8126
						111.6	5.8291	111.6	1.032	111.6	2.807	111.6	2.20567	111.6	2.4415	111.6	1.34831	111.6	6.3963	111.6	11.5544	111.6	19.2028	111.6	19.1104	111.6	110.003	111.6	118.073	111.6	7.504	111.6	6.61765	111.6	16.0905	111.6	1.3766	111.6	56.0014	111.6	54.3105	111.6	43.8067	111.6	41.8012
						111.7	5.8244	111.7	1.02527	111.7	2.7962	111.7	2.19663	111.7	2.4472	111.7	1.34108	111.7	6.3845	111.7	11.5304	111.7	19.1727	111.7	19.077	111.7	109.92	111.7	118	111.7	7.503	111.7	6.61505	111.7	16.0807	111.7	1.36596	111.7	55.9889	111.7	54.2973	111.7	43.7999	111.7	41.7897
						111.8	5.8208	111.8	1.01859	111.8	2.7942	111.8	2.18762	111.8	2.4517	111.8	1.33389	111.8	6.3728	111.8	11.5064	111.8	19.1396	111.8	19.0437	111.8	109.84	111.8	117.928	111.8	7.5054	111.8	6.61245	111.8	16.0726	111.8	1.35539	111.8	55.9763	111.8	54.2841	111.8	43.7921	111.8	41.7783
						111.9	5.8182	111.9	1.01195	111.9	2.7886	111.9	2.17865	111.9	2.4574	111.9	1.32674	111.9	6.3606	111.9	11.4825	111.9	19.1059	111.9	19.0105	111.9	109.761	111.9	117.855	111.9	7.5005	111.9	6.60985	111.9	16.0659	111.9	1.34491	111.9	55.9623	111.9	54.2709	111.9	43.7866	111.9	41.7669
						112	5.8175	112	1.00535	112	2.7813	112	2.16972	112	2.4689	112	1.31962	112	6.345	112	11.4586	112	19.071	112	18.9773	112	109.689	112	117.782	112	7.5008	112	6.60726	112	16.0535	112	1.33451	112	55.9432	112	54.2577	112	43.7834	112	41.7555
						112.1	5.8119	112.1	0.99879	112.1	2.7769	112.1	2.16082	112.1	2.4761	112.1	1.31254	112.1	6.3316	112.1	11.4348	112.1	19.0416	112.1	18.9442	112.1	109.613	112.1	117.709	112.1	7.5006	112.1	6.60466	112.1	16.044	112.1	1.32419	112.1	55.9312	112.1	54.2446	112.1	43.7763	112.1	41.7441
						112.2	5.8064	112.2	0.99228	112.2	2.7693	112.2	2.15196	112.2	2.475	112.2	1.3055	112.2	6.3243	112.2	11.411	112.2	19.0067	112.2	18.9111	112.2	109.536	112.2	117.637	112.2	7.5021	112.2	6.60207	112.2	16.0346	112.2	1.31395	112.2	55.9177	112.2	54.2314	112.2	43.7701	112.2	41.7327
						112.3	5.8073	112.3	0.98581	112.3	2.7562	112.3	2.14314	112.3	2.4827	112.3	1.2985	112.3	6.3168	112.3	11.3873	112.3	18.9722	112.3	18.8781	112.3	109.464	112.3	117.564	112.3	7.5062	112.3	6.59947	112.3	16.0256	112.3	1.30379	112.3	55.9048	112.3	54.2182	112.3	43.7637	112.3	41.7212
						112.4	5.8042	112.4	0.97938	112.4	2.7442	112.4	2.13435	112.4	2.4925	112.4	1.29153	112.4	6.3046	112.4	11.3636	112.4	18.9401	112.4	18.8451	112.4	109.388	112.4	117.492	112.4	7.5124	112.4	6.59688	112.4	16.0189	112.4	1.29371	112.4	55.8881	112.4	54.205	112.4	43.7577	112.4	41.7099
						112.5	5.8043	112.5	0.97299	112.5	2.7348	112.5	2.1256	112.5	2.5064	112.5	1.28461	112.5	6.2913	112.5	11.34	112.5	18.9093	112.5	18.8122	112.5	109.312	112.5	117.419	112.5	7.5151	112.5	6.59429	112.5	16.0086	112.5	1.28371	112.5	55.8775	112.5	54.1919	112.5	43.7515	112.5	41.6985
						112.6	5.8061	112.6	0.96665	112.6	2.7251	112.6	2.11688	112.6	2.5162	112.6	1.27772	112.6	6.2719	112.6	11.3164	112.6	18.8775	112.6	18.7794	112.6	109.233	112.6	117.347	112.6	7.5166	112.6	6.5917	112.6	15.9977	112.6	1.27378	112.6	55.8663	112.6	54.1787	112.6	43.7496	112.6	41.687
						112.7	5.8095	112.7	0.96035	112.7	2.7107	112.7	2.1082	112.7	2.5275	112.7	1.27086	112.7	6.2566	112.7	11.2929	112.7	18.8425	112.7	18.7466	112.7	109.156	112.7	117.274	112.7	7.5098	112.7	6.58911	112.7	15.9872	112.7	1.26393	112.7	55.8524	112.7	54.1655	112.7	43.7397	112.7	41.6756
						112.8	5.8097	112.8	0.95408	112.8	2.7034	112.8	2.09955	112.8	2.5477	112.8	1.26405	112.8	6.2405	112.8	11.2695	112.8	18.8119	112.8	18.7139	112.8	109.086	112.8	117.202	112.8	7.5081	112.8	6.58652	112.8	15.9785	112.8	1.25416	112.8	55.8418	112.8	54.1524	112.8	43.7313	112.8	41.6643
						112.9	5.8012	112.9	0.94786	112.9	2.6934	112.9	2.09094	112.9	2.5633	112.9	1.25727	112.9	6.2282	112.9	11.2461	112.9	18.781	112.9	18.6812	112.9	109.007	112.9	117.13	112.9	7.5083	112.9	6.58393	112.9	15.9687	112.9	1.24446	112.9	55.8297	112.9	54.1392	112.9	43.7226	112.9	41.6529
						113	5.8033	113	0.94168	113	2.6923	113	2.08237	113	2.575	113	1.25053	113	6.2192	113	11.2227	113	18.7566	113	18.6486	113	108.923	113	117.057	113	7.504	113	6.58135	113	15.9686	113	1.23483	113	55.8136	113	54.1261	113	43.7207	113	41.6415
						113.1	5.7983	113.1	0.93554	113.1	2.685	113.1	2.07383	113.1	2.5809	113.1	1.24382	113.1	6.2093	113.1	11.1994	113.1	18.7243	113.1	18.6161	113.1	108.847	113.1	116.985	113.1	7.4991	113.1	6.57876	113.1	15.9645	113.1	1.22528	113.1	55.7993	113.1	54.1129	113.1	43.721	113.1	41.6301
						113.2	5.7946	113.2	0.92944	113.2	2.6777	113.2	2.06533	113.2	2.5982	113.2	1.23715	113.2	6.2031	113.2	11.1761	113.2	18.6939	113.2	18.5836	113.2	108.781	113.2	116.913	113.2	7.4917	113.2	6.57618	113.2	15.9567	113.2	1.21581	113.2	55.7878	113.2	54.0998	113.2	43.7198	113.2	41.6187
						113.3	5.7853	113.3	0.92338	113.3	2.6748	113.3	2.05686	113.3	2.6132	113.3	1.23051	113.3	6.1864	113.3	11.1529	113.3	18.6731	113.3	18.5511	113.3	108.715	113.3	116.841	113.3	7.4823	113.3	6.5736	113.3	15.9503	113.3	1.20641	113.3	55.7786	113.3	54.0866	113.3	43.7158	113.3	41.6073
						113.4	5.7757	113.4	0.91736	113.4	2.6658	113.4	2.04842	113.4	2.6289	113.4	1.22391	113.4	6.1726	113.4	11.1298	113.4	18.647	113.4	18.5188	113.4	108.641	113.4	116.769	113.4	7.4809	113.4	6.57101	113.4	15.9386	113.4	1.19708	113.4	55.7584	113.4	54.0735	113.4	43.7087	113.4	41.596
						113.5	5.7855	113.5	0.91138	113.5	2.6556	113.5	2.04003	113.5	2.6506	113.5	1.21735	113.5	6.1559	113.5	11.1067	113.5	18.6153	113.5	18.4864	113.5	108.563	113.5	116.697	113.5	7.4771	113.5	6.56843	113.5	15.9196	113.5	1.18782	113.5	55.7401	113.5	54.0603	113.5	43.7001	113.5	41.5846
						113.6	5.781	113.6	0.90544	113.6	2.6476	113.6	2.03166	113.6	2.6676	113.6	1.21082	113.6	6.1425	113.6	11.0836	113.6	18.586	113.6	18.4542	113.6	108.483	113.6	116.625	113.6	7.4806	113.6	6.56585	113.6	15.9081	113.6	1.17864	113.6	55.7293	113.6	54.0472	113.6	43.6942	113.6	41.5732
						113.7	5.7848	113.7	0.89953	113.7	2.6393	113.7	2.02333	113.7	2.68	113.7	1.20432	113.7	6.127	113.7	11.0606	113.7	18.5559	113.7	18.422	113.7	108.408	113.7	116.553	113.7	7.4753	113.7	6.56327	113.7	15.9067	113.7	1.16952	113.7	55.7137	113.7	54.0341	113.7	43.6868	113.7	41.5619
						113.8	5.7888	113.8	0.89367	113.8	2.622	113.8	2.01503	113.8	2.6855	113.8	1.19786	113.8	6.1159	113.8	11.0377	113.8	18.5228	113.8	18.3898	113.8	108.332	113.8	116.481	113.8	7.4742	113.8	6.56069	113.8	15.9056	113.8	1.16048	113.8	55.7014	113.8	54.0209	113.8	43.6826	113.8	41.5505
						113.9	5.7893	113.9	0.88784	113.9	2.6136	113.9	2.00677	113.9	2.6957	113.9	1.19144	113.9	6.0988	113.9	11.0148	113.9	18.4814	113.9	18.3577	113.9	108.253	113.9	116.409	113.9	7.4783	113.9	6.55812	113.9	15.9033	113.9	1.1515	113.9	55.6978	113.9	54.0078	113.9	43.6749	113.9	41.5391
						114	5.7865	114	0.88205	114	2.6112	114	1.99854	114	2.7053	114	1.18505	114	6.0809	114	10.992	114	18.4469	114	18.3257	114	108.186	114	116.337	114	7.4751	114	6.55554	114	15.8887	114	1.1426	114	55.6886	114	53.9947	114	43.6702	114	41.5278
						114.1	5.7959	114.1	0.8763	114.1	2.601	114.1	1.99035	114.1	2.7163	114.1	1.17869	114.1	6.0732	114.1	10.9692	114.1	18.4224	114.1	18.2937	114.1	108.121	114.1	116.265	114.1	7.475	114.1	6.55297	114.1	15.8789	114.1	1.13376	114.1	55.6724	114.1	53.9816	114.1	43.6643	114.1	41.5164
						114.2	5.7983	114.2	0.87058	114.2	2.5849	114.2	1.98218	114.2	2.726	114.2	1.17237	114.2	6.0651	114.2	10.9464	114.2	18.4069	114.2	18.2618	114.2	108.063	114.2	116.194	114.2	7.4754	114.2	6.55039	114.2	15.8695	114.2	1.125	114.2	55.6594	114.2	53.9685	114.2	43.6657	114.2	41.5051
						114.3	5.7981	114.3	0.86491	114.3	2.5756	114.3	1.97406	114.3	2.7311	114.3	1.16608	114.3	6.0477	114.3	10.9237	114.3	18.3739	114.3	18.2299	114.3	107.997	114.3	116.122	114.3	7.472	114.3	6.54782	114.3	15.8502	114.3	1.1163	114.3	55.6518	114.3	53.9553	114.3	43.6583	114.3	41.4937
						114.4	5.7926	114.4	0.85927	114.4	2.5637	114.4	1.96596	114.4	2.7473	114.4	1.15983	114.4	6.0324	114.4	10.9011	114.4	18.3464	114.4	18.1981	114.4	107.927	114.4	116.05	114.4	7.4665	114.4	6.54525	114.4	15.8319	114.4	1.10766	114.4	55.6357	114.4	53.9422	114.4	43.6533	114.4	41.4824
						114.5	5.7977	114.5	0.85367	114.5	2.5613	114.5	1.9579	114.5	2.7568	114.5	1.15361	114.5	6.0116	114.5	10.8785	114.5	18.3211	114.5	18.1664	114.5	107.85	114.5	115.979	114.5	7.466	114.5	6.54268	114.5	15.8162	114.5	1.0991	114.5	55.6207	114.5	53.9291	114.5	43.6429	114.5	41.4711
						114.6	5.7957	114.6	0.8481	114.6	2.5481	114.6	1.94987	114.6	2.766	114.6	1.14742	114.6	5.9956	114.6	10.856	114.6	18.282	114.6	18.1347	114.6	107.777	114.6	115.907	114.6	7.4655	114.6	6.5401	114.6	15.8006	114.6	1.0906	114.6	55.5968	114.6	53.916	114.6	43.6368	114.6	41.4597
						114.7	5.7936	114.7	0.84257	114.7	2.5443	114.7	1.94188	114.7	2.7861	114.7	1.14126	114.7	5.9847	114.7	10.8335	114.7	18.2509	114.7	18.1031	114.7	107.71	114.7	115.836	114.7	7.4725	114.7	6.53754	114.7	15.7855	114.7	1.08217	114.7	55.579	114.7	53.9029	114.7	43.6324	114.7	41.4484
						114.8	5.7932	114.8	0.83707	114.8	2.5382	114.8	1.93391	114.8	2.7976	114.8	1.13514	114.8	5.9731	114.8	10.811	114.8	18.2161	114.8	18.0715	114.8	107.631	114.8	115.764	114.8	7.4644	114.8	6.53497	114.8	15.7765	114.8	1.0738	114.8	55.5624	114.8	53.8898	114.8	43.6277	114.8	41.4371
						114.9	5.802	114.9	0.83162	114.9	2.5375	114.9	1.92598	114.9	2.806	114.9	1.12906	114.9	5.9612	114.9	10.7886	114.9	18.1869	114.9	18.04	114.9	107.55	114.9	115.693	114.9	7.4674	114.9	6.5324	114.9	15.7714	114.9	1.06549	114.9	55.5448	114.9	53.8767	114.9	43.6293	114.9	41.4257
						115	5.7969	115	0.82619	115	2.5376	115	1.91809	115	2.8178	115	1.123	115	5.9526	115	10.7663	115	18.1539	115	18.0085	115	107.469	115	115.621	115	7.4484	115	6.52983	115	15.7602	115	1.05726	115	55.5301	115	53.8636	115	43.6268	115	41.4144
						115.1	5.7858	115.1	0.82081	115.1	2.5379	115.1	1.91022	115.1	2.8205	115.1	1.11698	115.1	5.9378	115.1	10.744	115.1	18.1172	115.1	17.9771	115.1	107.405	115.1	115.55	115.1	7.429	115.1	6.52727	115.1	15.7445	115.1	1.04908	115.1	55.5131	115.1	53.8506	115.1	43.6216	115.1	41.4031
						115.2	5.7869	115.2	0.81545	115.2	2.5353	115.2	1.90239	115.2	2.8164	115.2	1.11098	115.2	5.9243	115.2	10.7217	115.2	18.0882	115.2	17.9457	115.2	107.33	115.2	115.479	115.2	7.4217	115.2	6.52471	115.2	15.7249	115.2	1.04097	115.2	55.5038	115.2	53.8375	115.2	43.6089	115.2	41.3918
						115.3	5.8	115.3	0.81014	115.3	2.5308	115.3	1.89459	115.3	2.826	115.3	1.10503	115.3	5.9028	115.3	10.6996	115.3	18.0654	115.3	17.9144	115.3	107.266	115.3	115.407	115.3	7.4205	115.3	6.52214	115.3	15.7213	115.3	1.03292	115.3	55.4936	115.3	53.8244	115.3	43.6094	115.3	41.3805
						115.4	5.7971	115.4	0.80485	115.4	2.5259	115.4	1.88682	115.4	2.8451	115.4	1.0991	115.4	5.8912	115.4	10.6774	115.4	18.0426	115.4	17.8832	115.4	107.195	115.4	115.336	115.4	7.4224	115.4	6.51958	115.4	15.7181	115.4	1.02493	115.4	55.48	115.4	53.8113	115.4	43.5977	115.4	41.3691
						115.5	5.7966	115.5	0.79961	115.5	2.5169	115.5	1.87908	115.5	2.8418	115.5	1.0932	115.5	5.8788	115.5	10.6553	115.5	18.0213	115.5	17.852	115.5	107.108	115.5	115.265	115.5	7.433	115.5	6.51702	115.5	15.7131	115.5	1.017	115.5	55.4706	115.5	53.7982	115.5	43.5798	115.5	41.3578
						115.6	5.7972	115.6	0.79439	115.6	2.5203	115.6	1.87138	115.6	2.8339	115.6	1.08734	115.6	5.8744	115.6	10.6333	115.6	18.0019	115.6	17.8208	115.6	107.034	115.6	115.194	115.6	7.433	115.6	6.51446	115.6	15.7131	115.6	1.00914	115.6	55.4605	115.6	53.7852	115.6	43.5798	115.6	41.3465
						115.7	5.8011	115.7	0.78921	115.7	2.5203	115.7	1.8637	115.7	2.8339	115.7	1.08151	115.7	5.8679	115.7	10.6113	115.7	17.9757	115.7	17.7897	115.7	106.954	115.7	115.123	115.7	7.4302	115.7	6.5119	115.7	15.7166	115.7	1.00134	115.7	55.4428	115.7	53.7721	115.7	43.5707	115.7	41.3352
						115.8	5.8011	115.8	0.78407	115.8	2.5203	115.8	1.85606	115.8	2.8336	115.8	1.07571	115.8	5.8533	115.8	10.5893	115.8	17.9401	115.8	17.7587	115.8	106.888	115.8	115.052	115.8	7.433	115.8	6.50934	115.8	15.7166	115.8	0.993593	115.8	55.4349	115.8	53.759	115.8	43.5675	115.8	41.3239
						115.9	5.7972	115.9	0.77895	115.9	2.5412	115.9	1.84845	115.9	2.8273	115.9	1.06994	115.9	5.8533	115.9	10.5674	115.9	17.8859	115.9	17.7278	115.9	106.802	115.9	114.981	115.9	7.4302	115.9	6.50679	115.9	15.7166	115.9	0.985909	115.9	55.4231	115.9	53.746	115.9	43.5674	115.9	41.3126
						116	5.7966	116	0.77387	116	2.5557	116	1.84087	116	2.8166	116	1.0642	116	5.8533	116	10.5455	116	17.8269	116	17.6968	116	106.731	116	114.91	116	7.4277	116	6.50423	116	15.7166	116	0.978286	116	55.4172	116	53.7329	116	43.5667	116	41.3013
						116.1	5.7754	116.1	0.76883	116.1	2.5568	116.1	1.83332	116.1	2.7991	116.1	1.05849	116.1	5.8533	116.1	10.5237	116.1	17.7838	116.1	17.666	116.1	106.729	116.1	114.839	116.1	7.4254	116.1	6.50167	116.1	15.7164	116.1	0.97072	116.1	55.4219	116.1	53.7199	116.1	43.5667	116.1	41.2901
						116.2	5.76911	116.2	0.76381	116.2	2.57	116.2	1.8258	116.2	2.7871	116.2	1.05281	116.2	5.858	116.2	10.502	116.2	17.7702	116.2	17.6352	116.2	106.731	116.2	114.768	116.2	7.4157	116.2	6.49912	116.2	15.7131	116.2	0.963214	116.2	55.4231	116.2	53.7068	116.2	43.5666	116.2	41.2788
						116.3		116.3	0.75883	116.3		116.3	1.81832	116.3		116.3	1.04717	116.3		116.3	10.4803	116.3		116.3	17.6044	116.3		116.3	114.698	116.3		116.3	6.49657	116.3		116.3	0.955766	116.3		116.3	53.6938	116.3		116.3	41.2675
						116.4		116.4	0.75389	116.4		116.4	1.81086	116.4		116.4	1.04155	116.4		116.4	10.4586	116.4		116.4	17.5737	116.4		116.4	114.627	116.4		116.4	6.49401	116.4		116.4	0.948374	116.4		116.4	53.6807	116.4		116.4	41.2562
						116.5		116.5	0.74897	116.5		116.5	1.80343	116.5		116.5	1.03597	116.5		116.5	10.437	116.5		116.5	17.5431	116.5		116.5	114.556	116.5		116.5	6.49146	116.5		116.5	0.941041	116.5		116.5	53.6677	116.5		116.5	41.2449
						116.6		116.6	0.74409	116.6		116.6	1.79604	116.6		116.6	1.03041	116.6		116.6	10.4154	116.6		116.6	17.5125	116.6		116.6	114.485	116.6		116.6	6.48891	116.6		116.6	0.933764	116.6		116.6	53.6546	116.6		116.6	41.2336
						116.7		116.7	0.73923	116.7		116.7	1.78867	116.7		116.7	1.02488	116.7		116.7	10.3939	116.7		116.7	17.4819	116.7		116.7	114.415	116.7		116.7	6.48636	116.7		116.7	0.926543	116.7		116.7	53.6416	116.7		116.7	41.2224
						116.8		116.8	0.73441	116.8		116.8	1.78134	116.8		116.8	1.01938	116.8		116.8	10.3724	116.8		116.8	17.4515	116.8		116.8	114.344	116.8		116.8	6.48382	116.8		116.8	0.919378	116.8		116.8	53.6286	116.8		116.8	41.2111
						116.9		116.9	0.72962	116.9		116.9	1.77403	116.9		116.9	1.01392	116.9		116.9	10.351	116.9		116.9	17.421	116.9		116.9	114.274	116.9		116.9	6.48127	116.9		116.9	0.912268	116.9		116.9	53.6155	116.9		116.9	41.1998
						117		117	0.72487	117		117	1.76676	117		117	1.00848	117		117	10.3296	117		117	17.3907	117		117	114.203	117		117	6.47872	117		117	0.905215	117		117	53.6025	117		117	41.1886
						117.1		117.1	0.72487	117.1		117.1	1.76676	117.1		117.1	1.00848	117.1		117.1	10.3296	117.1		117.1	17.3907	117.1		117.1	114.203	117.1		117.1	6.47872	117.1		117.1	0.905215	117.1		117.1	53.6025	117.1		117.1	41.1886
						117.2		117.2	1.20055	117.2		117.2	1.97306	117.2		117.2	1.33059	117.2		117.2	10.5554	117.2		117.2	17.645	117.2		117.2	114.762	117.2		117.2	6.50482	117.2		117.2	2.97944	117.2		117.2	53.7904	117.2		117.2	41.3416
						117.3		117.3	1.67167	117.3		117.3	2.17776	117.3		117.3	1.64945	117.3		117.3	10.7803	117.3		117.3	17.8984	117.3		117.3	115.319	117.3		117.3	6.53087	117.3		117.3	5.01143	117.3		117.3	53.9781	117.3		117.3	41.4945
						117.4		117.4	2.13841	117.4		117.4	2.38096	117.4		117.4	1.9652	117.4		117.4	11.0046	117.4		117.4	18.1509	117.4		117.4	115.875	117.4		117.4	6.5569	117.4		117.4	7.00268	117.4		117.4	54.1655	117.4		117.4	41.6472
						117.5		117.5	2.60067	117.5		117.5	2.58259	117.5		117.5	2.27776	117.5		117.5	11.2281	117.5		117.5	18.4026	117.5		117.5	116.431	117.5		117.5	6.58289	117.5		117.5	8.95339	117.5		117.5	54.3527	117.5		117.5	41.7998
						117.6		117.6	3.05863	117.6		117.6	2.78273	117.6		117.6	2.58726	117.6		117.6	11.4509	117.6		117.6	18.6534	117.6		117.6	116.985	117.6		117.6	6.60885	117.6		117.6	10.865	117.6		117.6	54.5397	117.6		117.6	41.9523
						117.7		117.7	3.51226	117.7		117.7	2.98137	117.7		117.7	2.89369	117.7		117.7	11.6729	117.7		117.7	18.9034	117.7		117.7	117.539	117.7		117.7	6.63477	117.7		117.7	12.7379	117.7		117.7	54.7264	117.7		117.7	42.1046
						117.8		117.8	3.96153	117.8		117.8	3.17847	117.8		117.8	3.19703	117.8		117.8	11.8941	117.8		117.8	19.1524	117.8		117.8	118.092	117.8		117.8	6.66066	117.8		117.8	14.5728	117.8		117.8	54.9129	117.8		117.8	42.2568
						117.9		117.9	4.40663	117.9		117.9	3.37412	117.9		117.9	3.4974	117.9		117.9	12.1147	117.9		117.9	19.4007	117.9		117.9	118.644	117.9		117.9	6.68653	117.9		117.9	16.3708	117.9		117.9	55.0992	117.9		117.9	42.4088
						118		118	4.84746	118		118	3.56826	118		118	3.79474	118		118	12.3344	118		118	19.648	118		118	119.195	118		118	6.71235	118		118	18.1323	118		118	55.2852	118		118	42.5607
						118.1		118.1	5.28418	118.1		118.1	3.76097	118.1		118.1	4.08918	118.1		118.1	12.5535	118.1		118.1	19.8945	118.1		118.1	119.744	118.1		118.1	6.73814	118.1		118.1	19.8584	118.1		118.1	55.4711	118.1		118.1	42.7125
						118.2		118.2	5.71678	118.2		118.2	3.95223	118.2		118.2	4.38068	118.2		118.2	12.7718	118.2		118.2	20.1402	118.2		118.2	120.294	118.2		118.2	6.76391	118.2		118.2	21.5496	118.2		118.2	55.6567	118.2		118.2	42.8641
						118.3		118.3	6.14523	118.3		118.3	4.14202	118.3		118.3	4.66925	118.3		118.3	12.9893	118.3		118.3	20.385	118.3		118.3	120.842	118.3		118.3	6.78963	118.3		118.3	23.2064	118.3		118.3	55.842	118.3		118.3	43.0156
						118.4		118.4	6.56969	118.4		118.4	4.3304	118.4		118.4	4.955	118.4		118.4	13.2062	118.4		118.4	20.629	118.4		118.4	121.389	118.4		118.4	6.81533	118.4		118.4	24.83	118.4		118.4	56.0271	118.4		118.4	43.1669
						118.5		118.5	6.99008	118.5		118.5	4.51733	118.5		118.5	5.23786	118.5		118.5	13.4222	118.5		118.5	20.8721	118.5		118.5	121.935	118.5		118.5	6.84099	118.5		118.5	26.4205	118.5		118.5	56.212	118.5		118.5	43.3181
						118.6		118.6	7.40656	118.6		118.6	4.70289	118.6		118.6	5.51796	118.6		118.6	13.6376	118.6		118.6	21.1144	118.6		118.6	122.48	118.6		118.6	6.86662	118.6		118.6	27.9791	118.6		118.6	56.3967	118.6		118.6	43.4691
						118.7		118.7	7.8191	118.7		118.7	4.88704	118.7		118.7	5.79528	118.7		118.7	13.8522	118.7		118.7	21.3559	118.7		118.7	123.025	118.7		118.7	6.89222	118.7		118.7	29.5063	118.7		118.7	56.5812	118.7		118.7	43.6201
						118.8	18.0706	118.8	8.22768	118.8	5.25131	118.8	5.06978	118.8	6.86562	118.8	6.06979	118.8	10.9846	118.8	14.0661	118.8	19.5783	118.8	21.5964	118.8	113.042	118.8	123.568	118.8	7.21209	118.8	6.91778	118.8	69.9441	118.8	31.0023	118.8	57.5161	118.8	56.7653	118.8	44.7776	118.8	43.7708
						118.9	19.0175	118.9	8.63246	118.9	5.53469	118.9	5.25116	118.9	7.39399	118.9	6.34163	118.9	11.129	118.9	14.2792	118.9	19.7849	118.9	21.8362	118.9	113.751	118.9	124.111	118.9	7.23442	118.9	6.94331	118.9	72.2761	118.9	32.4683	118.9	57.7776	118.9	56.9493	118.9	45.0385	118.9	43.9215
						119	19.7413	119	9.03336	119	6.02891	119	5.43116	119	7.87941	119	6.61072	119	11.4029	119	14.4916	119	19.9894	119	22.0752	119	114.408	119	124.653	119	7.26669	119	6.96881	119	74.1975	119	33.9045	119	58.097	119	57.1331	119	45.1497	119	44.072
						119.1	20.5292	119.1	9.43053	119.1	6.34921	119.1	5.60982	119.1	8.33111	119.1	6.87718	119.1	11.784	119.1	14.7032	119.1	20.1856	119.1	22.3133	119.1	115.087	119.1	125.193	119.1	7.30961	119.1	6.99428	119.1	75.9748	119.1	35.3119	119.1	58.2604	119.1	57.3166	119.1	45.4442	119.1	44.2223
						119.2	21.3418	119.2	9.82395	119.2	6.56159	119.2	5.78713	119.2	8.78839	119.2	7.14099	119.2	12.1165	119.2	14.9141	119.2	20.4372	119.2	22.5506	119.2	115.807	119.2	125.733	119.2	7.3491	119.2	7.01971	119.2	77.5607	119.2	36.6909	119.2	58.5266	119.2	57.4999	119.2	45.6287	119.2	44.3725
						119.3	22.0448	119.3	10.2136	119.3	6.79791	119.3	5.96308	119.3	9.25151	119.3	7.40214	119.3	12.3029	119.3	15.1243	119.3	20.7177	119.3	22.787	119.3	116.454	119.3	126.272	119.3	7.3491	119.3	7.04511	119.3	78.9445	119.3	38.0418	119.3	58.8404	119.3	57.6829	119.3	45.7341	119.3	44.5226
						119.4	22.803	119.4	10.5996	119.4	6.9916	119.4	6.13773	119.4	9.7248	119.4	7.66074	119.4	12.593	119.4	15.3338	119.4	20.9609	119.4	23.0227	119.4	117.202	119.4	126.81	119.4	7.4569	119.4	7.07049	119.4	80.3766	119.4	39.3656	119.4	59.0592	119.4	57.8658	119.4	45.9483	119.4	44.6726
						119.5	23.5601	119.5	10.9819	119.5	7.2981	119.5	6.31104	119.5	10.2279	119.5	7.91673	119.5	12.8019	119.5	15.5424	119.5	21.0932	119.5	23.2575	119.5	117.843	119.5	127.348	119.5	7.497	119.5	7.09582	119.5	81.5114	119.5	40.6624	119.5	59.2012	119.5	58.0484	119.5	46.1333	119.5	44.8223
						119.6	24.2095	119.6	11.3607	119.6	7.6192	119.6	6.48307	119.6	10.6262	119.6	8.17022	119.6	13.1806	119.6	15.7504	119.6	21.3883	119.6	23.4915	119.6	118.527	119.6	127.884	119.6	7.57939	119.6	7.12113	119.6	82.6797	119.6	41.9332	119.6	59.399	119.6	58.2308	119.6	46.3335	119.6	44.972
						119.7	24.8894	119.7	11.7358	119.7	7.84239	119.7	6.6538	119.7	10.9844	119.7	8.42119	119.7	13.544	119.7	15.9577	119.7	21.5735	119.7	23.7247	119.7	119.231	119.7	128.419	119.7	7.5984	119.7	7.1464	119.7	83.6649	119.7	43.1784	119.7	59.6025	119.7	58.413	119.7	46.4556	119.7	45.1215
						119.8	25.6038	119.8	12.1074	119.8	8.09261	119.8	6.82321	119.8	11.317	119.8	8.66962	119.8	13.9666	119.8	16.1642	119.8	21.8393	119.8	23.9571	119.8	119.927	119.8	128.954	119.8	7.6865	119.8	7.17164	119.8	84.5559	119.8	44.3982	119.8	59.7703	119.8	58.5949	119.8	46.5966	119.8	45.2709
						119.9	26.206	119.9	12.4755	119.9	8.25909	119.9	6.99138	119.9	11.6567	119.9	8.91563	119.9	14.3849	119.9	16.37	119.9	22.1329	119.9	24.1887	119.9	120.612	119.9	129.487	119.9	7.7091	119.9	7.19685	119.9	85.3373	119.9	45.5936	119.9	59.9955	119.9	58.7766	119.9	46.7708	119.9	45.4201
						120	26.7946	120	12.8401	120	8.44271	120	7.15825	120	12.0704	120	9.15915	120	14.8098	120	16.575	120	22.4135	120	24.4195	120	121.326	120	130.02	120	7.7936	120	7.22202	120	86.0503	120	46.7646	120	60.2544	120	58.9581	120	46.9603	120	45.5692
						120.1	27.4003	120.1	13.2013	120.1	8.6341	120.1	7.32389	120.1	12.4708	120.1	9.4003	120.1	15.2907	120.1	16.7793	120.1	22.7027	120.1	24.6494	120.1	122.031	120.1	130.552	120.1	7.7987	120.1	7.24717	120.1	86.6899	120.1	47.9121	120.1	60.4273	120.1	59.1393	120.1	47.1122	120.1	45.7182
						120.2	27.8937	120.2	13.5591	120.2	8.8485	120.2	7.48827	120.2	12.8586	120.2	9.63905	120.2	15.7042	120.2	16.9829	120.2	22.9912	120.2	24.8786	120.2	122.716	120.2	131.083	120.2	7.85	120.2	7.27228	120.2	87.3273	120.2	49.0364	120.2	60.6204	120.2	59.3204	120.2	47.2913	120.2	45.8671
						120.3	28.4181	120.3	13.9134	120.3	9.0627	120.3	7.6514	120.3	13.2114	120.3	9.87539	120.3	16.0757	120.3	17.1858	120.3	23.2727	120.3	25.107	120.3	123.396	120.3	131.612	120.3	7.8413	120.3	7.29736	120.3	87.9271	120.3	50.1379	120.3	60.8136	120.3	59.5012	120.3	47.4446	120.3	46.0157
						120.4	28.8821	120.4	14.2645	120.4	9.2909	120.4	7.81332	120.4	13.55	120.4	10.1094	120.4	16.4639	120.4	17.3879	120.4	23.5458	120.4	25.3346	120.4	124.092	120.4	132.142	120.4	7.8712	120.4	7.32241	120.4	88.5075	120.4	51.2172	120.4	60.994	120.4	59.6818	120.4	47.6158	120.4	46.1643
						120.5	29.2856	120.5	14.6122	120.5	9.4944	120.5	7.97399	120.5	13.8968	120.5	10.3411	120.5	16.8532	120.5	17.5893	120.5	23.8457	120.5	25.5613	120.5	124.764	120.5	132.67	120.5	7.903	120.5	7.34742	120.5	89.0222	120.5	52.2746	120.5	61.2142	120.5	59.8621	120.5	47.7334	120.5	46.3127
						120.6	29.7595	120.6	14.9566	120.6	9.6997	120.6	8.13348	120.6	14.2192	120.6	10.5705	120.6	17.2579	120.6	17.79	120.6	24.1243	120.6	25.7873	120.6	125.466	120.6	133.197	120.6	7.943	120.6	7.37241	120.6	89.4735	120.6	53.3108	120.6	61.3866	120.6	60.0423	120.6	47.8716	120.6	46.461
						120.7	30.1898	120.7	15.2978	120.7	9.9	120.7	8.29176	120.7	14.5542	120.7	10.7976	120.7	17.6619	120.7	17.9899	120.7	24.422	120.7	26.0126	120.7	126.153	120.7	133.724	120.7	7.9506	120.7	7.39736	120.7	89.9054	120.7	54.3261	120.7	61.5825	120.7	60.2222	120.7	48.0257	120.7	46.6091
[truncated: 5,373 more rows]

## Sheet: Fig.1 B
Dissociation constant						Representative curves
eqACE2/ SARS-CoV-2-PT-RBD	1.99e-07	2e-07	2.01e-07			eqACE2/ SARS-CoV-2-PT-RBD				eqACE2/ Alpha-RBD				eqACE2/Beta-RBD				eqACE2/Gamma-RBD				eqACE2/Delta-RBD				eqACE2/Omicron-RBD
[truncated: 8,179 more rows]
