# Supplementary material for: Binding and structural basis of equine ACE2 to RBDs from SARS-CoV, SARS-CoV-2 and related coronaviruses
Source: Nat Commun. 2022 Jun 21;13:3547. doi: 10.1038/s41467-022-31276-6 (PMC9210341; doi:10.1038/s41467-022-31276-6)
Supplement: Supplementary file 4 — Source Data [file 41467_2022_31276_MOESM4_ESM.zip › source data/Fig. 4.xlsx]

## Sheet: Fig. 5a
Dissociation constant						Representative curves
eqACE2/ RaTG13-RBD	2.7e-07	2.92e-07	3.42e-07			eqACE2/ RaTG13-RBD				eqACE2/ SARS-CoV-2-PT-RBD				eqACE2/ R494S				eqACE2/6-mutant				eqACE2/7-mutant				hACE2/ RaTG13-RBD				hACE2/ SARS-CoV-2-PT-RBD				hACE2/ R494S				hACE2/6-mutant				hACE2/7-mutant
eqACE2/ SARS-CoV-2-PT-RBD	1.11e-07	7.42e-08	7.78e-08			time	response unit (actual)	time	response unit (fitted)	time	response unit (actual)	time	response unit (fitted)	time	response unit (actual)	time	response unit (fitted)	time	response unit (actual)	time	response unit (fitted)	time	response unit (actual)	time	response unit (fitted)	time	response unit (actual)	time	response unit (fitted)	time	response unit (actual)	time	response unit (fitted)	time	response unit (actual)	time	response unit (fitted)	time	response unit (actual)	time	response unit (fitted)	time	response unit (actual)	time	response unit (fitted)
eqACE2/ R494S	8.57e-08	9.45e-08	7.28e-08			-39.8	-1.33146	-39.8	0	-39.8	-0.85927	-39.8	0	-39.8	-0.94816	-39.8	0	-39.8	-0.47441	-39.8	0	-36.9	0.0485	-36.9	0	-39.8	0.411983	-39.8	0	-39.8	-0.205517	-39.8	0	-39.8	1.56946	-39.8	0	-39.8	1.61634	-39.8	0	-39.8	0.98913	-39.8	0
eqACE2/6-mutant	5.82e-08	5.82e-08	6.52e-08			-39.7	2.909	-39.7	0	-39.7	3.3321	-39.7	0	-39.7	-1.6576	-39.7	0	-39.7	3.0613	-39.7	0	-36.8	-0.23289	-36.8	0	-39.7	1.9896	-39.7	0	-39.7	0.6081	-39.7	0	-39.7	1.0496	-39.7	0	-39.7	2.1167	-39.7	0	-39.7	0.292	-39.7	0
eqACE2/7-mutant	2.72e-08	2.87e-08	3.28e-08			-39.6	-1.07036	-39.6	0	-39.6	-0.54066	-39.6	0	-39.6	-4.781	-39.6	0	-39.6	-0.46298	-39.6	0	-36.7	-0.0226	-36.7	0	-39.6	-2.06592	-39.6	0	-39.6	-2.36953	-39.6	0	-39.6	-2.4652	-39.6	0	-39.6	-1.90981	-39.6	0	-39.6	-2.61492	-39.6	0
hACE2/ RaTG13-RBD	7.57e-07	8.23e-07	7.67e-07			-39.5	-0.8348	-39.5	0	-39.5	-0.316	-39.5	0	-39.5	-3.2089	-39.5	0	-39.5	0.0029	-39.5	0	-36.6	-0.07649	-36.6	0	-39.5	-0.0672	-39.5	0	-39.5	-0.518	-39.5	0	-39.5	0.2166	-39.5	0	-39.5	0.2269	-39.5	0	-39.5	-0.647	-39.5	0
hACE2/ SARS-CoV-2-PT-RBD	2.72e-09	2.6e-09	2.76e-09	2.78e-09		-39.4	1.3499	-39.4	0	-39.4	1.8826	-39.4	0	-39.4	-2.0243	-39.4	0	-39.4	1.9676	-39.4	0	-36.5	0.0353	-36.5	0	-39.4	0.7057	-39.4	0	-39.4	0.5879	-39.4	0	-39.4	0.9785	-39.4	0	-39.4	1.3189	-39.4	0	-39.4	-0.9877	-39.4	0
hACE2/ R494S	6.58e-07	6.6e-07	7.41e-07			-39.3	-1.35106	-39.3	0	-39.3	-0.88836	-39.3	0	-39.3	-4.03264	-39.3	0	-39.3	-0.88185	-39.3	0	-36.4	0.1574	-36.4	0	-39.3	-1.36964	-39.3	0	-39.3	-2.21773	-39.3	0	-39.3	-1.03345	-39.3	0	-39.3	-2.12632	-39.3	0	-39.3	-2.09554	-39.3	0
hACE2/6-mutant	1.98e-09	1.8e-09	1.85e-09			-39.2	-0.3345	-39.2	0	-39.2	0.1281	-39.2	0	-39.2	-2.4723	-39.2	0	-39.2	0.446	-39.2	0	-36.3	0.08831	-36.3	0	-39.2	0.2752	-39.2	0	-39.2	-0.4025	-39.2	0	-39.2	0.4056	-39.2	0	-39.2	0.0142	-39.2	0	-39.2	-0.6971	-39.2	0
hACE2/7-mutant	8.05e-09	8.44e-09	8.47e-09			-39.1	-0.31899	-39.1	0	-39.1	0.207	-39.1	0	-39.1	-2.6732	-39.1	0	-39.1	0.3927	-39.1	0	-36.2	-0.0258	-36.2	0	-39.1	-0.254584	-39.1	0	-39.1	-0.505797	-39.1	0	-39.1	0.2294	-39.1	0	-39.1	-0.0197	-39.1	0	-39.1	-0.9619	-39.1	0
						-39	-0.668	-39	0	-39	0.2822	-39	0	-39	-2.5101	-39	0	-39	0.2322	-39	0	-36.1	-0.0474	-36.1	0	-39	-0.1396	-39	0	-39	-0.1286	-39	0	-39	0.325	-39	0	-39	0.1418	-39	0	-39	-0.6981	-39	0
						-38.9	-0.5575	-38.9	0	-38.9	0.4317	-38.9	0	-38.9	-2.5222	-38.9	0	-38.9	0.181	-38.9	0	-36	-0.0502	-36	0	-38.9	-0.0708	-38.9	0	-38.9	-0.2769	-38.9	0	-38.9	0.3582	-38.9	0	-38.9	0.0648	-38.9	0	-38.9	-0.7407	-38.9	0
						-38.8	-0.521	-38.8	0	-38.8	0.3004	-38.8	0	-38.8	-2.5112	-38.8	0	-38.8	0.1971	-38.8	0	-35.9	-0.0444	-35.9	0	-38.8	-0.0322015	-38.8	0	-38.8	-0.356002	-38.8	0	-38.8	0.3675	-38.8	0	-38.8	0.1126	-38.8	0	-38.8	-0.7194	-38.8	0
						-38.7	-0.4916	-38.7	0	-38.7	0.2476	-38.7	0	-38.7	-2.5261	-38.7	0	-38.7	0.1837	-38.7	0	-35.8	-0.0304	-35.8	0	-38.7	-0.0939	-38.7	0	-38.7	-0.3834	-38.7	0	-38.7	0.3725	-38.7	0	-38.7	0.135	-38.7	0	-38.7	-0.6992	-38.7	0
						-38.6	-0.4878	-38.6	0	-38.6	0.37989	-38.6	0	-38.6	-2.6606	-38.6	0	-38.6	0.43839	-38.6	0	-35.7	-0.0346	-35.7	0	-38.6	0.131489	-38.6	0	-38.6	-0.262705	-38.6	0	-38.6	0.55129	-38.6	0	-38.6	0.33199	-38.6	0	-38.6	-0.7056	-38.6	0
						-38.5	-0.0388	-38.5	0	-38.5	0.5472	-38.5	0	-38.5	-2.46	-38.5	0	-38.5	0.0482	-38.5	0	-35.6	-0.0348	-35.6	0	-38.5	-0.4651	-38.5	0	-38.5	-0.6647	-38.5	0	-38.5	0.0675	-38.5	0	-38.5	-0.3073	-38.5	0	-38.5	-0.9413	-38.5	0
						-38.4	-0.5704	-38.4	0	-38.4	0.0445	-38.4	0	-38.4	-2.5064	-38.4	0	-38.4	0.2154	-38.4	0	-35.5	-0.0304	-35.5	0	-38.4	-0.1327	-38.4	0	-38.4	-0.3389	-38.4	0	-38.4	0.2658	-38.4	0	-38.4	-0.0278	-38.4	0	-38.4	-0.8278	-38.4	0
						-38.3	-0.09551	-38.3	0	-38.3	0.24429	-38.3	0	-38.3	-2.61889	-38.3	0	-38.3	0.41129	-38.3	0	-35.4	-0.0282	-35.4	0	-38.3	-0.204397	-38.3	0	-38.3	-0.417997	-38.3	0	-38.3	0.2452	-38.3	0	-38.3	-0.18199	-38.3	0	-38.3	-0.7131	-38.3	0
						-38.2	-0.8627	-38.2	0	-38.2	-0.4266	-38.2	0	-38.2	-2.572	-38.2	0	-38.2	-0.2399	-38.2	0	-35.3	-0.04	-35.3	0	-38.2	-0.4264	-38.2	0	-38.2	-0.6882	-38.2	0	-38.2	0.0335	-38.2	0	-38.2	-0.5536	-38.2	0	-38.2	-0.8663	-38.2	0
						-38.1	-1.36066	-38.1	0	-38.1	-1.34535	-38.1	0	-38.1	-2.92668	-38.1	0	-38.1	-0.46667	-38.1	0	-35.2	-0.0338	-35.2	0	-38.1	-0.556295	-38.1	0	-38.1	-0.221601	-38.1	0	-38.1	0.1532	-38.1	0	-38.1	-0.34209	-38.1	0	-38.1	-1.05469	-38.1	0
						-38	-0.1336	-38	0	-38	0.4399	-38	0	-38	-1.9163	-38	0	-38	0.8966	-38	0	-35.1	-0.0086	-35.1	0	-38	0.7292	-38	0	-38	0.6236	-38	0	-38	0.7256	-38	0	-38	0.4781	-38	0	-38	-0.4462	-38	0
						-37.9	-0.0812	-37.9	0	-37.9	0.231	-37.9	0	-37.9	-2.538	-37.9	0	-37.9	0.5122	-37.9	0	-35	-0.0087	-35	0	-37.9	-0.1876	-37.9	0	-37.9	-0.497	-37.9	0	-37.9	-0.066	-37.9	0	-37.9	-0.2619	-37.9	0	-37.9	-0.3752	-37.9	0
						-37.8	-0.5919	-37.8	0	-37.8	-0.18259	-37.8	0	-37.8	-2.44791	-37.8	0	-37.8	-0.12329	-37.8	0	-34.9	0.0076	-34.9	0	-37.8	-0.313096	-37.8	0	-37.8	-0.340397	-37.8	0	-37.8	0.3155	-37.8	0	-37.8	-0.066	-37.8	0	-37.8	-0.31051	-37.8	0
						-37.7	-0.8176	-37.7	0	-37.7	-0.3758	-37.7	0	-37.7	-2.3547	-37.7	0	-37.7	-0.1986	-37.7	0	-34.8	-0.014	-34.8	0	-37.7	0.0197	-37.7	0	-37.7	0.1982	-37.7	0	-37.7	0.2335	-37.7	0	-37.7	0.4857	-37.7	0	-37.7	-0.4017	-37.7	0
						-37.6	-0.2948	-37.6	0	-37.6	0.1625	-37.6	0	-37.6	-2.29031	-37.6	0	-37.6	-0.49668	-37.6	0	-34.7	-0.0203	-34.7	0	-37.6	0.311779	-37.6	0	-37.6	0.0957838	-37.6	0	-37.6	0.66518	-37.6	0	-37.6	0.55838	-37.6	0	-37.6	-0.6452	-37.6	0
						-37.5	-0.1164	-37.5	0	-37.5	0.6011	-37.5	0	-37.5	-2.3769	-37.5	0	-37.5	-0.5463	-37.5	0	-34.6	-0.0172	-34.6	0	-37.5	0.0715	-37.5	0	-37.5	-0.1101	-37.5	0	-37.5	0.4153	-37.5	0	-37.5	0.329	-37.5	0	-37.5	-0.6713	-37.5	0
						-37.4	-0.3378	-37.4	0	-37.4	0.596	-37.4	0	-37.4	-2.3389	-37.4	0	-37.4	-0.5295	-37.4	0	-34.5	-0.0138	-34.5	0	-37.4	-0.065	-37.4	0	-37.4	-0.3366	-37.4	0	-37.4	0.3434	-37.4	0	-37.4	0.0616	-37.4	0	-37.4	-0.7525	-37.4	0
						-37.3	-0.32031	-37.3	0	-37.3	0.402	-37.3	0	-37.3	-2.3709	-37.3	0	-37.3	-0.41931	-37.3	0	-34.4	-0.0037	-34.4	0	-37.3	-0.161803	-37.3	0	-37.3	-0.472899	-37.3	0	-37.3	0.29109	-37.3	0	-37.3	-0.0364	-37.3	0	-37.3	-0.8268	-37.3	0
						-37.2	-0.4038	-37.2	0	-37.2	0.4508	-37.2	0	-37.2	-2.2201	-37.2	0	-37.2	-0.4925	-37.2	0	-34.3	-6.0301e-07	-34.3	0	-37.2	-0.1625	-37.2	0	-37.2	-0.4571	-37.2	0	-37.2	0.1787	-37.2	0	-37.2	0.1302	-37.2	0	-37.2	-0.8665	-37.2	0
						-37.1	-0.4755	-37.1	0	-37.1	0.279	-37.1	0	-37.1	-2.04771	-37.1	0	-37.1	-0.537	-37.1	0	-34.2	-0.0085	-34.2	0	-37.1	-0.119101	-37.1	0	-37.1	-0.315199	-37.1	0	-37.1	0.29249	-37.1	0	-37.1	0.1112	-37.1	0	-37.1	-0.819	-37.1	0
						-37	-0.4653	-37	0	-37	0.1522	-37	0	-37	-1.8664	-37	0	-37	-0.5304	-37	0	-34.1	-0.0125	-34.1	0	-37	-0.13	-37	0	-37	-0.3383	-37	0	-37	0.3183	-37	0	-37	0.1326	-37	0	-37	-0.7958	-37	0
						-36.9	-0.4332	-36.9	0	-36.9	0.0512	-36.9	0	-36.9	-1.6253	-36.9	0	-36.9	-0.5483	-36.9	0	-34	-0.014	-34	0	-36.9	-0.0807	-36.9	0	-36.9	-0.3225	-36.9	0	-36.9	0.402	-36.9	0	-36.9	0.1438	-36.9	0	-36.9	-0.8497	-36.9	0
						-36.8	-0.4192	-36.8	0	-36.8	0.0824	-36.8	0	-36.8	-1.31781	-36.8	0	-36.8	-0.5151	-36.8	0	-33.9	-0.0191	-33.9	0	-36.8	-0.00550105	-36.8	0	-36.8	-0.306899	-36.8	0	-36.8	-0.01309	-36.8	0	-36.8	0.1844	-36.8	0	-36.8	-0.7406	-36.8	0
						-36.7	-0.4274	-36.7	0	-36.7	0.0445	-36.7	0	-36.7	-0.9887	-36.7	0	-36.7	-0.4888	-36.7	0	-33.8	-0.016	-33.8	0	-36.7	0.0568	-36.7	0	-36.7	-0.3287	-36.7	0	-36.7	-0.3795	-36.7	0	-36.7	0.2219	-36.7	0	-36.7	-0.7855	-36.7	0
						-36.6	-0.4038	-36.6	0	-36.6	0.0352	-36.6	0	-36.6	-1.31459	-36.6	0	-36.6	-0.4546	-36.6	0	-33.7	-0.0302	-33.7	0	-36.6	0.065	-36.6	0	-36.6	-0.279099	-36.6	0	-36.6	-0.19059	-36.6	0	-36.6	0.2881	-36.6	0	-36.6	-0.7055	-36.6	0
						-36.5	-0.404	-36.5	0	-36.5	0.0369	-36.5	0	-36.5	-1.7516	-36.5	0	-36.5	-0.5285	-36.5	0	-33.6	-0.0344	-33.6	0	-36.5	0.0686	-36.5	0	-36.5	-0.2994	-36.5	0	-36.5	-0.2226	-36.5	0	-36.5	0.2216	-36.5	0	-36.5	-0.6975	-36.5	0
						-36.4	-0.389	-36.4	0	-36.4	0.0296	-36.4	0	-36.4	-1.9623	-36.4	0	-36.4	-0.5823	-36.4	0	-33.5	-0.0386	-33.5	0	-36.4	0.0642	-36.4	0	-36.4	-0.3104	-36.4	0	-36.4	-0.2602	-36.4	0	-36.4	0.1978	-36.4	0	-36.4	-0.6926	-36.4	0
						-36.3	-0.3842	-36.3	0	-36.3	0.0038	-36.3	0	-36.3	-2.05909	-36.3	0	-36.3	-0.4927	-36.3	0	-33.4	-0.0347	-33.4	0	-36.3	0.0773005	-36.3	0	-36.3	-0.317398	-36.3	0	-36.3	-0.28219	-36.3	0	-36.3	0.1981	-36.3	0	-36.3	-0.7091	-36.3	0
						-36.2	-0.3882	-36.2	0	-36.2	-0.0143	-36.2	0	-36.2	-2.1669	-36.2	0	-36.2	-0.4501	-36.2	0	-33.3	-0.0378	-33.3	0	-36.2	0.1012	-36.2	0	-36.2	-0.2816	-36.2	0	-36.2	-0.064	-36.2	0	-36.2	0.1985	-36.2	0	-36.2	-0.7158	-36.2	0
						-36.1	-0.3819	-36.1	0	-36.1	-0.0075	-36.1	0	-36.1	-2.2257	-36.1	0	-36.1	-0.3695	-36.1	0	-33.2	-0.0428	-33.2	0	-36.1	0.1235	-36.1	0	-36.1	-0.297899	-36.1	0	-36.1	-0.0375	-36.1	0	-36.1	0.1869	-36.1	0	-36.1	-0.7176	-36.1	0
						-36	-0.3755	-36	0	-36	-0.0032	-36	0	-36	-2.3134	-36	0	-36	-0.3271	-36	0	-33.1	-0.0385	-33.1	0	-36	0.1416	-36	0	-36	-0.312	-36	0	-36	0.0146	-36	0	-36	0.1743	-36	0	-36	-0.7329	-36	0
						-35.9	-0.3912	-35.9	0	-35.9	-0.0049	-35.9	0	-35.9	-2.4241	-35.9	0	-35.9	-0.2405	-35.9	0	-33	-0.0358	-33	0	-35.9	0.165	-35.9	0	-35.9	-0.3027	-35.9	0	-35.9	0.0753	-35.9	0	-35.9	0.1724	-35.9	0	-35.9	-0.735	-35.9	0
						-35.8	-0.4065	-35.8	0	-35.8	-0.0119	-35.8	0	-35.8	-2.5138	-35.8	0	-35.8	-0.1668	-35.8	0	-32.9	-0.0366	-32.9	0	-35.8	0.1722	-35.8	0	-35.8	-0.299199	-35.8	0	-35.8	0.093	-35.8	0	-35.8	0.171	-35.8	0	-35.8	-0.7463	-35.8	0
						-35.7	-0.4041	-35.7	0	-35.7	-0.0231	-35.7	0	-35.7	-2.5184	-35.7	0	-35.7	-0.044	-35.7	0	-32.8	-0.0336	-32.8	0	-35.7	0.1578	-35.7	0	-35.7	-0.2925	-35.7	0	-35.7	0.1149	-35.7	0	-35.7	0.1607	-35.7	0	-35.7	-0.7519	-35.7	0
						-35.6	-0.3914	-35.6	0	-35.6	-0.0542	-35.6	0	-35.6	-2.4964	-35.6	0	-35.6	0.064	-35.6	0	-32.7	-0.0342	-32.7	0	-35.6	0.1515	-35.6	0	-35.6	-0.300699	-35.6	0	-35.6	0.1211	-35.6	0	-35.6	0.1555	-35.6	0	-35.6	-0.7343	-35.6	0
						-35.5	-0.3846	-35.5	0	-35.5	-0.08	-35.5	0	-35.5	-2.4352	-35.5	0	-35.5	0.1554	-35.5	0	-32.6	-0.0363	-32.6	0	-35.5	0.1453	-35.5	0	-35.5	-0.2882	-35.5	0	-35.5	0.1179	-35.5	0	-35.5	0.1317	-35.5	0	-35.5	-0.7202	-35.5	0
						-35.4	-0.3758	-35.4	0	-35.4	-0.1173	-35.4	0	-35.4	-2.3897	-35.4	0	-35.4	0.2327	-35.4	0	-32.5	-0.0351	-32.5	0	-35.4	0.1184	-35.4	0	-35.4	-0.2827	-35.4	0	-35.4	0.0916	-35.4	0	-35.4	0.1393	-35.4	0	-35.4	-0.7146	-35.4	0
						-35.3	-0.3649	-35.3	0	-35.3	-0.1295	-35.3	0	-35.3	-2.3626	-35.3	0	-35.3	0.2515	-35.3	0	-32.4	-0.0395	-32.4	0	-35.3	0.131699	-35.3	0	-35.3	-0.275	-35.3	0	-35.3	0.0605	-35.3	0	-35.3	0.1448	-35.3	0	-35.3	-0.6966	-35.3	0
						-35.2	-0.3736	-35.2	0	-35.2	-0.167	-35.2	0	-35.2	-2.3538	-35.2	0	-35.2	0.2363	-35.2	0	-32.3	-0.0397	-32.3	0	-35.2	0.1106	-35.2	0	-35.2	-0.282	-35.2	0	-35.2	0.0614	-35.2	0	-35.2	0.1478	-35.2	0	-35.2	-0.6726	-35.2	0
						-35.1	-0.3842	-35.1	0	-35.1	-0.1667	-35.1	0	-35.1	-2.3477	-35.1	0	-35.1	0.1929	-35.1	0	-32.2	-0.039	-32.2	0	-35.1	0.0884004	-35.1	0	-35.1	-0.2675	-35.1	0	-35.1	0.0667	-35.1	0	-35.1	0.138	-35.1	0	-35.1	-0.6613	-35.1	0
						-35	-0.3812	-35	0	-35	-0.1667	-35	0	-35	-2.3223	-35	0	-35	0.1335	-35	0	-32.1	-0.0359	-32.1	0	-35	0.0963	-35	0	-35	-0.2541	-35	0	-35	0.081	-35	0	-35	0.1303	-35	0	-35	-0.6509	-35	0
						-34.9	-0.3739	-34.9	0	-34.9	-0.1753	-34.9	0	-34.9	-2.3106	-34.9	0	-34.9	0.0841	-34.9	0	-32	-0.0339	-32	0	-34.9	0.0922	-34.9	0	-34.9	-0.2383	-34.9	0	-34.9	0.0843	-34.9	0	-34.9	0.1339	-34.9	0	-34.9	-0.6375	-34.9	0
						-34.8	-0.3671	-34.8	0	-34.8	-0.1772	-34.8	0	-34.8	-2.2892	-34.8	0	-34.8	0.0424	-34.8	0	-31.9	-0.0328	-31.9	0	-34.8	0.0888005	-34.8	0	-34.8	-0.230099	-34.8	0	-34.8	0.0785	-34.8	0	-34.8	0.1293	-34.8	0	-34.8	-0.6513	-34.8	0
						-34.7	-0.364	-34.7	0	-34.7	-0.1807	-34.7	0	-34.7	-2.2629	-34.7	0	-34.7	0.006	-34.7	0	-31.8	-0.0322	-31.8	0	-34.7	0.0685	-34.7	0	-34.7	-0.2275	-34.7	0	-34.7	0.0826	-34.7	0	-34.7	0.1228	-34.7	0	-34.7	-0.6654	-34.7	0
						-34.6	-0.3522	-34.6	0	-34.6	-0.1795	-34.6	0	-34.6	-2.2257	-34.6	0	-34.6	-0.0304	-34.6	0	-31.7	-0.0354	-31.7	0	-34.6	0.0593002	-34.6	0	-34.6	-0.229699	-34.6	0	-34.6	0.0692	-34.6	0	-34.6	0.1193	-34.6	0	-34.6	-0.694	-34.6	0
						-34.5	-0.3368	-34.5	0	-34.5	-0.2006	-34.5	0	-34.5	-2.2198	-34.5	0	-34.5	-0.0421	-34.5	0	-31.6	-0.0396	-31.6	0	-34.5	0.0526	-34.5	0	-34.5	-0.2284	-34.5	0	-34.5	0.0639	-34.5	0	-34.5	0.1141	-34.5	0	-34.5	-0.7152	-34.5	0
						-34.4	-0.3336	-34.4	0	-34.4	-0.193	-34.4	0	-34.4	-2.2147	-34.4	0	-34.4	-0.0566	-34.4	0	-31.5	-0.0414	-31.5	0	-34.4	0.0482	-34.4	0	-34.4	-0.2357	-34.4	0	-34.4	0.0754	-34.4	0	-34.4	0.1053	-34.4	0	-34.4	-0.7364	-34.4	0
						-34.3	-0.324	-34.3	0	-34.3	-0.2057	-34.3	0	-34.3	-2.2081	-34.3	0	-34.3	-0.0658	-34.3	0	-31.4	-0.0453	-31.4	0	-34.3	0.0646998	-34.3	0	-34.3	-0.248799	-34.3	0	-34.3	0.088	-34.3	0	-34.3	0.0978	-34.3	0	-34.3	-0.7386	-34.3	0
						-34.2	-0.3174	-34.2	0	-34.2	-0.1996	-34.2	0	-34.2	-2.2012	-34.2	0	-34.2	-0.079	-34.2	0	-31.3	-0.0491	-31.3	0	-34.2	0.0636	-34.2	0	-34.2	-0.2484	-34.2	0	-34.2	0.0882	-34.2	0	-34.2	0.0952	-34.2	0	-34.2	-0.7403	-34.2	0
						-34.1	-0.3048	-34.1	0	-34.1	-0.1763	-34.1	0	-34.1	-2.1872	-34.1	0	-34.1	-0.0886	-34.1	0	-31.2	-0.0465	-31.2	0	-34.1	0.0741998	-34.1	0	-34.1	-0.2496	-34.1	0	-34.1	0.0918	-34.1	0	-34.1	0.0908	-34.1	0	-34.1	-0.7388	-34.1	0
						-34	-0.2915	-34	0	-34	-0.1789	-34	0	-34	-2.1735	-34	0	-34	-0.0902	-34	0	-31.1	-0.0459	-31.1	0	-34	0.0813	-34	0	-34	-0.2614	-34	0	-34	0.0843	-34	0	-34	0.0895	-34	0	-34	-0.7341	-34	0
						-33.9	-0.2877	-33.9	0	-33.9	-0.1569	-33.9	0	-33.9	-2.1569	-33.9	0	-33.9	-0.0818	-33.9	0	-31	-0.0482	-31	0	-33.9	0.079	-33.9	0	-33.9	-0.2524	-33.9	0	-33.9	0.0833	-33.9	0	-33.9	0.0807	-33.9	0	-33.9	-0.7316	-33.9	0
						-33.8	-0.2817	-33.8	0	-33.8	-0.1448	-33.8	0	-33.8	-2.1439	-33.8	0	-33.8	-0.0734	-33.8	0	-30.9	-0.0485	-30.9	0	-33.8	0.0825999	-33.8	0	-33.8	-0.2579	-33.8	0	-33.8	0.0902	-33.8	0	-33.8	0.0762	-33.8	0	-33.8	-0.7208	-33.8	0
						-33.7	-0.2828	-33.7	0	-33.7	-0.1274	-33.7	0	-33.7	-2.138	-33.7	0	-33.7	-0.0668	-33.7	0	-30.8	-0.048	-30.8	0	-33.7	0.091	-33.7	0	-33.7	-0.2555	-33.7	0	-33.7	0.093	-33.7	0	-33.7	0.0689	-33.7	0	-33.7	-0.7182	-33.7	0
						-33.6	-0.2829	-33.6	0	-33.6	-0.099	-33.6	0	-33.6	-2.1224	-33.6	0	-33.6	-0.0588	-33.6	0	-30.7	-0.0444	-30.7	0	-33.6	0.0995998	-33.6	0	-33.6	-0.2605	-33.6	0	-33.6	0.0983	-33.6	0	-33.6	0.0654	-33.6	0	-33.6	-0.711	-33.6	0
						-33.5	-0.287	-33.5	0	-33.5	-0.0888	-33.5	0	-33.5	-2.1143	-33.5	0	-33.5	-0.0581	-33.5	0	-30.6	-0.0429	-30.6	0	-33.5	0.0969	-33.5	0	-33.5	-0.2607	-33.5	0	-33.5	0.1023	-33.5	0	-33.5	0.0567	-33.5	0	-33.5	-0.7079	-33.5	0
						-33.4	-0.2903	-33.4	0	-33.4	-0.077	-33.4	0	-33.4	-2.1025	-33.4	0	-33.4	-0.0614	-33.4	0	-30.5	-0.0453	-30.5	0	-33.4	0.0975	-33.4	0	-33.4	-0.2709	-33.4	0	-33.4	0.1026	-33.4	0	-33.4	0.0599	-33.4	0	-33.4	-0.7081	-33.4	0
						-33.3	-0.2976	-33.3	0	-33.3	-0.0892	-33.3	0	-33.3	-2.084	-33.3	0	-33.3	-0.0549	-33.3	0	-30.4	-0.0451	-30.4	0	-33.3	0.0950999	-33.3	0	-33.3	-0.2721	-33.3	0	-33.3	0.105	-33.3	0	-33.3	0.0642	-33.3	0	-33.3	-0.7059	-33.3	0
						-33.2	-0.3095	-33.2	0	-33.2	-0.0852	-33.2	0	-33.2	-2.0812	-33.2	0	-33.2	-0.052	-33.2	0	-30.3	-0.049	-30.3	0	-33.2	0.0938	-33.2	0	-33.2	-0.2774	-33.2	0	-33.2	0.1084	-33.2	0	-33.2	0.0641	-33.2	0	-33.2	-0.7035	-33.2	0
						-33.1	-0.3144	-33.1	0	-33.1	-0.0943	-33.1	0	-33.1	-2.0685	-33.1	0	-33.1	-0.0407	-33.1	0	-30.2	-0.0501	-30.2	0	-33.1	0.0940998	-33.1	0	-33.1	-0.2778	-33.1	0	-33.1	0.1191	-33.1	0	-33.1	0.0627	-33.1	0	-33.1	-0.7052	-33.1	0
						-33	-0.3161	-33	0	-33	-0.1097	-33	0	-33	-2.0598	-33	0	-33	-0.0426	-33	0	-30.1	-0.0533	-30.1	0	-33	0.0892	-33	0	-33	-0.2779	-33	0	-33	0.121	-33	0	-33	0.0633	-33	0	-33	-0.7073	-33	0
						-32.9	-0.3161	-32.9	0	-32.9	-0.1093	-32.9	0	-32.9	-2.0587	-32.9	0	-32.9	-0.0427	-32.9	0	-30	-0.0523	-30	0	-32.9	0.0871	-32.9	0	-32.9	-0.2746	-32.9	0	-32.9	0.121	-32.9	0	-32.9	0.0629	-32.9	0	-32.9	-0.7024	-32.9	0
						-32.8	-0.3183	-32.8	0	-32.8	-0.1145	-32.8	0	-32.8	-2.0628	-32.8	0	-32.8	-0.0373	-32.8	0	-29.9	-0.0556	-29.9	0	-32.8	0.086	-32.8	0	-32.8	-0.276	-32.8	0	-32.8	0.115	-32.8	0	-32.8	0.0656	-32.8	0	-32.8	-0.6994	-32.8	0
						-32.7	-0.3148	-32.7	0	-32.7	-0.1186	-32.7	0	-32.7	-2.052	-32.7	0	-32.7	-0.0398	-32.7	0	-29.8	-0.0557	-29.8	0	-32.7	0.0879	-32.7	0	-32.7	-0.2811	-32.7	0	-32.7	0.1138	-32.7	0	-32.7	0.0656	-32.7	0	-32.7	-0.7003	-32.7	0
						-32.6	-0.3134	-32.6	0	-32.6	-0.1249	-32.6	0	-32.6	-2.0514	-32.6	0	-32.6	-0.0424	-32.6	0	-29.7	-0.0582	-29.7	0	-32.6	0.0790002	-32.6	0	-32.6	-0.2842	-32.6	0	-32.6	0.114	-32.6	0	-32.6	0.066	-32.6	0	-32.6	-0.7004	-32.6	0
						-32.5	-0.314	-32.5	0	-32.5	-0.1239	-32.5	0	-32.5	-2.0512	-32.5	0	-32.5	-0.0409	-32.5	0	-29.6	-0.0628	-29.6	0	-32.5	0.0719	-32.5	0	-32.5	-0.2834	-32.5	0	-32.5	0.1137	-32.5	0	-32.5	0.0647	-32.5	0	-32.5	-0.7021	-32.5	0
						-32.4	-0.3171	-32.4	0	-32.4	-0.1208	-32.4	0	-32.4	-2.0404	-32.4	0	-32.4	-0.0394	-32.4	0	-29.5	-0.0666	-29.5	0	-32.4	0.0703	-32.4	0	-32.4	-0.2828	-32.4	0	-32.4	0.1044	-32.4	0	-32.4	0.0678	-32.4	0	-32.4	-0.6991	-32.4	0
						-32.3	-0.3145	-32.3	0	-32.3	-0.1211	-32.3	0	-32.3	-2.0277	-32.3	0	-32.3	-0.036	-32.3	0	-29.4	-0.0676	-29.4	0	-32.3	0.0700998	-32.3	0	-32.3	-0.2825	-32.3	0	-32.3	0.1007	-32.3	0	-32.3	0.0699	-32.3	0	-32.3	-0.7013	-32.3	0
						-32.2	-0.3107	-32.2	0	-32.2	-0.1224	-32.2	0	-32.2	-2.0151	-32.2	0	-32.2	-0.0401	-32.2	0	-29.3	-0.0704	-29.3	0	-32.2	0.0635	-32.2	0	-32.2	-0.2802	-32.2	0	-32.2	0.0981	-32.2	0	-32.2	0.0674	-32.2	0	-32.2	-0.6981	-32.2	0
						-32.1	-0.3102	-32.1	0	-32.1	-0.1205	-32.1	0	-32.1	-1.9958	-32.1	0	-32.1	-0.0407	-32.1	0	-29.2	-0.0712	-29.2	0	-32.1	0.0587	-32.1	0	-32.1	-0.2852	-32.1	0	-32.1	0.0989	-32.1	0	-32.1	0.0646	-32.1	0	-32.1	-0.7009	-32.1	0
						-32	-0.3121	-32	0	-32	-0.1197	-32	0	-32	-1.9791	-32	0	-32	-0.0387	-32	0	-29.1	-0.0688	-29.1	0	-32	0.056	-32	0	-32	-0.2859	-32	0	-32	0.0949	-32	0	-32	0.0636	-32	0	-32	-0.6976	-32	0
						-31.9	-0.3085	-31.9	0	-31.9	-0.1209	-31.9	0	-31.9	-1.962	-31.9	0	-31.9	-0.035	-31.9	0	-29	-0.0654	-29	0	-31.9	0.0620999	-31.9	0	-31.9	-0.2858	-31.9	0	-31.9	0.0956	-31.9	0	-31.9	0.0595	-31.9	0	-31.9	-0.6938	-31.9	0
						-31.8	-0.3074	-31.8	0	-31.8	-0.1273	-31.8	0	-31.8	-1.9526	-31.8	0	-31.8	-0.0306	-31.8	0	-28.9	-0.0679	-28.9	0	-31.8	0.0645999	-31.8	0	-31.8	-0.2848	-31.8	0	-31.8	0.0891	-31.8	0	-31.8	0.0606	-31.8	0	-31.8	-0.6931	-31.8	0
						-31.7	-0.304	-31.7	0	-31.7	-0.1266	-31.7	0	-31.7	-1.9417	-31.7	0	-31.7	-0.0299	-31.7	0	-28.8	-0.0727	-28.8	0	-31.7	0.0563	-31.7	0	-31.7	-0.2855	-31.7	0	-31.7	0.0893	-31.7	0	-31.7	0.065	-31.7	0	-31.7	-0.6918	-31.7	0
						-31.6	-0.3024	-31.6	0	-31.6	-0.126	-31.6	0	-31.6	-1.9311	-31.6	0	-31.6	-0.0261	-31.6	0	-28.7	-0.0699	-28.7	0	-31.6	0.0542	-31.6	0	-31.6	-0.286	-31.6	0	-31.6	0.0911	-31.6	0	-31.6	0.0679	-31.6	0	-31.6	-0.685	-31.6	0
						-31.5	-0.2936	-31.5	0	-31.5	-0.1269	-31.5	0	-31.5	-1.932	-31.5	0	-31.5	-0.0258	-31.5	0	-28.6	-0.0636	-28.6	0	-31.5	0.0512	-31.5	0	-31.5	-0.2895	-31.5	0	-31.5	0.0967	-31.5	0	-31.5	0.0672	-31.5	0	-31.5	-0.6825	-31.5	0
						-31.4	-0.2859	-31.4	0	-31.4	-0.1265	-31.4	0	-31.4	-1.9266	-31.4	0	-31.4	-0.0287	-31.4	0	-28.5	-0.0668	-28.5	0	-31.4	0.0488	-31.4	0	-31.4	-0.2909	-31.4	0	-31.4	0.1	-31.4	0	-31.4	0.0724	-31.4	0	-31.4	-0.6779	-31.4	0
						-31.3	-0.2864	-31.3	0	-31.3	-0.129	-31.3	0	-31.3	-1.9219	-31.3	0	-31.3	-0.0288	-31.3	0	-28.4	-0.0642	-28.4	0	-31.3	0.0485	-31.3	0	-31.3	-0.2894	-31.3	0	-31.3	0.1032	-31.3	0	-31.3	0.0722	-31.3	0	-31.3	-0.6782	-31.3	0
						-31.2	-0.2835	-31.2	0	-31.2	-0.1291	-31.2	0	-31.2	-1.9174	-31.2	0	-31.2	-0.027	-31.2	0	-28.3	-0.0658	-28.3	0	-31.2	0.045	-31.2	0	-31.2	-0.2916	-31.2	0	-31.2	0.1026	-31.2	0	-31.2	0.0689	-31.2	0	-31.2	-0.6787	-31.2	0
						-31.1	-0.2867	-31.1	0	-31.1	-0.1279	-31.1	0	-31.1	-1.9086	-31.1	0	-31.1	-0.0228	-31.1	0	-28.2	-0.0633	-28.2	0	-31.1	0.0448	-31.1	0	-31.1	-0.2929	-31.1	0	-31.1	0.095	-31.1	0	-31.1	0.0681	-31.1	0	-31.1	-0.6832	-31.1	0
						-31	-0.2857	-31	0	-31	-0.1279	-31	0	-31	-1.9069	-31	0	-31	-0.02	-31	0	-28.1	-0.0599	-28.1	0	-31	0.0436	-31	0	-31	-0.2908	-31	0	-31	0.0927	-31	0	-31	0.0689	-31	0	-31	-0.6824	-31	0
						-30.9	-0.289	-30.9	0	-30.9	-0.1316	-30.9	0	-30.9	-1.8931	-30.9	0	-30.9	-0.0227	-30.9	0	-28	-0.0573	-28	0	-30.9	0.0378	-30.9	0	-30.9	-0.2907	-30.9	0	-30.9	0.0931	-30.9	0	-30.9	0.0711	-30.9	0	-30.9	-0.6811	-30.9	0
						-30.8	-0.2887	-30.8	0	-30.8	-0.1335	-30.8	0	-30.8	-1.8888	-30.8	0	-30.8	-0.0192	-30.8	0	-27.9	-0.054	-27.9	0	-30.8	0.0318	-30.8	0	-30.8	-0.2915	-30.8	0	-30.8	0.1009	-30.8	0	-30.8	0.0661	-30.8	0	-30.8	-0.6805	-30.8	0
						-30.7	-0.2886	-30.7	0	-30.7	-0.1422	-30.7	0	-30.7	-1.8921	-30.7	0	-30.7	-0.0226	-30.7	0	-27.8	-0.0538	-27.8	0	-30.7	0.0278	-30.7	0	-30.7	-0.289	-30.7	0	-30.7	0.1028	-30.7	0	-30.7	0.065	-30.7	0	-30.7	-0.6825	-30.7	0
						-30.6	-0.281	-30.6	0	-30.6	-0.1444	-30.6	0	-30.6	-1.8872	-30.6	0	-30.6	-0.0197	-30.6	0	-27.7	-0.0524	-27.7	0	-30.6	0.0276	-30.6	0	-30.6	-0.289	-30.6	0	-30.6	0.0988	-30.6	0	-30.6	0.0662	-30.6	0	-30.6	-0.6826	-30.6	0
						-30.5	-0.2736	-30.5	0	-30.5	-0.1417	-30.5	0	-30.5	-1.8812	-30.5	0	-30.5	-0.0161	-30.5	0	-27.6	-0.0526	-27.6	0	-30.5	0.0297999	-30.5	0	-30.5	-0.2892	-30.5	0	-30.5	0.0935	-30.5	0	-30.5	0.0619	-30.5	0	-30.5	-0.677	-30.5	0
						-30.4	-0.2701	-30.4	0	-30.4	-0.1443	-30.4	0	-30.4	-1.8764	-30.4	0	-30.4	-0.0177	-30.4	0	-27.5	-0.0505	-27.5	0	-30.4	0.0277	-30.4	0	-30.4	-0.289	-30.4	0	-30.4	0.0952	-30.4	0	-30.4	0.0611	-30.4	0	-30.4	-0.6755	-30.4	0
						-30.3	-0.268	-30.3	0	-30.3	-0.1463	-30.3	0	-30.3	-1.8724	-30.3	0	-30.3	-0.0113	-30.3	0	-27.4	-0.0463	-27.4	0	-30.3	0.0272	-30.3	0	-30.3	-0.2871	-30.3	0	-30.3	0.0945	-30.3	0	-30.3	0.0619	-30.3	0	-30.3	-0.6739	-30.3	0
						-30.2	-0.2651	-30.2	0	-30.2	-0.1471	-30.2	0	-30.2	-1.867	-30.2	0	-30.2	-0.0071	-30.2	0	-27.3	-0.0471	-27.3	0	-30.2	0.0255	-30.2	0	-30.2	-0.2804	-30.2	0	-30.2	0.0907	-30.2	0	-30.2	0.0622	-30.2	0	-30.2	-0.6734	-30.2	0
						-30.1	-0.2655	-30.1	0	-30.1	-0.153	-30.1	0	-30.1	-1.8589	-30.1	0	-30.1	-0.006	-30.1	0	-27.2	-0.0476	-27.2	0	-30.1	0.0287	-30.1	0	-30.1	-0.2823	-30.1	0	-30.1	0.0897	-30.1	0	-30.1	0.0657	-30.1	0	-30.1	-0.6705	-30.1	0
						-30	-0.265	-30	0	-30	-0.1557	-30	0	-30	-1.8489	-30	0	-30	-0.0068	-30	0	-27.1	-0.0475	-27.1	0	-30	0.0298	-30	0	-30	-0.281	-30	0	-30	0.0954	-30	0	-30	0.0651	-30	0	-30	-0.6656	-30	0
						-29.9	-0.2646	-29.9	0	-29.9	-0.1547	-29.9	0	-29.9	-1.8496	-29.9	0	-29.9	-0.0077	-29.9	0	-27	-0.0457	-27	0	-29.9	0.0285	-29.9	0	-29.9	-0.2795	-29.9	0	-29.9	0.1011	-29.9	0	-29.9	0.0594	-29.9	0	-29.9	-0.6611	-29.9	0
						-29.8	-0.2637	-29.8	0	-29.8	-0.1557	-29.8	0	-29.8	-1.8413	-29.8	0	-29.8	-0.0104	-29.8	0	-26.9	-0.0517	-26.9	0	-29.8	0.0272	-29.8	0	-29.8	-0.2785	-29.8	0	-29.8	0.0996	-29.8	0	-29.8	0.0581	-29.8	0	-29.8	-0.66	-29.8	0
						-29.7	-0.2654	-29.7	0	-29.7	-0.1518	-29.7	0	-29.7	-1.8336	-29.7	0	-29.7	-0.0057	-29.7	0	-26.8	-0.0496	-26.8	0	-29.7	0.0276	-29.7	0	-29.7	-0.2765	-29.7	0	-29.7	0.1022	-29.7	0	-29.7	0.0622	-29.7	0	-29.7	-0.6579	-29.7	0
						-29.6	-0.2673	-29.6	0	-29.6	-0.1472	-29.6	0	-29.6	-1.8283	-29.6	0	-29.6	-0.0034	-29.6	0	-26.7	-0.0512	-26.7	0	-29.6	0.0339999	-29.6	0	-29.6	-0.2752	-29.6	0	-29.6	0.1008	-29.6	0	-29.6	0.0636	-29.6	0	-29.6	-0.6538	-29.6	0
						-29.5	-0.2689	-29.5	0	-29.5	-0.1473	-29.5	0	-29.5	-1.8175	-29.5	0	-29.5	-0.001	-29.5	0	-26.6	-0.0541	-26.6	0	-29.5	0.0425999	-29.5	0	-29.5	-0.2746	-29.5	0	-29.5	0.0969	-29.5	0	-29.5	0.0599	-29.5	0	-29.5	-0.651	-29.5	0
						-29.4	-0.2657	-29.4	0	-29.4	-0.1472	-29.4	0	-29.4	-1.8052	-29.4	0	-29.4	0.0039	-29.4	0	-26.5	-0.0533	-26.5	0	-29.4	0.0461	-29.4	0	-29.4	-0.2761	-29.4	0	-29.4	0.1	-29.4	0	-29.4	0.0588	-29.4	0	-29.4	-0.6485	-29.4	0
						-29.3	-0.2701	-29.3	0	-29.3	-0.1441	-29.3	0	-29.3	-1.7964	-29.3	0	-29.3	0.0094	-29.3	0	-26.4	-0.054	-26.4	0	-29.3	0.0477	-29.3	0	-29.3	-0.2724	-29.3	0	-29.3	0.0983	-29.3	0	-29.3	0.0612	-29.3	0	-29.3	-0.6419	-29.3	0
						-29.2	-0.2717	-29.2	0	-29.2	-0.1384	-29.2	0	-29.2	-1.7875	-29.2	0	-29.2	0.0123	-29.2	0	-26.3	-0.0525	-26.3	0	-29.2	0.0483	-29.2	0	-29.2	-0.2675	-29.2	0	-29.2	0.0957	-29.2	0	-29.2	0.0609	-29.2	0	-29.2	-0.6397	-29.2	0
						-29.1	-0.2753	-29.1	0	-29.1	-0.1385	-29.1	0	-29.1	-1.774	-29.1	0	-29.1	0.012	-29.1	0	-26.2	-0.0534	-26.2	0	-29.1	0.0508	-29.1	0	-29.1	-0.2689	-29.1	0	-29.1	0.0923	-29.1	0	-29.1	0.0622	-29.1	0	-29.1	-0.6393	-29.1	0
						-29	-0.2731	-29	0	-29	-0.1337	-29	0	-29	-1.759	-29	0	-29	0.0071	-29	0	-26.1	-0.053	-26.1	0	-29	0.0465001	-29	0	-29	-0.2718	-29	0	-29	0.0878	-29	0	-29	0.0619	-29	0	-29	-0.6359	-29	0
						-28.9	-0.2674	-28.9	0	-28.9	-0.1348	-28.9	0	-28.9	-1.7512	-28.9	0	-28.9	0.0039	-28.9	0	-26	-0.0557	-26	0	-28.9	0.0427001	-28.9	0	-28.9	-0.2753	-28.9	0	-28.9	0.0914	-28.9	0	-28.9	0.0616	-28.9	0	-28.9	-0.6321	-28.9	0
						-28.8	-0.2601	-28.8	0	-28.8	-0.1378	-28.8	0	-28.8	-1.7414	-28.8	0	-28.8	0.0061	-28.8	0	-25.9	-0.0587	-25.9	0	-28.8	0.0398	-28.8	0	-28.8	-0.2727	-28.8	0	-28.8	0.0904	-28.8	0	-28.8	0.0618	-28.8	0	-28.8	-0.6293	-28.8	0
						-28.7	-0.2565	-28.7	0	-28.7	-0.1341	-28.7	0	-28.7	-1.7279	-28.7	0	-28.7	0.0059	-28.7	0	-25.8	-0.0599	-25.8	0	-28.7	0.0324	-28.7	0	-28.7	-0.2748	-28.7	0	-28.7	0.0906	-28.7	0	-28.7	0.0579	-28.7	0	-28.7	-0.6259	-28.7	0
						-28.6	-0.2537	-28.6	0	-28.6	-0.134	-28.6	0	-28.6	-1.721	-28.6	0	-28.6	0.0097	-28.6	0	-25.7	-0.0598	-25.7	0	-28.6	0.0336	-28.6	0	-28.6	-0.2725	-28.6	0	-28.6	0.0888	-28.6	0	-28.6	0.0588	-28.6	0	-28.6	-0.6256	-28.6	0
						-28.5	-0.254	-28.5	0	-28.5	-0.1307	-28.5	0	-28.5	-1.7095	-28.5	0	-28.5	0.0096	-28.5	0	-25.6	-0.0584	-25.6	0	-28.5	0.035	-28.5	0	-28.5	-0.2706	-28.5	0	-28.5	0.091	-28.5	0	-28.5	0.0525	-28.5	0	-28.5	-0.6202	-28.5	0
						-28.4	-0.2496	-28.4	0	-28.4	-0.1313	-28.4	0	-28.4	-1.7049	-28.4	0	-28.4	0.0074	-28.4	0	-25.5	-0.0557	-25.5	0	-28.4	0.0344001	-28.4	0	-28.4	-0.2737	-28.4	0	-28.4	0.0918	-28.4	0	-28.4	0.049	-28.4	0	-28.4	-0.6217	-28.4	0
						-28.3	-0.2454	-28.3	0	-28.3	-0.1335	-28.3	0	-28.3	-1.6955	-28.3	0	-28.3	0.0085	-28.3	0	-25.4	-0.0581	-25.4	0	-28.3	0.0325	-28.3	0	-28.3	-0.2745	-28.3	0	-28.3	0.0953	-28.3	0	-28.3	0.0484	-28.3	0	-28.3	-0.62	-28.3	0
						-28.2	-0.244	-28.2	0	-28.2	-0.1417	-28.2	0	-28.2	-1.6914	-28.2	0	-28.2	0.0127	-28.2	0	-25.3	-0.0582	-25.3	0	-28.2	0.0287	-28.2	0	-28.2	-0.2736	-28.2	0	-28.2	0.0913	-28.2	0	-28.2	0.0535	-28.2	0	-28.2	-0.6147	-28.2	0
						-28.1	-0.2451	-28.1	0	-28.1	-0.1391	-28.1	0	-28.1	-1.683	-28.1	0	-28.1	0.0109	-28.1	0	-25.2	-0.0538	-25.2	0	-28.1	0.0246	-28.1	0	-28.1	-0.2742	-28.1	0	-28.1	0.0885	-28.1	0	-28.1	0.0625	-28.1	0	-28.1	-0.6093	-28.1	0
						-28	-0.2431	-28	0	-28	-0.1333	-28	0	-28	-1.678	-28	0	-28	0.0082	-28	0	-25.1	-0.0525	-25.1	0	-28	0.0229001	-28	0	-28	-0.2749	-28	0	-28	0.0883	-28	0	-28	0.0646	-28	0	-28	-0.6084	-28	0
						-27.9	-0.2418	-27.9	0	-27.9	-0.1323	-27.9	0	-27.9	-1.6678	-27.9	0	-27.9	0.0107	-27.9	0	-25	-0.0553	-25	0	-27.9	0.0221	-27.9	0	-27.9	-0.2699	-27.9	0	-27.9	0.0936	-27.9	0	-27.9	0.0651	-27.9	0	-27.9	-0.6067	-27.9	0
						-27.8	-0.2377	-27.8	0	-27.8	-0.1272	-27.8	0	-27.8	-1.6596	-27.8	0	-27.8	0.0095	-27.8	0	-24.9	-0.0546	-24.9	0	-27.8	0.019	-27.8	0	-27.8	-0.2686	-27.8	0	-27.8	0.0903	-27.8	0	-27.8	0.067	-27.8	0	-27.8	-0.5999	-27.8	0
						-27.7	-0.2362	-27.7	0	-27.7	-0.1188	-27.7	0	-27.7	-1.6531	-27.7	0	-27.7	0.0078	-27.7	0	-24.8	-0.0544	-24.8	0	-27.7	0.0182	-27.7	0	-27.7	-0.2736	-27.7	0	-27.7	0.0922	-27.7	0	-27.7	0.0702	-27.7	0	-27.7	-0.5955	-27.7	0
						-27.6	-0.2332	-27.6	0	-27.6	-0.1123	-27.6	0	-27.6	-1.645	-27.6	0	-27.6	0.0094	-27.6	0	-24.7	-0.0589	-24.7	0	-27.6	0.0164	-27.6	0	-27.6	-0.2768	-27.6	0	-27.6	0.0861	-27.6	0	-27.6	0.0664	-27.6	0	-27.6	-0.5881	-27.6	0
						-27.5	-0.2287	-27.5	0	-27.5	-0.1093	-27.5	0	-27.5	-1.6352	-27.5	0	-27.5	0.0094	-27.5	0	-24.6	-0.0646	-24.6	0	-27.5	0.0141001	-27.5	0	-27.5	-0.2722	-27.5	0	-27.5	0.0862	-27.5	0	-27.5	0.068	-27.5	0	-27.5	-0.5866	-27.5	0
						-27.4	-0.2227	-27.4	0	-27.4	-0.1067	-27.4	0	-27.4	-1.6233	-27.4	0	-27.4	0.0054	-27.4	0	-24.5	-0.067	-24.5	0	-27.4	0.00990006	-27.4	0	-27.4	-0.2733	-27.4	0	-27.4	0.0843	-27.4	0	-27.4	0.0741	-27.4	0	-27.4	-0.582	-27.4	0
						-27.3	-0.2194	-27.3	0	-27.3	-0.1027	-27.3	0	-27.3	-1.61	-27.3	0	-27.3	0.0073	-27.3	0	-24.4	-0.0625	-24.4	0	-27.3	0.00460005	-27.3	0	-27.3	-0.2711	-27.3	0	-27.3	0.0803	-27.3	0	-27.3	0.0731	-27.3	0	-27.3	-0.581	-27.3	0
						-27.2	-0.2128	-27.2	0	-27.2	-0.0965	-27.2	0	-27.2	-1.6018	-27.2	0	-27.2	0.0093	-27.2	0	-24.3	-0.0599	-24.3	0	-27.2	-0.0033	-27.2	0	-27.2	-0.2738	-27.2	0	-27.2	0.0776	-27.2	0	-27.2	0.0765	-27.2	0	-27.2	-0.5776	-27.2	0
						-27.1	-0.2094	-27.1	0	-27.1	-0.0981	-27.1	0	-27.1	-1.594	-27.1	0	-27.1	0.0103	-27.1	0	-24.2	-0.0584	-24.2	0	-27.1	-0.0038	-27.1	0	-27.1	-0.2714	-27.1	0	-27.1	0.0748	-27.1	0	-27.1	0.0767	-27.1	0	-27.1	-0.5735	-27.1	0
						-27	-0.2047	-27	0	-27	-0.0997	-27	0	-27	-1.5853	-27	0	-27	0.0083	-27	0	-24.1	-0.0602	-24.1	0	-27	-0.00669998	-27	0	-27	-0.2709	-27	0	-27	0.0712	-27	0	-27	0.0729	-27	0	-27	-0.5719	-27	0
						-26.9	-0.2004	-26.9	0	-26.9	-0.0923	-26.9	0	-26.9	-1.5826	-26.9	0	-26.9	0.0078	-26.9	0	-24	-0.0589	-24	0	-26.9	-0.00310007	-26.9	0	-26.9	-0.2718	-26.9	0	-26.9	0.0666	-26.9	0	-26.9	0.0687	-26.9	0	-26.9	-0.5634	-26.9	0
						-26.8	-0.1967	-26.8	0	-26.8	-0.0885	-26.8	0	-26.8	-1.5746	-26.8	0	-26.8	0.0108	-26.8	0	-23.9	-0.0574	-23.9	0	-26.8	-0.00230003	-26.8	0	-26.8	-0.2705	-26.8	0	-26.8	0.0649	-26.8	0	-26.8	0.0658	-26.8	0	-26.8	-0.5619	-26.8	0
						-26.7	-0.1959	-26.7	0	-26.7	-0.0783	-26.7	0	-26.7	-1.5622	-26.7	0	-26.7	0.0124	-26.7	0	-23.8	-0.057	-23.8	0	-26.7	-0.000200004	-26.7	0	-26.7	-0.2669	-26.7	0	-26.7	0.0678	-26.7	0	-26.7	0.0654	-26.7	0	-26.7	-0.5585	-26.7	0
						-26.6	-0.1934	-26.6	0	-26.6	-0.073	-26.6	0	-26.6	-1.5543	-26.6	0	-26.6	0.0135	-26.6	0	-23.7	-0.0567	-23.7	0	-26.6	-0.0025	-26.6	0	-26.6	-0.2653	-26.6	0	-26.6	0.0673	-26.6	0	-26.6	0.0636	-26.6	0	-26.6	-0.5552	-26.6	0
						-26.5	-0.1903	-26.5	0	-26.5	-0.0675	-26.5	0	-26.5	-1.5477	-26.5	0	-26.5	0.0181	-26.5	0	-23.6	-0.0565	-23.6	0	-26.5	-0.00829989	-26.5	0	-26.5	-0.265	-26.5	0	-26.5	0.0712	-26.5	0	-26.5	0.0605	-26.5	0	-26.5	-0.5513	-26.5	0
						-26.4	-0.1882	-26.4	0	-26.4	-0.068	-26.4	0	-26.4	-1.5367	-26.4	0	-26.4	0.0246	-26.4	0	-23.5	-0.0587	-23.5	0	-26.4	-0.0145999	-26.4	0	-26.4	-0.2615	-26.4	0	-26.4	0.0774	-26.4	0	-26.4	0.0594	-26.4	0	-26.4	-0.547	-26.4	0
						-26.3	-0.188	-26.3	0	-26.3	-0.0653	-26.3	0	-26.3	-1.5271	-26.3	0	-26.3	0.0261	-26.3	0	-23.4	-0.0542	-23.4	0	-26.3	-0.0138	-26.3	0	-26.3	-0.2631	-26.3	0	-26.3	0.0838	-26.3	0	-26.3	0.0593	-26.3	0	-26.3	-0.5436	-26.3	0
						-26.2	-0.1874	-26.2	0	-26.2	-0.0606	-26.2	0	-26.2	-1.5196	-26.2	0	-26.2	0.0233	-26.2	0	-23.3	-0.051	-23.3	0	-26.2	-0.0137	-26.2	0	-26.2	-0.2655	-26.2	0	-26.2	0.0909	-26.2	0	-26.2	0.0562	-26.2	0	-26.2	-0.5375	-26.2	0
						-26.1	-0.1849	-26.1	0	-26.1	-0.056	-26.1	0	-26.1	-1.5106	-26.1	0	-26.1	0.0256	-26.1	0	-23.2	-0.0474	-23.2	0	-26.1	-0.00770001	-26.1	0	-26.1	-0.2693	-26.1	0	-26.1	0.0934	-26.1	0	-26.1	0.0525	-26.1	0	-26.1	-0.5329	-26.1	0
						-26	-0.1779	-26	0	-26	-0.0537	-26	0	-26	-1.5038	-26	0	-26	0.0257	-26	0	-23.1	-0.0409	-23.1	0	-26	-0.00969994	-26	0	-26	-0.2667	-26	0	-26	0.0891	-26	0	-26	0.0518	-26	0	-26	-0.5287	-26	0
						-25.9	-0.1711	-25.9	0	-25.9	-0.0536	-25.9	0	-25.9	-1.4972	-25.9	0	-25.9	0.027	-25.9	0	-23	-0.039	-23	0	-25.9	-0.0169999	-25.9	0	-25.9	-0.2607	-25.9	0	-25.9	0.0889	-25.9	0	-25.9	0.0484	-25.9	0	-25.9	-0.5268	-25.9	0
						-25.8	-0.1711	-25.8	0	-25.8	-0.0489	-25.8	0	-25.8	-1.4867	-25.8	0	-25.8	0.025	-25.8	0	-22.9	-0.0459	-22.9	0	-25.8	-0.0228999	-25.8	0	-25.8	-0.2598	-25.8	0	-25.8	0.0886	-25.8	0	-25.8	0.0526	-25.8	0	-25.8	-0.5216	-25.8	0
						-25.7	-0.1655	-25.7	0	-25.7	-0.0412	-25.7	0	-25.7	-1.4801	-25.7	0	-25.7	0.0247	-25.7	0	-22.8	-0.049	-22.8	0	-25.7	-0.0195	-25.7	0	-25.7	-0.2588	-25.7	0	-25.7	0.0909	-25.7	0	-25.7	0.0514	-25.7	0	-25.7	-0.5154	-25.7	0
						-25.6	-0.1591	-25.6	0	-25.6	-0.0454	-25.6	0	-25.6	-1.4668	-25.6	0	-25.6	0.0286	-25.6	0	-22.7	-0.0489	-22.7	0	-25.6	-0.0157	-25.6	0	-25.6	-0.2563	-25.6	0	-25.6	0.0896	-25.6	0	-25.6	0.05	-25.6	0	-25.6	-0.513	-25.6	0
						-25.5	-0.1561	-25.5	0	-25.5	-0.0407	-25.5	0	-25.5	-1.4577	-25.5	0	-25.5	0.0279	-25.5	0	-22.6	-0.0518	-22.6	0	-25.5	-0.0139001	-25.5	0	-25.5	-0.2551	-25.5	0	-25.5	0.0837	-25.5	0	-25.5	0.0489	-25.5	0	-25.5	-0.5144	-25.5	0
						-25.4	-0.155	-25.4	0	-25.4	-0.0375	-25.4	0	-25.4	-1.4485	-25.4	0	-25.4	0.0269	-25.4	0	-22.5	-0.0543	-22.5	0	-25.4	-0.0172	-25.4	0	-25.4	-0.2488	-25.4	0	-25.4	0.0843	-25.4	0	-25.4	0.0455	-25.4	0	-25.4	-0.5092	-25.4	0
						-25.3	-0.1597	-25.3	0	-25.3	-0.037	-25.3	0	-25.3	-1.4397	-25.3	0	-25.3	0.0284	-25.3	0	-22.4	-0.0516	-22.4	0	-25.3	-0.0150001	-25.3	0	-25.3	-0.2494	-25.3	0	-25.3	0.0901	-25.3	0	-25.3	0.0399	-25.3	0	-25.3	-0.5102	-25.3	0
						-25.2	-0.1581	-25.2	0	-25.2	-0.0328	-25.2	0	-25.2	-1.4365	-25.2	0	-25.2	0.0287	-25.2	0	-22.3	-0.0547	-22.3	0	-25.2	-0.0119	-25.2	0	-25.2	-0.2532	-25.2	0	-25.2	0.0864	-25.2	0	-25.2	0.0383	-25.2	0	-25.2	-0.5077	-25.2	0
						-25.1	-0.1553	-25.1	0	-25.1	-0.0305	-25.1	0	-25.1	-1.4286	-25.1	0	-25.1	0.035	-25.1	0	-22.2	-0.0619	-22.2	0	-25.1	-0.00850002	-25.1	0	-25.1	-0.2475	-25.1	0	-25.1	0.0864	-25.1	0	-25.1	0.0424	-25.1	0	-25.1	-0.5078	-25.1	0
						-25	-0.1512	-25	0	-25	-0.0252	-25	0	-25	-1.4128	-25	0	-25	0.0368	-25	0	-22.1	-0.0731	-22.1	0	-25	-0.00999996	-25	0	-25	-0.2473	-25	0	-25	0.0856	-25	0	-25	0.0378	-25	0	-25	-0.5058	-25	0
						-24.9	-0.1517	-24.9	0	-24.9	-0.029	-24.9	0	-24.9	-1.4008	-24.9	0	-24.9	0.0425	-24.9	0	-22	-0.0865	-22	0	-24.9	-0.0123	-24.9	0	-24.9	-0.2501	-24.9	0	-24.9	0.0887	-24.9	0	-24.9	0.0352	-24.9	0	-24.9	-0.5014	-24.9	0
						-24.8	-0.1497	-24.8	0	-24.8	-0.0261	-24.8	0	-24.8	-1.3899	-24.8	0	-24.8	0.0453	-24.8	0	-21.9	-0.0953	-21.9	0	-24.8	-0.0118	-24.8	0	-24.8	-0.2487	-24.8	0	-24.8	0.0869	-24.8	0	-24.8	0.0283	-24.8	0	-24.8	-0.4964	-24.8	0
						-24.7	-0.1518	-24.7	0	-24.7	-0.0219	-24.7	0	-24.7	-1.3854	-24.7	0	-24.7	0.045	-24.7	0	-21.8	-0.1038	-21.8	0	-24.7	-0.0094	-24.7	0	-24.7	-0.2469	-24.7	0	-24.7	0.0889	-24.7	0	-24.7	0.0282	-24.7	0	-24.7	-0.4932	-24.7	0
						-24.6	-0.1568	-24.6	0	-24.6	-0.0123	-24.6	0	-24.6	-1.3828	-24.6	0	-24.6	0.0448	-24.6	0	-21.7	-0.1094	-21.7	0	-24.6	-0.011	-24.6	0	-24.6	-0.2447	-24.6	0	-24.6	0.0924	-24.6	0	-24.6	0.0244	-24.6	0	-24.6	-0.4862	-24.6	0
						-24.5	-0.1579	-24.5	0	-24.5	-0.0043	-24.5	0	-24.5	-1.378	-24.5	0	-24.5	0.0441	-24.5	0	-21.6	-0.1068	-21.6	0	-24.5	-0.0127	-24.5	0	-24.5	-0.2426	-24.5	0	-24.5	0.0913	-24.5	0	-24.5	0.0173	-24.5	0	-24.5	-0.4797	-24.5	0
						-24.4	-0.1592	-24.4	0	-24.4	-0.002	-24.4	0	-24.4	-1.3723	-24.4	0	-24.4	0.0456	-24.4	0	-21.5	-0.1021	-21.5	0	-24.4	-0.0124	-24.4	0	-24.4	-0.2435	-24.4	0	-24.4	0.0934	-24.4	0	-24.4	0.0212	-24.4	0	-24.4	-0.4768	-24.4	0
						-24.3	-0.1575	-24.3	0	-24.3	-0.0011	-24.3	0	-24.3	-1.3642	-24.3	0	-24.3	0.0466	-24.3	0	-21.4	-0.0971	-21.4	0	-24.3	-0.0104	-24.3	0	-24.3	-0.2429	-24.3	0	-24.3	0.0975	-24.3	0	-24.3	0.0251	-24.3	0	-24.3	-0.4751	-24.3	0
						-24.2	-0.1534	-24.2	0	-24.2	0.0043	-24.2	0	-24.2	-1.3538	-24.2	0	-24.2	0.0427	-24.2	0	-21.3	-0.0936	-21.3	0	-24.2	-0.0139	-24.2	0	-24.2	-0.2457	-24.2	0	-24.2	0.0976	-24.2	0	-24.2	0.0269	-24.2	0	-24.2	-0.4775	-24.2	0
						-24.1	-0.154	-24.1	0	-24.1	0.0054	-24.1	0	-24.1	-1.3415	-24.1	0	-24.1	0.0401	-24.1	0	-21.2	-0.0888	-21.2	0	-24.1	-0.0207999	-24.1	0	-24.1	-0.2471	-24.1	0	-24.1	0.0987	-24.1	0	-24.1	0.0284	-24.1	0	-24.1	-0.4772	-24.1	0
						-24	-0.1566	-24	0	-24	0.0144	-24	0	-24	-1.335	-24	0	-24	0.0409	-24	0	-21.1	-0.085	-21.1	0	-24	-0.0248999	-24	0	-24	-0.2436	-24	0	-24	0.0953	-24	0	-24	0.0231	-24	0	-24	-0.4731	-24	0
						-23.9	-0.1588	-23.9	0	-23.9	0.0215	-23.9	0	-23.9	-1.328	-23.9	0	-23.9	0.0454	-23.9	0	-21	-0.0907	-21	0	-23.9	-0.0287999	-23.9	0	-23.9	-0.2454	-23.9	0	-23.9	0.0932	-23.9	0	-23.9	0.0202	-23.9	0	-23.9	-0.4694	-23.9	0
						-23.8	-0.1587	-23.8	0	-23.8	0.0213	-23.8	0	-23.8	-1.3192	-23.8	0	-23.8	0.0473	-23.8	0	-20.9	-0.0865	-20.9	0	-23.8	-0.0317999	-23.8	0	-23.8	-0.2452	-23.8	0	-23.8	0.0893	-23.8	0	-23.8	0.0224	-23.8	0	-23.8	-0.4659	-23.8	0
						-23.7	-0.1575	-23.7	0	-23.7	0.0195	-23.7	0	-23.7	-1.3104	-23.7	0	-23.7	0.0501	-23.7	0	-20.8	-0.0809	-20.8	0	-23.7	-0.0322	-23.7	0	-23.7	-0.2417	-23.7	0	-23.7	0.0927	-23.7	0	-23.7	0.0187	-23.7	0	-23.7	-0.462	-23.7	0
						-23.6	-0.1579	-23.6	0	-23.6	0.0255	-23.6	0	-23.6	-1.3079	-23.6	0	-23.6	0.0525	-23.6	0	-20.7	-0.0765	-20.7	0	-23.6	-0.0336	-23.6	0	-23.6	-0.2396	-23.6	0	-23.6	0.0929	-23.6	0	-23.6	0.0104	-23.6	0	-23.6	-0.4558	-23.6	0
						-23.5	-0.1568	-23.5	0	-23.5	0.0265	-23.5	0	-23.5	-1.3003	-23.5	0	-23.5	0.0478	-23.5	0	-20.6	-0.0749	-20.6	0	-23.5	-0.037	-23.5	0	-23.5	-0.2435	-23.5	0	-23.5	0.0956	-23.5	0	-23.5	0.0053	-23.5	0	-23.5	-0.4513	-23.5	0
						-23.4	-0.16	-23.4	0	-23.4	0.031	-23.4	0	-23.4	-1.2897	-23.4	0	-23.4	0.045	-23.4	0	-20.5	-0.067	-20.5	0	-23.4	-0.0464999	-23.4	0	-23.4	-0.2414	-23.4	0	-23.4	0.1043	-23.4	0	-23.4	0.0042	-23.4	0	-23.4	-0.4491	-23.4	0
						-23.3	-0.1655	-23.3	0	-23.3	0.0322	-23.3	0	-23.3	-1.2817	-23.3	0	-23.3	0.0488	-23.3	0	-20.4	-0.0566	-20.4	0	-23.3	-0.0524	-23.3	0	-23.3	-0.238	-23.3	0	-23.3	0.1076	-23.3	0	-23.3	-0.000999931	-23.3	0	-23.3	-0.4482	-23.3	0
						-23.2	-0.1671	-23.2	0	-23.2	0.032	-23.2	0	-23.2	-1.2735	-23.2	0	-23.2	0.0524	-23.2	0	-20.3	-0.0444	-20.3	0	-23.2	-0.0595	-23.2	0	-23.2	-0.2386	-23.2	0	-23.2	0.1062	-23.2	0	-23.2	-0.0042	-23.2	0	-23.2	-0.4514	-23.2	0
						-23.1	-0.1666	-23.1	0	-23.1	0.0316	-23.1	0	-23.1	-1.2643	-23.1	0	-23.1	0.0543	-23.1	0	-20.2	-0.044	-20.2	0	-23.1	-0.0637	-23.1	0	-23.1	-0.2395	-23.1	0	-23.1	0.1072	-23.1	0	-23.1	-0.003	-23.1	0	-23.1	-0.4495	-23.1	0
						-23	-0.1653	-23	0	-23	0.0382	-23	0	-23	-1.2524	-23	0	-23	0.0559	-23	0	-20.1	-0.0463	-20.1	0	-23	-0.0654	-23	0	-23	-0.2377	-23	0	-23	0.1066	-23	0	-23	-0.000900013	-23	0	-23	-0.444	-23	0
						-22.9	-0.1658	-22.9	0	-22.9	0.0361	-22.9	0	-22.9	-1.2474	-22.9	0	-22.9	0.06	-22.9	0	-20	-0.047	-20	0	-22.9	-0.0679	-22.9	0	-22.9	-0.2318	-22.9	0	-22.9	0.1105	-22.9	0	-22.9	0.0024	-22.9	0	-22.9	-0.4454	-22.9	0
						-22.8	-0.1722	-22.8	0	-22.8	0.0398	-22.8	0	-22.8	-1.24	-22.8	0	-22.8	0.067	-22.8	0	-19.9	-0.0533	-19.9	0	-22.8	-0.0655001	-22.8	0	-22.8	-0.2317	-22.8	0	-22.8	0.1078	-22.8	0	-22.8	0.004	-22.8	0	-22.8	-0.447	-22.8	0
						-22.7	-0.1809	-22.7	0	-22.7	0.0427	-22.7	0	-22.7	-1.2311	-22.7	0	-22.7	0.0711	-22.7	0	-19.8	-0.0618	-19.8	0	-22.7	-0.066	-22.7	0	-22.7	-0.2284	-22.7	0	-22.7	0.1098	-22.7	0	-22.7	0.0014	-22.7	0	-22.7	-0.4457	-22.7	0
						-22.6	-0.1864	-22.6	0	-22.6	0.042	-22.6	0	-22.6	-1.2234	-22.6	0	-22.6	0.0702	-22.6	0	-19.7	-0.0613	-19.7	0	-22.6	-0.0624999	-22.6	0	-22.6	-0.2222	-22.6	0	-22.6	0.115	-22.6	0	-22.6	0.0019	-22.6	0	-22.6	-0.4437	-22.6	0
						-22.5	-0.1898	-22.5	0	-22.5	0.0435	-22.5	0	-22.5	-1.2136	-22.5	0	-22.5	0.0659	-22.5	0	-19.6	-0.0677	-19.6	0	-22.5	-0.0691999	-22.5	0	-22.5	-0.2194	-22.5	0	-22.5	0.1104	-22.5	0	-22.5	-0.000499907	-22.5	0	-22.5	-0.4404	-22.5	0
						-22.4	-0.1917	-22.4	0	-22.4	0.0423	-22.4	0	-22.4	-1.203	-22.4	0	-22.4	0.0669	-22.4	0	-19.5	-0.0631	-19.5	0	-22.4	-0.0759999	-22.4	0	-22.4	-0.2179	-22.4	0	-22.4	0.1045	-22.4	0	-22.4	0.008	-22.4	0	-22.4	-0.4344	-22.4	0
						-22.3	-0.1878	-22.3	0	-22.3	0.051	-22.3	0	-22.3	-1.196	-22.3	0	-22.3	0.0713	-22.3	0	-19.4	-0.0673	-19.4	0	-22.3	-0.0796	-22.3	0	-22.3	-0.2131	-22.3	0	-22.3	0.1053	-22.3	0	-22.3	0.0112	-22.3	0	-22.3	-0.4278	-22.3	0
						-22.2	-0.1851	-22.2	0	-22.2	0.0572	-22.2	0	-22.2	-1.1854	-22.2	0	-22.2	0.0796	-22.2	0	-19.3	-0.0652	-19.3	0	-22.2	-0.0759	-22.2	0	-22.2	-0.2102	-22.2	0	-22.2	0.1112	-22.2	0	-22.2	0.0144	-22.2	0	-22.2	-0.4191	-22.2	0
						-22.1	-0.1868	-22.1	0	-22.1	0.0662	-22.1	0	-22.1	-1.1819	-22.1	0	-22.1	0.0803	-22.1	0	-19.2	-0.0615	-19.2	0	-22.1	-0.0789	-22.1	0	-22.1	-0.2102	-22.1	0	-22.1	0.1108	-22.1	0	-22.1	0.0157	-22.1	0	-22.1	-0.4157	-22.1	0
						-22	-0.188	-22	0	-22	0.0749	-22	0	-22	-1.1689	-22	0	-22	0.0818	-22	0	-19.1	-0.0593	-19.1	0	-22	-0.0829999	-22	0	-22	-0.2069	-22	0	-22	0.1133	-22	0	-22	0.009	-22	0	-22	-0.4149	-22	0
						-21.9	-0.1956	-21.9	0	-21.9	0.0735	-21.9	0	-21.9	-1.1549	-21.9	0	-21.9	0.0846	-21.9	0	-19	-0.0573	-19	0	-21.9	-0.0795	-21.9	0	-21.9	-0.2048	-21.9	0	-21.9	0.1109	-21.9	0	-21.9	0.0021	-21.9	0	-21.9	-0.4167	-21.9	0
						-21.8	-0.1993	-21.8	0	-21.8	0.0652	-21.8	0	-21.8	-1.1366	-21.8	0	-21.8	0.0887	-21.8	0	-18.9	-0.0548	-18.9	0	-21.8	-0.0821999	-21.8	0	-21.8	-0.2101	-21.8	0	-21.8	0.1133	-21.8	0	-21.8	-0.0029	-21.8	0	-21.8	-0.4235	-21.8	0
						-21.7	-0.2054	-21.7	0	-21.7	0.0579	-21.7	0	-21.7	-1.1325	-21.7	0	-21.7	0.0847	-21.7	0	-18.8	-0.0528	-18.8	0	-21.7	-0.0846	-21.7	0	-21.7	-0.2085	-21.7	0	-21.7	0.1132	-21.7	0	-21.7	-0.0034	-21.7	0	-21.7	-0.4252	-21.7	0
						-21.6	-0.2041	-21.6	0	-21.6	0.0715	-21.6	0	-21.6	-1.1271	-21.6	0	-21.6	0.0918	-21.6	0	-18.7	-0.0611	-18.7	0	-21.6	-0.0928999	-21.6	0	-21.6	-0.2108	-21.6	0	-21.6	0.1118	-21.6	0	-21.6	-0.0115	-21.6	0	-21.6	-0.4246	-21.6	0
						-21.5	-0.2068	-21.5	0	-21.5	0.0747	-21.5	0	-21.5	-1.1208	-21.5	0	-21.5	0.0985	-21.5	0	-18.6	-0.0658	-18.6	0	-21.5	-0.102	-21.5	0	-21.5	-0.2076	-21.5	0	-21.5	0.1074	-21.5	0	-21.5	-0.0161	-21.5	0	-21.5	-0.4217	-21.5	0
						-21.4	-0.2056	-21.4	0	-21.4	0.0772	-21.4	0	-21.4	-1.1162	-21.4	0	-21.4	0.1063	-21.4	0	-18.5	-0.0672	-18.5	0	-21.4	-0.11	-21.4	0	-21.4	-0.202	-21.4	0	-21.4	0.1085	-21.4	0	-21.4	-0.0186	-21.4	0	-21.4	-0.4171	-21.4	0
						-21.3	-0.2043	-21.3	0	-21.3	0.0794	-21.3	0	-21.3	-1.1178	-21.3	0	-21.3	0.1155	-21.3	0	-18.4	-0.0665	-18.4	0	-21.3	-0.1031	-21.3	0	-21.3	-0.1979	-21.3	0	-21.3	0.1074	-21.3	0	-21.3	-0.0204	-21.3	0	-21.3	-0.4097	-21.3	0
						-21.2	-0.2014	-21.2	0	-21.2	0.0725	-21.2	0	-21.2	-1.1124	-21.2	0	-21.2	0.1201	-21.2	0	-18.3	-0.0699	-18.3	0	-21.2	-0.0914	-21.2	0	-21.2	-0.1954	-21.2	0	-21.2	0.0895	-21.2	0	-21.2	-0.0201	-21.2	0	-21.2	-0.4082	-21.2	0
						-21.1	-0.2005	-21.1	0	-21.1	0.0714	-21.1	0	-21.1	-1.1101	-21.1	0	-21.1	0.123	-21.1	0	-18.2	-0.067	-18.2	0	-21.1	-0.0928	-21.1	0	-21.1	-0.1976	-21.1	0	-21.1	0.0786	-21.1	0	-21.1	-0.0188	-21.1	0	-21.1	-0.4059	-21.1	0
						-21	-0.2187	-21	0	-21	0.0646	-21	0	-21	-1.1065	-21	0	-21	0.1202	-21	0	-18.1	-0.0633	-18.1	0	-21	-0.0976	-21	0	-21	-0.2017	-21	0	-21	0.0766	-21	0	-21	-0.0143	-21	0	-21	-0.4077	-21	0
						-20.9	-0.2422	-20.9	0	-20.9	0.0581	-20.9	0	-20.9	-1.0989	-20.9	0	-20.9	0.1143	-20.9	0	-18	-0.0519	-18	0	-20.9	-0.0968	-20.9	0	-20.9	-0.2002	-20.9	0	-20.9	0.0759	-20.9	0	-20.9	-0.0162	-20.9	0	-20.9	-0.3969	-20.9	0
						-20.8	-0.2502	-20.8	0	-20.8	0.0518	-20.8	0	-20.8	-1.0877	-20.8	0	-20.8	0.1105	-20.8	0	-17.9	-0.0439	-17.9	0	-20.8	-0.0962	-20.8	0	-20.8	-0.2021	-20.8	0	-20.8	0.0705	-20.8	0	-20.8	-0.0159	-20.8	0	-20.8	-0.3925	-20.8	0
						-20.7	-0.2514	-20.7	0	-20.7	0.0531	-20.7	0	-20.7	-1.0783	-20.7	0	-20.7	0.1052	-20.7	0	-17.8	-0.0389	-17.8	0	-20.7	-0.0945	-20.7	0	-20.7	-0.2075	-20.7	0	-20.7	0.0757	-20.7	0	-20.7	-0.0174	-20.7	0	-20.7	-0.3824	-20.7	0
						-20.6	-0.2416	-20.6	0	-20.6	0.0543	-20.6	0	-20.6	-1.0657	-20.6	0	-20.6	0.0979	-20.6	0	-17.7	-0.0403	-17.7	0	-20.6	-0.0953001	-20.6	0	-20.6	-0.2068	-20.6	0	-20.6	0.0774	-20.6	0	-20.6	-0.0165	-20.6	0	-20.6	-0.3769	-20.6	0
						-20.5	-0.2372	-20.5	0	-20.5	0.0514	-20.5	0	-20.5	-1.0631	-20.5	0	-20.5	0.0839	-20.5	0	-17.6	-0.0476	-17.6	0	-20.5	-0.0876002	-20.5	0	-20.5	-0.2061	-20.5	0	-20.5	0.0806	-20.5	0	-20.5	-0.0177	-20.5	0	-20.5	-0.3718	-20.5	0
						-20.4	-0.2331	-20.4	0	-20.4	0.0485	-20.4	0	-20.4	-1.0575	-20.4	0	-20.4	0.0727	-20.4	0	-17.5	-0.0495	-17.5	0	-20.4	-0.0895	-20.4	0	-20.4	-0.2066	-20.4	0	-20.4	0.0813	-20.4	0	-20.4	-0.0182	-20.4	0	-20.4	-0.3679	-20.4	0
						-20.3	-0.2307	-20.3	0	-20.3	0.0514	-20.3	0	-20.3	-1.0581	-20.3	0	-20.3	0.0679	-20.3	0	-17.4	-0.0605	-17.4	0	-20.3	-0.0858001	-20.3	0	-20.3	-0.1962	-20.3	0	-20.3	0.0794	-20.3	0	-20.3	-0.0154	-20.3	0	-20.3	-0.3662	-20.3	0
						-20.2	-0.2373	-20.2	0	-20.2	0.0591	-20.2	0	-20.2	-1.0567	-20.2	0	-20.2	0.062	-20.2	0	-17.3	-0.0691	-17.3	0	-20.2	-0.0897	-20.2	0	-20.2	-0.1967	-20.2	0	-20.2	0.0848	-20.2	0	-20.2	-0.0111	-20.2	0	-20.2	-0.3704	-20.2	0
						-20.1	-0.2427	-20.1	0	-20.1	0.0661	-20.1	0	-20.1	-1.0513	-20.1	0	-20.1	0.049	-20.1	0	-17.2	-0.0773	-17.2	0	-20.1	-0.0854001	-20.1	0	-20.1	-0.2037	-20.1	0	-20.1	0.0876	-20.1	0	-20.1	-0.000500049	-20.1	0	-20.1	-0.3805	-20.1	0
						-20	-0.2386	-20	0	-20	0.0738	-20	0	-20	-1.0516	-20	0	-20	0.0335	-20	0	-17.1	-0.0811	-17.1	0	-20	-0.0801001	-20	0	-20	-0.1998	-20	0	-20	0.0871	-20	0	-20	-0.0014	-20	0	-20	-0.3839	-20	0
						-19.9	-0.2283	-19.9	0	-19.9	0.0642	-19.9	0	-19.9	-1.0497	-19.9	0	-19.9	0.0349	-19.9	0	-17	-0.0872	-17	0	-19.9	-0.071	-19.9	0	-19.9	-0.1967	-19.9	0	-19.9	0.088	-19.9	0	-19.9	-0.0026	-19.9	0	-19.9	-0.3779	-19.9	0
						-19.8	-0.2256	-19.8	0	-19.8	0.0639	-19.8	0	-19.8	-1.0509	-19.8	0	-19.8	0.0333	-19.8	0	-16.9	-0.0831	-16.9	0	-19.8	-0.0641	-19.8	0	-19.8	-0.203	-19.8	0	-19.8	0.0824	-19.8	0	-19.8	-0.0014	-19.8	0	-19.8	-0.3723	-19.8	0
						-19.7	-0.2246	-19.7	0	-19.7	0.0622	-19.7	0	-19.7	-1.0416	-19.7	0	-19.7	0.0239	-19.7	0	-16.8	-0.0855	-16.8	0	-19.7	-0.0572	-19.7	0	-19.7	-0.2028	-19.7	0	-19.7	0.0836	-19.7	0	-19.7	0.0029	-19.7	0	-19.7	-0.3689	-19.7	0
						-19.6	-0.2155	-19.6	0	-19.6	0.0571	-19.6	0	-19.6	-1.0359	-19.6	0	-19.6	0.0119	-19.6	0	-16.7	-0.0833	-16.7	0	-19.6	-0.0599999	-19.6	0	-19.6	-0.211	-19.6	0	-19.6	0.0848	-19.6	0	-19.6	-0.0017	-19.6	0	-19.6	-0.3598	-19.6	0
						-19.5	-0.2161	-19.5	0	-19.5	0.0638	-19.5	0	-19.5	-1.0297	-19.5	0	-19.5	-0.0021	-19.5	0	-16.6	-0.0775	-16.6	0	-19.5	-0.0623	-19.5	0	-19.5	-0.2212	-19.5	0	-19.5	0.0845	-19.5	0	-19.5	-0.000700016	-19.5	0	-19.5	-0.3606	-19.5	0
						-19.4	-0.2173	-19.4	0	-19.4	0.0719	-19.4	0	-19.4	-1.014	-19.4	0	-19.4	-0.015	-19.4	0	-16.5	-0.0744	-16.5	0	-19.4	-0.0582001	-19.4	0	-19.4	-0.224	-19.4	0	-19.4	0.092	-19.4	0	-19.4	-0.000399945	-19.4	0	-19.4	-0.3667	-19.4	0
						-19.3	-0.2131	-19.3	0	-19.3	0.0782	-19.3	0	-19.3	-1.0154	-19.3	0	-19.3	-0.0133	-19.3	0	-16.4	-0.0737	-16.4	0	-19.3	-0.0613999	-19.3	0	-19.3	-0.2218	-19.3	0	-19.3	0.0859	-19.3	0	-19.3	-0.000899975	-19.3	0	-19.3	-0.3633	-19.3	0
						-19.2	-0.2056	-19.2	0	-19.2	0.0824	-19.2	0	-19.2	-1.0171	-19.2	0	-19.2	-0.0208	-19.2	0	-16.3	-0.0815	-16.3	0	-19.2	-0.0628	-19.2	0	-19.2	-0.2198	-19.2	0	-19.2	0.0855	-19.2	0	-19.2	-0.0131	-19.2	0	-19.2	-0.3607	-19.2	0
						-19.1	-0.2078	-19.1	0	-19.1	0.0791	-19.1	0	-19.1	-1.0196	-19.1	0	-19.1	-0.02	-19.1	0	-16.2	-0.0793	-16.2	0	-19.1	-0.0681	-19.1	0	-19.1	-0.2164	-19.1	0	-19.1	0.0831	-19.1	0	-19.1	-0.0192	-19.1	0	-19.1	-0.3572	-19.1	0
						-19	-0.2084	-19	0	-19	0.0785	-19	0	-19	-1.0184	-19	0	-19	-0.019	-19	0	-16.1	-0.0706	-16.1	0	-19	-0.0672	-19	0	-19	-0.2163	-19	0	-19	0.0951	-19	0	-19	-0.02	-19	0	-19	-0.3502	-19	0
						-18.9	-0.2023	-18.9	0	-18.9	0.0779	-18.9	0	-18.9	-1.0176	-18.9	0	-18.9	-0.0246	-18.9	0	-16	-0.06	-16	0	-18.9	-0.0642001	-18.9	0	-18.9	-0.2127	-18.9	0	-18.9	0.0966	-18.9	0	-18.9	-0.0207	-18.9	0	-18.9	-0.349	-18.9	0
						-18.8	-0.2018	-18.8	0	-18.8	0.0748	-18.8	0	-18.8	-1.0122	-18.8	0	-18.8	-0.0288	-18.8	0	-15.9	-0.053	-15.9	0	-18.8	-0.0644	-18.8	0	-18.8	-0.214	-18.8	0	-18.8	0.107	-18.8	0	-18.8	-0.0222	-18.8	0	-18.8	-0.342	-18.8	0
						-18.7	-0.1914	-18.7	0	-18.7	0.0786	-18.7	0	-18.7	-1.0104	-18.7	0	-18.7	-0.0279	-18.7	0	-15.8	-0.038	-15.8	0	-18.7	-0.0643	-18.7	0	-18.7	-0.2145	-18.7	0	-18.7	0.1137	-18.7	0	-18.7	-0.0241	-18.7	0	-18.7	-0.342	-18.7	0
						-18.6	-0.1792	-18.6	0	-18.6	0.0829	-18.6	0	-18.6	-1.0096	-18.6	0	-18.6	-0.0219	-18.6	0	-15.7	-0.0275	-15.7	0	-18.6	-0.065	-18.6	0	-18.6	-0.2135	-18.6	0	-18.6	0.1145	-18.6	0	-18.6	-0.0202	-18.6	0	-18.6	-0.3333	-18.6	0
						-18.5	-0.1728	-18.5	0	-18.5	0.0774	-18.5	0	-18.5	-1.0004	-18.5	0	-18.5	-0.0137	-18.5	0	-15.6	-0.0121	-15.6	0	-18.5	-0.0660001	-18.5	0	-18.5	-0.2105	-18.5	0	-18.5	0.1232	-18.5	0	-18.5	-0.0146	-18.5	0	-18.5	-0.3368	-18.5	0
						-18.4	-0.1743	-18.4	0	-18.4	0.0847	-18.4	0	-18.4	-0.9898	-18.4	0	-18.4	-0.0099	-18.4	0	-15.5	0.0077	-15.5	0	-18.4	-0.0727001	-18.4	0	-18.4	-0.2087	-18.4	0	-18.4	0.1203	-18.4	0	-18.4	-0.0117	-18.4	0	-18.4	-0.3456	-18.4	0
						-18.3	-0.1872	-18.3	0	-18.3	0.0804	-18.3	0	-18.3	-0.9773	-18.3	0	-18.3	-0.0071	-18.3	0	-15.4	0.0183	-15.4	0	-18.3	-0.0730002	-18.3	0	-18.3	-0.2087	-18.3	0	-18.3	0.12	-18.3	0	-18.3	-0.013	-18.3	0	-18.3	-0.3416	-18.3	0
						-18.2	-0.1946	-18.2	0	-18.2	0.0877	-18.2	0	-18.2	-0.9698	-18.2	0	-18.2	-0.0056	-18.2	0	-15.3	0.0215	-15.3	0	-18.2	-0.0706	-18.2	0	-18.2	-0.2086	-18.2	0	-18.2	0.1129	-18.2	0	-18.2	-0.0085	-18.2	0	-18.2	-0.3383	-18.2	0
						-18.1	-0.1969	-18.1	0	-18.1	0.094	-18.1	0	-18.1	-0.9512	-18.1	0	-18.1	-0.0081	-18.1	0	-15.2	0.026	-15.2	0	-18.1	-0.0617003	-18.1	0	-18.1	-0.2082	-18.1	0	-18.1	0.1132	-18.1	0	-18.1	-0.0094	-18.1	0	-18.1	-0.3321	-18.1	0
						-18	-0.2006	-18	0	-18	0.0952	-18	0	-18	-0.9281	-18	0	-18	-0.009	-18	0	-15.1	0.0329	-15.1	0	-18	-0.0504003	-18	0	-18	-0.2059	-18	0	-18	0.1071	-18	0	-18	-0.0158	-18	0	-18	-0.3181	-18	0
						-17.9	-0.1992	-17.9	0	-17.9	0.099	-17.9	0	-17.9	-0.9151	-17.9	0	-17.9	-0.0177	-17.9	0	-15	0.0324	-15	0	-17.9	-0.0410003	-17.9	0	-17.9	-0.198	-17.9	0	-17.9	0.0942	-17.9	0	-17.9	-0.0158	-17.9	0	-17.9	-0.3074	-17.9	0
						-17.8	-0.2059	-17.8	0	-17.8	0.1016	-17.8	0	-17.8	-0.9004	-17.8	0	-17.8	-0.032	-17.8	0	-14.9	0.0297	-14.9	0	-17.8	-0.0296002	-17.8	0	-17.8	-0.1991	-17.8	0	-17.8	0.0855	-17.8	0	-17.8	-0.0158	-17.8	0	-17.8	-0.2996	-17.8	0
						-17.7	-0.2161	-17.7	0	-17.7	0.0995	-17.7	0	-17.7	-0.8942	-17.7	0	-17.7	-0.0358	-17.7	0	-14.8	0.0357	-14.8	0	-17.7	-0.0259	-17.7	0	-17.7	-0.1968	-17.7	0	-17.7	0.0885	-17.7	0	-17.7	-0.0185	-17.7	0	-17.7	-0.299	-17.7	0
						-17.6	-0.2149	-17.6	0	-17.6	0.0932	-17.6	0	-17.6	-0.8916	-17.6	0	-17.6	-0.0324	-17.6	0	-14.7	0.0368	-14.7	0	-17.6	-0.0229002	-17.6	0	-17.6	-0.1888	-17.6	0	-17.6	0.0948	-17.6	0	-17.6	-0.0198	-17.6	0	-17.6	-0.2986	-17.6	0
						-17.5	-0.2147	-17.5	0	-17.5	0.0868	-17.5	0	-17.5	-0.8905	-17.5	0	-17.5	-0.0247	-17.5	0	-14.6	0.0336	-14.6	0	-17.5	-0.0282001	-17.5	0	-17.5	-0.1845	-17.5	0	-17.5	0.1106	-17.5	0	-17.5	-0.0199	-17.5	0	-17.5	-0.3012	-17.5	0
						-17.4	-0.2134	-17.4	0	-17.4	0.076	-17.4	0	-17.4	-0.8964	-17.4	0	-17.4	-0.0155	-17.4	0	-14.5	0.0291	-14.5	0	-17.4	-0.0263002	-17.4	0	-17.4	-0.1782	-17.4	0	-17.4	0.1206	-17.4	0	-17.4	-0.0298	-17.4	0	-17.4	-0.3046	-17.4	0
						-17.3	-0.1994	-17.3	0	-17.3	0.0741	-17.3	0	-17.3	-0.9001	-17.3	0	-17.3	-0.0113	-17.3	0	-14.4	0.025	-14.4	0	-17.3	-0.0243002	-17.3	0	-17.3	-0.1734	-17.3	0	-17.3	0.1211	-17.3	0	-17.3	-0.0422	-17.3	0	-17.3	-0.3155	-17.3	0
						-17.2	-0.1985	-17.2	0	-17.2	0.07	-17.2	0	-17.2	-0.9004	-17.2	0	-17.2	-0.000899999	-17.2	0	-14.3	0.0029	-14.3	0	-17.2	-0.0229	-17.2	0	-17.2	-0.1747	-17.2	0	-17.2	0.1197	-17.2	0	-17.2	-0.0484	-17.2	0	-17.2	-0.3191	-17.2	0
						-17.1	-0.1974	-17.1	0	-17.1	0.0694	-17.1	0	-17.1	-0.894	-17.1	0	-17.1	0.000299919	-17.1	0	-14.2	-0.0203	-14.2	0	-17.1	-0.0304002	-17.1	0	-17.1	-0.1721	-17.1	0	-17.1	0.1211	-17.1	0	-17.1	-0.0563	-17.1	0	-17.1	-0.314	-17.1	0
						-17	-0.2088	-17	0	-17	0.0674	-17	0	-17	-0.8754	-17	0	-17	-0.0016	-17	0	-14.1	-0.0204	-14.1	0	-17	-0.0328001	-17	0	-17	-0.1722	-17	0	-17	0.119	-17	0	-17	-0.0703	-17	0	-17	-0.3093	-17	0
						-16.9	-0.2162	-16.9	0	-16.9	0.0613	-16.9	0	-16.9	-0.8686	-16.9	0	-16.9	0.0018	-16.9	0	-14	-0.0177	-14	0	-16.9	-0.0201003	-16.9	0	-16.9	-0.1751	-16.9	0	-16.9	0.1271	-16.9	0	-16.9	-0.0706	-16.9	0	-16.9	-0.3066	-16.9	0
						-16.8	-0.2248	-16.8	0	-16.8	0.0486	-16.8	0	-16.8	-0.8576	-16.8	0	-16.8	0.0117	-16.8	0	-13.9	-0.025	-13.9	0	-16.8	-0.0150001	-16.8	0	-16.8	-0.1729	-16.8	0	-16.8	0.121	-16.8	0	-16.8	-0.0736	-16.8	0	-16.8	-0.2986	-16.8	0
						-16.7	-0.2323	-16.7	0	-16.7	0.0422	-16.7	0	-16.7	-0.841	-16.7	0	-16.7	0.008	-16.7	0	-13.8	-0.0218	-13.8	0	-16.7	-0.000799998	-16.7	0	-16.7	-0.1669	-16.7	0	-16.7	0.1188	-16.7	0	-16.7	-0.0727	-16.7	0	-16.7	-0.288	-16.7	0
						-16.6	-0.2348	-16.6	0	-16.6	0.0375	-16.6	0	-16.6	-0.8269	-16.6	0	-16.6	0.0131	-16.6	0	-13.7	-0.0447	-13.7	0	-16.6	-0.00220001	-16.6	0	-16.6	-0.1571	-16.6	0	-16.6	0.1109	-16.6	0	-16.6	-0.0737	-16.6	0	-16.6	-0.2827	-16.6	0
						-16.5	-0.2374	-16.5	0	-16.5	0.033	-16.5	0	-16.5	-0.8137	-16.5	0	-16.5	0.0214	-16.5	0	-13.6	-0.0469	-13.6	0	-16.5	-0.000600016	-16.5	0	-16.5	-0.1508	-16.5	0	-16.5	0.1035	-16.5	0	-16.5	-0.0702	-16.5	0	-16.5	-0.2803	-16.5	0
						-16.4	-0.2388	-16.4	0	-16.4	0.0318	-16.4	0	-16.4	-0.806	-16.4	0	-16.4	0.0201	-16.4	0	-13.5	-0.0509	-13.5	0	-16.4	-0.00339999	-16.4	0	-16.4	-0.1521	-16.4	0	-16.4	0.1002	-16.4	0	-16.4	-0.0657	-16.4	0	-16.4	-0.2794	-16.4	0
						-16.3	-0.2395	-16.3	0	-16.3	0.0316	-16.3	0	-16.3	-0.8013	-16.3	0	-16.3	0.0262	-16.3	0	-13.4	-0.0512	-13.4	0	-16.3	-0.00360011	-16.3	0	-16.3	-0.1533	-16.3	0	-16.3	0.0913	-16.3	0	-16.3	-0.07	-16.3	0	-16.3	-0.2796	-16.3	0
						-16.2	-0.2387	-16.2	0	-16.2	0.035	-16.2	0	-16.2	-0.798	-16.2	0	-16.2	0.0342	-16.2	0	-13.3	-0.0558	-13.3	0	-16.2	-0.0062	-16.2	0	-16.2	-0.1528	-16.2	0	-16.2	0.0894	-16.2	0	-16.2	-0.0769	-16.2	0	-16.2	-0.2692	-16.2	0
						-16.1	-0.2423	-16.1	0	-16.1	0.028	-16.1	0	-16.1	-0.7887	-16.1	0	-16.1	0.0376	-16.1	0	-13.2	-0.0529	-13.2	0	-16.1	-0.0080001	-16.1	0	-16.1	-0.1468	-16.1	0	-16.1	0.0801	-16.1	0	-16.1	-0.0734	-16.1	0	-16.1	-0.2624	-16.1	0
						-16	-0.2512	-16	0	-16	0.0198	-16	0	-16	-0.7784	-16	0	-16	0.0378	-16	0	-13.1	-0.0463	-13.1	0	-16	-0.00640021	-16	0	-16	-0.1389	-16	0	-16	0.073	-16	0	-16	-0.0677	-16	0	-16	-0.2608	-16	0
						-15.9	-0.2504	-15.9	0	-15.9	0.0235	-15.9	0	-15.9	-0.7602	-15.9	0	-15.9	0.0448	-15.9	0	-13	-0.0411	-13	0	-15.9	-0.00420025	-15.9	0	-15.9	-0.1348	-15.9	0	-15.9	0.0713	-15.9	0	-15.9	-0.0705	-15.9	0	-15.9	-0.2459	-15.9	0
						-15.8	-0.2601	-15.8	0	-15.8	0.0188	-15.8	0	-15.8	-0.7389	-15.8	0	-15.8	0.0469	-15.8	0	-12.9	-0.038	-12.9	0	-15.8	-0.00330027	-15.8	0	-15.8	-0.1365	-15.8	0	-15.8	0.0616	-15.8	0	-15.8	-0.0711	-15.8	0	-15.8	-0.2283	-15.8	0
						-15.7	-0.271	-15.7	0	-15.7	0.0239	-15.7	0	-15.7	-0.71	-15.7	0	-15.7	0.0572	-15.7	0	-12.8	-0.0211	-12.8	0	-15.7	-0.0101	-15.7	0	-15.7	-0.1274	-15.7	0	-15.7	0.0558	-15.7	0	-15.7	-0.0711	-15.7	0	-15.7	-0.2223	-15.7	0
						-15.6	-0.2794	-15.6	0	-15.6	0.0257	-15.6	0	-15.6	-0.6794	-15.6	0	-15.6	0.0641	-15.6	0	-12.7	-0.0127	-12.7	0	-15.6	-0.00840026	-15.6	0	-15.6	-0.1224	-15.6	0	-15.6	0.0406	-15.6	0	-15.6	-0.0664	-15.6	0	-15.6	-0.2232	-15.6	0
						-15.5	-0.2902	-15.5	0	-15.5	0.0299	-15.5	0	-15.5	-0.6646	-15.5	0	-15.5	0.0684	-15.5	0	-12.6	0.0036	-12.6	0	-15.5	-0.00940017	-15.5	0	-15.5	-0.1238	-15.5	0	-15.5	0.0316	-15.5	0	-15.5	-0.0684	-15.5	0	-15.5	-0.22	-15.5	0
						-15.4	-0.2967	-15.4	0	-15.4	0.0219	-15.4	0	-15.4	-0.6545	-15.4	0	-15.4	0.0807	-15.4	0	-12.5	0.0077	-12.5	0	-15.4	-0.00960023	-15.4	0	-15.4	-0.122	-15.4	0	-15.4	0.0195	-15.4	0	-15.4	-0.0579	-15.4	0	-15.4	-0.2211	-15.4	0
						-15.3	-0.3088	-15.3	0	-15.3	0.0156	-15.3	0	-15.3	-0.6531	-15.3	0	-15.3	0.0895	-15.3	0	-12.4	0.0054	-12.4	0	-15.3	-0.0151002	-15.3	0	-15.3	-0.1197	-15.3	0	-15.3	0.0023	-15.3	0	-15.3	-0.045	-15.3	0	-15.3	-0.2156	-15.3	0
						-15.2	-0.3176	-15.2	0	-15.2	0.0027	-15.2	0	-15.2	-0.6368	-15.2	0	-15.2	0.098	-15.2	0	-12.3	0.004	-12.3	0	-15.2	-0.0283	-15.2	0	-15.2	-0.112	-15.2	0	-15.2	-0.0145	-15.2	0	-15.2	-0.0306	-15.2	0	-15.2	-0.2251	-15.2	0
						-15.1	-0.3192	-15.1	0	-15.1	0.0123	-15.1	0	-15.1	-0.6345	-15.1	0	-15.1	0.1059	-15.1	0	-12.2	-0.0047	-12.2	0	-15.1	-0.0361001	-15.1	0	-15.1	-0.12	-15.1	0	-15.1	-0.032	-15.1	0	-15.1	-0.0338	-15.1	0	-15.1	-0.2428	-15.1	0
						-15	-0.3247	-15	0	-15	-0.0024	-15	0	-15	-0.6261	-15	0	-15	0.1114	-15	0	-12.1	-0.012	-12.1	0	-15	-0.0389002	-15	0	-15	-0.121	-15	0	-15	-0.0372	-15	0	-15	-0.025	-15	0	-15	-0.2488	-15	0
						-14.9	-0.3301	-14.9	0	-14.9	-0.0022	-14.9	0	-14.9	-0.6214	-14.9	0	-14.9	0.1116	-14.9	0	-12	-0.0101	-12	0	-14.9	-0.0361001	-14.9	0	-14.9	-0.1117	-14.9	0	-14.9	-0.0412	-14.9	0	-14.9	-0.0233	-14.9	0	-14.9	-0.2633	-14.9	0
						-14.8	-0.3352	-14.8	0	-14.8	-0.005	-14.8	0	-14.8	-0.6396	-14.8	0	-14.8	0.1118	-14.8	0	-11.9	0.001	-11.9	0	-14.8	-0.0308001	-14.8	0	-14.8	-0.1132	-14.8	0	-14.8	-0.0449	-14.8	0	-14.8	-0.0178	-14.8	0	-14.8	-0.2514	-14.8	0
						-14.7	-0.3406	-14.7	0	-14.7	-0.0023	-14.7	0	-14.7	-0.6706	-14.7	0	-14.7	0.0989	-14.7	0	-11.8	0.000600281	-11.8	0	-14.7	-0.0281	-14.7	0	-14.7	-0.1213	-14.7	0	-14.7	-0.0502	-14.7	0	-14.7	-0.0279	-14.7	0	-14.7	-0.2346	-14.7	0
						-14.6	-0.3538	-14.6	0	-14.6	0.0057	-14.6	0	-14.6	-0.6961	-14.6	0	-14.6	0.0779	-14.6	0	-11.7	0.003	-11.7	0	-14.6	-0.0250001	-14.6	0	-14.6	-0.1153	-14.6	0	-14.6	-0.0315	-14.6	0	-14.6	-0.0173	-14.6	0	-14.6	-0.2305	-14.6	0
						-14.5	-0.3496	-14.5	0	-14.5	0.0357	-14.5	0	-14.5	-0.6939	-14.5	0	-14.5	0.0816	-14.5	0	-11.6	0.0041	-11.6	0	-14.5	-0.0190001	-14.5	0	-14.5	-0.1107	-14.5	0	-14.5	-0.0183	-14.5	0	-14.5	-0.0124	-14.5	0	-14.5	-0.2371	-14.5	0
						-14.4	-0.3608	-14.4	0	-14.4	0.0579	-14.4	0	-14.4	-0.6993	-14.4	0	-14.4	0.0601	-14.4	0	-11.5	0.0046	-11.5	0	-14.4	-0.0186001	-14.4	0	-14.4	-0.1062	-14.4	0	-14.4	-0.0033	-14.4	0	-14.4	-0.0074	-14.4	0	-14.4	-0.2252	-14.4	0
						-14.3	-0.353	-14.3	0	-14.3	0.0602	-14.3	0	-14.3	-0.7093	-14.3	0	-14.3	0.0571	-14.3	0	-11.4	0.0082	-11.4	0	-14.3	-0.0264001	-14.3	0	-14.3	-0.1016	-14.3	0	-14.3	0.0175	-14.3	0	-14.3	-0.0157	-14.3	0	-14.3	-0.2243	-14.3	0
						-14.2	-0.3279	-14.2	0	-14.2	0.0516	-14.2	0	-14.2	-0.6887	-14.2	0	-14.2	0.0656	-14.2	0	-11.3	0.0154	-11.3	0	-14.2	-0.022	-14.2	0	-14.2	-0.1049	-14.2	0	-14.2	0.045	-14.2	0	-14.2	-0.0134	-14.2	0	-14.2	-0.198	-14.2	0
						-14.1	-0.3024	-14.1	0	-14.1	0.0637	-14.1	0	-14.1	-0.6785	-14.1	0	-14.1	0.0804	-14.1	0	-11.2	0.0263	-11.2	0	-14.1	-0.0242	-14.1	0	-14.1	-0.0977001	-14.1	0	-14.1	0.0617	-14.1	0	-14.1	-0.0117	-14.1	0	-14.1	-0.1905	-14.1	0
						-14	-0.2834	-14	0	-14	0.0845	-14	0	-14	-0.6766	-14	0	-14	0.0902	-14	0	-11.1	0.0273	-11.1	0	-14	-0.0291	-14	0	-14	-0.0944001	-14	0	-14	0.0798	-14	0	-14	-0.015	-14	0	-14	-0.1821	-14	0
						-13.9	-0.2582	-13.9	0	-13.9	0.1047	-13.9	0	-13.9	-0.6676	-13.9	0	-13.9	0.1083	-13.9	0	-11	0.0259	-11	0	-13.9	-0.0345	-13.9	0	-13.9	-0.0913001	-13.9	0	-13.9	0.0832	-13.9	0	-13.9	-0.0144	-13.9	0	-13.9	-0.1725	-13.9	0
						-13.8	-0.242	-13.8	0	-13.8	0.1054	-13.8	0	-13.8	-0.6592	-13.8	0	-13.8	0.1063	-13.8	0	-10.9	0.0344	-10.9	0	-13.8	-0.0337001	-13.8	0	-13.8	-0.0906998	-13.8	0	-13.8	0.0833	-13.8	0	-13.8	-0.0115	-13.8	0	-13.8	-0.1789	-13.8	0
						-13.7	-0.2385	-13.7	0	-13.7	0.0845	-13.7	0	-13.7	-0.6457	-13.7	0	-13.7	0.1072	-13.7	0	-10.8	0.0263	-10.8	0	-13.7	-0.0402	-13.7	0	-13.7	-0.086	-13.7	0	-13.7	0.1008	-13.7	0	-13.7	-0.0041	-13.7	0	-13.7	-0.1751	-13.7	0
						-13.6	-0.2312	-13.6	0	-13.6	0.0685	-13.6	0	-13.6	-0.635	-13.6	0	-13.6	0.0797	-13.6	0	-10.7	0.0207	-10.7	0	-13.6	-0.0286001	-13.6	0	-13.6	-0.0864998	-13.6	0	-13.6	0.086	-13.6	0	-13.6	-0.0248	-13.6	0	-13.6	-0.1603	-13.6	0
						-13.5	-0.2266	-13.5	0	-13.5	0.0717	-13.5	0	-13.5	-0.6302	-13.5	0	-13.5	0.0756	-13.5	0	-10.6	0.0161	-10.6	0	-13.5	-0.00480025	-13.5	0	-13.5	-0.0982998	-13.5	0	-13.5	0.0549	-13.5	0	-13.5	-0.0235	-13.5	0	-13.5	-0.1572	-13.5	0
						-13.4	-0.2283	-13.4	0	-13.4	0.0832	-13.4	0	-13.4	-0.6233	-13.4	0	-13.4	0.0737	-13.4	0	-10.5	0.0142	-10.5	0	-13.4	0.0151998	-13.4	0	-13.4	-0.0834	-13.4	0	-13.4	0.0481	-13.4	0	-13.4	-0.0202	-13.4	0	-13.4	-0.1614	-13.4	0
						-13.3	-0.2133	-13.3	0	-13.3	0.082	-13.3	0	-13.3	-0.6193	-13.3	0	-13.3	0.074	-13.3	0	-10.4	0.0068	-10.4	0	-13.3	0.0222999	-13.3	0	-13.3	-0.0880998	-13.3	0	-13.3	0.0503	-13.3	0	-13.3	-0.019	-13.3	0	-13.3	-0.168	-13.3	0
						-13.2	-0.2158	-13.2	0	-13.2	0.0821	-13.2	0	-13.2	-0.6114	-13.2	0	-13.2	0.0572	-13.2	0	-10.3	0.0135	-10.3	0	-13.2	0.0298	-13.2	0	-13.2	-0.0943	-13.2	0	-13.2	0.0509	-13.2	0	-13.2	-0.0054	-13.2	0	-13.2	-0.152	-13.2	0
						-13.1	-0.223	-13.1	0	-13.1	0.0775	-13.1	0	-13.1	-0.6001	-13.1	0	-13.1	0.05	-13.1	0	-10.2	0.0046	-10.2	0	-13.1	0.0318998	-13.1	0	-13.1	-0.0755004	-13.1	0	-13.1	0.0518	-13.1	0	-13.1	-0.0135	-13.1	0	-13.1	-0.1648	-13.1	0
						-13	-0.2195	-13	0	-13	0.0806	-13	0	-13	-0.5936	-13	0	-13	0.0529	-13	0	-10.1	0.0011	-10.1	0	-13	0.0491997	-13	0	-13	-0.0887001	-13	0	-13	0.054	-13	0	-13	-0.0334	-13	0	-13	-0.1604	-13	0
						-12.9	-0.2173	-12.9	0	-12.9	0.0878	-12.9	0	-12.9	-0.5929	-12.9	0	-12.9	0.0631	-12.9	0	-10	-0.0084	-10	0	-12.9	0.0634999	-12.9	0	-12.9	-0.0958002	-12.9	0	-12.9	0.0548	-12.9	0	-12.9	-0.0489	-12.9	0	-12.9	-0.1454	-12.9	0
						-12.8	-0.2207	-12.8	0	-12.8	0.0869	-12.8	0	-12.8	-0.5945	-12.8	0	-12.8	0.0591	-12.8	0	-9.9	-0.0218	-9.9	0	-12.8	0.0648	-12.8	0	-12.8	-0.0906	-12.8	0	-12.8	0.0602	-12.8	0	-12.8	-0.0471	-12.8	0	-12.8	-0.1333	-12.8	0
						-12.7	-0.2347	-12.7	0	-12.7	0.0828	-12.7	0	-12.7	-0.5919	-12.7	0	-12.7	0.0654	-12.7	0	-9.8	-0.0215	-9.8	0	-12.7	0.0651	-12.7	0	-12.7	-0.0905	-12.7	0	-12.7	0.0604	-12.7	0	-12.7	-0.0504	-12.7	0	-12.7	-0.1305	-12.7	0
						-12.6	-0.242	-12.6	0	-12.6	0.0942	-12.6	0	-12.6	-0.5888	-12.6	0	-12.6	0.0751	-12.6	0	-9.7	-0.0205	-9.7	0	-12.6	0.0670001	-12.6	0	-12.6	-0.0931001	-12.6	0	-12.6	0.0698	-12.6	0	-12.6	-0.0397	-12.6	0	-12.6	-0.1218	-12.6	0
						-12.5	-0.2452	-12.5	0	-12.5	0.0935	-12.5	0	-12.5	-0.5788	-12.5	0	-12.5	0.0872	-12.5	0	-9.6	-0.0278	-9.6	0	-12.5	0.0764	-12.5	0	-12.5	-0.0937001	-12.5	0	-12.5	0.0687	-12.5	0	-12.5	-0.0473	-12.5	0	-12.5	-0.1192	-12.5	0
						-12.4	-0.2406	-12.4	0	-12.4	0.0947	-12.4	0	-12.4	-0.5593	-12.4	0	-12.4	0.0817	-12.4	0	-9.5	-0.0307	-9.5	0	-12.4	0.0878	-12.4	0	-12.4	-0.0889999	-12.4	0	-12.4	0.0599	-12.4	0	-12.4	-0.0472	-12.4	0	-12.4	-0.1203	-12.4	0
						-12.3	-0.2285	-12.3	0	-12.3	0.0993	-12.3	0	-12.3	-0.5632	-12.3	0	-12.3	0.0857	-12.3	0	-9.4	-0.0315	-9.4	0	-12.3	0.0806003	-12.3	0	-12.3	-0.0992997	-12.3	0	-12.3	0.0412	-12.3	0	-12.3	-0.0345	-12.3	0	-12.3	-0.1099	-12.3	0
						-12.2	-0.218	-12.2	0	-12.2	0.0881	-12.2	0	-12.2	-0.5758	-12.2	0	-12.2	0.0804	-12.2	0	-9.3	-0.0352	-9.3	0	-12.2	0.0739	-12.2	0	-12.2	-0.1004	-12.2	0	-12.2	0.0081	-12.2	0	-12.2	-0.0262	-12.2	0	-12.2	-0.1167	-12.2	0
						-12.1	-0.2021	-12.1	0	-12.1	0.0802	-12.1	0	-12.1	-0.5875	-12.1	0	-12.1	0.0794	-12.1	0	-9.2	-0.0345	-9.2	0	-12.1	0.0549004	-12.1	0	-12.1	-0.0898998	-12.1	0	-12.1	-0.0201	-12.1	0	-12.1	-0.012	-12.1	0	-12.1	-0.1137	-12.1	0
						-12	-0.1893	-12	0	-12	0.0797	-12	0	-12	-0.5944	-12	0	-12	0.0781	-12	0	-9.1	-0.033	-9.1	0	-12	0.0371003	-12	0	-12	-0.0831995	-12	0	-12	-0.0404	-12	0	-12	-0.0072	-12	0	-12	-0.1086	-12	0
						-11.9	-0.1808	-11.9	0	-11.9	0.0846	-11.9	0	-11.9	-0.5894	-11.9	0	-11.9	0.076	-11.9	0	-9	-0.0277	-9	0	-11.9	0.0291003	-11.9	0	-11.9	-0.0846994	-11.9	0	-11.9	-0.0601	-11.9	0	-11.9	-0.0066	-11.9	0	-11.9	-0.1118	-11.9	0
						-11.8	-0.1764	-11.8	0	-11.8	0.0928	-11.8	0	-11.8	-0.572	-11.8	0	-11.8	0.0604	-11.8	0	-8.9	-0.013	-8.9	0	-11.8	0.0126004	-11.8	0	-11.8	-0.0770995	-11.8	0	-11.8	-0.0748	-11.8	0	-11.8	-0.0147	-11.8	0	-11.8	-0.112	-11.8	0
						-11.7	-0.169	-11.7	0	-11.7	0.0994	-11.7	0	-11.7	-0.5718	-11.7	0	-11.7	0.0527	-11.7	0	-8.8	0.0067	-8.8	0	-11.7	0.0042	-11.7	0	-11.7	-0.0637	-11.7	0	-11.7	-0.0743	-11.7	0	-11.7	-0.017	-11.7	0	-11.7	-0.1113	-11.7	0
						-11.6	-0.1535	-11.6	0	-11.6	0.1043	-11.6	0	-11.6	-0.557	-11.6	0	-11.6	0.0497	-11.6	0	-8.7	0.013	-8.7	0	-11.6	-0.00179953	-11.6	0	-11.6	-0.0667995	-11.6	0	-11.6	-0.0781	-11.6	0	-11.6	-0.0184	-11.6	0	-11.6	-0.1008	-11.6	0
						-11.5	-0.1572	-11.5	0	-11.5	0.1084	-11.5	0	-11.5	-0.5413	-11.5	0	-11.5	0.044	-11.5	0	-8.6	0.0166	-8.6	0	-11.5	-0.00969964	-11.5	0	-11.5	-0.0688995	-11.5	0	-11.5	-0.0809	-11.5	0	-11.5	-0.023	-11.5	0	-11.5	-0.0893	-11.5	0
						-11.4	-0.1568	-11.4	0	-11.4	0.1195	-11.4	0	-11.4	-0.5218	-11.4	0	-11.4	0.0372	-11.4	0	-8.5	0.0184	-8.5	0	-11.4	-0.0234995	-11.4	0	-11.4	-0.0754995	-11.4	0	-11.4	-0.0662	-11.4	0	-11.4	-0.0318	-11.4	0	-11.4	-0.0776	-11.4	0
						-11.3	-0.1501	-11.3	0	-11.3	0.1228	-11.3	0	-11.3	-0.4889	-11.3	0	-11.3	0.015	-11.3	0	-8.4	0.0253	-8.4	0	-11.3	-0.0274996	-11.3	0	-11.3	-0.0772996	-11.3	0	-11.3	-0.0574	-11.3	0	-11.3	-0.017	-11.3	0	-11.3	-0.0698	-11.3	0
						-11.2	-0.1482	-11.2	0	-11.2	0.1333	-11.2	0	-11.2	-0.4633	-11.2	0	-11.2	0.0095	-11.2	0	-8.3	0.0133	-8.3	0	-11.2	-0.0316	-11.2	0	-11.2	-0.0759	-11.2	0	-11.2	-0.0493	-11.2	0	-11.2	-0.0275	-11.2	0	-11.2	-0.0607	-11.2	0
						-11.1	-0.1566	-11.1	0	-11.1	0.1407	-11.1	0	-11.1	-0.4437	-11.1	0	-11.1	0.0192	-11.1	0	-8.2	0.0067	-8.2	0	-11.1	-0.0351997	-11.1	0	-11.1	-0.0735998	-11.1	0	-11.1	-0.0538	-11.1	0	-11.1	-0.0332	-11.1	0	-11.1	-0.0567	-11.1	0
						-11	-0.1647	-11	0	-11	0.1533	-11	0	-11	-0.4352	-11	0	-11	0.032	-11	0	-8.1	0.0028	-8.1	0	-11	-0.0369997	-11	0	-11	-0.0662998	-11	0	-11	-0.0436	-11	0	-11	-0.0375	-11	0	-11	-0.0613	-11	0
						-10.9	-0.1742	-10.9	0	-10.9	0.1445	-10.9	0	-10.9	-0.4269	-10.9	0	-10.9	0.0432	-10.9	0	-8	0.002	-8	0	-10.9	-0.0329998	-10.9	0	-10.9	-0.0690997	-10.9	0	-10.9	-0.038	-10.9	0	-10.9	-0.0557	-10.9	0	-10.9	-0.0686	-10.9	0
						-10.8	-0.1734	-10.8	0	-10.8	0.1498	-10.8	0	-10.8	-0.4181	-10.8	0	-10.8	0.0465	-10.8	0	-7.9	0.000300001	-7.9	0	-10.8	-0.0376997	-10.8	0	-10.8	-0.0839996	-10.8	0	-10.8	-0.0221	-10.8	0	-10.8	-0.0723	-10.8	0	-10.8	-0.0692	-10.8	0
						-10.7	-0.1717	-10.7	0	-10.7	0.1483	-10.7	0	-10.7	-0.4167	-10.7	0	-10.7	0.0542	-10.7	0	-7.8	0.0011	-7.8	0	-10.7	-0.0375	-10.7	0	-10.7	-0.0918	-10.7	0	-10.7	-0.0273	-10.7	0	-10.7	-0.0809	-10.7	0	-10.7	-0.0696	-10.7	0
						-10.6	-0.17	-10.6	0	-10.6	0.1453	-10.6	0	-10.6	-0.4075	-10.6	0	-10.6	0.0562	-10.6	0	-7.7	0.0057	-7.7	0	-10.6	-0.0520997	-10.6	0	-10.6	-0.0836997	-10.6	0	-10.6	-0.0137	-10.6	0	-10.6	-0.0869	-10.6	0	-10.6	-0.0673	-10.6	0
						-10.5	-0.1748	-10.5	0	-10.5	0.1396	-10.5	0	-10.5	-0.3929	-10.5	0	-10.5	0.051	-10.5	0	-7.6	0.0051	-7.6	0	-10.5	-0.0543999	-10.5	0	-10.5	-0.0768998	-10.5	0	-10.5	-0.0032	-10.5	0	-10.5	-0.0897	-10.5	0	-10.5	-0.07	-10.5	0
						-10.4	-0.165	-10.4	0	-10.4	0.1359	-10.4	0	-10.4	-0.3706	-10.4	0	-10.4	0.0533	-10.4	0	-7.5	0.0077	-7.5	0	-10.4	-0.0601998	-10.4	0	-10.4	-0.0671997	-10.4	0	-10.4	0.0119	-10.4	0	-10.4	-0.0895	-10.4	0	-10.4	-0.0749	-10.4	0
						-10.3	-0.1618	-10.3	0	-10.3	0.1398	-10.3	0	-10.3	-0.3497	-10.3	0	-10.3	0.0624	-10.3	0	-7.4	0.0127	-7.4	0	-10.3	-0.0682998	-10.3	0	-10.3	-0.0615997	-10.3	0	-10.3	0.0305	-10.3	0	-10.3	-0.0845	-10.3	0	-10.3	-0.0849	-10.3	0
						-10.2	-0.1585	-10.2	0	-10.2	0.1397	-10.2	0	-10.2	-0.3259	-10.2	0	-10.2	0.0553	-10.2	0	-7.3	0.0157	-7.3	0	-10.2	-0.0794	-10.2	0	-10.2	-0.0615	-10.2	0	-10.2	0.0487	-10.2	0	-10.2	-0.0799	-10.2	0	-10.2	-0.0973	-10.2	0
						-10.1	-0.1592	-10.1	0	-10.1	0.13	-10.1	0	-10.1	-0.2966	-10.1	0	-10.1	0.0518	-10.1	0	-7.2	0.0145	-7.2	0	-10.1	-0.0885997	-10.1	0	-10.1	-0.0666996	-10.1	0	-10.1	0.0761	-10.1	0	-10.1	-0.0666	-10.1	0	-10.1	-0.1051	-10.1	0
						-10	-0.1548	-10	0	-10	0.1216	-10	0	-10	-0.2719	-10	0	-10	0.0607	-10	0	-7.1	0.0085	-7.1	0	-10	-0.0960997	-10	0	-10	-0.0662996	-10	0	-10	0.085	-10	0	-10	-0.066	-10	0	-10	-0.1041	-10	0
						-9.9	-0.152	-9.9	0	-9.9	0.118	-9.9	0	-9.9	-0.2502	-9.9	0	-9.9	0.058	-9.9	0	-7	0.0102	-7	0	-9.9	-0.0987998	-9.9	0	-9.9	-0.0621997	-9.9	0	-9.9	0.1112	-9.9	0	-9.9	-0.0738	-9.9	0	-9.9	-0.1108	-9.9	0
						-9.8	-0.1442	-9.8	0	-9.8	0.1134	-9.8	0	-9.8	-0.2317	-9.8	0	-9.8	0.0595	-9.8	0	-6.9	0.014	-6.9	0	-9.8	-0.1065	-9.8	0	-9.8	-0.0548997	-9.8	0	-9.8	0.1244	-9.8	0	-9.8	-0.0702	-9.8	0	-9.8	-0.1189	-9.8	0
						-9.7	-0.1438	-9.7	0	-9.7	0.112	-9.7	0	-9.7	-0.2203	-9.7	0	-9.7	0.0545	-9.7	0	-6.8	0.012	-6.8	0	-9.7	-0.1087	-9.7	0	-9.7	-0.0515	-9.7	0	-9.7	0.1373	-9.7	0	-9.7	-0.0751	-9.7	0	-9.7	-0.121	-9.7	0
						-9.6	-0.1441	-9.6	0	-9.6	0.1078	-9.6	0	-9.6	-0.2165	-9.6	0	-9.6	0.0587	-9.6	0	-6.7	0.0136	-6.7	0	-9.6	-0.1121	-9.6	0	-9.6	-0.0470997	-9.6	0	-9.6	0.1433	-9.6	0	-9.6	-0.0774	-9.6	0	-9.6	-0.1268	-9.6	0
						-9.5	-0.1318	-9.5	0	-9.5	0.1171	-9.5	0	-9.5	-0.2319	-9.5	0	-9.5	0.0722	-9.5	0	-6.6	0.0119	-6.6	0	-9.5	-0.1156	-9.5	0	-9.5	-0.0486997	-9.5	0	-9.5	0.136	-9.5	0	-9.5	-0.0832	-9.5	0	-9.5	-0.1282	-9.5	0
						-9.4	-0.1329	-9.4	0	-9.4	0.1275	-9.4	0	-9.4	-0.2469	-9.4	0	-9.4	0.0863	-9.4	0	-6.5	0.012	-6.5	0	-9.4	-0.1186	-9.4	0	-9.4	-0.0543996	-9.4	0	-9.4	0.1345	-9.4	0	-9.4	-0.0814	-9.4	0	-9.4	-0.1242	-9.4	0
						-9.3	-0.1327	-9.3	0	-9.3	0.1383	-9.3	0	-9.3	-0.2525	-9.3	0	-9.3	0.0933	-9.3	0	-6.4	0.0105	-6.4	0	-9.3	-0.1257	-9.3	0	-9.3	-0.0643999	-9.3	0	-9.3	0.1292	-9.3	0	-9.3	-0.0753	-9.3	0	-9.3	-0.1241	-9.3	0
						-9.2	-0.1418	-9.2	0	-9.2	0.1487	-9.2	0	-9.2	-0.2456	-9.2	0	-9.2	0.0915	-9.2	0	-6.3	0.0083	-6.3	0	-9.2	-0.135	-9.2	0	-9.2	-0.0597	-9.2	0	-9.2	0.1005	-9.2	0	-9.2	-0.0772	-9.2	0	-9.2	-0.1214	-9.2	0
						-9.1	-0.1443	-9.1	0	-9.1	0.1596	-9.1	0	-9.1	-0.2459	-9.1	0	-9.1	0.0924	-9.1	0	-6.2	0.0087	-6.2	0	-9.1	-0.1366	-9.1	0	-9.1	-0.0521002	-9.1	0	-9.1	0.0681	-9.1	0	-9.1	-0.0728	-9.1	0	-9.1	-0.1182	-9.1	0
						-9	-0.1427	-9	0	-9	0.1682	-9	0	-9	-0.2433	-9	0	-9	0.09	-9	0	-6.1	0.0044	-6.1	0	-9	-0.131	-9	0	-9	-0.0523001	-9	0	-9	0.0416	-9	0	-9	-0.0801	-9	0	-9	-0.1057	-9	0
						-8.9	-0.151	-8.9	0	-8.9	0.1594	-8.9	0	-8.9	-0.2422	-8.9	0	-8.9	0.0905	-8.9	0	-6	0.0031	-6	0	-8.9	-0.1217	-8.9	0	-8.9	-0.0458003	-8.9	0	-8.9	0.0275	-8.9	0	-8.9	-0.0767	-8.9	0	-8.9	-0.0952	-8.9	0
						-8.8	-0.1624	-8.8	0	-8.8	0.1535	-8.8	0	-8.8	-0.2443	-8.8	0	-8.8	0.1114	-8.8	0	-5.9	0.0059	-5.9	0	-8.8	-0.114	-8.8	0	-8.8	-0.0431002	-8.8	0	-8.8	0.0331	-8.8	0	-8.8	-0.0692	-8.8	0	-8.8	-0.0901	-8.8	0
						-8.7	-0.1629	-8.7	0	-8.7	0.1439	-8.7	0	-8.7	-0.2226	-8.7	0	-8.7	0.1143	-8.7	0	-5.8	0.0069	-5.8	0	-8.7	-0.1034	-8.7	0	-8.7	-0.0512	-8.7	0	-8.7	0.0391	-8.7	0	-8.7	-0.0676	-8.7	0	-8.7	-0.087	-8.7	0
						-8.6	-0.1698	-8.6	0	-8.6	0.1318	-8.6	0	-8.6	-0.2226	-8.6	0	-8.6	0.1148	-8.6	0	-5.7	0.0053	-5.7	0	-8.6	-0.0918001	-8.6	0	-8.6	-0.0383003	-8.6	0	-8.6	0.0604	-8.6	0	-8.6	-0.0631	-8.6	0	-8.6	-0.0807	-8.6	0
						-8.5	-0.1814	-8.5	0	-8.5	0.1343	-8.5	0	-8.5	-0.2236	-8.5	0	-8.5	0.0994	-8.5	0	-5.6	0.005	-5.6	0	-8.5	-0.0706003	-8.5	0	-8.5	-0.0334	-8.5	0	-8.5	0.0537	-8.5	0	-8.5	-0.067	-8.5	0	-8.5	-0.0705	-8.5	0
						-8.4	-0.178	-8.4	0	-8.4	0.1357	-8.4	0	-8.4	-0.2202	-8.4	0	-8.4	0.0946	-8.4	0	-5.5	0.0029	-5.5	0	-8.4	-0.0678002	-8.4	0	-8.4	-0.0255002	-8.4	0	-8.4	0.0477	-8.4	0	-8.4	-0.0732	-8.4	0	-8.4	-0.0638	-8.4	0
						-8.3	-0.1893	-8.3	0	-8.3	0.1341	-8.3	0	-8.3	-0.2105	-8.3	0	-8.3	0.0955	-8.3	0	-5.4	-0.0005	-5.4	0	-8.3	-0.0554003	-8.3	0	-8.3	-0.0246	-8.3	0	-8.3	0.0522	-8.3	0	-8.3	-0.0667	-8.3	0	-8.3	-0.058	-8.3	0
						-8.2	-0.1758	-8.2	0	-8.2	0.1353	-8.2	0	-8.2	-0.2064	-8.2	0	-8.2	0.1036	-8.2	0	-5.3	-0.0017	-5.3	0	-8.2	-0.049	-8.2	0	-8.2	-0.0249	-8.2	0	-8.2	0.0641	-8.2	0	-8.2	-0.0705	-8.2	0	-8.2	-0.0551	-8.2	0
						-8.1	-0.1734	-8.1	0	-8.1	0.1321	-8.1	0	-8.1	-0.2028	-8.1	0	-8.1	0.1039	-8.1	0	-5.2	0.0019	-5.2	0	-8.1	-0.0378002	-8.1	0	-8.1	-0.0279	-8.1	0	-8.1	0.0579	-8.1	0	-8.1	-0.0707	-8.1	0	-8.1	-0.0514	-8.1	0
						-8	-0.1698	-8	0	-8	0.1274	-8	0	-8	-0.1856	-8	0	-8	0.1027	-8	0	-5.1	0.0045	-5.1	0	-8	-0.0291001	-8	0	-8	-0.0306999	-8	0	-8	0.0596	-8	0	-8	-0.0704	-8	0	-8	-0.0539	-8	0
						-7.9	-0.1572	-7.9	0	-7.9	0.1185	-7.9	0	-7.9	-0.1776	-7.9	0	-7.9	0.0867	-7.9	0	-5	-0.0004	-5	0	-7.9	-0.0284	-7.9	0	-7.9	-0.0256	-7.9	0	-7.9	0.061	-7.9	0	-7.9	-0.0698	-7.9	0	-7.9	-0.05	-7.9	0
						-7.8	-0.1394	-7.8	0	-7.8	0.1129	-7.8	0	-7.8	-0.1716	-7.8	0	-7.8	0.0787	-7.8	0	-4.9	0.0045	-4.9	0	-7.8	-0.0269003	-7.8	0	-7.8	-0.0315	-7.8	0	-7.8	0.0755	-7.8	0	-7.8	-0.0685	-7.8	0	-7.8	-0.0506	-7.8	0
						-7.7	-0.1213	-7.7	0	-7.7	0.1064	-7.7	0	-7.7	-0.1602	-7.7	0	-7.7	0.0753	-7.7	0	-4.8	0.0077	-4.8	0	-7.7	-0.0291	-7.7	0	-7.7	-0.0285	-7.7	0	-7.7	0.0815	-7.7	0	-7.7	-0.0648	-7.7	0	-7.7	-0.0463	-7.7	0
						-7.6	-0.1079	-7.6	0	-7.6	0.1019	-7.6	0	-7.6	-0.1568	-7.6	0	-7.6	0.0713	-7.6	0	-4.7	0.0068	-4.7	0	-7.6	-0.0256003	-7.6	0	-7.6	-0.0202003	-7.6	0	-7.6	0.0899	-7.6	0	-7.6	-0.0612	-7.6	0	-7.6	-0.0458	-7.6	0
						-7.5	-0.0973	-7.5	0	-7.5	0.1	-7.5	0	-7.5	-0.1563	-7.5	0	-7.5	0.0722	-7.5	0	-4.6	0.0059	-4.6	0	-7.5	-0.022	-7.5	0	-7.5	-0.0212	-7.5	0	-7.5	0.0906	-7.5	0	-7.5	-0.0499	-7.5	0	-7.5	-0.0476	-7.5	0
						-7.4	-0.0903	-7.4	0	-7.4	0.099	-7.4	0	-7.4	-0.1512	-7.4	0	-7.4	0.0704	-7.4	0	-4.5	0.0086	-4.5	0	-7.4	-0.0181	-7.4	0	-7.4	-0.0154	-7.4	0	-7.4	0.0996	-7.4	0	-7.4	-0.0498	-7.4	0	-7.4	-0.0432	-7.4	0
						-7.3	-0.0855	-7.3	0	-7.3	0.0954	-7.3	0	-7.3	-0.1438	-7.3	0	-7.3	0.0643	-7.3	0	-4.4	0.0086	-4.4	0	-7.3	-0.0136002	-7.3	0	-7.3	-0.0103001	-7.3	0	-7.3	0.0992	-7.3	0	-7.3	-0.0462	-7.3	0	-7.3	-0.0389	-7.3	0
						-7.2	-0.0831	-7.2	0	-7.2	0.0902	-7.2	0	-7.2	-0.1396	-7.2	0	-7.2	0.0635	-7.2	0	-4.3	0.0145	-4.3	0	-7.2	-0.0092	-7.2	0	-7.2	-0.0083	-7.2	0	-7.2	0.095	-7.2	0	-7.2	-0.0464	-7.2	0	-7.2	-0.0415	-7.2	0
						-7.1	-0.0796	-7.1	0	-7.1	0.0825	-7.1	0	-7.1	-0.1341	-7.1	0	-7.1	0.0581	-7.1	0	-4.2	0.0145	-4.2	0	-7.1	-0.00680009	-7.1	0	-7.1	-0.00560009	-7.1	0	-7.1	0.091	-7.1	0	-7.1	-0.0465	-7.1	0	-7.1	-0.046	-7.1	0
						-7	-0.077	-7	0	-7	0.0787	-7	0	-7	-0.134	-7	0	-7	0.0576	-7	0	-4.1	0.0199	-4.1	0	-7	-0.0016	-7	0	-7	-0.0087	-7	0	-7	0.0869	-7	0	-7	-0.0432	-7	0	-7	-0.0435	-7	0
						-6.9	-0.0731	-6.9	0	-6.9	0.0719	-6.9	0	-6.9	-0.1253	-6.9	0	-6.9	0.0542	-6.9	0	-4	0.0204	-4	0	-6.9	-0.0018	-6.9	0	-6.9	-0.0035	-6.9	0	-6.9	0.0755	-6.9	0	-6.9	-0.0437	-6.9	0	-6.9	-0.0417	-6.9	0
						-6.8	-0.0712	-6.8	0	-6.8	0.0667	-6.8	0	-6.8	-0.1204	-6.8	0	-6.8	0.0575	-6.8	0	-3.9	0.0249	-3.9	0	-6.8	-0.000200133	-6.8	0	-6.8	-0.00430001	-6.8	0	-6.8	0.0738	-6.8	0	-6.8	-0.0349	-6.8	0	-6.8	-0.0404	-6.8	0
						-6.7	-0.0763	-6.7	0	-6.7	0.0668	-6.7	0	-6.7	-0.1144	-6.7	0	-6.7	0.0594	-6.7	0	-3.8	0.0244	-3.8	0	-6.7	0.0079	-6.7	0	-6.7	-0.0036	-6.7	0	-6.7	0.0699	-6.7	0	-6.7	-0.0335	-6.7	0	-6.7	-0.0354	-6.7	0
						-6.6	-0.0761	-6.6	0	-6.6	0.0624	-6.6	0	-6.6	-0.109	-6.6	0	-6.6	0.0543	-6.6	0	-3.7	0.0232	-3.7	0	-6.6	0.00809994	-6.6	0	-6.6	-0.00549998	-6.6	0	-6.6	0.062	-6.6	0	-6.6	-0.0374	-6.6	0	-6.6	-0.0361	-6.6	0
						-6.5	-0.0784	-6.5	0	-6.5	0.0553	-6.5	0	-6.5	-0.0998	-6.5	0	-6.5	0.0562	-6.5	0	-3.6	0.0232	-3.6	0	-6.5	0.0063	-6.5	0	-6.5	-0.0063	-6.5	0	-6.5	0.0512	-6.5	0	-6.5	-0.0392	-6.5	0	-6.5	-0.0357	-6.5	0
						-6.4	-0.0768	-6.4	0	-6.4	0.0486	-6.4	0	-6.4	-0.0959	-6.4	0	-6.4	0.0542	-6.4	0	-3.5	0.0311	-3.5	0	-6.4	0.0107	-6.4	0	-6.4	-0.0071	-6.4	0	-6.4	0.0448	-6.4	0	-6.4	-0.0344	-6.4	0	-6.4	-0.0348	-6.4	0
						-6.3	-0.0809	-6.3	0	-6.3	0.0358	-6.3	0	-6.3	-0.0889	-6.3	0	-6.3	0.0517	-6.3	0	-3.4	0.0232	-3.4	0	-6.3	0.00589998	-6.3	0	-6.3	-0.00499999	-6.3	0	-6.3	0.0426	-6.3	0	-6.3	-0.0289	-6.3	0	-6.3	-0.0289	-6.3	0
						-6.2	-0.0793	-6.2	0	-6.2	0.0349	-6.2	0	-6.2	-0.0822	-6.2	0	-6.2	0.0489	-6.2	0	-3.3	0.0253	-3.3	0	-6.2	0.0074	-6.2	0	-6.2	-0.0055	-6.2	0	-6.2	0.0352	-6.2	0	-6.2	-0.0272	-6.2	0	-6.2	-0.0278	-6.2	0
						-6.1	-0.0695	-6.1	0	-6.1	0.0301	-6.1	0	-6.1	-0.0736	-6.1	0	-6.1	0.0522	-6.1	0	-3.2	0.0281	-3.2	0	-6.1	0.0067999	-6.1	0	-6.1	-0.00400008	-6.1	0	-6.1	0.0285	-6.1	0	-6.1	-0.0269	-6.1	0	-6.1	-0.0244	-6.1	0
						-6	-0.0651	-6	0	-6	0.0312	-6	0	-6	-0.0643	-6	0	-6	0.0462	-6	0	-3.1	0.0253	-3.1	0	-6	0.0056	-6	0	-6	-0.004	-6	0	-6	0.019	-6	0	-6	-0.0275	-6	0	-6	-0.0205	-6	0
						-5.9	-0.0613	-5.9	0	-5.9	0.0251	-5.9	0	-5.9	-0.0517	-5.9	0	-5.9	0.0385	-5.9	0	-3	0.0217	-3	0	-5.9	0.0056	-5.9	0	-5.9	-0.0024	-5.9	0	-5.9	0.0193	-5.9	0	-5.9	-0.0264	-5.9	0	-5.9	-0.0205	-5.9	0
						-5.8	-0.0582	-5.8	0	-5.8	0.0264	-5.8	0	-5.8	-0.0454	-5.8	0	-5.8	0.0367	-5.8	0	-2.9	0.0366	-2.9	0	-5.8	0.00579997	-5.8	0	-5.8	-0.00240002	-5.8	0	-5.8	0.0186	-5.8	0	-5.8	-0.0254	-5.8	0	-5.8	-0.0177	-5.8	0
						-5.7	-0.0591	-5.7	0	-5.7	0.0158	-5.7	0	-5.7	-0.0394	-5.7	0	-5.7	0.0351	-5.7	0	-2.8	0.0444	-2.8	0	-5.7	0.0088	-5.7	0	-5.7	-0.0038	-5.7	0	-5.7	0.0146	-5.7	0	-5.7	-0.0214	-5.7	0	-5.7	-0.0127	-5.7	0
						-5.6	-0.0486	-5.6	0	-5.6	0.0104	-5.6	0	-5.6	-0.0348	-5.6	0	-5.6	0.0317	-5.6	0	-2.7	0.0465	-2.7	0	-5.6	0.00420005	-5.6	0	-5.6	0.000199844	-5.6	0	-5.6	0.0131	-5.6	0	-5.6	-0.0173	-5.6	0	-5.6	-0.0121	-5.6	0
						-5.5	-0.0411	-5.5	0	-5.5	0.0108	-5.5	0	-5.5	-0.0279	-5.5	0	-5.5	0.0234	-5.5	0	-2.6	0.0471	-2.6	0	-5.5	0.0049	-5.5	0	-5.5	0.0018	-5.5	0	-5.5	0.0096	-5.5	0	-5.5	-0.0152	-5.5	0	-5.5	-0.0135	-5.5	0
						-5.4	-0.0368	-5.4	0	-5.4	0.0117	-5.4	0	-5.4	-0.0206	-5.4	0	-5.4	0.021	-5.4	0	-2.5	0.051	-2.5	0	-5.4	0.0031	-5.4	0	-5.4	0.0027	-5.4	0	-5.4	0.0079	-5.4	0	-5.4	-0.0167	-5.4	0	-5.4	-0.0105	-5.4	0
						-5.3	-0.0322	-5.3	0	-5.3	0.0124	-5.3	0	-5.3	-0.015	-5.3	0	-5.3	0.0162	-5.3	0	-2.4	0.0515	-2.4	0	-5.3	-0.00259992	-5.3	0	-5.3	0.0037999	-5.3	0	-5.3	0.0069	-5.3	0	-5.3	-0.0112	-5.3	0	-5.3	-0.0053	-5.3	0
						-5.2	-0.0239	-5.2	0	-5.2	0.0103	-5.2	0	-5.2	-0.0126	-5.2	0	-5.2	0.0078	-5.2	0	-2.3	0.0557	-2.3	0	-5.2	-0.0065	-5.2	0	-5.2	0.0057	-5.2	0	-5.2	0.0052	-5.2	0	-5.2	-0.01	-5.2	0	-5.2	-0.0062	-5.2	0
						-5.1	-0.012	-5.1	0	-5.1	0.0038	-5.1	0	-5.1	-0.0059	-5.1	0	-5.1	0.0042	-5.1	0	-2.2	0.0518	-2.2	0	-5.1	-0.00150016	-5.1	0	-5.1	0.00260006	-5.1	0	-5.1	0.000199996	-5.1	0	-5.1	-0.012	-5.1	0	-5.1	-0.0108	-5.1	0
						-5	-0.0003	-5	0	-5	0	-5	0	-5	0	-5	0	-5	0	-5	0	-2.1	0.0508	-2.1	0	-5	0.0007	-5	0	-5	0.0007	-5	0	-5	-0.0006	-5	0	-5	-0.0133	-5	0	-5	-0.0017	-5	0
						-4.9	0.0108	-4.9	0	-4.9	-0.0073	-4.9	0	-4.9	0.0048	-4.9	0	-4.9	-0.0049	-4.9	0	-2	0.0568	-2	0	-4.9	-0.0033	-4.9	0	-4.9	-0.0041	-4.9	0	-4.9	0.0041	-4.9	0	-4.9	-0.0135	-4.9	0	-4.9	0.0054	-4.9	0
						-4.8	0.0222	-4.8	0	-4.8	-0.0158	-4.8	0	-4.8	0.0108	-4.8	0	-4.8	-0.0099	-4.8	0	-1.9	0.0566	-1.9	0	-4.8	-0.00739997	-4.8	0	-4.8	-0.00380006	-4.8	0	-4.8	0.008	-4.8	0	-4.8	-0.0151	-4.8	0	-4.8	0.0102	-4.8	0
						-4.7	0.0301	-4.7	0	-4.7	-0.0185	-4.7	0	-4.7	0.0121	-4.7	0	-4.7	-0.0125	-4.7	0	-1.8	0.0558	-1.8	0	-4.7	-0.0088	-4.7	0	-4.7	-0.0058	-4.7	0	-4.7	0.0102	-4.7	0	-4.7	-0.01	-4.7	0	-4.7	0.0113	-4.7	0
						-4.6	0.0322	-4.6	0	-4.6	-0.0285	-4.6	0	-4.6	0.0207	-4.6	0	-4.6	-0.0145	-4.6	0	-1.7	0.0667	-1.7	0	-4.6	-0.0142	-4.6	0	-4.6	-0.00730005	-4.6	0	-4.6	0.0061	-4.6	0	-4.6	-0.0068	-4.6	0	-4.6	0.011	-4.6	0
						-4.5	0.0385	-4.5	0	-4.5	-0.0348	-4.5	0	-4.5	0.0286	-4.5	0	-4.5	-0.0149	-4.5	0	-1.6	0.0659	-1.6	0	-4.5	-0.0217	-4.5	0	-4.5	-0.0099	-4.5	0	-4.5	0.0048	-4.5	0	-4.5	-0.0044	-4.5	0	-4.5	0.0122	-4.5	0
						-4.4	0.0404	-4.4	0	-4.4	-0.0415	-4.4	0	-4.4	0.0308	-4.4	0	-4.4	-0.024	-4.4	0	-1.5	0.072	-1.5	0	-4.4	-0.0271	-4.4	0	-4.4	-0.0111	-4.4	0	-4.4	0.0093	-4.4	0	-4.4	-0.0065	-4.4	0	-4.4	0.0156	-4.4	0
						-4.3	0.0525	-4.3	0	-4.3	-0.0525	-4.3	0	-4.3	0.0344	-4.3	0	-4.3	-0.0349	-4.3	0	-1.4	0.07	-1.4	0	-4.3	-0.0251002	-4.3	0	-4.3	-0.0066001	-4.3	0	-4.3	0.0067	-4.3	0	-4.3	-0.0021	-4.3	0	-4.3	0.0165	-4.3	0
						-4.2	0.0627	-4.2	0	-4.2	-0.0596	-4.2	0	-4.2	0.0353	-4.2	0	-4.2	-0.0399	-4.2	0	-1.3	0.072	-1.3	0	-4.2	-0.0254	-4.2	0	-4.2	-0.0057	-4.2	0	-4.2	0.0081	-4.2	0	-4.2	0.0038	-4.2	0	-4.2	0.0243	-4.2	0
						-4.1	0.0775	-4.1	0	-4.1	-0.0654	-4.1	0	-4.1	0.0447	-4.1	0	-4.1	-0.0392	-4.1	0	-1.2	0.0753	-1.2	0	-4.1	-0.0224002	-4.1	0	-4.1	-0.0086	-4.1	0	-4.1	0.0091	-4.1	0	-4.1	0.0073	-4.1	0	-4.1	0.0267	-4.1	0
						-4	0.0863	-4	0	-4	-0.0699	-4	0	-4	0.0517	-4	0	-4	-0.0472	-4	0	-1.1	0.0754	-1.1	0	-4	-0.02	-4	0	-4	-0.009	-4	0	-4	0.0063	-4	0	-4	0.0066	-4	0	-4	0.0297	-4	0
						-3.9	0.098	-3.9	0	-3.9	-0.0766	-3.9	0	-3.9	0.0552	-3.9	0	-3.9	-0.0492	-3.9	0	-1	0.0754	-1	0	-3.9	-0.0296	-3.9	0	-3.9	-0.0063	-3.9	0	-3.9	0.0032	-3.9	0	-3.9	0.0096	-3.9	0	-3.9	0.0332	-3.9	0
						-3.8	0.1081	-3.8	0	-3.8	-0.0843	-3.8	0	-3.8	0.0584	-3.8	0	-3.8	-0.0518	-3.8	0	-0.9	0.0753	-0.9	0	-3.8	-0.0317	-3.8	0	-3.8	-0.00470007	-3.8	0	-3.8	0.0021	-3.8	0	-3.8	0.013	-3.8	0	-3.8	0.0383	-3.8	0
						-3.7	0.1199	-3.7	0	-3.7	-0.0923	-3.7	0	-3.7	0.0639	-3.7	0	-3.7	-0.0501	-3.7	0	-0.8	0.072	-0.8	0	-3.7	-0.0362	-3.7	0	-3.7	-0.003	-3.7	0	-3.7	-0.0016	-3.7	0	-3.7	0.0213	-3.7	0	-3.7	0.0378	-3.7	0
						-3.6	0.1284	-3.6	0	-3.6	-0.0974	-3.6	0	-3.6	0.0576	-3.6	0	-3.6	-0.0496	-3.6	0	-0.7		-0.7	0	-3.6	-0.0333	-3.6	0	-3.6	-0.00779971	-3.6	0	-3.6	0.0066	-3.6	0	-3.6	0.0252	-3.6	0	-3.6	0.0392	-3.6	0
						-3.5	0.1325	-3.5	0	-3.5	-0.1045	-3.5	0	-3.5	0.061	-3.5	0	-3.5	-0.0521	-3.5	0	-0.6		-0.6	0	-3.5	-0.0392	-3.5	0	-3.5	-0.0056	-3.5	0	-3.5	0.0127	-3.5	0	-3.5	0.0269	-3.5	0	-3.5	0.0459	-3.5	0
						-3.4	0.1393	-3.4	0	-3.4	-0.1203	-3.4	0	-3.4	0.068	-3.4	0	-3.4	-0.0537	-3.4	0	-0.5		-0.5	0	-3.4	-0.0409	-3.4	0	-3.4	-0.0113	-3.4	0	-3.4	0.0145	-3.4	0	-3.4	0.0284	-3.4	0	-3.4	0.0458	-3.4	0
						-3.3	0.1535	-3.3	0	-3.3	-0.1282	-3.3	0	-3.3	0.069	-3.3	0	-3.3	-0.0559	-3.3	0	-0.4		-0.4	0	-3.3	-0.0483	-3.3	0	-3.3	-0.0125001	-3.3	0	-3.3	0.0156	-3.3	0	-3.3	0.0288	-3.3	0	-3.3	0.0444	-3.3	0
						-3.2	0.1623	-3.2	0	-3.2	-0.1354	-3.2	0	-3.2	0.0689	-3.2	0	-3.2	-0.0624	-3.2	0	-0.3		-0.3	0	-3.2	-0.0477	-3.2	0	-3.2	-0.0102	-3.2	0	-3.2	0.019	-3.2	0	-3.2	0.0341	-3.2	0	-3.2	0.0495	-3.2	0
						-3.1	0.1782	-3.1	0	-3.1	-0.1408	-3.1	0	-3.1	0.0662	-3.1	0	-3.1	-0.075	-3.1	0	-0.2		-0.2	0	-3.1	-0.0501001	-3.1	0	-3.1	-0.0106001	-3.1	0	-3.1	0.0161	-3.1	0	-3.1	0.0437	-3.1	0	-3.1	0.0431	-3.1	0
						-3	0.188	-3	0	-3	-0.1366	-3	0	-3	0.074	-3	0	-3	-0.0853	-3	0	-0.1		-0.1	0	-3	-0.0474	-3	0	-3	0.0041	-3	0	-3	0.0226	-3	0	-3	0.0433	-3	0	-3	0.0421	-3	0
						-2.9	0.1928	-2.9	0	-2.9	-0.1433	-2.9	0	-2.9	0.0759	-2.9	0	-2.9	-0.0844	-2.9	0	0		0	0	-2.9	-0.0569	-2.9	0	-2.9	0.0018	-2.9	0	-2.9	0.0362	-2.9	0	-2.9	0.0491	-2.9	0	-2.9	0.0455	-2.9	0
						-2.8	0.1931	-2.8	0	-2.8	-0.1499	-2.8	0	-2.8	0.0747	-2.8	0	-2.8	-0.088	-2.8	0	0.1		0.1	0	-2.8	-0.0609999	-2.8	0	-2.8	0.00280004	-2.8	0	-2.8	0.0435	-2.8	0	-2.8	0.0539	-2.8	0	-2.8	0.0456	-2.8	0
						-2.7	0.199	-2.7	0	-2.7	-0.1589	-2.7	0	-2.7	0.0801	-2.7	0	-2.7	-0.091	-2.7	0	0.2		0.2	0.00945	-2.7	-0.0628	-2.7	0	-2.7	0.0082	-2.7	0	-2.7	0.0435	-2.7	0	-2.7	0.0579	-2.7	0	-2.7	0.0391	-2.7	0
						-2.6	0.208	-2.6	0	-2.6	-0.1729	-2.6	0	-2.6	0.0877	-2.6	0	-2.6	-0.0947	-2.6	0	0.3		0.3	0.0189	-2.6	-0.0679	-2.6	0	-2.6	0.00040008	-2.6	0	-2.6	0.0395	-2.6	0	-2.6	0.0585	-2.6	0	-2.6	0.0428	-2.6	0
						-2.5	0.2216	-2.5	0	-2.5	-0.1767	-2.5	0	-2.5	0.0892	-2.5	0	-2.5	-0.097	-2.5	0	0.4		0.4	0.02833	-2.5	-0.0656	-2.5	0	-2.5	-0.0009	-2.5	0	-2.5	0.0311	-2.5	0	-2.5	0.0535	-2.5	0	-2.5	0.0364	-2.5	0
						-2.4	0.2331	-2.4	0	-2.4	-0.1822	-2.4	0	-2.4	0.1009	-2.4	0	-2.4	-0.1004	-2.4	0	0.5		0.5	0.03775	-2.4	-0.0616	-2.4	0	-2.4	-0.0048	-2.4	0	-2.4	0.0273	-2.4	0	-2.4	0.0527	-2.4	0	-2.4	0.038	-2.4	0
						-2.3	0.245	-2.3	0	-2.3	-0.1764	-2.3	0	-2.3	0.1073	-2.3	0	-2.3	-0.1054	-2.3	0	0.6		0.6	0.04716	-2.3	-0.0646001	-2.3	0	-2.3	-0.00689995	-2.3	0	-2.3	0.0334	-2.3	0	-2.3	0.0644	-2.3	0	-2.3	0.0402	-2.3	0
						-2.2	0.2609	-2.2	0	-2.2	-0.1825	-2.2	0	-2.2	0.1125	-2.2	0	-2.2	-0.1016	-2.2	0	0.7		0.7	0.05657	-2.2	-0.0646	-2.2	0	-2.2	-0.0057	-2.2	0	-2.2	0.0379	-2.2	0	-2.2	0.0689	-2.2	0	-2.2	0.0468	-2.2	0
						-2.1	0.2675	-2.1	0	-2.1	-0.1939	-2.1	0	-2.1	0.1134	-2.1	0	-2.1	-0.1085	-2.1	0	0.8		0.8	0.06596	-2.1	-0.0731997	-2.1	0	-2.1	-0.00360016	-2.1	0	-2.1	0.0428	-2.1	0	-2.1	0.0668	-2.1	0	-2.1	0.0518	-2.1	0
						-2	0.2858	-2	0	-2	-0.1911	-2	0	-2	0.1168	-2	0	-2	-0.1017	-2	0	0.9		0.9	0.07534	-2	-0.0741	-2	0	-2	0.0032	-2	0	-2	0.0458	-2	0	-2	0.0747	-2	0	-2	0.0616	-2	0
						-1.9	0.3006	-1.9	0	-1.9	-0.189	-1.9	0	-1.9	0.1187	-1.9	0	-1.9	-0.1123	-1.9	0	1		1	0.08472	-1.9	-0.0839	-1.9	0	-1.9	0.011	-1.9	0	-1.9	0.052	-1.9	0	-1.9	0.0767	-1.9	0	-1.9	0.0572	-1.9	0
						-1.8	0.3198	-1.8	0	-1.8	-0.199	-1.8	0	-1.8	0.1226	-1.8	0	-1.8	-0.1355	-1.8	0	1.1		1.1	0.09408	-1.8	-0.0817999	-1.8	0	-1.8	0.000800057	-1.8	0	-1.8	0.0575	-1.8	0	-1.8	0.0797	-1.8	0	-1.8	0.0502	-1.8	0
						-1.7	0.3332	-1.7	0	-1.7	-0.2142	-1.7	0	-1.7	0.1229	-1.7	0	-1.7	-0.1336	-1.7	0	1.2		1.2	0.10343	-1.7	-0.0781	-1.7	0	-1.7	-0.0037	-1.7	0	-1.7	0.0711	-1.7	0	-1.7	0.0882	-1.7	0	-1.7	0.0618	-1.7	0
						-1.6	0.353	-1.6	0	-1.6	-0.224	-1.6	0	-1.6	0.1234	-1.6	0	-1.6	-0.1399	-1.6	0	1.3		1.3	0.11278	-1.6	-0.0867999	-1.6	0	-1.6	-0.00889998	-1.6	0	-1.6	0.0868	-1.6	0	-1.6	0.099	-1.6	0	-1.6	0.0635	-1.6	0
						-1.5	0.3588	-1.5	0	-1.5	-0.2508	-1.5	0	-1.5	0.1177	-1.5	0	-1.5	-0.1341	-1.5	0	1.4		1.4	0.12211	-1.5	-0.0894	-1.5	0	-1.5	-0.0106	-1.5	0	-1.5	0.0938	-1.5	0	-1.5	0.0907	-1.5	0	-1.5	0.0645	-1.5	0
						-1.4	0.3796	-1.4	0	-1.4	-0.2627	-1.4	0	-1.4	0.1211	-1.4	0	-1.4	-0.1405	-1.4	0	1.5		1.5	0.13144	-1.4	-0.1008	-1.4	0	-1.4	-0.0089	-1.4	0	-1.4	0.1063	-1.4	0	-1.4	0.0875	-1.4	0	-1.4	0.0595	-1.4	0
						-1.3	0.3796	-1.3	0	-1.3	-0.2631	-1.3	0	-1.3	0.1287	-1.3	0	-1.3	-0.1341	-1.3	0	1.6		1.6	0.14075	-1.3	-0.1008	-1.3	0	-1.3	-0.00560005	-1.3	0	-1.3	0.1063	-1.3	0	-1.3	0.0875	-1.3	0	-1.3	0.0634	-1.3	0
						-1.2	0.3717	-1.2	0	-1.2	-0.2738	-1.2	0	-1.2	0.1378	-1.2	0	-1.2	-0.1341	-1.2	0	1.7		1.7	0.15006	-1.2	-0.1037	-1.2	0	-1.2	0.0004	-1.2	0	-1.2	0.0938	-1.2	0	-1.2	0.0898	-1.2	0	-1.2	0.0645	-1.2	0
						-1.1	0.3677	-1.1	0	-1.1	-0.2875	-1.1	0	-1.1	0.1427	-1.1	0	-1.1	-0.1205	-1.1	0	1.8	1.0047	1.8	0.15935	-1.1	-0.1037	-1.1	0	-1.1	0.00880001	-1.1	0	-1.1	0.0863	-1.1	0	-1.1	0.0907	-1.1	0	-1.1	0.066	-1.1	0
						-1	0.3588	-1	0	-1	-0.3209	-1	0	-1	0.1666	-1	0	-1	-0.0665	-1	0	1.9	1.0164	1.9	0.16864	-1	-0.1037	-1	0	-1	0.0305	-1	0	-1	0.0619	-1	0	-1	0.0917	-1	0	-1	0.066	-1	0
						-0.9	0.3374	-0.9	0	-0.9	-0.2875	-0.9	0	-0.9	0.1797	-0.9	0	-0.9	-0.04	-0.9	0	2	1.0812	2	0.17791	-0.900002	-0.1034	-0.900002	0	-0.900002	0.0312	-0.900002	0	-0.9	0.0614	-0.9	0	-0.9	0.0907	-0.9	0	-0.9	0.0647	-0.9	0
						-0.8	0.3323	-0.8	0	-0.8	-0.2738	-0.8	0	-0.8	0.1913	-0.8	0	-0.8	-0.0234	-0.8	0	2.1	1.1474	2.1	0.18718	-0.800003	-0.1008	-0.800003	0	-0.800003	0.0814	-0.800003	0	-0.8	0.0614	-0.8	0	-0.8	0.0907	-0.8	0	-0.8	0.0647	-0.8	0
						-0.7		-0.7	0	-0.7		-0.7	0	-0.7		-0.7	0	-0.7		-0.7	0	2.2	1.1557	2.2	0.19643	-0.700001		-0.700001	0	-0.700001		-0.700001	0	-0.7		-0.7	0	-0.7		-0.7	0	-0.7		-0.7	0
						-0.6		-0.6	0	-0.6		-0.6	0	-0.6		-0.6	0	-0.6		-0.6	0	2.3	1.2455	2.3	0.20568	-0.600002		-0.600002	0	-0.600002		-0.600002	0	-0.6		-0.6	0	-0.6		-0.6	0	-0.6		-0.6	0
						-0.5		-0.5	0	-0.5		-0.5	0	-0.5		-0.5	0	-0.5		-0.5	0	2.4	1.3288	2.4	0.21491	-0.5		-0.5	0	-0.5		-0.5	0	-0.5		-0.5	0	-0.5		-0.5	0	-0.5		-0.5	0
						-0.4		-0.4	0	-0.4		-0.4	0	-0.4		-0.4	0	-0.4		-0.4	0	2.5	1.3865	2.5	0.22414	-0.400002		-0.400002	0	-0.400002		-0.400002	0	-0.4		-0.4	0	-0.4		-0.4	0	-0.4		-0.4	0
						-0.3		-0.3	0	-0.3		-0.3	0	-0.3		-0.3	0	-0.3		-0.3	0	2.6	1.4283	2.6	0.23336	-0.300003		-0.300003	0	-0.300003		-0.300003	0	-0.3		-0.3	0	-0.3		-0.3	0	-0.3		-0.3	0
						-0.2		-0.2	0	-0.2		-0.2	0	-0.2		-0.2	0	-0.2		-0.2	0	2.7	1.493	2.7	0.24256	-0.200001		-0.200001	0	-0.200001		-0.200001	0	-0.2		-0.2	0	-0.2		-0.2	0	-0.2		-0.2	0
						-0.1		-0.1	0	-0.1		-0.1	0	-0.1		-0.1	0	-0.1		-0.1	0	2.8	1.5279	2.8	0.25176	-0.100002		-0.100002	0	-0.100002		-0.100002	0	-0.1		-0.1	0	-0.1		-0.1	0	-0.1		-0.1	0
						0		0	0	0		0	0	0		0	0	0		0	0	2.9	1.5298	2.9	0.26095	0		0	0	0		0	0	0		0	0	0		0	0	0		0	0
						0.1		0.1	0	0.1		0.1	0	0.1		0.1	0	0.1		0.1	0	3	1.5625	3	0.27013	0.0999985		0.0999985	0	0.0999985		0.0999985	0	0.1		0.1	0	0.1		0.1	0	0.1		0.1	0
						0.2		0.2	0.16624	0.2		0.2	0.1099	0.2		0.2	0.13217	0.2		0.2	0.03286	3.1	1.5862	3.1	0.27929	0.199997		0.199997	1.04948	0.199997		0.199997	0.0171759	0.2		0.2	0.0361	0.2		0.2	0.03892	0.2		0.2	0.06115
						0.3		0.3	0.33122	0.3		0.3	0.21915	0.3		0.3	0.2642	0.3		0.3	0.06567	3.2	1.5993	3.2	0.28845	0.299999		0.299999	2.08432	0.299999		0.299999	0.0343381	0.3		0.3	0.07206	0.3		0.3	0.07781	0.3		0.3	0.12226
						0.4		0.4	0.49493	0.4		0.4	0.32777	0.4		0.4	0.39608	0.4		0.4	0.09844	3.3	1.6164	3.3	0.2976	0.399998		0.399998	3.10464	0.399998		0.399998	0.0514853	0.4		0.4	0.10787	0.4		0.4	0.11667	0.4		0.4	0.18332
						0.5		0.5	0.65739	0.5		0.5	0.43577	0.5		0.5	0.52782	0.5		0.5	0.13117	3.4	1.6406	3.4	0.30674	0.5		0.5	4.11073	0.5		0.5	0.0686189	0.5		0.5	0.14354	0.5		0.5	0.1555	0.5		0.5	0.24433
						0.6		0.6	0.81861	0.6		0.6	0.54312	0.6		0.6	0.65941	0.6		0.6	0.16385	3.5	1.6954	3.5	0.31587	0.599998		0.599998	5.10271	0.599998		0.599998	0.0857376	0.6		0.6	0.17907	0.6		0.6	0.19431	0.6		0.6	0.3053
						0.7		0.7	0.97859	0.7		0.7	0.64986	0.7		0.7	0.79086	0.7		0.7	0.1965	3.6	1.7353	3.6	0.32499	0.699997		0.699997	6.08081	0.699997		0.699997	0.102842	0.7		0.7	0.21444	0.7		0.7	0.23308	0.7		0.7	0.36622
						0.8		0.8	1.13735	0.8		0.8	0.75597	0.8		0.8	0.92217	0.8		0.8	0.2291	3.7	1.7575	3.7	0.3341	0.799999		0.799999	7.04526	0.799999		0.799999	0.119933	0.8		0.8	0.24968	0.8		0.8	0.27183	0.8		0.8	0.4271
						0.9		0.9	1.29489	0.9		0.9	0.86147	0.9		0.9	1.05333	0.9		0.9	0.26165	3.8	1.7737	3.8	0.3432	0.899998		0.899998	7.99619	0.899998		0.899998	0.137009	0.9		0.9	0.28477	0.9		0.9	0.31054	0.9		0.9	0.48793
						1		1	1.45123	1		1	0.96635	1		1	1.18435	1		1	0.29417	3.9	1.8007	3.9	0.35229	1		1	8.93385	1		1	0.154071	1		1	0.31973	1		1	0.34923	1		1	0.54872
						1.1		1.1	1.60637	1.1		1.1	1.07062	1.1		1.1	1.31523	1.1		1.1	0.32664	4	1.808	4	0.36137	1.1		1.1	9.85835	1.1		1.1	0.171119	1.1		1.1	0.35454	1.1		1.1	0.38789	1.1		1.1	0.60946
						1.2		1.2	1.76033	1.2		1.2	1.17428	1.2		1.2	1.44596	1.2		1.2	0.35907	4.1	1.8343	4.1	0.37045	1.2		1.2	10.7699	1.2		1.2	0.188152	1.2		1.2	0.38921	1.2		1.2	0.42652	1.2		1.2	0.67015
						1.3		1.3	1.91311	1.3		1.3	1.27734	1.3		1.3	1.57655	1.3		1.3	0.39146	4.2	1.8556	4.2	0.37951	1.3		1.3	11.6688	1.3		1.3	0.205171	1.3		1.3	0.42374	1.3		1.3	0.46512	1.3		1.3	0.7308
						1.4		1.4	2.06471	1.4		1.4	1.3798	1.4		1.4	1.70699	1.4		1.4	0.4238	4.3	1.8957	4.3	0.38856	1.4		1.4	12.555	1.4		1.4	0.222176	1.4		1.4	0.45812	1.4		1.4	0.50369	1.4		1.4	0.7914
						1.5		1.5	2.21517	1.5		1.5	1.48167	1.5		1.5	1.8373	1.5		1.5	0.45611	4.4	1.9151	4.4	0.3976	1.5		1.5	13.4289	1.5		1.5	0.239168	1.5		1.5	0.49237	1.5		1.5	0.54224	1.5		1.5	0.85196
						1.6		1.6	2.36446	1.6		1.6	1.58294	1.6		1.6	1.96746	1.6		1.6	0.48837	4.5	1.9523	4.5	0.40664	1.6		1.6	14.2905	1.6		1.6	0.256144	1.6		1.6	0.52649	1.6		1.6	0.58075	1.6		1.6	0.91247
						1.7		1.7	2.51261	1.7		1.7	1.68362	1.7		1.7	2.09747	1.7		1.7	0.52058	4.6	1.9863	4.6	0.41566	1.7		1.7	15.1401	1.7		1.7	0.273107	1.7		1.7	0.56046	1.7		1.7	0.61924	1.7		1.7	0.97293
						1.8	2.2908	1.8	2.65964	1.8	0.8372	1.8	1.78372	1.8	5.3955	1.8	2.22735	1.8	-0.10149	1.8	0.55276	4.7	2.0107	4.7	0.42468	1.8	30.3257	1.8	15.9778	1.8	-0.3643	1.8	0.290055	1.8	1.8355	1.8	0.5943	1.8	-2.0114	1.8	0.65769	1.8	1.3875	1.8	1.03336
						1.9	2.46161	1.9	2.80553	1.9	1.17891	1.9	1.88323	1.9	5.94258	1.9	2.35709	1.9	-0.1104	1.9	0.58489	4.8	2.0412	4.8	0.43368	1.9	31.7972	1.9	16.8038	1.9	-0.169113	1.9	0.30699	1.9	2.14107	1.9	0.62799	1.9	-1.7501	1.9	0.69612	1.9	1.419	1.9	1.09373
						2	2.6074	2	2.95032	2	1.4707	2	1.98216	2	6.3452	2	2.48668	2	-0.1271	2	0.61699	4.9	2.0469	4.9	0.44268	2	33.2788	2	17.6182	2	-0.152303	2	0.32391	2	2.4912	2	0.66156	2	-1.74651	2	0.73452	2	1.5526	2	1.15406
						2.1	2.8708	2.1	3.09399	2.1	1.6093	2.1	2.08052	2.1	6.7435	2.1	2.61613	2.1	-0.1301	2.1	0.64904	5	2.0575	5	0.45167	2.1	34.4703	2.1	18.4213	2.1	-0.1239	2.1	0.340816	2.1	3.0312	2.1	0.69498	2.1	-1.7109	2.1	0.77289	2.1	1.7164	2.1	1.21434
						2.2	3.0991	2.2	3.23656	2.2	1.7909	2.2	2.1783	2.2	7.13689	2.2	2.74543	2.2	-0.24609	2.2	0.68104	5.1	2.0754	5.1	0.46064	2.2	35.6811	2.2	19.213	2.2	-0.0891001	2.2	0.357708	2.2	3.13038	2.2	0.72828	2.2	-1.6853	2.2	0.81123	2.2	1.86979	2.2	1.27458
						2.3	3.4133	2.3	3.37805	2.3	2.0543	2.3	2.27552	2.3	7.6704	2.3	2.8746	2.3	-0.1301	2.3	0.71301	5.2	2.0829	5.2	0.46961	2.3	36.8192	2.3	19.9938	2.3	-0.0891001	2.3	0.374586	2.3	3.4315	2.3	0.76143	2.3	-1.6809	2.3	0.84955	2.3	1.9634	2.3	1.33478
						2.4	3.6108	2.4	3.51844	2.4	2.1952	2.4	2.37216	2.4	8.16149	2.4	3.00363	2.4	-0.1271	2.4	0.74493	5.3	2.0939	5.3	0.47857	2.4	37.9437	2.4	20.7636	2.4	-0.0789031	2.4	0.39145	2.4	3.63048	2.4	0.79446	2.4	-1.6421	2.4	0.88783	2.4	2.0785	2.4	1.39492
						2.5	3.959	2.5	3.65777	2.5	2.3498	2.5	2.46825	2.5	8.7089	2.5	3.13251	2.5	-0.1301	2.5	0.77682	5.4	2.1099	5.4	0.48752	2.5	38.9027	2.5	21.5226	2.5	-0.0315998	2.5	0.4083	2.5	3.7579	2.5	0.82734	2.5	-1.5844	2.5	0.92609	2.5	2.1646	2.5	1.45503
						2.6	4.1729	2.6	3.79603	2.6	2.5851	2.6	2.56378	2.6	9.1329	2.6	3.26126	2.6	-0.1026	2.6	0.80866	5.5	2.1272	5.5	0.49646	2.6	39.8515	2.6	22.271	2.6	0.0870999	2.6	0.425136	2.6	3.9179	2.6	0.8601	2.6	-1.431	2.6	0.96432	2.6	2.2278	2.6	1.51508
						2.7	4.4477	2.7	3.93323	2.7	2.6522	2.7	2.65875	2.7	9.51539	2.7	3.38986	2.7	-0.07289	2.7	0.84046	5.6	2.1392	5.6	0.50539	2.7	40.6726	2.7	23.0089	2.7	0.0330994	2.7	0.441957	2.7	4.02329	2.7	0.89272	2.7	-1.3483	2.7	1.00252	2.7	2.2821	2.7	1.5751
						2.8	4.6622	2.8	4.06939	2.8	2.8138	2.8	2.75317	2.8	9.8851	2.8	3.51832	2.8	-0.0431	2.8	0.87221	5.7	2.1468	5.7	0.51431	2.8	41.5455	2.8	23.7366	2.8	-0.0189001	2.8	0.458765	2.8	4.1397	2.8	0.92522	2.8	-1.3771	2.8	1.04069	2.8	2.3651	2.8	1.63507
						2.9	4.8633	2.9	4.2045	2.9	2.9015	2.9	2.84703	2.9	10.2587	2.9	3.64664	2.9	-0.0393	2.9	0.90393	5.8	2.1567	5.8	0.52322	2.9	42.3015	2.9	24.454	2.9	0.0256982	2.9	0.475559	2.9	4.29088	2.9	0.95757	2.9	-1.2936	2.9	1.07883	2.9	2.406	2.9	1.69499
						3	5.1139	3	4.33858	3	3.0022	3	2.94036	3	10.6841	3	3.77482	3	0.0878	3	0.9356	5.9	2.1625	5.9	0.53212	3	43.1054	3	25.1614	3	0.0669001	3	0.492339	3	4.4267	3	0.9898	3	-1.3288	3	1.11694	3	2.4568	3	1.75487
						3.1	5.306	3.1	4.47163	3.1	3.1373	3.1	3.03313	3.1	11.083	3.1	3.90286	3.1	0.1388	3.1	0.96723	6	2.1794	6	0.54101	3.1	43.7579	3.1	25.8589	3.1	0.1309	3.1	0.509105	3.1	4.5682	3.1	1.0219	3.1	-1.3143	3.1	1.15503	3.1	2.5194	3.1	1.8147
						3.2	5.5302	3.2	4.60366	3.2	3.3534	3.2	3.12537	3.2	11.4731	3.2	4.03076	3.2	0.1644	3.2	0.99882	6.1	2.199	6.1	0.54989	3.2	44.3953	3.2	26.5467	3.2	0.221898	3.2	0.525856	3.2	4.66139	3.2	1.05387	3.2	-1.2635	3.2	1.19308	3.2	2.5809	3.2	1.87448
						3.3	5.6955	3.3	4.73468	3.3	3.4894	3.3	3.21707	3.3	11.8555	3.3	4.15852	3.3	0.1646	3.3	1.03037	6.2	2.2183	6.2	0.55877	3.3	44.9332	3.3	27.2248	3.3	0.2503	3.3	0.542594	3.3	4.779	3.3	1.08571	3.3	-1.2028	3.3	1.23111	3.3	2.6506	3.3	1.93423
						3.4	5.8632	3.4	4.8647	3.4	3.6216	3.4	3.30824	3.4	12.2526	3.4	4.28614	3.4	0.1892	3.4	1.06188	6.3	2.2265	6.3	0.56763	3.4	45.4576	3.4	27.8935	3.4	0.250801	3.4	0.559318	3.4	4.93809	3.4	1.11742	3.4	-1.1536	3.4	1.26911	3.4	2.7161	3.4	1.99392
						3.5	6.0237	3.5	4.99373	3.5	3.7478	3.5	3.39888	3.5	12.5991	3.5	4.41362	3.5	0.2114	3.5	1.09335	6.4	2.2434	6.4	0.57648	3.5	45.9747	3.5	28.5528	3.5	0.2798	3.5	0.576028	3.5	5.0986	3.5	1.149	3.5	-1.1338	3.5	1.30709	3.5	2.7631	3.5	2.05358
						3.6	6.1989	3.6	5.12177	3.6	3.8879	3.6	3.48899	3.6	12.9804	3.6	4.54096	3.6	0.258	3.6	1.12477	6.5	2.2624	6.5	0.58533	3.6	46.4081	3.6	29.2028	3.6	0.3124	3.6	0.592724	3.6	5.2085	3.6	1.18046	3.6	-1.0639	3.6	1.34503	3.6	2.8045	3.6	2.11318
						3.7	6.3586	3.7	5.24882	3.7	4.0099	3.7	3.57857	3.7	13.3313	3.7	4.66816	3.7	0.3001	3.7	1.15615	6.6	2.281	6.6	0.59417	3.7	46.8698	3.7	29.8438	3.7	0.3204	3.7	0.609406	3.7	5.32869	3.7	1.21178	3.7	-1.0466	3.7	1.38294	3.7	2.8758	3.7	2.17274
						3.8	6.5363	3.8	5.37491	3.8	4.1395	3.8	3.66763	3.8	13.6971	3.8	4.79523	3.8	0.336	3.8	1.18749	6.7	2.2981	6.7	0.60299	3.8	47.3243	3.8	30.4758	3.8	0.3032	3.8	0.626075	3.8	5.4566	3.8	1.24298	3.8	-1.0257	3.8	1.42083	3.8	2.9331	3.8	2.23226
						3.9	6.6972	3.9	5.50003	3.9	4.249	3.9	3.75618	3.9	14.0451	3.9	4.92215	3.9	0.3868	3.9	1.21879	6.8	2.3141	6.8	0.61181	3.9	47.7754	3.9	31.099	3.9	0.374099	3.9	0.642729	3.9	5.56579	3.9	1.27406	3.9	-0.9845	3.9	1.45869	3.9	2.9809	3.9	2.29174
						4	6.89	4	5.6242	4	4.3598	4	3.84421	4	14.4008	4	5.04894	4	0.425	4	1.25005	6.9	2.335	6.9	0.62062	4	48.1773	4	31.7134	4	0.3784	4	0.659369	4	5.6738	4	1.30501	4	-0.9603	4	1.49652	4	3.0455	4	2.35117
						4.1	7.0513	4.1	5.74741	4.1	4.4803	4.1	3.93172	4.1	14.7319	4.1	5.17558	4.1	0.4729	4.1	1.28127	7	2.3602	7	0.62942	4.1	48.5339	4.1	32.3193	4.1	0.4148	4.1	0.675996	4.1	5.7559	4.1	1.33583	4.1	-0.9223	4.1	1.53432	4.1	3.1029	4.1	2.41055
						4.2	7.2169	4.2	5.86968	4.2	4.6128	4.2	4.01873	4.2	15.0771	4.2	5.30209	4.2	0.5115	4.2	1.31245	7.1	2.3801	7.1	0.63821	4.2	48.8903	4.2	32.9166	4.2	0.4394	4.2	0.692608	4.2	5.81399	4.2	1.36653	4.2	-0.8642	4.2	1.57209	4.2	3.1823	4.2	2.46989
						4.3	7.3983	4.3	5.99102	4.3	4.7402	4.3	4.10523	4.3	15.4001	4.3	5.42846	4.3	0.559	4.3	1.34358	7.2	2.3967	7.2	0.64699	4.3	49.1939	4.3	33.5057	4.3	0.4684	4.3	0.709207	4.3	5.9097	4.3	1.3971	4.3	-0.8186	4.3	1.60984	4.3	3.2416	4.3	2.52918
						4.4	7.5918	4.4	6.11143	4.4	4.8549	4.4	4.19122	4.4	15.7383	4.4	5.55469	4.4	0.6006	4.4	1.37468	7.3	2.4128	7.3	0.65576	4.4	49.4796	4.4	34.0864	4.4	0.465901	4.4	0.725792	4.4	5.96149	4.4	1.42755	4.4	-0.7854	4.4	1.64755	4.4	3.298	4.4	2.58843
						4.5	7.7598	4.5	6.23092	4.5	4.9791	4.5	4.27672	4.5	16.0588	4.5	5.68078	4.5	0.6559	4.5	1.40573	7.4	2.4266	7.4	0.66452	4.5	49.7588	4.5	34.6591	4.5	0.5167	4.5	0.742364	4.5	6.0437	4.5	1.45788	4.5	-0.7588	4.5	1.68524	4.5	3.3686	4.5	2.64764
						4.6	7.9442	4.6	6.34949	4.6	5.0885	4.6	4.36172	4.6	16.3692	4.6	5.80673	4.6	0.7101	4.6	1.43675	7.5	2.44	7.5	0.67327	4.6	50.0284	4.6	35.2237	4.6	0.5259	4.6	0.758921	4.6	6.0878	4.6	1.48808	4.6	-0.7225	4.6	1.7229	4.6	3.4307	4.6	2.7068
						4.7	8.0891	4.7	6.46715	4.7	5.2078	4.7	4.44622	4.7	16.7116	4.7	5.93255	4.7	0.7508	4.7	1.46772	7.6	2.4492	7.6	0.68202	4.7	50.3065	4.7	35.7805	4.7	0.531901	4.7	0.775464	4.7	6.15269	4.7	1.51817	4.7	-0.6795	4.7	1.76054	4.7	3.4925	4.7	2.76591
						4.8	8.2512	4.8	6.58392	4.8	5.3216	4.8	4.53023	4.8	17.0241	4.8	6.05823	4.8	0.7831	4.8	1.49865	7.7	2.4582	7.7	0.69075	4.8	50.5366	4.8	36.3294	4.8	0.5383	4.8	0.791994	4.8	6.2053	4.8	1.54813	4.8	-0.6464	4.8	1.79814	4.8	3.5612	4.8	2.82499
						4.9	8.4075	4.9	6.69979	4.9	5.4386	4.9	4.61375	4.9	17.3449	4.9	6.18377	4.9	0.8162	4.9	1.52954	7.8	2.4721	7.8	0.69947	4.9	50.7808	4.9	36.8707	4.9	0.562	4.9	0.80851	4.9	6.24939	4.9	1.57797	4.9	-0.6084	4.9	1.83572	4.9	3.6299	4.9	2.88401
						5	8.5417	5	6.81478	5	5.5481	5	4.69679	5	17.66	5	6.30917	5	0.8615	5	1.56039	7.9	2.4831	7.9	0.70819	5	50.9972	5	37.4044	5	0.5716	5	0.825013	5	6.2913	5	1.60768	5	-0.5729	5	1.87327	5	3.7023	5	2.943
						5.1	8.7098	5.1	6.92888	5.1	5.6645	5.1	4.77934	5.1	17.9794	5.1	6.43444	5.1	0.9023	5.1	1.5912	8	2.4949	8	0.7169	5.1	51.2092	5.1	37.9306	5.1	0.5756	5.1	0.841501	5.1	6.3609	5.1	1.63728	5.1	-0.5344	5.1	1.91079	5.1	3.7674	5.1	3.00193
						5.2	8.8566	5.2	7.04211	5.2	5.7894	5.2	4.86141	5.2	18.2813	5.2	6.55957	5.2	0.9405	5.2	1.62196	8.1	2.51	8.1	0.72559	5.2	51.3787	5.2	38.4495	5.2	0.5864	5.2	0.857975	5.2	6.42969	5.2	1.66676	5.2	-0.4934	5.2	1.94828	5.2	3.8365	5.2	3.06083
						5.3	9.0026	5.3	7.15448	5.3	5.9018	5.3	4.94301	5.3	18.5861	5.3	6.68456	5.3	0.9897	5.3	1.65269	8.2	2.5191	8.2	0.73428	5.3	51.5475	5.3	38.9611	5.3	0.6002	5.3	0.874437	5.3	6.492	5.3	1.69612	5.3	-0.4571	5.3	1.98574	5.3	3.9097	5.3	3.11968
						5.4	9.1373	5.4	7.26599	5.4	6.0146	5.4	5.02413	5.4	18.8645	5.4	6.80941	5.4	1.037	5.4	1.68338	8.3	2.5332	8.3	0.74296	5.4	51.7341	5.4	39.4656	5.4	0.6062	5.4	0.890884	5.4	6.53909	5.4	1.72536	5.4	-0.4186	5.4	2.02318	5.4	3.985	5.4	3.17848
						5.5	9.2729	5.5	7.37664	5.5	6.1168	5.5	5.10478	5.5	19.1573	5.5	6.93414	5.5	1.0866	5.5	1.71402	8.4	2.5483	8.4	0.75163	5.5	51.8755	5.5	39.963	5.5	0.6281	5.5	0.907318	5.5	6.5785	5.5	1.75448	5.5	-0.3769	5.5	2.06059	5.5	4.057	5.5	3.23725
						5.6	9.4135	5.6	7.48645	5.6	6.2375	5.6	5.18495	5.6	19.428	5.6	7.05872	5.6	1.1326	5.6	1.74463	8.5	2.5652	8.5	0.76029	5.6	52.0403	5.6	40.4535	5.6	0.6436	5.6	0.923737	5.6	6.5993	5.6	1.78349	5.6	-0.3455	5.6	2.09797	5.6	4.1292	5.6	3.29596
						5.7	9.529	5.7	7.59541	5.7	6.3259	5.7	5.26466	5.7	19.693	5.7	7.18316	5.7	1.1809	5.7	1.77519	8.6	2.5769	8.6	0.76894	5.7	52.1924	5.7	40.937	5.7	0.666	5.7	0.940143	5.7	6.6224	5.7	1.81237	5.7	-0.3077	5.7	2.13532	5.7	4.1989	5.7	3.35463
						5.8	9.6607	5.8	7.70355	5.8	6.4266	5.8	5.34391	5.8	19.9646	5.8	7.30747	5.8	1.2328	5.8	1.80572	8.7	2.5857	8.7	0.77759	5.8	52.3537	5.8	41.4139	5.8	0.68	5.8	0.956536	5.8	6.6441	5.8	1.84114	5.8	-0.2756	5.8	2.17264	5.8	4.271	5.8	3.41326
						5.9	9.7983	5.9	7.81085	5.9	6.5276	5.9	5.42269	5.9	20.2203	5.9	7.43164	5.9	1.2848	5.9	1.8362	8.8	2.5937	8.8	0.78622	5.9	52.5213	5.9	41.884	5.9	0.7009	5.9	0.972915	5.9	6.67599	5.9	1.8698	5.9	-0.2423	5.9	2.20994	5.9	4.3348	5.9	3.47185
						6	9.9237	6	7.91734	6	6.6247	6	5.50102	6	20.4705	6	7.55569	6	1.3421	6	1.86665	8.9	2.6015	8.9	0.79484	6	52.6574	6	42.3476	6	0.7203	6	0.989281	6	6.7219	6	1.89833	6	-0.2095	6	2.24721	6	4.401	6	3.53039
						6.1	10.0294	6.1	8.02301	6.1	6.7112	6.1	5.57889	6.1	20.7351	6.1	7.67959	6.1	1.3764	6.1	1.89705	9	2.6151	9	0.80346	6.1	52.7744	6.1	42.8047	6.1	0.7347	6.1	1.00563	6.1	6.734	6.1	1.92675	6.1	-0.1744	6.1	2.28445	6.1	4.4693	6.1	3.58889
						6.2	10.1557	6.2	8.12787	6.2	6.8191	6.2	5.6563	6.2	20.9791	6.2	7.80335	6.2	1.4328	6.2	1.92741	9.1	2.6239	9.1	0.81207	6.2	52.9309	6.2	43.2554	6.2	0.7546	6.2	1.02197	6.2	6.7558	6.2	1.95506	6.2	-0.1401	6.2	2.32166	6.2	4.5342	6.2	3.64734
						6.3	10.2732	6.3	8.23193	6.3	6.9017	6.3	5.73327	6.3	21.2263	6.3	7.92698	6.3	1.4967	6.3	1.95774	9.2	2.6382	9.2	0.82066	6.3	53.0477	6.3	43.6998	6.3	0.7669	6.3	1.03829	6.3	6.7909	6.3	1.98325	6.3	-0.107	6.3	2.35885	6.3	4.6029	6.3	3.70575
						6.4	10.3729	6.4	8.33519	6.4	6.9786	6.4	5.80979	6.4	21.4616	6.4	8.05048	6.4	1.5535	6.4	1.98802	9.3	2.6505	9.3	0.82925	6.4	53.1466	6.4	44.1379	6.4	0.7874	6.4	1.0546	6.4	6.7876	6.4	2.01133	6.4	-0.063	6.4	2.39601	6.4	4.6648	6.4	3.76411
						6.5	10.4722	6.5	8.43766	6.5	7.0454	6.5	5.88586	6.5	21.7047	6.5	8.17384	6.5	1.5933	6.5	2.01826	9.4	2.6628	9.4	0.83783	6.5	53.2539	6.5	44.57	6.5	0.8009	6.5	1.0709	6.5	6.8248	6.5	2.0393	6.5	-0.0292	6.5	2.43314	6.5	4.7272	6.5	3.82243
						6.6	10.5811	6.6	8.53935	6.6	7.1165	6.6	5.96149	6.6	21.9595	6.6	8.29706	6.6	1.6411	6.6	2.04846	9.5	2.6699	9.5	0.8464	6.6	53.375	6.6	44.996	6.6	0.8149	6.6	1.08719	6.6	6.8461	6.6	2.06715	6.6	0.0065	6.6	2.47024	6.6	4.7938	6.6	3.88071
						6.7	10.6992	6.7	8.64026	6.7	7.196	6.7	6.03668	6.7	22.2002	6.7	8.42015	6.7	1.6778	6.7	2.07862	9.6	2.6798	9.6	0.85496	6.7	53.513	6.7	45.416	6.7	0.8345	6.7	1.10346	6.7	6.8799	6.7	2.09489	6.7	0.0424	6.7	2.50731	6.7	4.856	6.7	3.93894
						6.8	10.8001	6.8	8.7404	6.8	7.2609	6.8	6.11143	6.8	22.4379	6.8	8.54311	6.8	1.7223	6.8	2.10875	9.7	2.6903	9.7	0.86351	6.8	53.6169	6.8	45.8302	6.8	0.8545	6.8	1.11971	6.8	6.8994	6.8	2.12251	6.8	0.0798	6.8	2.54436	6.8	4.922	6.8	3.99713
						6.9	10.8879	6.9	8.83977	6.9	7.3331	6.9	6.18575	6.9	22.6849	6.9	8.66593	6.9	1.7735	6.9	2.13883	9.8	2.7003	9.8	0.87206	6.9	53.7372	6.9	46.2385	6.9	0.8742	6.9	1.13595	6.9	6.9037	6.9	2.15003	6.9	0.1272	6.9	2.58138	6.9	4.9866	6.9	4.05528
						7	10.9822	7	8.93839	7	7.4102	7	6.25963	7	22.9197	7	8.78862	7	1.8302	7	2.16887	9.9	2.709	9.9	0.88059	7	53.8369	7	46.6412	7	0.8887	7	1.15218	7	6.9254	7	2.17743	7	0.1717	7	2.61837	7	5.0539	7	4.11338
						7.1	11.0687	7.1	9.03624	7.1	7.4759	7.1	6.33309	7.1	23.1551	7.1	8.91117	7.1	1.8895	7.1	2.19887	10	2.7294	10	0.88911	7.1	53.9215	7.1	47.0382	7.1	0.9043	7.1	1.1684	7.1	6.9553	7.1	2.20472	7.1	0.2149	7.1	2.65533	7.1	5.1161	7.1	4.17144
						7.2	11.1389	7.2	9.13335	7.2	7.5502	7.2	6.40611	7.2	23.3941	7.2	9.03359	7.2	1.9263	7.2	2.22884	10.1	2.7433	10.1	0.89763	7.2	54.0509	7.2	47.4297	7.2	0.9213	7.2	1.1846	7.2	6.9821	7.2	2.23191	7.2	0.2515	7.2	2.69227	7.2	5.1821	7.2	4.22945
						7.3	11.2324	7.3	9.22972	7.3	7.6353	7.3	6.47871	7.3	23.6277	7.3	9.15588	7.3	1.9684	7.3	2.25876	10.2	2.7524	10.2	0.90614	7.3	54.1393	7.3	47.8157	7.3	0.9384	7.3	1.20079	7.3	6.9948	7.3	2.25898	7.3	0.2926	7.3	2.72918	7.3	5.2499	7.3	4.28742
						7.4	11.329	7.4	9.32535	7.4	7.7334	7.4	6.55089	7.4	23.861	7.4	9.27802	7.4	2.0053	7.4	2.28864	10.3	2.765	10.3	0.91464	7.4	54.2207	7.4	48.1963	7.4	0.9626	7.4	1.21697	7.4	7.0338	7.4	2.28594	7.4	0.3322	7.4	2.76606	7.4	5.3176	7.4	4.34535
						7.5	11.4212	7.5	9.42025	7.5	7.8332	7.5	6.62265	7.5	24.0916	7.5	9.40004	7.5	2.0531	7.5	2.31849	10.4	2.7749	10.4	0.92312	7.5	54.3075	7.5	48.5715	7.5	0.9827	7.5	1.23313	7.5	7.0615	7.5	2.31279	7.5	0.3725	7.5	2.80291	7.5	5.3713	7.5	4.40323
						7.6	11.5059	7.6	9.51441	7.6	7.9182	7.6	6.69399	7.6	24.3065	7.6	9.52193	7.6	2.1032	7.6	2.34829	10.5	2.7809	10.5	0.9316	7.6	54.3795	7.6	48.9416	7.6	0.996	7.6	1.24928	7.6	7.0923	7.6	2.33954	7.6	0.4191	7.6	2.83974	7.6	5.4299	7.6	4.46107
						7.7	11.6037	7.7	9.60786	7.7	7.9859	7.7	6.76491	7.7	24.5172	7.7	9.64367	7.7	2.1488	7.7	2.37805	10.6	2.7884	10.6	0.94008	7.7	54.4643	7.7	49.3064	7.7	1.0106	7.7	1.26541	7.7	7.1158	7.7	2.36617	7.7	0.4657	7.7	2.87653	7.7	5.4944	7.7	4.51887
						7.8	11.6959	7.8	9.7006	7.8	8.0692	7.8	6.83543	7.8	24.7405	7.8	9.76529	7.8	2.1898	7.8	2.40778	10.7	2.8016	10.7	0.94854	7.8	54.5704	7.8	49.6661	7.8	1.0247	7.8	1.28153	7.8	7.151	7.8	2.3927	7.8	0.4968	7.8	2.91331	7.8	5.5573	7.8	4.57662
						7.9	11.7944	7.9	9.79263	7.9	8.15	7.9	6.90553	7.9	24.9456	7.9	9.88677	7.9	2.2372	7.9	2.43746	10.8	2.8063	10.8	0.95699	7.9	54.6499	7.9	50.0208	7.9	1.0383	7.9	1.29764	7.9	7.1559	7.9	2.41913	7.9	0.5368	7.9	2.95005	7.9	5.6233	7.9	4.63433
						8	11.8807	8	9.88395	8	8.2256	8	6.97522	8	25.1554	8	10.0081	8	2.2913	8	2.46711	10.9	2.8131	10.9	0.96544	8	54.7336	8	50.3706	8	1.0527	8	1.31374	8	7.1572	8	2.44544	8	0.5749	8	2.98676	8	5.6887	8	4.692
						8.1	11.96	8.1	9.97457	8.1	8.303	8.1	7.04451	8.1	25.3661	8.1	10.1293	8.1	2.338	8.1	2.49671	11	2.8203	11	0.97387	8.1	54.8198	8.1	50.7154	8.1	1.0757	8.1	1.32982	8.1	7.1787	8.1	2.47165	8.1	0.6191	8.1	3.02345	8.1	5.7517	8.1	4.74962
						8.2	12.0433	8.2	10.0645	8.2	8.3946	8.2	7.11339	8.2	25.5723	8.2	10.2504	8.2	2.394	8.2	2.52628	11.1	2.8289	11.1	0.9823	8.2	54.9002	8.2	51.0555	8.2	1.0888	8.2	1.34588	8.2	7.1928	8.2	2.49775	8.2	0.6555	8.2	3.06011	8.2	5.8161	8.2	4.8072
						8.3	12.1331	8.3	10.1537	8.3	8.4754	8.3	7.18187	8.3	25.7696	8.3	10.3714	8.3	2.448	8.3	2.55581	11.2	2.8398	11.2	0.99071	8.3	54.9804	8.3	51.3907	8.3	1.0997	8.3	1.36194	8.3	7.2149	8.3	2.52375	8.3	0.6936	8.3	3.09675	8.3	5.8808	8.3	4.86474
						8.4	12.21	8.4	10.2423	8.4	8.5434	8.4	7.24996	8.4	25.9649	8.4	10.4922	8.4	2.4959	8.4	2.58529	11.3	2.8493	11.3	0.99912	8.4	55.0563	8.4	51.7213	8.4	1.1197	8.4	1.37798	8.4	7.2431	8.4	2.54964	8.4	0.7318	8.4	3.13335	8.4	5.9504	8.4	4.92223
						8.5	12.2913	8.5	10.3302	8.5	8.6172	8.5	7.31765	8.5	26.1617	8.5	10.6129	8.5	2.5371	8.5	2.61474	11.4	2.863	11.4	1.00752	8.5	55.1513	8.5	52.0473	8.5	1.1408	8.5	1.39401	8.5	7.264	8.5	2.57542	8.5	0.7672	8.5	3.16993	8.5	6.0158	8.5	4.97968
						8.6	12.3709	8.6	10.4174	8.6	8.6898	8.6	7.38494	8.6	26.3548	8.6	10.7334	8.6	2.584	8.6	2.64415	11.5	2.8725	11.5	1.01592	8.6	55.2358	8.6	52.3687	8.6	1.1538	8.6	1.41002	8.6	7.2934	8.6	2.6011	8.6	0.805	8.6	3.20648	8.6	6.0773	8.6	5.03709
						8.7	12.4472	8.7	10.5039	8.7	8.7575	8.7	7.45184	8.7	26.5519	8.7	10.8539	8.7	2.6248	8.7	2.67352	11.6	2.8815	11.6	1.0243	8.7	55.3036	8.7	52.6856	8.7	1.1691	8.7	1.42602	8.7	7.3064	8.7	2.62668	8.7	0.8405	8.7	3.24301	8.7	6.1363	8.7	5.09445
						8.8	12.5308	8.8	10.5898	8.8	8.8229	8.8	7.51835	8.8	26.7413	8.8	10.9742	8.8	2.6648	8.8	2.70285	11.7	2.8949	11.7	1.03267	8.8	55.3712	8.8	52.998	8.8	1.1846	8.8	1.44201	8.8	7.3291	8.8	2.65216	8.8	0.8754	8.8	3.27951	8.8	6.1984	8.8	5.15177
						8.9	12.6057	8.9	10.675	8.9	8.8867	8.9	7.58448	8.9	26.9274	8.9	11.0943	8.9	2.7168	8.9	2.73214	11.8	2.9043	11.8	1.04104	8.9	55.4277	8.9	53.3061	8.9	1.1983	8.9	1.45798	8.9	7.353	8.9	2.67753	8.9	0.9192	8.9	3.31597	8.9	6.2619	8.9	5.20905
						9	12.6823	9	10.7596	9	8.9465	9	7.65022	9	27.1237	9	11.2143	9	2.7622	9	2.7614	11.9	2.9121	11.9	1.04939	9	55.4993	9	53.6099	9	1.2154	9	1.47395	9	7.3659	9	2.7028	9	0.9581	9	3.35242	9	6.3249	9	5.26628
						9.1	12.7568	9.1	10.8435	9.1	9.0158	9.1	7.71558	9.1	27.3083	9.1	11.3343	9.1	2.81	9.1	2.79061	12	2.9221	12	1.05774	9.1	55.5576	9.1	53.9095	9.1	1.2319	9.1	1.48989	9.1	7.3929	9.1	2.72796	9.1	0.9992	9.1	3.38883	9.1	6.3907	9.1	5.32347
						9.2	12.8278	9.2	10.9268	9.2	9.0751	9.2	7.78055	9.2	27.4969	9.2	11.454	9.2	2.8596	9.2	2.81978	12.1	2.9334	12.1	1.06608	9.2	55.6217	9.2	54.2048	9.2	1.2486	9.2	1.50583	9.2	7.3979	9.2	2.75303	9.2	1.0431	9.2	3.42522	9.2	6.4559	9.2	5.38062
						9.3	12.8929	9.3	11.0094	9.3	9.1359	9.3	7.84515	9.3	27.686	9.3	11.5737	9.3	2.9075	9.3	2.84892	12.2	2.9388	12.2	1.07441	9.3	55.6879	9.3	54.496	9.3	1.2672	9.3	1.52175	9.3	7.4066	9.3	2.77799	9.3	1.0861	9.3	3.46158	9.3	6.5208	9.3	5.43772
						9.4	12.9762	9.4	11.0915	9.4	9.1826	9.4	7.90938	9.4	27.8703	9.4	11.6931	9.4	2.9583	9.4	2.87801	12.3	2.9488	12.3	1.08273	9.4	55.7447	9.4	54.7832	9.4	1.282	9.4	1.53766	9.4	7.4206	9.4	2.80285	9.4	1.1267	9.4	3.49791	9.4	6.586	9.4	5.49479
						9.5	13.0352	9.5	11.1729	9.5	9.2397	9.5	7.97323	9.5	28.0501	9.5	11.8125	9.5	3.0017	9.5	2.90707	12.4	2.9593	12.4	1.09104	9.5	55.8106	9.5	55.0663	9.5	1.3	9.5	1.55355	9.5	7.4384	9.5	2.82762	9.5	1.1619	9.5	3.53422	9.5	6.655	9.5	5.55181
						9.6	13.1103	9.6	11.2536	9.6	9.2992	9.6	8.0367	9.6	28.229	9.6	11.9318	9.6	3.0392	9.6	2.93609	12.5	2.9703	12.5	1.09934	9.6	55.8777	9.6	55.3454	9.6	1.3251	9.6	1.56943	9.6	7.4547	9.6	2.85228	9.6	1.1925	9.6	3.5705	9.6	6.7191	9.6	5.60878
						9.7	13.17	9.7	11.3338	9.7	9.3632	9.7	8.09981	9.7	28.408	9.7	12.0509	9.7	3.0763	9.7	2.96507	12.6	2.9788	12.6	1.10764	9.7	55.9482	9.7	55.6207	9.7	1.3414	9.7	1.5853	9.7	7.4677	9.7	2.87684	9.7	1.2313	9.7	3.60675	9.7	6.78	9.7	5.66571
						9.8	13.2429	9.8	11.4133	9.8	9.4212	9.8	8.16255	9.8	28.5767	9.8	12.1699	9.8	3.1124	9.8	2.99401	12.7	2.9915	12.7	1.11592	9.8	56.0081	9.8	55.8921	9.8	1.3567	9.8	1.60115	9.8	7.4844	9.8	2.9013	9.8	1.2673	9.8	3.64298	9.8	6.848	9.8	5.7226
						9.9	13.3036	9.9	11.4922	9.9	9.4829	9.9	8.22492	9.9	28.7427	9.9	12.2887	9.9	3.1513	9.9	3.02291	12.8	3.0009	12.8	1.1242	9.9	56.0665	9.9	56.1597	9.9	1.3749	9.9	1.617	9.9	7.4977	9.9	2.92566	9.9	1.3103	9.9	3.67918	9.9	6.9094	9.9	5.77945
						10	13.3758	10	11.5705	10	9.5435	10	8.28694	10	28.9103	10	12.4074	10	3.1923	10	3.05178	12.9	3.0116	12.9	1.13247	10	56.1264	10	56.4236	10	1.3957	10	1.63282	10	7.5094	10	2.94993	10	1.3479	10	3.71535	10	6.9661	10	5.83626
						10.1	13.4431	10.1	11.6483	10.1	9.5998	10.1	8.34859	10.1	29.0791	10.1	12.526	10.1	3.2329	10.1	3.0806	13	3.0173	13	1.14073	10.1	56.1909	10.1	56.6838	10.1	1.4189	10.1	1.64864	10.1	7.5227	10.1	2.97409	10.1	1.3857	10.1	3.75149	10.1	7.0262	10.1	5.89302
						10.2	13.5124	10.2	11.7254	10.2	9.6565	10.2	8.40988	10.2	29.2373	10.2	12.6445	10.2	3.2717	10.2	3.10939	13.1	3.0279	13.1	1.14898	10.2	56.2479	10.2	56.9403	10.2	1.4363	10.2	1.66444	10.2	7.5359	10.2	2.99816	10.2	1.4251	10.2	3.78761	10.2	7.0917	10.2	5.94974
						10.3	13.5698	10.3	11.8019	10.3	9.7135	10.3	8.47081	10.3	29.3959	10.3	12.7628	10.3	3.3105	10.3	3.13814	13.2	3.0386	13.2	1.15722	10.3	56.3055	10.3	57.1932	10.3	1.4601	10.3	1.68023	10.3	7.5505	10.3	3.02213	10.3	1.4645	10.3	3.8237	10.3	7.1603	10.3	6.00642
						10.4	13.6265	10.4	11.8779	10.4	9.7733	10.4	8.53139	10.4	29.5572	10.4	12.881	10.4	3.3452	10.4	3.16685	13.3	3.0493	13.3	1.16545	10.4	56.3647	10.4	57.4426	10.4	1.476	10.4	1.69601	10.4	7.5703	10.4	3.04601	10.4	1.5052	10.4	3.85976	10.4	7.2232	10.4	6.06305
						10.5	13.6833	10.5	11.9532	10.5	9.823	10.5	8.59162	10.5	29.7143	10.5	12.9991	10.5	3.3824	10.5	3.19552	13.4	3.0585	13.4	1.17368	10.5	56.4206	10.5	57.6886	10.5	1.4942	10.5	1.71177	10.5	7.5848	10.5	3.06979	10.5	1.5479	10.5	3.8958	10.5	7.2835	10.5	6.11964
						10.6	13.7484	10.6	12.028	10.6	9.8812	10.6	8.6515	10.6	29.8707	10.6	13.1171	10.6	3.4195	10.6	3.22415	13.5	3.0724	13.5	1.18189	10.6	56.4809	10.6	57.931	10.6	1.5115	10.6	1.72752	10.6	7.5994	10.6	3.09347	10.6	1.5895	10.6	3.93181	10.6	7.3481	10.6	6.17619
						10.7	13.8148	10.7	12.1022	10.7	9.9356	10.7	8.71102	10.7	30.0332	10.7	13.2349	10.7	3.4579	10.7	3.25274	13.6	3.0794	13.6	1.1901	10.7	56.5309	10.7	58.1701	10.7	1.5302	10.7	1.74325	10.7	7.6093	10.7	3.11705	10.7	1.6321	10.7	3.96779	10.7	7.4129	10.7	6.23269
						10.8	13.8787	10.8	12.1759	10.8	9.994	10.8	8.77021	10.8	30.1879	10.8	13.3526	10.8	3.4973	10.8	3.2813	13.7	3.0898	13.7	1.1983	10.8	56.582	10.8	58.4059	10.8	1.5427	10.8	1.75898	10.8	7.6231	10.8	3.14054	10.8	1.6696	10.8	4.00375	10.8	7.478	10.8	6.28916
						10.9	13.9415	10.9	12.249	10.9	10.0484	10.9	8.82904	10.9	30.3373	10.9	13.4701	10.9	3.5343	10.9	3.30982	13.8	3.0976	13.8	1.20649	10.9	56.6344	10.9	58.6383	10.9	1.5553	10.9	1.77469	10.9	7.6407	10.9	3.16394	10.9	1.7047	10.9	4.03967	10.9	7.5357	10.9	6.34558
						11	14.0037	11	12.3215	11	10.0965	11	8.88754	11	30.4888	11	13.5875	11	3.5776	11	3.3383	13.9	3.1086	13.9	1.21467	11	56.6891	11	58.8675	11	1.5762	11	1.79038	11	7.6467	11	3.18724	11	1.7435	11	4.07558	11	7.5958	11	6.40196
						11.1	14.0564	11.1	12.3935	11.1	10.1383	11.1	8.94569	11.1	30.6375	11.1	13.7048	11.1	3.6167	11.1	3.36674	14	3.1159	14	1.22284	11.1	56.747	11.1	59.0935	11.1	1.5926	11.1	1.80607	11.1	7.6513	11.1	3.21044	11.1	1.7839	11.1	4.11145	11.1	7.6594	11.1	6.4583
						11.2	14.1128	11.2	12.4649	11.2	10.191	11.2	9.00351	11.2	30.7861	11.2	13.822	11.2	3.6536	11.2	3.39514	14.1	3.1242	14.1	1.23101	11.2	56.8077	11.2	59.3163	11.2	1.6128	11.2	1.82174	11.2	7.6595	11.2	3.23356	11.2	1.8213	11.2	4.1473	11.2	7.7157	11.2	6.51459
						11.3	14.1715	11.3	12.5358	11.3	10.2457	11.3	9.06099	11.3	30.9286	11.3	13.939	11.3	3.6924	11.3	3.4235	14.2	3.1347	14.2	1.23916	11.3	56.8637	11.3	59.536	11.3	1.6293	11.3	1.8374	11.3	7.673	11.3	3.25657	11.3	1.8572	11.3	4.18312	11.3	7.7762	11.3	6.57084
						11.4	14.2179	11.4	12.6061	11.4	10.2996	11.4	9.11813	11.4	31.0715	11.4	14.056	11.4	3.7359	11.4	3.45183	14.3	3.1432	14.3	1.24731	11.4	56.922	11.4	59.7527	11.4	1.6493	11.4	1.85304	11.4	7.6846	11.4	3.2795	11.4	1.8966	11.4	4.21892	11.4	7.8352	11.4	6.62705
						11.5	14.2714	11.5	12.6759	11.5	10.3566	11.5	9.17494	11.5	31.2227	11.5	14.1728	11.5	3.7781	11.5	3.48012	14.4	3.1514	14.4	1.25545	11.5	56.9658	11.5	59.9663	11.5	1.6708	11.5	1.86867	11.5	7.6935	11.5	3.30233	11.5	1.9359	11.5	4.25468	11.5	7.9023	11.5	6.68322
						11.6	14.3373	11.6	12.7452	11.6	10.4055	11.6	9.23142	11.6	31.375	11.6	14.2894	11.6	3.8195	11.6	3.50837	14.5	3.1593	14.5	1.26358	11.6	57.0223	11.6	60.1769	11.6	1.6928	11.6	1.88429	11.6	7.7032	11.6	3.32507	11.6	1.9713	11.6	4.29043	11.6	7.9689	11.6	6.73934
						11.7	14.394	11.7	12.8139	11.7	10.4504	11.7	9.28757	11.7	31.5239	11.7	14.4059	11.7	3.8525	11.7	3.53658	14.6	3.1691	14.6	1.2717	11.7	57.0772	11.7	60.3845	11.7	1.7115	11.7	1.8999	11.7	7.7213	11.7	3.34772	11.7	2.0119	11.7	4.32614	11.7	8.0354	11.7	6.79543
						11.8	14.4435	11.8	12.8821	11.8	10.5016	11.8	9.3434	11.8	31.6699	11.8	14.5223	11.8	3.8927	11.8	3.56476	14.7	3.1779	14.7	1.27981	11.8	57.1146	11.8	60.5893	11.8	1.7288	11.8	1.91549	11.8	7.7419	11.8	3.37028	11.8	2.0512	11.8	4.36183	11.8	8.1011	11.8	6.85147
						11.9	14.4944	11.9	12.9498	11.9	10.5623	11.9	9.3989	11.9	31.8173	11.9	14.6386	11.9	3.9327	11.9	3.59289	14.8	3.1834	14.8	1.28792	11.9	57.1533	11.9	60.7912	11.9	1.745	11.9	1.93107	11.9	7.7581	11.9	3.39274	11.9	2.0951	11.9	4.39749	11.9	8.1657	11.9	6.90747
						12	14.543	12	13.0169	12	10.6134	12	9.45408	12	31.9621	12	14.7548	12	3.9739	12	3.62099	14.9	3.1912	14.9	1.29601	12	57.2039	12	60.9903	12	1.7642	12	1.94664	12	7.7732	12	3.41512	12	2.1316	12	4.43312	12	8.2265	12	6.96342
						12.1	14.5812	12.1	13.0836	12.1	10.6629	12.1	9.50893	12.1	32.111	12.1	14.8708	12.1	4.0115	12.1	3.64905	15	3.1994	15	1.3041	12.1	57.2543	12.1	61.1866	12.1	1.7807	12.1	1.96219	12.1	7.7806	12.1	3.4374	12.1	2.1648	12.1	4.46873	12.1	8.2882	12.1	7.01934
						12.2	14.6143	12.2	13.1497	12.2	10.7188	12.2	9.56347	12.2	32.2498	12.2	14.9867	12.2	4.0489	12.2	3.67708	15.1	3.2067	15.1	1.31218	12.2	57.3034	12.2	61.3801	12.2	1.7959	12.2	1.97773	12.2	7.7952	12.2	3.45959	12.2	2.2078	12.2	4.50431	12.2	8.3468	12.2	7.07521
						12.3	14.6595	12.3	13.2154	12.3	10.7799	12.3	9.61769	12.3	32.3876	12.3	15.1025	12.3	4.0855	12.3	3.70506	15.2	3.2157	15.2	1.32025	12.3	57.3558	12.3	61.571	12.3	1.8102	12.3	1.99326	12.3	7.7981	12.3	3.4817	12.3	2.2464	12.3	4.53987	12.3	8.4079	12.3	7.13104
						12.4	14.7109	12.4	13.2805	12.4	10.8276	12.4	9.67159	12.4	32.5252	12.4	15.2181	12.4	4.1276	12.4	3.73301	15.3	3.2196	15.3	1.32831	12.4	57.4023	12.4	61.7591	12.4	1.8293	12.4	2.00877	12.4	7.8026	12.4	3.50371	12.4	2.2853	12.4	4.5754	12.4	8.474	12.4	7.18683
						12.5	14.7568	12.5	13.3452	12.5	10.8672	12.5	9.72518	12.5	32.6593	12.5	15.3336	12.5	4.1692	12.5	3.76092	15.4	3.2256	15.4	1.33636	12.5	57.4516	12.5	61.9447	12.5	1.8459	12.5	2.02427	12.5	7.8111	12.5	3.52564	12.5	2.3273	12.5	4.6109	12.5	8.5346	12.5	7.24257
						12.6	14.8006	12.6	13.4093	12.6	10.9046	12.6	9.77846	12.6	32.7953	12.6	15.449	12.6	4.2121	12.6	3.78879	15.5	3.2319	15.5	1.34441	12.6	57.5085	12.6	62.1276	12.6	1.8676	12.6	2.03976	12.6	7.8172	12.6	3.54747	12.6	2.37	12.6	4.64637	12.6	8.6041	12.6	7.29828
						12.7	14.8393	12.7	13.4729	12.7	10.9527	12.7	9.83142	12.7	32.9297	12.7	15.5643	12.7	4.2528	12.7	3.81663	15.6	3.2433	15.6	1.35244	12.7	57.546	12.7	62.308	12.7	1.8824	12.7	2.05524	12.7	7.8267	12.7	3.56922	12.7	2.4083	12.7	4.68182	12.7	8.6656	12.7	7.35394
						12.8	14.8801	12.8	13.5361	12.8	11.0029	12.8	9.88408	12.8	33.0639	12.8	15.6794	12.8	4.2886	12.8	3.84443	15.7	3.2515	15.7	1.36047	12.8	57.584	12.8	62.4858	12.8	1.8946	12.8	2.0707	12.8	7.8349	12.8	3.59088	12.8	2.4401	12.8	4.71724	12.8	8.7264	12.8	7.40956
						12.9	14.9271	12.9	13.5988	12.9	11.0473	12.9	9.93643	12.9	33.192	12.9	15.7944	12.9	4.3242	12.9	3.87219	15.8	3.2625	15.8	1.36849	12.9	57.6263	12.9	62.6612	12.9	1.907	12.9	2.08615	12.9	7.8453	12.9	3.61246	12.9	2.4771	12.9	4.75264	12.9	8.7842	12.9	7.46514
						13	14.9785	13	13.661	13	11.0903	13	9.98848	13	33.3201	13	15.9093	13	4.3606	13	3.89991	15.9	3.2737	15.9	1.3765	13	57.6743	13	62.8341	13	1.9255	13	2.10159	13	7.8539	13	3.63394	13	2.5158	13	4.78801	13	8.843	13	7.52068
						13.1	15.0178	13.1	13.7227	13.1	11.1319	13.1	10.0402	13.1	33.4551	13.1	16.0241	13.1	4.3977	13.1	3.92759	16	3.2829	16	1.3845	13.1	57.7187	13.1	63.0046	13.1	1.9457	13.1	2.11701	13.1	7.867	13.1	3.65534	13.1	2.5525	13.1	4.82335	13.1	8.9005	13.1	7.57617
						13.2	15.0675	13.2	13.784	13.2	11.1713	13.2	10.0917	13.2	33.5857	13.2	16.1387	13.2	4.4301	13.2	3.95524	16.1	3.287	16.1	1.3925	13.2	57.7634	13.2	63.1727	13.2	1.9609	13.2	2.13243	13.2	7.8791	13.2	3.67665	13.2	2.5942	13.2	4.85867	13.2	8.9638	13.2	7.63162
						13.3	15.1074	13.3	13.8447	13.3	11.2124	13.3	10.1428	13.3	33.7149	13.3	16.2532	13.3	4.472	13.3	3.98285	16.2	3.2944	16.2	1.40048	13.3	57.7997	13.3	63.3385	13.3	1.9738	13.3	2.14783	13.3	7.8896	13.3	3.69788	13.3	2.6378	13.3	4.89396	13.3	9.022	13.3	7.68704
						13.4	15.1515	13.4	13.9051	13.4	11.267	13.4	10.1937	13.4	33.8429	13.4	16.3676	13.4	4.5139	13.4	4.01043	16.3	3.3047	16.3	1.40846	13.4	57.8506	13.4	63.5019	13.4	1.9883	13.4	2.16321	13.4	7.8898	13.4	3.71902	13.4	2.6716	13.4	4.92922	13.4	9.0806	13.4	7.74241
						13.5	15.1909	13.5	13.9649	13.5	11.319	13.5	10.2442	13.5	33.9666	13.5	16.4819	13.5	4.5503	13.5	4.03796	16.4	3.3109	16.4	1.41643	13.5	57.8947	13.5	63.6631	13.5	2.0013	13.5	2.17858	13.5	7.8989	13.5	3.74007	13.5	2.7062	13.5	4.96446	13.5	9.1386	13.5	7.79774
						13.6	15.2363	13.6	14.0243	13.6	11.3662	13.6	10.2945	13.6	34.0882	13.6	16.596	13.6	4.5859	13.6	4.06546	16.5	3.3211	16.5	1.42439	13.6	57.9367	13.6	63.822	13.6	2.013	13.6	2.19394	13.6	7.9031	13.6	3.76104	13.6	2.7468	13.6	4.99967	13.6	9.2027	13.6	7.85302
						13.7	15.2799	13.7	14.0833	13.7	11.411	13.7	10.3444	13.7	34.2174	13.7	16.71	13.7	4.6191	13.7	4.09292	16.6	3.3312	16.6	1.43234	13.7	57.9775	13.7	63.9787	13.7	2.0284	13.7	2.20929	13.7	7.9079	13.7	3.78192	13.7	2.7818	13.7	5.03485	13.7	9.2628	13.7	7.90827
						13.8	15.315	13.8	14.1418	13.8	11.4593	13.8	10.3941	13.8	34.3471	13.8	16.8239	13.8	4.6578	13.8	4.12035	16.7	3.3326	16.7	1.44028	13.8	58.0176	13.8	64.1332	13.8	2.0488	13.8	2.22463	13.8	7.91	13.8	3.80272	13.8	2.8264	13.8	5.07001	13.8	9.3249	13.8	7.96347
						13.9	15.3561	13.9	14.1998	13.9	11.5093	13.9	10.4435	13.9	34.4748	13.9	16.9376	13.9	4.6921	13.9	4.14773	16.8	3.3345	16.8	1.44822	13.9	58.0621	13.9	64.2855	13.9	2.0662	13.9	2.23995	13.9	7.9158	13.9	3.82344	13.9	2.87	13.9	5.10515	13.9	9.3842	13.9	8.01863
						14	15.3948	14	14.2574	14	11.5545	14	10.4926	14	34.5983	14	17.0513	14	4.7252	14	4.17509	16.9	3.3443	16.9	1.45615	14	58.1082	14	64.4357	14	2.0804	14	2.25526	14	7.9267	14	3.84407	14	2.9075	14	5.14025	14	9.4455	14	8.07375
						14.1	15.4333	14.1	14.3146	14.1	11.5979	14.1	10.5414	14.1	34.7201	14.1	17.1648	14.1	4.7609	14.1	4.2024	17	3.3591	17	1.46406	14.1	58.1429	14.1	64.5838	14.1	2.0954	14.1	2.27055	14.1	7.9374	14.1	3.86462	14.1	2.9452	14.1	5.17533	14.1	9.5041	14.1	8.12883
						14.2	15.4609	14.2	14.3713	14.2	11.6383	14.2	10.5899	14.2	34.8392	14.2	17.2782	14.2	4.7988	14.2	4.22968	17.1	3.3686	17.1	1.47197	14.2	58.1866	14.2	64.7298	14.2	2.11	14.2	2.28584	14.2	7.9406	14.2	3.88508	14.2	2.983	14.2	5.21038	14.2	9.5647	14.2	8.18387
						14.3	15.4913	14.3	14.4276	14.3	11.6806	14.3	10.6381	14.3	34.9598	14.3	17.3914	14.3	4.8407	14.3	4.25692	17.2	3.3785	17.2	1.47988	14.3	58.2362	14.3	64.8738	14.3	2.1244	14.3	2.30111	14.3	7.9506	14.3	3.90546	14.3	3.0253	14.3	5.24541	14.3	9.6253	14.3	8.23887
						14.4	15.532	14.4	14.4834	14.4	11.7214	14.4	10.6861	14.4	35.08	14.4	17.5045	14.4	4.8851	14.4	4.28412	17.3	3.3853	17.3	1.48777	14.4	58.2754	14.4	65.0157	14.4	2.1442	14.4	2.31637	14.4	7.9575	14.4	3.92576	14.4	3.0639	14.4	5.28041	14.4	9.6803	14.4	8.29382
						14.5	15.567	14.5	14.5389	14.5	11.7612	14.5	10.7338	14.5	35.1887	14.5	17.6176	14.5	4.9264	14.5	4.31129	17.4	3.3946	17.4	1.49565	14.5	58.3195	14.5	65.1557	14.5	2.1603	14.5	2.33161	14.5	7.9608	14.5	3.94598	14.5	3.1035	14.5	5.31539	14.5	9.734	14.5	8.34873
						14.6	15.5978	14.6	14.5939	14.6	11.8067	14.6	10.7812	14.6	35.3088	14.6	17.7305	14.6	4.9679	14.6	4.33841	17.5	3.4001	17.5	1.50353	14.6	58.3698	14.6	65.2937	14.6	2.1788	14.6	2.34685	14.6	7.9639	14.6	3.96612	14.6	3.1444	14.6	5.35034	14.6	9.7955	14.6	8.40361
						14.7	15.6315	14.7	14.6485	14.7	11.8459	14.7	10.8283	14.7	35.4229	14.7	17.8432	14.7	5.0124	14.7	4.36551	17.6	3.4091	17.6	1.5114	14.7	58.4245	14.7	65.4298	14.7	2.202	14.7	2.36207	14.7	7.9676	14.7	3.98617	14.7	3.1823	14.7	5.38526	14.7	9.8562	14.7	8.45844
						14.8	15.6686	14.8	14.7026	14.8	11.8866	14.8	10.8752	14.8	35.536	14.8	17.9559	14.8	5.0547	14.8	4.39256	17.7	3.414	17.7	1.51926	14.8	58.4733	14.8	65.564	14.8	2.2204	14.8	2.37727	14.8	7.9785	14.8	4.00614	14.8	3.2232	14.8	5.42016	14.8	9.9187	14.8	8.51323
						14.9	15.7011	14.9	14.7564	14.9	11.926	14.9	10.9218	14.9	35.6465	14.9	18.0684	14.9	5.0845	14.9	4.41958	17.8	3.4171	17.8	1.52711	14.9	58.5212	14.9	65.6963	14.9	2.235	14.9	2.39247	14.9	7.9887	14.9	4.02603	14.9	3.2632	14.9	5.45503	14.9	9.9807	14.9	8.56797
						15	15.7332	15	14.8097	15	11.9617	15	10.9681	15	35.7586	15	18.1808	15	5.1151	15	4.44657	17.9	3.4245	17.9	1.53495	15	58.5605	15	65.8268	15	2.2543	15	2.40765	15	7.9929	15	4.04585	15	3.3022	15	5.48987	15	10.0421	15	8.62268
						15.1	15.7635	15.1	14.8627	15.1	11.9996	15.1	11.0141	15.1	35.8703	15.1	18.2931	15.1	5.1506	15.1	4.47351	18	3.4371	18	1.54279	15.1	58.6057	15.1	65.9554	15.1	2.2767	15.1	2.42282	15.1	8.0045	15.1	4.06558	15.1	3.3419	15.1	5.52469	15.1	10.1038	15.1	8.67735
						15.2	15.7977	15.2	14.9152	15.2	12.0369	15.2	11.0599	15.2	35.9838	15.2	18.4052	15.2	5.1822	15.2	4.50042	18.1	3.4495	18.1	1.55062	15.2	58.6569	15.2	66.0822	15.2	2.2918	15.2	2.43798	15.2	8.0141	15.2	4.08523	15.2	3.3796	15.2	5.55948	15.2	10.1624	15.2	8.73197
						15.3	15.827	15.3	14.9673	15.3	12.0754	15.3	11.1054	15.3	36.0962	15.3	18.5172	15.3	5.2149	15.3	4.52729	18.2	3.4589	18.2	1.55844	15.3	58.7056	15.3	66.2073	15.3	2.3072	15.3	2.45312	15.3	8.0226	15.3	4.1048	15.3	3.4119	15.3	5.59425	15.3	10.2206	15.3	8.78656
						15.4	15.8615	15.4	15.0191	15.4	12.1108	15.4	11.1506	15.4	36.2061	15.4	18.6291	15.4	5.2515	15.4	4.55413	18.3	3.4713	18.3	1.56625	15.4	58.7545	15.4	66.3306	15.4	2.3307	15.4	2.46825	15.4	8.0321	15.4	4.12429	15.4	3.4467	15.4	5.62899	15.4	10.2819	15.4	8.8411
						15.5	15.8914	15.5	15.0704	15.5	12.1502	15.5	11.1956	15.5	36.3139	15.5	18.7409	15.5	5.283	15.5	4.58093	18.4	3.4793	18.4	1.57405	15.5	58.8037	15.5	66.4522	15.5	2.3511	15.5	2.48337	15.5	8.0381	15.5	4.14371	15.5	3.4769	15.5	5.6637	15.5	10.3399	15.5	8.8956
						15.6	15.9265	15.6	15.1213	15.6	12.1849	15.6	11.2403	15.6	36.4267	15.6	18.8526	15.6	5.3235	15.6	4.6077	18.5	3.4867	18.5	1.58184	15.6	58.8521	15.6	66.5721	15.6	2.3686	15.6	2.49848	15.6	8.0458	15.6	4.16304	15.6	3.5148	15.6	5.69839	15.6	10.3962	15.6	8.95006
						15.7	15.959	15.7	15.1719	15.7	12.2264	15.7	11.2848	15.7	36.5395	15.7	18.9641	15.7	5.362	15.7	4.63442	18.6	3.4951	18.6	1.58963	15.7	58.9034	15.7	66.6903	15.7	2.3828	15.7	2.51357	15.7	8.0554	15.7	4.1823	15.7	3.5521	15.7	5.73306	15.7	10.4567	15.7	9.00448
						15.8	15.9867	15.8	15.222	15.8	12.2653	15.8	11.329	15.8	36.6529	15.8	19.0755	15.8	5.4033	15.8	4.66111	18.7	3.502	18.7	1.59741	15.8	58.9397	15.8	66.8068	15.8	2.395	15.8	2.52865	15.8	8.0632	15.8	4.20148	15.8	3.5939	15.8	5.76769	15.8	10.5198	15.8	9.05886
						15.9	16.0118	15.9	15.2718	15.9	12.3022	15.9	11.3729	15.9	36.7681	15.9	19.1868	15.9	5.443	15.9	4.68777	18.8	3.5097	18.8	1.60518	15.9	58.9835	15.9	66.9217	15.9	2.416	15.9	2.54372	15.9	8.0662	15.9	4.22058	15.9	3.6346	15.9	5.8023	15.9	10.5758	15.9	9.1132
						16	16.042	16	15.3212	16	12.3375	16	11.4166	16	36.8801	16	19.298	16	5.4838	16	4.71439	18.9	3.5158	18.9	1.61294	16	59.0269	16	67.035	16	2.4373	16	2.55878	16	8.0717	16	4.23961	16	3.673	16	5.83689	16	10.633	16	9.1675
						16.1	16.0713	16.1	15.3703	16.1	12.3784	16.1	11.46	16.1	36.9942	16.1	19.409	16.1	5.5176	16.1	4.74097	19	3.5197	19	1.62069	16.1	59.0797	16.1	67.1468	16.1	2.4508	16.1	2.57382	16.1	8.0786	16.1	4.25855	16.1	3.7074	16.1	5.87145	16.1	10.6956	16.1	9.22175
						16.2	16.1086	16.2	15.4189	16.2	12.4192	16.2	11.5032	16.2	37.1022	16.2	19.52	16.2	5.5541	16.2	4.76752	19.1	3.5276	19.1	1.62844	16.2	59.1325	16.2	67.2569	16.2	2.4615	16.2	2.58885	16.2	8.0841	16.2	4.27742	16.2	3.7424	16.2	5.90598	16.2	10.7546	16.2	9.27597
						16.3	16.1425	16.3	15.4672	16.3	12.4554	16.3	11.5461	16.3	37.2136	16.3	19.6308	16.3	5.5923	16.3	4.79403	19.2	3.5333	19.2	1.63617	16.3	59.1893	16.3	67.3656	16.3	2.4734	16.3	2.60387	16.3	8.0917	16.3	4.29622	16.3	3.7753	16.3	5.94049	16.3	10.8127	16.3	9.33014
						16.4	16.174	16.4	15.5151	16.4	12.4904	16.4	11.5888	16.4	37.327	16.4	19.7415	16.4	5.6323	16.4	4.8205	19.3	3.5407	19.3	1.6439	16.4	59.2309	16.4	67.4727	16.4	2.4906	16.4	2.61887	16.4	8.0998	16.4	4.31494	16.4	3.8119	16.4	5.97497	16.4	10.8717	16.4	9.38428
						16.5	16.2052	16.5	15.5626	16.5	12.5281	16.5	11.6312	16.5	37.4376	16.5	19.852	16.5	5.6698	16.5	4.84694	19.4	3.5457	19.4	1.65162	16.5	59.281	16.5	67.5783	16.5	2.5135	16.5	2.63387	16.5	8.1097	16.5	4.33358	16.5	3.8507	16.5	6.00943	16.5	10.9319	16.5	9.43837
						16.6	16.2383	16.6	15.6098	16.6	12.5685	16.6	11.6734	16.6	37.5491	16.6	19.9625	16.6	5.7071	16.6	4.87334	19.5	3.5533	19.5	1.65933	16.6	59.3303	16.6	67.6824	16.6	2.5265	16.6	2.64885	16.6	8.1135	16.6	4.35215	16.6	3.8901	16.6	6.04386	16.6	10.9934	16.6	9.49242
						16.7	16.2652	16.7	15.6566	16.7	12.6057	16.7	11.7154	16.7	37.6598	16.7	20.0728	16.7	5.7412	16.7	4.89971	19.6	3.5554	19.6	1.66704	16.7	59.3808	16.7	67.7851	16.7	2.5405	16.7	2.66382	16.7	8.12	16.7	4.37064	16.7	3.9331	16.7	6.07826	16.7	11.0465	16.7	9.54643
						16.8	16.2995	16.8	15.7031	16.8	12.6398	16.8	11.757	16.8	37.7676	16.8	20.183	16.8	5.7796	16.8	4.92604	19.7	3.561	19.7	1.67473	16.8	59.428	16.8	67.8863	16.8	2.5556	16.8	2.67877	16.8	8.127	16.8	4.38905	16.8	3.9721	16.8	6.11264	16.8	11.1077	16.8	9.60041
						16.9	16.3241	16.9	15.7492	16.9	12.6734	16.9	11.7985	16.9	37.8732	16.9	20.2931	16.9	5.8198	16.9	4.95234	19.8	3.565	19.8	1.68242	16.9	59.4746	16.9	67.9861	16.9	2.572	16.9	2.69372	16.9	8.1338	16.9	4.4074	16.9	4.009	16.9	6.14699	16.9	11.1643	16.9	9.65434
						17	16.3543	17	15.7949	17	12.7054	17	11.8397	17	37.9761	17	20.403	17	5.8587	17	4.9786	19.9	3.5735	19.9	1.6901	17	59.5216	17	68.0846	17	2.5899	17	2.70865	17	8.1391	17	4.42566	17	4.0503	17	6.18132	17	11.2271	17	9.70823
						17.1	16.3838	17.1	15.8403	17.1	12.7384	17.1	11.8807	17.1	38.0858	17.1	20.5129	17.1	5.8963	17.1	5.00482	20	3.5805	20	1.69777	17.1	59.5678	17.1	68.1816	17.1	2.6026	17.1	2.72357	17.1	8.1442	17.1	4.44386	17.1	4.093	17.1	6.21562	17.1	11.2867	17.1	9.76208
						17.2	16.4136	17.2	15.8854	17.2	12.7711	17.2	11.9214	17.2	38.1883	17.2	20.6226	17.2	5.9312	17.2	5.03101	20.1	3.5892	20.1	1.70544	17.2	59.6081	17.2	68.2773	17.2	2.6209	17.2	2.73847	17.2	8.1522	17.2	4.46198	17.2	4.1298	17.2	6.2499	17.2	11.3428	17.2	9.81588
						17.3	16.4414	17.3	15.9301	17.3	12.7996	17.3	11.9619	17.3	38.2911	17.3	20.7322	17.3	5.9666	17.3	5.05716	20.2	3.5969	20.2	1.71309	17.3	59.6437	17.3	68.3716	17.3	2.6365	17.3	2.75337	17.3	8.1579	17.3	4.48003	17.3	4.1679	17.3	6.28415	17.3	11.4024	17.3	9.86965
						17.4	16.4693	17.4	15.9744	17.4	12.8275	17.4	12.0022	17.4	38.3914	17.4	20.8417	17.4	6.0005	17.4	5.08328	20.3	3.6006	20.3	1.72074	17.4	59.6849	17.4	68.4647	17.4	2.6495	17.4	2.76825	17.4	8.1638	17.4	4.498	17.4	4.2119	17.4	6.31838	17.4	11.4624	17.4	9.92338
						17.5	16.4972	17.5	16.0185	17.5	12.8636	17.5	12.0422	17.5	38.4953	17.5	20.951	17.5	6.0311	17.5	5.10936	20.4	3.6044	20.4	1.72838	17.5	59.7371	17.5	68.5564	17.5	2.6604	17.5	2.78312	17.5	8.1667	17.5	4.5159	17.5	4.2494	17.5	6.35258	17.5	11.5212	17.5	9.97707
						17.6	16.525	17.6	16.0621	17.6	12.8972	17.6	12.082	17.6	38.5964	17.6	21.0603	17.6	6.0625	17.6	5.1354	20.5	3.6129	20.5	1.73601	17.6	59.7785	17.6	68.6469	17.6	2.6703	17.6	2.79797	17.6	8.1764	17.6	4.53373	17.6	4.2877	17.6	6.38675	17.6	11.5743	17.6	10.0307
						17.7	16.556	17.7	16.1055	17.7	12.9326	17.7	12.1215	17.7	38.7005	17.7	21.1694	17.7	6.0986	17.7	5.16141	20.6	3.6167	20.6	1.74363	17.7	59.8273	17.7	68.736	17.7	2.683	17.7	2.81282	17.7	8.1795	17.7	4.55149	17.7	4.3284	17.7	6.4209	17.7	11.6285	17.7	10.0843
						17.8	16.5878	17.8	16.1485	17.8	12.9641	17.8	12.1608	17.8	38.8059	17.8	21.2784	17.8	6.1369	17.8	5.18739	20.7	3.6235	20.7	1.75125	17.8	59.8737	17.8	68.824	17.8	2.6973	17.8	2.82765	17.8	8.1859	17.8	4.56917	17.8	4.3691	17.8	6.45502	17.8	11.6854	17.8	10.1379
						17.9	16.6118	17.9	16.1912	17.9	12.9973	17.9	12.1999	17.9	38.9061	17.9	21.3873	17.9	6.1698	17.9	5.21332	20.8	3.6296	20.8	1.75886	17.9	59.9135	17.9	68.9107	17.9	2.7115	17.9	2.84247	17.9	8.196	17.9	4.58679	17.9	4.41	17.9	6.48912	17.9	11.7454	17.9	10.1914
						18	16.6379	18	16.2336	18	13.0292	18	12.2388	18	39.0062	18	21.4961	18	6.1989	18	5.23923	20.9	3.6365	20.9	1.76646	18	59.9527	18	68.9962	18	2.7312	18	2.85727	18	8.2031	18	4.60433	18	4.4437	18	6.52319	18	11.8012	18	10.2449
						18.1	16.6591	18.1	16.2756	18.1	13.0606	18.1	12.2774	18.1	39.105	18.1	21.6047	18.1	6.225	18.1	5.2651	21	3.6408	21	1.77405	18.1	59.993	18.1	69.0805	18.1	2.7488	18.1	2.87207	18.1	8.209	18.1	4.6218	18.1	4.4844	18.1	6.55724	18.1	11.862	18.1	10.2983
						18.2	16.6786	18.2	16.3173	18.2	13.096	18.2	12.3159	18.2	39.2054	18.2	21.7132	18.2	6.2546	18.2	5.29093	21.1	3.6434	21.1	1.78163	18.2	60.0378	18.2	69.1636	18.2	2.7652	18.2	2.88685	18.2	8.2143	18.2	4.6392	18.2	4.5208	18.2	6.59126	18.2	11.9165	18.2	10.3517
						18.3	16.7048	18.3	16.3587	18.3	13.1294	18.3	12.3541	18.3	39.2994	18.3	21.8216	18.3	6.291	18.3	5.31673	21.2	3.6525	21.2	1.78921	18.3	60.0806	18.3	69.2455	18.3	2.7862	18.3	2.90162	18.3	8.2167	18.3	4.65653	18.3	4.5554	18.3	6.62526	18.3	11.9775	18.3	10.4051
						18.4	16.732	18.4	16.3998	18.4	13.1642	18.4	12.392	18.4	39.3937	18.4	21.9299	18.4	6.3235	18.4	5.34249	21.3	3.6622	21.3	1.79677	18.4	60.1178	18.4	69.3263	18.4	2.8057	18.4	2.91638	18.4	8.2224	18.4	4.67379	18.4	4.597	18.4	6.65923	18.4	12.0402	18.4	10.4584
						18.5	16.748	18.5	16.4406	18.5	13.1971	18.5	12.4298	18.5	39.494	18.5	22.0381	18.5	6.3603	18.5	5.36822	21.4	3.6692	21.4	1.80433	18.5	60.1628	18.5	69.406	18.5	2.8225	18.5	2.93112	18.5	8.2258	18.5	4.69098	18.5	4.6376	18.5	6.69317	18.5	12.0947	18.5	10.5117
						18.6	16.7729	18.6	16.481	18.6	13.2279	18.6	12.4673	18.6	39.5979	18.6	22.1461	18.6	6.4003	18.6	5.39391	21.5	3.6773	21.5	1.81189	18.6	60.2109	18.6	69.4846	18.6	2.8392	18.6	2.94586	18.6	8.2363	18.6	4.7081	18.6	4.6748	18.6	6.72709	18.6	12.1488	18.6	10.565
						18.7	16.7899	18.7	16.5212	18.7	13.2653	18.7	12.5046	18.7	39.6992	18.7	22.2541	18.7	6.437	18.7	5.41956	21.6	3.6883	21.6	1.81943	18.7	60.2561	18.7	69.562	18.7	2.8558	18.7	2.96058	18.7	8.2428	18.7	4.72515	18.7	4.7132	18.7	6.76098	18.7	12.197	18.7	10.6182
						18.8	16.8122	18.8	16.561	18.8	13.2967	18.8	12.5417	18.8	39.7993	18.8	22.3619	18.8	6.4671	18.8	5.44519	21.7	3.6933	21.7	1.82696	18.8	60.3038	18.8	69.6384	18.8	2.8746	18.8	2.97529	18.8	8.2461	18.8	4.74214	18.8	4.7522	18.8	6.79485	18.8	12.2564	18.8	10.6714
						18.9	16.835	18.9	16.6006	18.9	13.3229	18.9	12.5786	18.9	39.8965	18.9	22.4696	18.9	6.5027	18.9	5.47077	21.8	3.6977	21.8	1.83449	18.9	60.3374	18.9	69.7137	18.9	2.8952	18.9	2.98998	18.9	8.2532	18.9	4.75905	18.9	4.7961	18.9	6.8287	18.9	12.3164	18.9	10.7245
						19	16.8592	19	16.6398	19	13.3536	19	12.6153	19	39.9965	19	22.5772	19	6.5332	19	5.49632	21.9	3.7016	21.9	1.84201	19	60.3766	19	69.788	19	2.9105	19	3.00467	19	8.2593	19	4.7759	19	4.8289	19	6.86252	19	12.3752	19	10.7776
						19.1	16.8779	19.1	16.6787	19.1	13.3847	19.1	12.6517	19.1	40.0942	19.1	22.6846	19.1	6.5668	19.1	5.52184	22	3.7057	22	1.84952	19.1	60.4217	19.1	69.8612	19.1	2.9245	19.1	3.01934	19.1	8.2669	19.1	4.79267	19.1	4.8623	19.1	6.89631	19.1	12.4343	19.1	10.8306
						19.2	16.9037	19.2	16.7174	19.2	13.4071	19.2	12.688	19.2	40.1859	19.2	22.792	19.2	6.5964	19.2	5.54732	22.1	3.706	22.1	1.85703	19.2	60.4491	19.2	69.9334	19.2	2.9406	19.2	3.034	19.2	8.268	19.2	4.80938	19.2	4.9021	19.2	6.93008	19.2	12.4979	19.2	10.8836
						19.3	16.9239	19.3	16.7557	19.3	13.4395	19.3	12.724	19.3	40.2804	19.3	22.8992	19.3	6.6307	19.3	5.57277	22.2	3.7108	22.2	1.86452	19.3	60.4819	19.3	70.0046	19.3	2.9549	19.3	3.04865	19.3	8.2703	19.3	4.82602	19.3	4.9382	19.3	6.96382	19.3	12.5565	19.3	10.9366
						19.4	16.9464	19.4	16.7938	19.4	13.4676	19.4	12.7598	19.4	40.3723	19.4	23.0063	19.4	6.6618	19.4	5.59818	22.3	3.7113	22.3	1.87201	19.4	60.5227	19.4	70.0748	19.4	2.9721	19.4	3.06328	19.4	8.2703	19.4	4.8426	19.4	4.9771	19.4	6.99754	19.4	12.6189	19.4	10.9895
						19.5	16.9751	19.5	16.8315	19.5	13.4933	19.5	12.7954	19.5	40.4641	19.5	23.1133	19.5	6.7004	19.5	5.62356	22.4	3.7162	22.4	1.87949	19.5	60.5561	19.5	70.144	19.5	2.989	19.5	3.0779	19.5	8.2783	19.5	4.85911	19.5	5.0185	19.5	7.03123	19.5	12.6752	19.5	11.0424
						19.6	16.9939	19.6	16.869	19.6	13.5249	19.6	12.8308	19.6	40.5583	19.6	23.2202	19.6	6.7341	19.6	5.6489	22.5	3.7222	22.5	1.88696	19.6	60.5969	19.6	70.2122	19.6	3.0091	19.6	3.09251	19.6	8.2851	19.6	4.87555	19.6	5.056	19.6	7.0649	19.6	12.7335	19.6	11.0952
						19.7	17.017	19.7	16.9062	19.7	13.5512	19.7	12.866	19.7	40.6506	19.7	23.3269	19.7	6.7668	19.7	5.67421	22.6	3.7256	22.6	1.89443	19.7	60.6438	19.7	70.2795	19.7	3.0318	19.7	3.10711	19.7	8.2913	19.7	4.89192	19.7	5.0963	19.7	7.09854	19.7	12.7895	19.7	11.148
						19.8	17.0368	19.8	16.9431	19.8	13.5794	19.8	12.901	19.8	40.7435	19.8	23.4336	19.8	6.8003	19.8	5.69948	22.7	3.7345	22.7	1.90188	19.8	60.684	19.8	70.3458	19.8	3.0533	19.8	3.1217	19.8	8.2969	19.8	4.90823	19.8	5.1439	19.8	7.13216	19.8	12.8464	19.8	11.2008
						19.9	17.0603	19.9	16.9797	19.9	13.6021	19.9	12.9358	19.9	40.8375	19.9	23.5401	19.9	6.8317	19.9	5.72472	22.8	3.7453	22.8	1.90933	19.9	60.7267	19.9	70.4112	19.9	3.0674	19.9	3.13627	19.9	8.3015	19.9	4.92447	19.9	5.1816	19.9	7.16575	19.9	12.9029	19.9	11.2535
						20	17.0862	20	17.016	20	13.6249	20	12.9704	20	40.9251	20	23.6465	20	6.8613	20	5.74993	22.9	3.7556	22.9	1.91677	20	60.7687	20	70.4757	20	3.0875	20	3.15084	20	8.3096	20	4.94064	20	5.2164	20	7.19931	20	12.9654	20	11.3062
						20.1	17.1063	20.1	17.0521	20.1	13.6502	20.1	13.0048	20.1	41.0107	20.1	23.7528	20.1	6.8969	20.1	5.77509	23	3.7582	23	1.92421	20.1	60.7987	20.1	70.5393	20.1	3.1136	20.1	3.16539	20.1	8.3137	20.1	4.95675	20.1	5.2543	20.1	7.23285	20.1	13.0208	20.1	11.3589
						20.2	17.1245	20.2	17.0878	20.2	13.6744	20.2	13.0389	20.2	41.0937	20.2	23.859	20.2	6.9323	20.2	5.80023	23.1	3.7624	23.1	1.93163	20.2	60.8313	20.2	70.602	20.2	3.1291	20.2	3.17992	20.2	8.3147	20.2	4.9728	20.2	5.2887	20.2	7.26637	20.2	13.0832	20.2	11.4115
						20.3	17.1471	20.3	17.1233	20.3	13.702	20.3	13.0729	20.3	41.1815	20.3	23.965	20.3	6.9596	20.3	5.82533	23.2	3.7691	23.2	1.93905	20.3	60.8738	20.3	70.6639	20.3	3.1413	20.3	3.19445	20.3	8.3223	20.3	4.98878	20.3	5.3237	20.3	7.29986	20.3	13.1354	20.3	11.464
						20.4	17.1676	20.4	17.1586	20.4	13.7252	20.4	13.1067	20.4	41.2724	20.4	24.071	20.4	6.9872	20.4	5.8504	23.3	3.7756	23.3	1.94646	20.4	60.9123	20.4	70.7248	20.4	3.1635	20.4	3.20896	20.4	8.327	20.4	5.0047	20.4	5.359	20.4	7.33333	20.4	13.1881	20.4	11.5166
						20.5	17.1896	20.5	17.1935	20.5	13.7476	20.5	13.1403	20.5	41.3657	20.5	24.1768	20.5	7.0168	20.5	5.87543	23.4	3.7787	23.4	1.95386	20.5	60.9433	20.5	70.7849	20.5	3.1826	20.5	3.22346	20.5	8.332	20.5	5.02055	20.5	5.3938	20.5	7.36677	20.5	13.2526	20.5	11.5691
						20.6	17.212	20.6	17.2282	20.6	13.7758	20.6	13.1737	20.6	41.4547	20.6	24.2825	20.6	7.0519	20.6	5.90042	23.5	3.7836	23.5	1.96125	20.6	60.9777	20.6	70.8442	20.6	3.1992	20.6	3.23795	20.6	8.3444	20.6	5.03633	20.6	5.4307	20.6	7.40019	20.6	13.3083	20.6	11.6215
						20.7	17.2324	20.7	17.2627	20.7	13.804	20.7	13.2069	20.7	41.5392	20.7	24.3881	20.7	7.0857	20.7	5.92539	23.6	3.7921	23.6	1.96864	20.7	61.0164	20.7	70.9027	20.7	3.2057	20.7	3.25243	20.7	8.3546	20.7	5.05206	20.7	5.4705	20.7	7.43358	20.7	13.3615	20.7	11.6739
						20.8	17.253	20.8	17.2968	20.8	13.8293	20.8	13.2399	20.8	41.6269	20.8	24.4936	20.8	7.1146	20.8	5.95032	23.7	3.802	23.7	1.97602	20.8	61.059	20.8	70.9603	20.8	3.2141	20.8	3.2669	20.8	8.3643	20.8	5.06772	20.8	5.5049	20.8	7.46695	20.8	13.419	20.8	11.7263
						20.9	17.2782	20.9	17.3307	20.9	13.8545	20.9	13.2727	20.9	41.714	20.9	24.5989	20.9	7.1465	20.9	5.97521	23.8	3.8103	23.8	1.98339	20.9	61.0976	20.9	71.0171	20.9	3.232	20.9	3.28135	20.9	8.371	20.9	5.08331	20.9	5.5382	20.9	7.50029	20.9	13.4765	20.9	11.7786
						21	17.2993	21	17.3644	21	13.8808	21	13.3053	21	41.8049	21	24.7042	21	7.1828	21	6.00007	23.9	3.8154	23.9	1.99075	21	61.1375	21	71.0731	21	3.2489	21	3.29579	21	8.3776	21	5.09885	21	5.5751	21	7.5336	21	13.5352	21	11.8309
						21.1	17.3193	21.1	17.3978	21.1	13.9025	21.1	13.3378	21.1	41.8954	21.1	24.8093	21.1	7.2157	21.1	6.0249	24	3.819	24	1.99811	21.1	61.1762	21.1	71.1284	21.1	3.2641	21.1	3.31022	21.1	8.3847	21.1	5.11432	21.1	5.6118	21.1	7.5669	21.1	13.5873	21.1	11.8832
						21.2	17.3373	21.2	17.4309	21.2	13.9261	21.2	13.37	21.2	41.9796	21.2	24.9143	21.2	7.2427	21.2	6.04969	24.1	3.8243	24.1	2.00545	21.2	61.2196	21.2	71.1828	21.2	3.2716	21.2	3.32464	21.2	8.3881	21.2	5.12972	21.2	5.6519	21.2	7.60016	21.2	13.6414	21.2	11.9354
						21.3	17.354	21.3	17.4638	21.3	13.946	21.3	13.4021	21.3	42.0681	21.3	25.0192	21.3	7.2737	21.3	6.07445	24.2	3.8288	24.2	2.01279	21.3	61.2643	21.3	71.2365	21.3	3.2898	21.3	3.33904	21.3	8.389	21.3	5.14507	21.3	5.6949	21.3	7.6334	21.3	13.6946	21.3	11.9876
						21.4	17.3781	21.4	17.4964	21.4	13.9681	21.4	13.4339	21.4	42.1556	21.4	25.124	21.4	7.3067	21.4	6.09917	24.3	3.8331	24.3	2.02012	21.4	61.3023	21.4	71.2895	21.4	3.3051	21.4	3.35343	21.4	8.3948	21.4	5.16035	21.4	5.7356	21.4	7.66662	21.4	13.7493	21.4	12.0397
						21.5	17.3934	21.5	17.5288	21.5	13.9967	21.5	13.4656	21.5	42.2388	21.5	25.2287	21.5	7.335	21.5	6.12386	24.4	3.837	24.4	2.02745	21.5	61.3447	21.5	71.3417	21.5	3.3194	21.5	3.36782	21.5	8.3972	21.5	5.17557	21.5	5.7754	21.5	7.69981	21.5	13.8005	21.5	12.0918
						21.6	17.4111	21.6	17.5609	21.6	14.0124	21.6	13.4971	21.6	42.317	21.6	25.3332	21.6	7.3639	21.6	6.14852	24.5	3.842	24.5	2.03476	21.6	61.3828	21.6	71.3932	21.6	3.3356	21.6	3.38218	21.6	8.4063	21.6	5.19073	21.6	5.8169	21.6	7.73298	21.6	13.8552	21.6	12.1438
						21.7	17.4273	21.7	17.5928	21.7	14.0371	21.7	13.5284	21.7	42.3945	21.7	25.4377	21.7	7.3845	21.7	6.17314	24.6	3.8459	24.6	2.04207	21.7	61.414	21.7	71.4439	21.7	3.3524	21.7	3.39654	21.7	8.4102	21.7	5.20583	21.7	5.853	21.7	7.76612	21.7	13.9078	21.7	12.1959
						21.8	17.4446	21.8	17.6245	21.8	14.0601	21.8	13.5596	21.8	42.4781	21.8	25.542	21.8	7.4143	21.8	6.19773	24.7	3.8514	24.7	2.04937	21.8	61.4449	21.8	71.494	21.8	3.3685	21.8	3.41089	21.8	8.4152	21.8	5.22087	21.8	5.896	21.8	7.79924	21.8	13.9587	21.8	12.2478
						21.9	17.4675	21.9	17.6559	21.9	14.0823	21.9	13.5905	21.9	42.5678	21.9	25.6462	21.9	7.4415	21.9	6.22228	24.8	3.8597	24.8	2.05667	21.9	61.4856	21.9	71.5433	21.9	3.3874	21.9	3.42522	21.9	8.4134	21.9	5.23584	21.9	5.9299	21.9	7.83234	21.9	14.0129	21.9	12.2998
						22	17.4851	22	17.687	22	14.1068	22	13.6213	22	42.6541	22	25.7504	22	7.4666	22	6.2468	24.9	3.8645	24.9	2.06395	22	61.5244	22	71.592	22	3.4055	22	3.43954	22	8.4146	22	5.25076	22	5.9672	22	7.86541	22	14.0689	22	12.3517
						22.1	17.5022	22.1	17.7179	22.1	14.1306	22.1	13.6519	22.1	42.7371	22.1	25.8543	22.1	7.4931	22.1	6.27129	25	3.8702	25	2.07123	22.1	61.5651	22.1	71.64	22.1	3.4186	22.1	3.45385	22.1	8.4174	22.1	5.26561	22.1	6.0029	22.1	7.89845	22.1	14.1277	22.1	12.4035
						22.2	17.5195	22.2	17.7486	22.2	14.1591	22.2	13.6823	22.2	42.8188	22.2	25.9582	22.2	7.5261	22.2	6.29574	25.1	3.8791	25.1	2.0785	22.2	61.5969	22.2	71.6873	22.2	3.4358	22.2	3.46815	22.2	8.419	22.2	5.28041	22.2	6.0414	22.2	7.93147	22.2	14.1829	22.2	12.4554
						22.3	17.5356	22.3	17.7791	22.3	14.1887	22.3	13.7126	22.3	42.9054	22.3	26.062	22.3	7.5569	22.3	6.32016	25.2	3.8828	25.2	2.08576	22.3	61.64	22.3	71.7339	22.3	3.4532	22.3	3.48243	22.3	8.4232	22.3	5.29515	22.3	6.0798	22.3	7.96446	22.3	14.2439	22.3	12.5071
						22.4	17.5501	22.4	17.8093	22.4	14.216	22.4	13.7426	22.4	42.9881	22.4	26.1656	22.4	7.5863	22.4	6.34454	25.3	3.8885	25.3	2.09302	22.4	61.6903	22.4	71.7799	22.4	3.4722	22.4	3.49671	22.4	8.4238	22.4	5.30982	22.4	6.1225	22.4	7.99743	22.4	14.3022	22.4	12.5589
						22.5	17.5625	22.5	17.8393	22.5	14.2415	22.5	13.7725	22.5	43.0718	22.5	26.2691	22.5	7.6085	22.5	6.3689	25.4	3.896	25.4	2.10027	22.5	61.7309	22.5	71.8253	22.5	3.4874	22.5	3.51097	22.5	8.4286	22.5	5.32444	22.5	6.1592	22.5	8.03038	22.5	14.3552	22.5	12.6106
						22.6	17.577	22.6	17.869	22.6	14.2642	22.6	13.8022	22.6	43.1513	22.6	26.3726	22.6	7.6325	22.6	6.39321	25.5	3.9054	25.5	2.1075	22.6	61.7658	22.6	71.87	22.6	3.5027	22.6	3.52522	22.6	8.4286	22.6	5.33899	22.6	6.1951	22.6	8.0633	22.6	14.4093	22.6	12.6623
						22.7	17.5879	22.7	17.8986	22.7	14.2796	22.7	13.8318	22.7	43.2341	22.7	26.4759	22.7	7.662	22.7	6.4175	25.6	3.9108	25.6	2.11474	22.7	61.7998	22.7	71.9141	22.7	3.5179	22.7	3.53946	22.7	8.4304	22.7	5.35349	22.7	6.2304	22.7	8.09619	22.7	14.4633	22.7	12.7139
						22.8	17.6015	22.8	17.9279	22.8	14.308	22.8	13.8611	22.8	43.3138	22.8	26.5791	22.8	7.689	22.8	6.44175	25.7	3.9194	25.7	2.12196	22.8	61.831	22.8	71.9576	22.8	3.5368	22.8	3.55368	22.8	8.4286	22.8	5.36793	22.8	6.2631	22.8	8.12907	22.8	14.5165	22.8	12.7655
						22.9	17.6189	22.9	17.9569	22.9	14.337	22.9	13.8903	22.9	43.3966	22.9	26.6822	22.9	7.7159	22.9	6.46597	25.8	3.9257	25.8	2.12918	22.9	61.8606	22.9	72.0004	22.9	3.5539	22.9	3.5679	22.9	8.4287	22.9	5.38231	22.9	6.2992	22.9	8.16191	22.9	14.563	22.9	12.817
						23	17.6353	23	17.9858	23	14.3595	23	13.9194	23	43.4802	23	26.7851	23	7.741	23	6.49015	25.9	3.934	25.9	2.13639	23	61.9019	23	72.0427	23	3.5773	23	3.5821	23	8.4319	23	5.39664	23	6.3376	23	8.19474	23	14.6179	23	12.8685
						23.1	17.6472	23.1	18.0144	23.1	14.3845	23.1	13.9482	23.1	43.5605	23.1	26.888	23.1	7.7655	23.1	6.5143	26	3.9377	26	2.14359	23.1	61.9374	23.1	72.0844	23.1	3.5951	23.1	3.59629	23.1	8.4346	23.1	5.4109	23.1	6.3723	23.1	8.22753	23.1	14.6699	23.1	12.92
						23.2	17.6622	23.2	18.0429	23.2	14.4064	23.2	13.9769	23.2	43.6357	23.2	26.9907	23.2	7.7947	23.2	6.53842	26.1	3.9415	26.1	2.15078	23.2	61.9761	23.2	72.1255	23.2	3.6149	23.2	3.61047	23.2	8.4372	23.2	5.42511	23.2	6.4069	23.2	8.26031	23.2	14.7211	23.2	12.9714
						23.3	17.6806	23.3	18.071	23.3	14.4218	23.3	14.0054	23.3	43.7137	23.3	27.0934	23.3	7.8252	23.3	6.56251	26.2	3.9461	26.2	2.15797	23.3	62.0149	23.3	72.166	23.3	3.631	23.3	3.62464	23.3	8.4372	23.3	5.43926	23.3	6.4465	23.3	8.29306	23.3	14.7749	23.3	13.0228
						23.4	17.6954	23.4	18.099	23.4	14.4474	23.4	14.0338	23.4	43.7982	23.4	27.1959	23.4	7.8546	23.4	6.58656	26.3	3.9521	26.3	2.16515	23.4	62.0515	23.4	72.2059	23.4	3.6453	23.4	3.63879	23.4	8.443	23.4	5.45335	23.4	6.4852	23.4	8.32578	23.4	14.8269	23.4	13.0742
						23.5	17.7085	23.5	18.1268	23.5	14.4705	23.5	14.062	23.5	43.8776	23.5	27.2983	23.5	7.8853	23.5	6.61057	26.4	3.9553	26.4	2.17232	23.5	62.0918	23.5	72.2453	23.5	3.6617	23.5	3.65293	23.5	8.448	23.5	5.46739	23.5	6.5248	23.5	8.35848	23.5	14.8776	23.5	13.1255
						23.6	17.726	23.6	18.1544	23.6	14.4913	23.6	14.09	23.6	43.9587	23.6	27.4006	23.6	7.914	23.6	6.63456	26.5	3.9628	26.5	2.17948	23.6	62.1218	23.6	72.2842	23.6	3.6805	23.6	3.66706	23.6	8.4578	23.6	5.48137	23.6	6.5606	23.6	8.39116	23.6	14.9317	23.6	13.1768
						23.7	17.7427	23.7	18.1817	23.7	14.5125	23.7	14.1179	23.7	44.038	23.7	27.5027	23.7	7.9443	23.7	6.65851	26.6	3.9707	26.6	2.18664	23.7	62.1575	23.7	72.3225	23.7	3.6955	23.7	3.68118	23.7	8.4607	23.7	5.49529	23.7	6.6012	23.7	8.42381	23.7	14.9852	23.7	13.228
						23.8	17.7549	23.8	18.2088	23.8	14.5328	23.8	14.1456	23.8	44.1128	23.8	27.6048	23.8	7.9746	23.8	6.68243	26.7	3.9777	26.7	2.19379	23.8	62.1961	23.8	72.3602	23.8	3.7073	23.8	3.69529	23.8	8.4692	23.8	5.50915	23.8	6.6403	23.8	8.45643	23.8	15.0435	23.8	13.2792
						23.9	17.7604	23.9	18.2358	23.9	14.5562	23.9	14.1731	23.9	44.1946	23.9	27.7068	23.9	8.0051	23.9	6.70631	26.8	3.9846	26.8	2.20093	23.9	62.2279	23.9	72.3975	23.9	3.7165	23.9	3.70939	23.9	8.4764	23.9	5.52296	23.9	6.6776	23.9	8.48904	23.9	15.0982	23.9	13.3304
						24	17.7772	24	18.2625	24	14.5769	24	14.2005	24	44.2852	24	27.8086	24	8.0351	24	6.73017	26.9	3.9879	26.9	2.20806	24	62.2569	24	72.4342	24	3.7341	24	3.72347	24	8.4787	24	5.53672	24	6.7176	24	8.52162	24	15.1522	24	13.3815
						24.1	17.7893	24.1	18.289	24.1	14.6002	24.1	14.2277	24.1	44.3728	24.1	27.9104	24.1	8.0671	24.1	6.75399	27	3.9921	27	2.21519	24.1	62.2878	24.1	72.4704	24.1	3.7538	24.1	3.73755	24.1	8.4823	24.1	5.55042	24.1	6.7565	24.1	8.55417	24.1	15.2063	24.1	13.4326
						24.2	17.8058	24.2	18.3153	24.2	14.6242	24.2	14.2548	24.2	44.4564	24.2	28.012	24.2	8.1019	24.2	6.77777	27.1	3.9973	27.1	2.22231	24.2	62.3213	24.2	72.5061	24.2	3.7657	24.2	3.75161	24.2	8.4859	24.2	5.56406	24.2	6.7902	24.2	8.5867	24.2	15.2554	24.2	13.4837
						24.3	17.8213	24.3	18.3414	24.3	14.6414	24.3	14.2817	24.3	44.5395	24.3	28.1135	24.3	8.1306	24.3	6.80153	27.2	4.007	27.2	2.22942	24.3	62.3408	24.3	72.5413	24.3	3.781	24.3	3.76566	24.3	8.4902	24.3	5.57764	24.3	6.8247	24.3	8.6192	24.3	15.3124	24.3	13.5347
						24.4	17.8424	24.4	18.3674	24.4	14.6601	24.4	14.3084	24.4	44.6175	24.4	28.2149	24.4	8.1607	24.4	6.82525	27.3	4.0091	27.3	2.23652	24.4	62.3763	24.4	72.576	24.4	3.7945	24.4	3.77969	24.4	8.4958	24.4	5.59118	24.4	6.8641	24.4	8.65169	24.4	15.3644	24.4	13.5856
						24.5	17.8595	24.5	18.3931	24.5	14.6815	24.5	14.335	24.5	44.6999	24.5	28.3162	24.5	8.1944	24.5	6.84893	27.4	4.0152	27.4	2.24362	24.5	62.4213	24.5	72.6102	24.5	3.8117	24.5	3.79372	24.5	8.5013	24.5	5.60466	24.5	6.9044	24.5	8.68414	24.5	15.4157	24.5	13.6366
						24.6	17.8719	24.6	18.4186	24.6	14.7026	24.6	14.3615	24.6	44.7786	24.6	28.4174	24.6	8.224	24.6	6.87259	27.5	4.0229	27.5	2.2507	24.6	62.4619	24.6	72.6439	24.6	3.8237	24.6	3.80773	24.6	8.5054	24.6	5.61808	24.6	6.9431	24.6	8.71657	24.6	15.4691	24.6	13.6875
						24.7	17.8857	24.7	18.4439	24.7	14.7228	24.7	14.3878	24.7	44.8521	24.7	28.5184	24.7	8.2509	24.7	6.89621	27.6	4.0244	27.6	2.25779	24.7	62.5054	24.7	72.6772	24.7	3.84	24.7	3.82174	24.7	8.5014	24.7	5.63145	24.7	6.9792	24.7	8.74898	24.7	15.5238	24.7	13.7383
						24.8	17.9003	24.8	18.469	24.8	14.741	24.8	14.4139	24.8	44.9284	24.8	28.6194	24.8	8.2761	24.8	6.9198	27.7	4.029	27.7	2.26486	24.8	62.5407	24.8	72.71	24.8	3.8533	24.8	3.83573	24.8	8.5051	24.8	5.64476	24.8	7.0176	24.8	8.78136	24.8	15.577	24.8	13.7891
						24.9	17.9169	24.9	18.494	24.9	14.7609	24.9	14.4399	24.9	45.006	24.9	28.7203	24.9	8.3017	24.9	6.94336	27.8	4.0359	27.8	2.27192	24.9	62.5808	24.9	72.7423	24.9	3.8662	24.9	3.84971	24.9	8.5112	24.9	5.65802	24.9	7.0504	24.9	8.81373	24.9	15.6312	24.9	13.8399
						25	17.9342	25	18.5187	25	14.7841	25	14.4657	25	45.081	25	28.821	25	8.33	25	6.96688	27.9	4.0432	27.9	2.27898	25	62.6127	25	72.7742	25	3.8799	25	3.86367	25	8.5146	25	5.67123	25	7.0885	25	8.84606	25	15.686	25	13.8907
						25.1	17.9499	25.1	18.5433	25.1	14.8053	25.1	14.4914	25.1	45.166	25.1	28.9216	25.1	8.3569	25.1	6.99037	28	4.0475	28	2.28603	25.1	62.6501	25.1	72.8057	25.1	3.8959	25.1	3.87763	25.1	8.5175	25.1	5.68438	25.1	7.1271	25.1	8.87837	25.1	15.7437	25.1	13.9414
						25.2	17.9696	25.2	18.5677	25.2	14.8262	25.2	14.5169	25.2	45.2462	25.2	29.0221	25.2	8.3823	25.2	7.01383	28.1	4.0516	28.1	2.29308	25.2	62.6945	25.2	72.8367	25.2	3.9088	25.2	3.89157	25.2	8.5169	25.2	5.69748	25.2	7.1692	25.2	8.91066	25.2	15.7966	25.2	13.992
						25.3	17.9822	25.3	18.5918	25.3	14.8505	25.3	14.5423	25.3	45.3279	25.3	29.1225	25.3	8.4171	25.3	7.03726	28.2	4.058	28.2	2.30011	25.3	62.7327	25.3	72.8672	25.3	3.9187	25.3	3.90551	25.3	8.5222	25.3	5.71053	25.3	7.2073	25.3	8.94292	25.3	15.8485	25.3	14.0427
						25.4	17.9974	25.4	18.6158	25.4	14.8698	25.4	14.5675	25.4	45.4028	25.4	29.2228	25.4	8.4479	25.4	7.06065	28.3	4.0634	28.3	2.30714	25.4	62.772	25.4	72.8974	25.4	3.9387	25.4	3.91943	25.4	8.5249	25.4	5.72353	25.4	7.2432	25.4	8.97516	25.4	15.9059	25.4	14.0932
						25.5	18.0126	25.5	18.6396	25.5	14.8909	25.5	14.5926	25.5	45.4815	25.5	29.323	25.5	8.4745	25.5	7.08402	28.4	4.0681	28.4	2.31417	25.5	62.8115	25.5	72.9271	25.5	3.9587	25.5	3.93334	25.5	8.5345	25.5	5.73647	25.5	7.2777	25.5	9.00738	25.5	15.9564	25.5	14.1438
						25.6	18.025	25.6	18.6633	25.6	14.9102	25.6	14.6175	25.6	45.5623	25.6	29.4231	25.6	8.4945	25.6	7.10734	28.5	4.0727	28.5	2.32118	25.6	62.8565	25.6	72.9564	25.6	3.9745	25.6	3.94723	25.6	8.5397	25.6	5.74936	25.6	7.314	25.6	9.03957	25.6	16.0128	25.6	14.1943
						25.7	18.0376	25.7	18.6867	25.7	14.9287	25.7	14.6423	25.7	45.6399	25.7	29.5231	25.7	8.5201	25.7	7.13064	28.6	4.0753	28.6	2.32819	25.7	62.8971	25.7	72.9853	25.7	3.9892	25.7	3.96112	25.7	8.5416	25.7	5.7622	25.7	7.3496	25.7	9.07173	25.7	16.0681	25.7	14.2448
						25.8	18.0552	25.8	18.71	25.8	14.9471	25.8	14.667	25.8	45.7148	25.8	29.6229	25.8	8.5466	25.8	7.1539	28.7	4.0801	28.7	2.33519	25.8	62.9341	25.8	73.0138	25.8	4.0016	25.8	3.97499	25.8	8.5432	25.8	5.77498	25.8	7.3809	25.8	9.10388	25.8	16.1211	25.8	14.2952
						25.9	18.0682	25.9	18.7331	25.9	14.9629	25.9	14.6915	25.9	45.782	25.9	29.7227	25.9	8.5717	25.9	7.17714	28.8	4.078	28.8	2.34218	25.9	62.9684	25.9	73.0419	25.9	4.0151	25.9	3.98886	25.9	8.5472	25.9	5.78772	25.9	7.4168	25.9	9.136	25.9	16.1804	25.9	14.3456
						26	18.0776	26	18.756	26	14.9811	26	14.7158	26	45.8504	26	29.8223	26	8.5991	26	7.20034	28.9	4.0804	28.9	2.34916	26	63.0029	26	73.0696	26	4.0323	26	4.00271	26	8.5537	26	5.8004	26	7.4564	26	9.16809	26	16.2345	26	14.396
						26.1	18.0922	26.1	18.7788	26.1	15.0043	26.1	14.7401	26.1	45.9307	26.1	29.9218	26.1	8.6277	26.1	7.2235	29	4.0885	29	2.35614	26.1	63.0327	26.1	73.0969	26.1	4.0423	26.1	4.01655	26.1	8.5564	26.1	5.81303	26.1	7.4961	26.1	9.20016	26.1	16.2871	26.1	14.4463
						26.2	18.1012	26.2	18.8013	26.2	15.0219	26.2	14.7642	26.2	46.0109	26.2	30.0213	26.2	8.6534	26.2	7.24664	29.1	4.0971	29.1	2.36311	26.2	63.0688	26.2	73.1238	26.2	4.0533	26.2	4.03038	26.2	8.5621	26.2	5.82561	26.2	7.5352	26.2	9.23221	26.2	16.3434	26.2	14.4966
						26.3	18.1105	26.3	18.8237	26.3	15.0456	26.3	14.7881	26.3	46.0885	26.3	30.1206	26.3	8.6796	26.3	7.26974	29.2	4.1008	29.2	2.37007	26.3	63.1051	26.3	73.1504	26.3	4.0709	26.3	4.04419	26.3	8.5681	26.3	5.83814	26.3	7.577	26.3	9.26423	26.3	16.3906	26.3	14.5468
						26.4	18.1275	26.4	18.8459	26.4	15.0698	26.4	14.8119	26.4	46.1637	26.4	30.2198	26.4	8.7053	26.4	7.29282	29.3	4.1048	29.3	2.37703	26.4	63.134	26.4	73.1765	26.4	4.092	26.4	4.058	26.4	8.5675	26.4	5.85062	26.4	7.6109	26.4	9.29623	26.4	16.4479	26.4	14.597
						26.5	18.1393	26.5	18.868	26.5	15.0917	26.5	14.8356	26.5	46.2363	26.5	30.3189	26.5	8.7308	26.5	7.31585	29.4	4.1081	29.4	2.38397	26.5	63.1622	26.5	73.2024	26.5	4.1044	26.5	4.07179	26.5	8.5685	26.5	5.86305	26.5	7.6457	26.5	9.32821	26.5	16.5007	26.5	14.6472
						26.6	18.1457	26.6	18.8899	26.6	15.1124	26.6	14.8591	26.6	46.3092	26.6	30.4179	26.6	8.7591	26.6	7.33886	29.5	4.1127	29.5	2.39092	26.6	63.2022	26.6	73.2278	26.6	4.1168	26.6	4.08558	26.6	8.571	26.6	5.87542	26.6	7.6824	26.6	9.36016	26.6	16.5533	26.6	14.6974
						26.7	18.1584	26.7	18.9116	26.7	15.1284	26.7	14.8825	26.7	46.3756	26.7	30.5167	26.7	8.7887	26.7	7.36184	29.6	4.1174	29.6	2.39785	26.7	63.2369	26.7	73.2529	26.7	4.1336	26.7	4.09935	26.7	8.5702	26.7	5.88775	26.7	7.7226	26.7	9.39208	26.7	16.6104	26.7	14.7475
						26.8	18.1738	26.8	18.9332	26.8	15.1445	26.8	14.9057	26.8	46.4475	26.8	30.6155	26.8	8.8182	26.8	7.38478	29.7	4.1239	29.7	2.40477	26.8	63.2716	26.8	73.2776	26.8	4.1566	26.8	4.11311	26.8	8.5684	26.8	5.90003	26.8	7.7637	26.8	9.42399	26.8	16.6653	26.8	14.7975
						26.9	18.1862	26.9	18.9546	26.9	15.1609	26.9	14.9288	26.9	46.5203	26.9	30.7142	26.9	8.848	26.9	7.40769	29.8	4.1275	29.8	2.41169	26.9	63.3127	26.9	73.302	26.9	4.1773	26.9	4.12685	26.9	8.5742	26.9	5.91226	26.9	7.8014	26.9	9.45587	26.9	16.7173	26.9	14.8475
						27	18.2003	27	18.9758	27	15.1797	27	14.9518	27	46.5932	27	30.8127	27	8.8729	27	7.43057	29.9	4.1316	29.9	2.4186	27	63.3475	27	73.3261	27	4.1876	27	4.14059	27	8.5743	27	5.92443	27	7.8387	27	9.48772	27	16.7745	27	14.8975
						27.1	18.2109	27.1	18.9968	27.1	15.1946	27.1	14.9747	27.1	46.6698	27.1	30.9112	27.1	8.8996	27.1	7.45342	30	4.1383	30	2.42551	27.1	63.3782	27.1	73.3498	27.1	4.2033	27.1	4.15432	27.1	8.57	27.1	5.93656	27.1	7.8817	27.1	9.51956	27.1	16.8251	27.1	14.9475
						27.2	18.2237	27.2	19.0177	27.2	15.2158	27.2	14.9974	27.2	46.7437	27.2	31.0095	27.2	8.9273	27.2	7.47623	30.1	4.1436	30.1	2.43241	27.2	63.4062	27.2	73.3732	27.2	4.2183	27.2	4.16803	27.2	8.5683	27.2	5.94864	27.2	7.9188	27.2	9.55136	27.2	16.8797	27.2	14.9974
						27.3	18.2376	27.3	19.0385	27.3	15.2297	27.3	15.02	27.3	46.8259	27.3	31.1077	27.3	8.96	27.3	7.49902	30.2	4.1475	30.2	2.43929	27.3	63.4333	27.3	73.3963	27.3	4.2389	27.3	4.18173	27.3	8.5702	27.3	5.96067	27.3	7.9536	27.3	9.58315	27.3	16.9367	27.3	15.0472
						27.4	18.2439	27.4	19.059	27.4	15.2499	27.4	15.0424	27.4	46.9028	27.4	31.2059	27.4	8.9851	27.4	7.52177	30.3	4.148	30.3	2.44618	27.4	63.4731	27.4	73.419	27.4	4.2518	27.4	4.19542	27.4	8.5747	27.4	5.97266	27.4	7.9863	27.4	9.61491	27.4	16.9945	27.4	15.0971
						27.5	18.2524	27.5	19.0795	27.5	15.2708	27.5	15.0647	27.5	46.976	27.5	31.3039	27.5	9.0047	27.5	7.54449	30.4	4.1491	30.4	2.45305	27.5	63.5086	27.5	73.4414	27.5	4.2692	27.5	4.2091	27.5	8.5804	27.5	5.98459	27.5	8.0226	27.5	9.64665	27.5	17.0475	27.5	15.1469
						27.6	18.2637	27.6	19.0997	27.6	15.2904	27.6	15.0869	27.6	47.0507	27.6	31.4018	27.6	9.0323	27.6	7.56718	30.5	4.1549	30.5	2.45992	27.6	63.538	27.6	73.4636	27.6	4.2823	27.6	4.22277	27.6	8.5792	27.6	5.99648	27.6	8.0589	27.6	9.67836	27.6	17.1066	27.6	15.1966
						27.7	18.2744	27.7	19.1198	27.7	15.3144	27.7	15.109	27.7	47.1272	27.7	31.4996	27.7	9.0585	27.7	7.58984	30.6	4.155	30.6	2.46678	27.7	63.5823	27.7	73.4853	27.7	4.2991	27.7	4.23643	27.7	8.5767	27.7	6.00831	27.7	8.0951	27.7	9.71005	27.7	17.163	27.7	15.2463
						27.8	18.2864	27.8	19.1398	27.8	15.3352	27.8	15.1309	27.8	47.1998	27.8	31.5973	27.8	9.0894	27.8	7.61246	30.7	4.1614	30.7	2.47363	27.8	63.6177	27.8	73.5068	27.8	4.3138	27.8	4.25007	27.8	8.5751	27.8	6.0201	27.8	8.1318	27.8	9.74171	27.8	17.2141	27.8	15.296
						27.9	18.2979	27.9	19.1596	27.9	15.3546	27.9	15.1527	27.9	47.2677	27.9	31.6949	27.9	9.1112	27.9	7.63506	30.8	4.1658	30.8	2.48048	27.9	63.6506	27.9	73.528	27.9	4.3235	27.9	4.2637	27.9	8.5769	27.9	6.03185	27.9	8.1656	27.9	9.77336	27.9	17.265	27.9	15.3457
						28	18.3081	28	19.1793	28	15.3737	28	15.1744	28	47.3361	28	31.7924	28	9.139	28	7.65762	30.9	4.1702	30.9	2.48732	28	63.6779	28	73.5489	28	4.3377	28	4.27733	28	8.5896	28	6.04354	28	8.2105	28	9.80498	28	17.3154	28	15.3953
						28.1	18.3185	28.1	19.1988	28.1	15.3904	28.1	15.196	28.1	47.4072	28.1	31.8897	28.1	9.1675	28.1	7.68015	31	4.1784	31	2.49415	28.1	63.7118	28.1	73.5695	28.1	4.3473	28.1	4.29094	28.1	8.596	28.1	6.05519	28.1	8.2469	28.1	9.83657	28.1	17.3664	28.1	15.4449
						28.2	18.3281	28.2	19.2181	28.2	15.411	28.2	15.2174	28.2	47.476	28.2	31.987	28.2	9.1897	28.2	7.70265	31.1	4.1854	31.1	2.50097	28.2	63.7487	28.2	73.5899	28.2	4.3637	28.2	4.30454	28.2	8.6038	28.2	6.06679	28.2	8.2849	28.2	9.86814	28.2	17.4148	28.2	15.4944
						28.3	18.342	28.3	19.2373	28.3	15.4245	28.3	15.2387	28.3	47.5455	28.3	32.0842	28.3	9.209	28.3	7.72512	31.2	4.1844	31.2	2.50779	28.3	63.7784	28.3	73.6099	28.3	4.3764	28.3	4.31813	28.3	8.6108	28.3	6.07834	28.3	8.3251	28.3	9.89969	28.3	17.469	28.3	15.5439
						28.4	18.352	28.4	19.2564	28.4	15.4394	28.4	15.2599	28.4	47.61	28.4	32.1812	28.4	9.2318	28.4	7.74755	31.3	4.1902	31.3	2.5146	28.4	63.812	28.4	73.6296	28.4	4.3888	28.4	4.3317	28.4	8.6137	28.4	6.08985	28.4	8.3694	28.4	9.93122	28.4	17.5173	28.4	15.5933
						28.5	18.3648	28.5	19.2753	28.5	15.4615	28.5	15.2809	28.5	47.6797	28.5	32.2782	28.5	9.2542	28.5	7.76996	31.4	4.1913	31.4	2.52141	28.5	63.8437	28.5	73.6491	28.5	4.403	28.5	4.34527	28.5	8.6233	28.5	6.10131	28.5	8.4077	28.5	9.96272	28.5	17.5668	28.5	15.6428
						28.6	18.3763	28.6	19.2941	28.6	15.4779	28.6	15.3018	28.6	47.7505	28.6	32.375	28.6	9.2793	28.6	7.79233	31.5	4.1906	31.5	2.5282	28.6	63.8792	28.6	73.6683	28.6	4.4181	28.6	4.35882	28.6	8.627	28.6	6.11272	28.6	8.4482	28.6	9.99419	28.6	17.6211	28.6	15.6922
						28.7	18.3934	28.7	19.3127	28.7	15.4928	28.7	15.3227	28.7	47.8222	28.7	32.4718	28.7	9.3054	28.7	7.81468	31.6	4.1892	31.6	2.53499	28.7	63.9056	28.7	73.6873	28.7	4.4306	28.7	4.37237	28.7	8.632	28.7	6.12409	28.7	8.4871	28.7	10.0257	28.7	17.6781	28.7	15.7415
						28.8	18.4043	28.8	19.3312	28.8	15.5123	28.8	15.3433	28.8	47.8917	28.8	32.5684	28.8	9.332	28.8	7.83699	31.7	4.1939	31.7	2.54177	28.8	63.9337	28.8	73.7059	28.8	4.4487	28.8	4.3859	28.8	8.6351	28.8	6.13541	28.8	8.5252	28.8	10.0571	28.8	17.7317	28.8	15.7908
						28.9	18.4194	28.9	19.3495	28.9	15.5282	28.9	15.3639	28.9	47.9632	28.9	32.6649	28.9	9.3563	28.9	7.85927	31.8	4.1969	31.8	2.54854	28.9	63.9674	28.9	73.7243	28.9	4.4653	28.9	4.39942	28.9	8.6416	28.9	6.14668	28.9	8.5627	28.9	10.0885	28.9	17.7857	28.9	15.8401
						29	18.4321	29	19.3677	29	15.548	29	15.3844	29	48.0306	29	32.7613	29	9.3803	29	7.88152	31.9	4.2018	31.9	2.55531	29	63.9971	29	73.7425	29	4.4828	29	4.41293	29	8.6481	29	6.15791	29	8.5953	29	10.1199	29	17.8444	29	15.8893
						29.1	18.445	29.1	19.3858	29.1	15.5706	29.1	15.4047	29.1	48.1014	29.1	32.8577	29.1	9.3989	29.1	7.90374	32	4.2062	32	2.56207	29.1	64.0289	29.1	73.7604	29.1	4.4942	29.1	4.42643	29.1	8.6527	29.1	6.1691	29.1	8.6267	29.1	10.1512	29.1	17.8977	29.1	15.9385
						29.2	18.4594	29.2	19.4037	29.2	15.5911	29.2	15.4249	29.2	48.1675	29.2	32.9539	29.2	9.427	29.2	7.92592	32.1	4.2102	32.1	2.56882	29.2	64.0695	29.2	73.778	29.2	4.5089	29.2	4.43991	29.2	8.6581	29.2	6.18024	29.2	8.6684	29.2	10.1826	29.2	17.9464	29.2	15.9877
						29.3	18.4726	29.3	19.4215	29.3	15.6037	29.3	15.445	29.3	48.2413	29.3	33.05	29.3	9.4515	29.3	7.94808	32.2	4.2169	32.2	2.57557	29.3	64.0921	29.3	73.7954	29.3	4.5235	29.3	4.45339	29.3	8.6651	29.3	6.19133	29.3	8.7075	29.3	10.2139	29.3	17.9984	29.3	16.0368
						29.4	18.4805	29.4	19.4392	29.4	15.6194	29.4	15.465	29.4	48.3146	29.4	33.146	29.4	9.4723	29.4	7.97021	32.3	4.2198	32.3	2.58231	29.4	64.1147	29.4	73.8126	29.4	4.5382	29.4	4.46685	29.4	8.6729	29.4	6.20238	29.4	8.7474	29.4	10.2452	29.4	18.0492	29.4	16.0859
						29.5	18.4877	29.5	19.4567	29.5	15.6318	29.5	15.4848	29.5	48.3849	29.5	33.2419	29.5	9.4938	29.5	7.9923	32.4	4.2212	32.4	2.58904	29.5	64.1382	29.5	73.8295	29.5	4.5521	29.5	4.48031	29.5	8.6722	29.5	6.21338	29.5	8.7862	29.5	10.2764	29.5	18.1054	29.5	16.135
						29.6	18.5025	29.6	19.474	29.6	15.6492	29.6	15.5046	29.6	48.4553	29.6	33.3376	29.6	9.518	29.6	8.01437	32.5	4.2299	32.5	2.59577	29.6	64.1646	29.6	73.8462	29.6	4.5644	29.6	4.49375	29.6	8.6768	29.6	6.22434	29.6	8.8174	29.6	10.3077	29.6	18.1606	29.6	16.184
						29.7	18.5064	29.7	19.4913	29.7	15.6689	29.7	15.5242	29.7	48.5193	29.7	33.4333	29.7	9.5434	29.7	8.0364	32.6	4.2325	32.6	2.60248	29.7	64.1907	29.7	73.8626	29.7	4.5801	29.7	4.50718	29.7	8.6759	29.7	6.23526	29.7	8.8565	29.7	10.3389	29.7	18.208	29.7	16.2329
						29.8	18.5109	29.8	19.5084	29.8	15.6828	29.8	15.5437	29.8	48.5902	29.8	33.5289	29.8	9.5626	29.8	8.0584	32.7	4.2331	32.7	2.60919	29.8	64.2185	29.8	73.8788	29.8	4.5958	29.8	4.5206	29.8	8.6777	29.8	6.24613	29.8	8.8892	29.8	10.3701	29.8	18.2622	29.8	16.2819
						29.9	18.5206	29.9	19.5254	29.9	15.704	29.9	15.5631	29.9	48.6628	29.9	33.6244	29.9	9.5827	29.9	8.08037	32.8	4.2377	32.8	2.6159	29.9	64.2462	29.9	73.8948	29.9	4.6151	29.9	4.53401	29.9	8.6785	29.9	6.25696	29.9	8.923	29.9	10.4013	29.9	18.3123	29.9	16.3308
						30	18.5373	30	19.5423	30	15.7208	30	15.5824	30	48.736	30	33.7198	30	9.6012	30	8.10231	32.9	4.2401	32.9	2.62259	30	64.2803	30	73.9106	30	4.6343	30	4.5474	30	8.6805	30	6.26774	30	8.9595	30	10.4324	30	18.3649	30	16.3797
						30.1	18.5464	30.1	19.559	30.1	15.738	30.1	15.6016	30.1	48.7985	30.1	33.815	30.1	9.6213	30.1	8.12422	33	4.241	33	2.62928	30.1	64.309	30.1	73.9261	30.1	4.6521	30.1	4.56079	30.1	8.681	30.1	6.27848	30.1	8.9877	30.1	10.4635	30.1	18.4186	30.1	16.4285
						30.2	18.5522	30.2	19.5756	30.2	15.7505	30.2	15.6207	30.2	48.8607	30.2	33.9102	30.2	9.6433	30.2	8.1461	33.1	4.2474	33.1	2.63596	30.2	64.3382	30.2	73.9415	30.2	4.6622	30.2	4.57416	30.2	8.6815	30.2	6.28918	30.2	9.0151	30.2	10.4946	30.2	18.4719	30.2	16.4773
						30.3	18.5622	30.3	19.5921	30.3	15.7612	30.3	15.6396	30.3	48.9261	30.3	34.0052	30.3	9.6628	30.3	8.16795	33.2	4.256	33.2	2.64264	30.3	64.3682	30.3	73.9566	30.3	4.68	30.3	4.58753	30.3	8.6847	30.3	6.29983	30.3	9.0523	30.3	10.5257	30.3	18.5253	30.3	16.5261
						30.4	18.5734	30.4	19.6084	30.4	15.7769	30.4	15.6585	30.4	48.9943	30.4	34.1002	30.4	9.6928	30.4	8.18977	33.3	4.2567	33.3	2.64931	30.4	64.3915	30.4	73.9715	30.4	4.6929	30.4	4.60088	30.4	8.686	30.4	6.31044	30.4	9.0934	30.4	10.5568	30.4	18.5778	30.4	16.5748
						30.5	18.5837	30.5	19.6246	30.5	15.7888	30.5	15.6772	30.5	49.0668	30.5	34.195	30.5	9.72	30.5	8.21155	33.4	4.2635	33.4	2.65597	30.5	64.4117	30.5	73.9862	30.5	4.7038	30.5	4.61422	30.5	8.6876	30.5	6.32101	30.5	9.1277	30.5	10.5878	30.5	18.6299	30.5	16.6235
						30.6	18.5933	30.6	19.6407	30.6	15.7984	30.6	15.6958	30.6	49.1396	30.6	34.2898	30.6	9.7428	30.6	8.23331	33.5	4.2628	33.5	2.66262	30.6	64.4311	30.6	74.0007	30.6	4.7171	30.6	4.62755	30.6	8.6944	30.6	6.33153	30.6	9.1593	30.6	10.6188	30.6	18.6824	30.6	16.6721
						30.7	18.6016	30.7	19.6567	30.7	15.8179	30.7	15.7143	30.7	49.2068	30.7	34.3844	30.7	9.7572	30.7	8.25503	33.6	4.267	33.6	2.66927	30.7	64.4565	30.7	74.015	30.7	4.7371	30.7	4.64087	30.7	8.7007	30.7	6.34201	30.7	9.1921	30.7	10.6498	30.7	18.7386	30.7	16.7207
						30.8	18.6174	30.8	19.6725	30.8	15.8337	30.8	15.7327	30.8	49.2765	30.8	34.479	30.8	9.7807	30.8	8.27673	33.7	4.2744	33.7	2.67591	30.8	64.4855	30.8	74.029	30.8	4.7535	30.8	4.65418	30.8	8.7111	30.8	6.35245	30.8	9.2341	30.8	10.6808	30.8	18.7895	30.8	16.7693
						30.9	18.6295	30.9	19.6883	30.9	15.8485	30.9	15.751	30.9	49.3485	30.9	34.5734	30.9	9.8001	30.9	8.2984	33.8	4.2739	33.8	2.68254	30.9	64.5186	30.9	74.0429	30.9	4.7676	30.9	4.66748	30.9	8.7099	30.9	6.36285	30.9	9.272	30.9	10.7117	30.9	18.8391	30.9	16.8178
						31	18.6377	31	19.7039	31	15.864	31	15.7692	31	49.4188	31	34.6677	31	9.8212	31	8.32003	33.9	4.2763	33.9	2.68917	31	64.5489	31	74.0566	31	4.7857	31	4.68076	31	8.7099	31	6.37321	31	9.3074	31	10.7426	31	18.8919	31	16.8663
						31.1	18.6429	31.1	19.7194	31.1	15.8786	31.1	15.7873	31.1	49.4831	31.1	34.762	31.1	9.8412	31.1	8.34163	34	4.2809	34	2.69579	31.1	64.5798	31.1	74.0701	31.1	4.8011	31.1	4.69404	31.1	8.7112	31.1	6.38352	31.1	9.3447	31.1	10.7735	31.1	18.9463	31.1	16.9148
						31.2	18.6502	31.2	19.7347	31.2	15.891	31.2	15.8053	31.2	49.5428	31.2	34.8561	31.2	9.8609	31.2	8.36321	34.1	4.2882	34.1	2.7024	31.2	64.6057	31.2	74.0834	31.2	4.8162	31.2	4.7073	31.2	8.7188	31.2	6.39379	31.2	9.3856	31.2	10.8044	31.2	18.9987	31.2	16.9632
						31.3	18.6606	31.3	19.75	31.3	15.8995	31.3	15.8232	31.3	49.6131	31.3	34.9501	31.3	9.8839	31.3	8.38475	34.2	4.2934	34.2	2.709	31.3	64.6369	31.3	74.0966	31.3	4.837	31.3	4.72055	31.3	8.7239	31.3	6.40402	31.3	9.4253	31.3	10.8353	31.3	19.0529	31.3	17.0116
						31.4	18.6693	31.4	19.7651	31.4	15.9136	31.4	15.841	31.4	49.6798	31.4	35.044	31.4	9.9048	31.4	8.40627	34.3	4.2966	34.3	2.7156	31.4	64.6725	31.4	74.1095	31.4	4.8592	31.4	4.73379	31.4	8.7274	31.4	6.41421	31.4	9.4565	31.4	10.8661	31.4	19.1036	31.4	17.06
						31.5	18.6792	31.5	19.7801	31.5	15.9302	31.5	15.8586	31.5	49.7495	31.5	35.1378	31.5	9.9269	31.5	8.42775	34.4	4.2999	34.4	2.72219	31.5	64.7041	31.5	74.1223	31.5	4.8734	31.5	4.74702	31.5	8.7263	31.5	6.42436	31.5	9.4994	31.5	10.8969	31.5	19.1494	31.5	17.1083
						31.6	18.6865	31.6	19.7951	31.6	15.9415	31.6	15.8762	31.6	49.8154	31.6	35.2316	31.6	9.9507	31.6	8.4492	34.5	4.3081	34.5	2.72878	31.6	64.7327	31.6	74.1349	31.6	4.8857	31.6	4.76024	31.6	8.7295	31.6	6.43446	31.6	9.5392	31.6	10.9276	31.6	19.2022	31.6	17.1566
						31.7	18.6934	31.7	19.8099	31.7	15.9499	31.7	15.8937	31.7	49.882	31.7	35.3252	31.7	9.9763	31.7	8.47063	34.6	4.3104	34.6	2.73535	31.7	64.7578	31.7	74.1473	31.7	4.9029	31.7	4.77345	31.7	8.7278	31.7	6.44453	31.7	9.5742	31.7	10.9584	31.7	19.2525	31.7	17.2048
						31.8	18.7026	31.8	19.8245	31.8	15.9628	31.8	15.911	31.8	49.9443	31.8	35.4187	31.8	9.9966	31.8	8.49202	34.7	4.3157	34.7	2.74192	31.8	64.7882	31.8	74.1595	31.8	4.915	31.8	4.78665	31.8	8.736	31.8	6.45455	31.8	9.6157	31.8	10.9891	31.8	19.2998	31.8	17.253
						31.9	18.7126	31.9	19.8391	31.9	15.9776	31.9	15.9283	31.9	50.0103	31.9	35.5121	31.9	10.0186	31.9	8.51338	34.8	4.3225	34.8	2.74849	31.9	64.8251	31.9	74.1716	31.9	4.9296	31.9	4.79984	31.9	8.7321	31.9	6.46453	31.9	9.6557	31.9	11.0199	31.9	19.3509	31.9	17.3012
						32	18.726	32	19.8535	32	15.9975	32	15.9455	32	50.0822	32	35.6054	32	10.0433	32	8.53471	34.9	4.3312	34.9	2.75504	32	64.8599	32	74.1835	32	4.9416	32	4.81301	32	8.7313	32	6.47448	32	9.6902	32	11.0505	32	19.4022	32	17.3494
						32.1	18.7371	32.1	19.8679	32.1	16.0078	32.1	15.9625	32.1	50.1554	32.1	35.6986	32.1	10.0589	32.1	8.55602	35	4.3342	35	2.76159	32.1	64.8949	32.1	74.1952	32.1	4.9541	32.1	4.82618	32.1	8.7344	32.1	6.48438	32.1	9.7196	32.1	11.0812	32.1	19.4562	32.1	17.3974
						32.2	18.7421	32.2	19.8821	32.2	16.025	32.2	15.9795	32.2	50.2248	32.2	35.7917	32.2	10.0803	32.2	8.57729	35.1	4.3381	35.1	2.76813	32.2	64.9276	32.2	74.2067	32.2	4.9714	32.2	4.83933	32.2	8.73	32.2	6.49424	32.2	9.7518	32.2	11.1119	32.2	19.5076	32.2	17.4455
						32.3	18.7547	32.3	19.8963	32.3	16.0403	32.3	15.9963	32.3	50.2885	32.3	35.8847	32.3	10.1027	32.3	8.59853	35.2	4.3376	35.2	2.77467	32.3	64.9596	32.3	74.2181	32.3	4.9859	32.3	4.85247	32.3	8.7281	32.3	6.50407	32.3	9.7814	32.3	11.1425	32.3	19.5589	32.3	17.4935
						32.4	18.7647	32.4	19.9103	32.4	16.0573	32.4	16.0131	32.4	50.352	32.4	35.9776	32.4	10.1228	32.4	8.61975	35.3	4.339	35.3	2.7812	32.4	64.9832	32.4	74.2294	32.4	5.0004	32.4	4.8656	32.4	8.7288	32.4	6.51385	32.4	9.8129	32.4	11.1731	32.4	19.6109	32.4	17.5415
						32.5	18.7693	32.5	19.9242	32.5	16.0692	32.5	16.0298	32.5	50.4166	32.5	36.0704	32.5	10.1465	32.5	8.64093	35.4	4.3443	35.4	2.78772	32.5	65.0125	32.5	74.2405	32.5	5.013	32.5	4.87873	32.5	8.7354	32.5	6.5236	32.5	9.8527	32.5	11.2036	32.5	19.6593	32.5	17.5895
						32.6	18.7828	32.6	19.938	32.6	16.0823	32.6	16.0464	32.6	50.481	32.6	36.1631	32.6	10.1666	32.6	8.66208	35.5	4.3509	35.5	2.79424	32.6	65.0436	32.6	74.2514	32.6	5.0265	32.6	4.89183	32.6	8.738	32.6	6.5333	32.6	9.8851	32.6	11.2342	32.6	19.7114	32.6	17.6374
						32.7	18.7965	32.7	19.9517	32.7	16.0959	32.7	16.0628	32.7	50.5432	32.7	36.2557	32.7	10.1858	32.7	8.68321	35.6	4.3574	35.6	2.80074	32.7	65.0685	32.7	74.2622	32.7	5.0416	32.7	4.90493	32.7	8.7419	32.7	6.54296	32.7	9.919	32.7	11.2647	32.7	19.76	32.7	17.6853
						32.8	18.8053	32.8	19.9653	32.8	16.1079	32.8	16.0792	32.8	50.6106	32.8	36.3481	32.8	10.2022	32.8	8.7043	35.7	4.3608	35.7	2.80725	32.8	65.0957	32.8	74.2728	32.8	5.0567	32.8	4.91802	32.8	8.7413	32.8	6.55259	32.8	9.9502	32.8	11.2952	32.8	19.8099	32.8	17.7331
						32.9	18.8088	32.9	19.9788	32.9	16.1183	32.9	16.0955	32.9	50.6762	32.9	36.4405	32.9	10.2243	32.9	8.72537	35.8	4.3627	35.8	2.81374	32.9	65.1248	32.9	74.2833	32.9	5.0681	32.9	4.9311	32.9	8.7436	32.9	6.56218	32.9	9.9834	32.9	11.3257	32.9	19.8625	32.9	17.781
						33	18.8198	33	19.9922	33	16.1326	33	16.1117	33	50.7389	33	36.5328	33	10.2401	33	8.7464	35.9	4.3595	35.9	2.82023	33	65.148	33	74.2936	33	5.0805	33	4.94416	33	8.7497	33	6.57173	33	10.0155	33	11.3562	33	19.9168	33	17.8287
						33.1	18.8281	33.1	20.0054	33.1	16.1434	33.1	16.1278	33.1	50.8028	33.1	36.625	33.1	10.264	33.1	8.7674	36	4.3633	36	2.82671	33.1	65.1755	33.1	74.3038	33.1	5.0958	33.1	4.95722	33.1	8.7551	33.1	6.58124	33.1	10.0489	33.1	11.3866	33.1	19.9669	33.1	17.8765
						33.2	18.8331	33.2	20.0186	33.2	16.1599	33.2	16.1438	33.2	50.8621	33.2	36.7171	33.2	10.2819	33.2	8.78838	36.1	4.3636	36.1	2.83318	33.2	65.2029	33.2	74.3139	33.2	5.1107	33.2	4.97026	33.2	8.7628	33.2	6.59071	33.2	10.0817	33.2	11.417	33.2	20.0182	33.2	17.9242
						33.3	18.8447	33.3	20.0317	33.3	16.172	33.3	16.1597	33.3	50.9219	33.3	36.8091	33.3	10.3027	33.3	8.80932	36.2	4.3697	36.2	2.83965	33.3	65.2246	33.3	74.3238	33.3	5.1254	33.3	4.9833	33.3	8.7749	33.3	6.60014	33.3	10.1201	33.3	11.4474	33.3	20.0658	33.3	17.9718
						33.4	18.8527	33.4	20.0447	33.4	16.1942	33.4	16.1755	33.4	50.9823	33.4	36.901	33.4	10.3193	33.4	8.83024	36.3	4.3752	36.3	2.84611	33.4	65.2505	33.4	74.3335	33.4	5.1348	33.4	4.99632	33.4	8.7812	33.4	6.60953	33.4	10.157	33.4	11.4778	33.4	20.1113	33.4	18.0195
						33.5	18.8663	33.5	20.0576	33.5	16.2123	33.5	16.1912	33.5	51.0479	33.5	36.9928	33.5	10.3385	33.5	8.85113	36.4	4.3784	36.4	2.85256	33.5	65.2755	33.5	74.3432	33.5	5.1501	33.5	5.00933	33.5	8.7838	33.5	6.61889	33.5	10.1913	33.5	11.5081	33.5	20.1638	33.5	18.0671
						33.6	18.8747	33.6	20.0704	33.6	16.2235	33.6	16.2069	33.6	51.1143	33.6	37.0844	33.6	10.3549	33.6	8.87199	36.5	4.387	36.5	2.85901	33.6	65.3021	33.6	74.3526	33.6	5.1623	33.6	5.02233	33.6	8.7878	33.6	6.62821	33.6	10.2253	33.6	11.5384	33.6	20.2166	33.6	18.1147
						33.7	18.8815	33.7	20.083	33.7	16.2363	33.7	16.2224	33.7	51.1789	33.7	37.176	33.7	10.3769	33.7	8.89281	36.6	4.3946	36.6	2.86545	33.7	65.3301	33.7	74.362	33.7	5.173	33.7	5.03532	33.7	8.7932	33.7	6.63749	33.7	10.262	33.7	11.5687	33.7	20.2667	33.7	18.1622
						33.8	18.8862	33.8	20.0956	33.8	16.2449	33.8	16.2379	33.8	51.2422	33.8	37.2675	33.8	10.4011	33.8	8.91361	36.7	4.3999	36.7	2.87188	33.8	65.3543	33.8	74.3712	33.8	5.1851	33.8	5.0483	33.8	8.7941	33.8	6.64673	33.8	10.302	33.8	11.599	33.8	20.3164	33.8	18.2097
						33.9	18.8934	33.9	20.1081	33.9	16.2535	33.9	16.2532	33.9	51.3025	33.9	37.3589	33.9	10.4248	33.9	8.93438	36.8	4.4011	36.8	2.87831	33.9	65.3781	33.9	74.3803	33.9	5.1975	33.9	5.06127	33.9	8.8004	33.9	6.65594	33.9	10.3374	33.9	11.6293	33.9	20.3706	33.9	18.2571
						34	18.9047	34	20.1205	34	16.2677	34	16.2685	34	51.3667	34	37.4502	34	10.4505	34	8.95512	36.9	4.4031	36.9	2.88473	34	65.3983	34	74.3893	34	5.2131	34	5.07423	34	8.8023	34	6.66511	34	10.3772	34	11.6595	34	20.4239	34	18.3045
						34.1	18.9086	34.1	20.1328	34.1	16.2787	34.1	16.2837	34.1	51.4274	34.1	37.5414	34.1	10.4751	34.1	8.97583	37	4.4043	37	2.89114	34.1	65.4242	34.1	74.3982	34.1	5.2303	34.1	5.08718	34.1	8.8003	34.1	6.67424	34.1	10.4123	34.1	11.6897	34.1	20.4758	34.1	18.3519
						34.2	18.9149	34.2	20.145	34.2	16.2959	34.2	16.2988	34.2	51.492	34.2	37.6324	34.2	10.4981	34.2	8.99651	37.1	4.408	37.1	2.89755	34.2	65.4534	34.2	74.4069	34.2	5.2436	34.2	5.10011	34.2	8.8049	34.2	6.68334	34.2	10.45	34.2	11.7199	34.2	20.5257	34.2	18.3993
						34.3	18.9261	34.3	20.1572	34.3	16.3095	34.3	16.3138	34.3	51.5528	34.3	37.7234	34.3	10.5233	34.3	9.01717	37.2	4.4109	37.2	2.90395	34.3	65.4797	34.3	74.4155	34.3	5.2573	34.3	5.11304	34.3	8.8073	34.3	6.69239	34.3	10.4834	34.3	11.7501	34.3	20.5747	34.3	18.4466
						34.4	18.9327	34.4	20.1692	34.4	16.3216	34.4	16.3287	34.4	51.6153	34.4	37.8143	34.4	10.5436	34.4	9.03779	37.3	4.418	37.3	2.91034	34.4	65.5073	34.4	74.424	34.4	5.2733	34.4	5.12595	34.4	8.8111	34.4	6.70142	34.4	10.5152	34.4	11.7802	34.4	20.6205	34.4	18.4939
						34.5	18.9396	34.5	20.1811	34.5	16.3327	34.5	16.3435	34.5	51.6795	34.5	37.9051	34.5	10.5646	34.5	9.05838	37.4	4.4197	37.4	2.91673	34.5	65.5386	34.5	74.4323	34.5	5.2917	34.5	5.13885	34.5	8.8069	34.5	6.7104	34.5	10.5498	34.5	11.8103	34.5	20.6743	34.5	18.5411
						34.6	18.9455	34.6	20.1929	34.6	16.34	34.6	16.3583	34.6	51.7444	34.6	37.9958	34.6	10.5841	34.6	9.07895	37.5	4.4273	37.5	2.9231	34.6	65.5636	34.6	74.4406	34.6	5.3049	34.6	5.15175	34.6	8.8097	34.6	6.71935	34.6	10.5817	34.6	11.8404	34.6	20.7281	34.6	18.5883
						34.7	18.9613	34.7	20.2047	34.7	16.3512	34.7	16.3729	34.7	51.8071	34.7	38.0864	34.7	10.6077	34.7	9.09948	37.6	4.4252	37.6	2.92948	34.7	65.5869	34.7	74.4487	34.7	5.322	34.7	5.16463	34.7	8.8151	34.7	6.72826	34.7	10.6129	34.7	11.8705	34.7	20.7785	34.7	18.6355
						34.8	18.9692	34.8	20.2163	34.8	16.3632	34.8	16.3875	34.8	51.8718	34.8	38.1768	34.8	10.6276	34.8	9.11999	37.7	4.4301	37.7	2.93584	34.8	65.6136	34.8	74.4567	34.8	5.3373	34.8	5.1775	34.8	8.821	34.8	6.73714	34.8	10.6427	34.8	11.9006	34.8	20.8266	34.8	18.6826
						34.9	18.9736	34.9	20.2279	34.9	16.3656	34.9	16.402	34.9	51.9364	34.9	38.2672	34.9	10.6465	34.9	9.14047	37.8	4.4336	37.8	2.9422	34.9	65.6385	34.9	74.4646	34.9	5.3509	34.9	5.19036	34.9	8.8295	34.9	6.74598	34.9	10.6774	34.9	11.9306	34.9	20.8772	34.9	18.7297
						35	18.9751	35	20.2394	35	16.3694	35	16.4164	35	51.9949	35	38.3575	35	10.6717	35	9.16092	37.9	4.4364	37.9	2.94855	35	65.657	35	74.4724	35	5.3648	35	5.20321	35	8.8341	35	6.75478	35	10.7147	35	11.9606	35	20.9323	35	18.7768
						35.1	18.9786	35.1	20.2508	35.1	16.3732	35.1	16.4307	35.1	52.0575	35.1	38.4477	35.1	10.6954	35.1	9.18134	38	4.4328	38	2.9549	35.1	65.6824	35.1	74.4801	35.1	5.3754	35.1	5.21605	35.1	8.832	35.1	6.76355	35.1	10.7516	35.1	11.9906	35.1	20.9844	35.1	18.8238
						35.2	18.9834	35.2	20.2621	35.2	16.3768	35.2	16.4449	35.2	52.1188	35.2	38.5378	35.2	10.7227	35.2	9.20173	38.1	4.4321	38.1	2.96124	35.2	65.7076	35.2	74.4877	35.2	5.3866	35.2	5.22888	35.2	8.8382	35.2	6.77228	35.2	10.794	35.2	12.0205	35.2	21.0387	35.2	18.8708
						35.3	18.9864	35.3	20.2733	35.3	16.383	35.3	16.4591	35.3	52.1844	35.3	38.6278	35.3	10.7458	35.3	9.22209	38.2	4.4389	38.2	2.96757	35.3	65.7366	35.3	74.4952	35.3	5.4001	35.3	5.2417	35.3	8.8425	35.3	6.78098	35.3	10.825	35.3	12.0505	35.3	21.0938	35.3	18.9178
						35.4	18.9916	35.4	20.2844	35.4	16.3976	35.4	16.4732	35.4	52.2418	35.4	38.7177	35.4	10.7638	35.4	9.24242	38.3	4.4462	38.3	2.9739	35.4	65.7682	35.4	74.5025	35.4	5.4105	35.4	5.25451	35.4	8.8454	35.4	6.78965	35.4	10.8592	35.4	12.0804	35.4	21.1423	35.4	18.9647
						35.5	18.9967	35.5	20.2955	35.5	16.4136	35.5	16.4872	35.5	52.2996	35.5	38.8075	35.5	10.7859	35.5	9.26273	38.4	4.4507	38.4	2.98022	35.5	65.7984	35.5	74.5098	35.5	5.4212	35.5	5.2673	35.5	8.8486	35.5	6.79827	35.5	10.8879	35.5	12.1103	35.5	21.1941	35.5	19.0116
						35.6	19.009	35.6	20.3065	35.6	16.4255	35.6	16.5011	35.6	52.3587	35.6	38.8972	35.6	10.8053	35.6	9.283	38.5	4.4565	38.5	2.98653	35.6	65.8369	35.6	74.517	35.6	5.4375	35.6	5.28009	35.6	8.8475	35.6	6.80687	35.6	10.9197	35.6	12.1402	35.6	21.2417	35.6	19.0584
						35.7	19.0138	35.7	20.3173	35.7	16.4349	35.7	16.5149	35.7	52.4223	35.7	38.9868	35.7	10.823	35.7	9.30325	38.6	4.4604	38.6	2.99283	35.7	65.8646	35.7	74.524	35.7	5.4562	35.7	5.29286	35.7	8.8482	35.7	6.81542	35.7	10.9561	35.7	12.17	35.7	21.2897	35.7	19.1052
						35.8	19.0239	35.8	20.3281	35.8	16.44	35.8	16.5286	35.8	52.4883	35.8	39.0763	35.8	10.8374	35.8	9.32347	38.7	4.468	38.7	2.99913	35.8	65.8855	35.8	74.531	35.8	5.4698	35.8	5.30563	35.8	8.8522	35.8	6.82395	35.8	10.9866	35.8	12.1998	35.8	21.3402	35.8	19.152
						35.9	19.0344	35.9	20.3389	35.9	16.4507	35.9	16.5423	35.9	52.546	35.9	39.1657	35.9	10.8576	35.9	9.34366	38.8	4.4724	38.8	3.00542	35.9	65.914	35.9	74.5379	35.9	5.4892	35.9	5.31838	35.9	8.8576	35.9	6.83244	35.9	11.0215	35.9	12.2296	35.9	21.3857	35.9	19.1988
						36	19.0432	36	20.3495	36	16.4552	36	16.5559	36	52.6092	36	39.255	36	10.8782	36	9.36382	38.9	4.4798	38.9	3.01171	36	65.9381	36	74.5446	36	5.5045	36	5.33113	36	8.8629	36	6.84089	36	11.0581	36	12.2594	36	21.435	36	19.2455
						36.1	19.051	36.1	20.36	36.1	16.4576	36.1	16.5694	36.1	52.6729	36.1	39.3442	36.1	10.8977	36.1	9.38395	39	4.4859	39	3.01799	36.1	65.9654	36.1	74.5513	36.1	5.517	36.1	5.34386	36.1	8.8652	36.1	6.84931	36.1	11.0923	36.1	12.2892	36.1	21.4903	36.1	19.2921
						36.2	19.0569	36.2	20.3705	36.2	16.4642	36.2	16.5829	36.2	52.733	36.2	39.4333	36.2	10.9164	36.2	9.40406	39.1	4.4929	39.1	3.02426	36.2	65.9934	36.2	74.5579	36.2	5.5301	36.2	5.35658	36.2	8.8687	36.2	6.8577	36.2	11.1311	36.2	12.3189	36.2	21.5449	36.2	19.3388
						36.3	19.0707	36.3	20.3809	36.3	16.4702	36.3	16.5962	36.3	52.7959	36.3	39.5223	36.3	10.936	36.3	9.42413	39.2	4.4983	39.2	3.03053	36.3	66.0203	36.3	74.5644	36.3	5.5434	36.3	5.36929	36.3	8.8795	36.3	6.86605	36.3	11.1705	36.3	12.3486	36.3	21.5949	36.3	19.3854
						36.4	19.081	36.4	20.3912	36.4	16.4803	36.4	16.6095	36.4	52.8546	36.4	39.6112	36.4	10.9535	36.4	9.44418	39.3	4.4987	39.3	3.03679	36.4	66.0477	36.4	74.5708	36.4	5.5561	36.4	5.38199	36.4	8.8843	36.4	6.87437	36.4	11.2038	36.4	12.3783	36.4	21.6481	36.4	19.432
						36.5	19.084	36.5	20.4014	36.5	16.486	36.5	16.6227	36.5	52.9168	36.5	39.7	36.5	10.968	36.5	9.4642	39.4	4.5091	39.4	3.04304	36.5	66.0714	36.5	74.5771	36.5	5.5715	36.5	5.39468	36.5	8.8805	36.5	6.88265	36.5	11.2356	36.5	12.408	36.5	21.697	36.5	19.4785
						36.6	19.0875	36.6	20.4116	36.6	16.4917	36.6	16.6358	36.6	52.979	36.6	39.7888	36.6	10.9813	36.6	9.48419	39.5	4.5161	39.5	3.04928	36.6	66.0899	36.6	74.5833	36.6	5.5912	36.6	5.40736	36.6	8.8761	36.6	6.89091	36.6	11.2681	36.6	12.4377	36.6	21.7503	36.6	19.525
						36.7	19.0927	36.7	20.4217	36.7	16.4949	36.7	16.6488	36.7	53.0372	36.7	39.8774	36.7	10.9979	36.7	9.50415	39.6	4.5259	39.6	3.05552	36.7	66.1045	36.7	74.5894	36.7	5.5986	36.7	5.42003	36.7	8.8734	36.7	6.89912	36.7	11.2998	36.7	12.4673	36.7	21.8001	36.7	19.5714
						36.8	19.1029	36.8	20.4317	36.8	16.5074	36.8	16.6618	36.8	53.1003	36.8	39.9659	36.8	11.0153	36.8	9.52409	39.7	4.5341	39.7	3.06176	36.8	66.1257	36.8	74.5955	36.8	5.6111	36.8	5.43269	36.8	8.8751	36.8	6.90731	36.8	11.3379	36.8	12.4969	36.8	21.8477	36.8	19.6179
						36.9	19.1086	36.9	20.4416	36.9	16.5173	36.9	16.6747	36.9	53.1613	36.9	40.0543	36.9	11.0356	36.9	9.54399	39.8	4.5411	39.8	3.06798	36.9	66.1427	36.9	74.6014	36.9	5.6249	36.9	5.44534	36.9	8.8795	36.9	6.91546	36.9	11.3723	36.9	12.5265	36.9	21.899	36.9	19.6643
						37	19.1148	37	20.4514	37	16.525	37	16.6875	37	53.2247	37	40.1427	37	11.0619	37	9.56387	39.9	4.5429	39.9	3.0742	37	66.1675	37	74.6073	37	5.6349	37	5.45798	37	8.8848	37	6.92358	37	11.41	37	12.556	37	21.9493	37	19.7106
						37.1	19.1268	37.1	20.4612	37.1	16.5343	37.1	16.7003	37.1	53.2877	37.1	40.2309	37.1	11.0842	37.1	9.58372	40	4.5489	40	3.08042	37.1	66.177	37.1	74.6131	37.1	5.6435	37.1	5.4706	37.1	8.892	37.1	6.93166	37.1	11.439	37.1	12.5856	37.1	21.9897	37.1	19.757
						37.2	19.1355	37.2	20.4709	37.2	16.5479	37.2	16.7129	37.2	53.3533	37.2	40.319	37.2	11.1069	37.2	9.60354	40.1	4.5549	40.1	3.08662	37.2	66.2012	37.2	74.6188	37.2	5.6515	37.2	5.48322	37.2	8.8927	37.2	6.93972	37.2	11.468	37.2	12.6151	37.2	22.0327	37.2	19.8033
						37.3	19.1404	37.3	20.4805	37.3	16.5543	37.3	16.7255	37.3	53.428	37.3	40.4071	37.3	11.1323	37.3	9.62333	40.2	4.5596	40.2	3.09282	37.3	66.2328	37.3	74.6245	37.3	5.67	37.3	5.49582	37.3	8.9009	37.3	6.94774	37.3	11.5022	37.3	12.6446	37.3	22.0769	37.3	19.8495
						37.4	19.14	37.4	20.4901	37.4	16.5675	37.4	16.738	37.4	53.4874	37.4	40.495	37.4	11.1521	37.4	9.6431	40.3	4.5699	40.3	3.09902	37.4	66.2642	37.4	74.63	37.4	5.6815	37.4	5.50842	37.4	8.9055	37.4	6.95573	37.4	11.5301	37.4	12.6741	37.4	22.1171	37.4	19.8957
						37.5	19.1478	37.5	20.4995	37.5	16.5816	37.5	16.7505	37.5	53.5538	37.5	40.5829	37.5	11.1656	37.5	9.66283	40.4	4.5757	40.4	3.1052	37.5	66.2845	37.5	74.6355	37.5	5.6942	37.5	5.52101	37.5	8.9036	37.5	6.96368	37.5	11.5628	37.5	12.7035	37.5	22.1589	37.5	19.9419
						37.6	19.1517	37.6	20.5089	37.6	16.5905	37.6	16.7629	37.6	53.623	37.6	40.6706	37.6	11.192	37.6	9.68254	40.5	4.5852	40.5	3.11138	37.6	66.3081	37.6	74.6409	37.6	5.7096	37.6	5.53358	37.6	8.901	37.6	6.97161	37.6	11.5988	37.6	12.733	37.6	22.2035	37.6	19.9881
						37.7	19.1594	37.7	20.5183	37.7	16.5998	37.7	16.7752	37.7	53.6927	37.7	40.7583	37.7	11.2092	37.7	9.70222	40.6	4.5846	40.6	3.11756	37.7	66.3309	37.7	74.6463	37.7	5.7206	37.7	5.54614	37.7	8.9053	37.7	6.9795	37.7	11.6361	37.7	12.7624	37.7	22.2429	37.7	20.0342
						37.8	19.1711	37.8	20.5275	37.8	16.6061	37.8	16.7874	37.8	53.756	37.8	40.8458	37.8	11.2249	37.8	9.72188	40.7	4.5794	40.7	3.12372	37.8	66.356	37.8	74.6515	37.8	5.7351	37.8	5.5587	37.8	8.9077	37.8	6.98736	37.8	11.6749	37.8	12.7917	37.8	22.2841	37.8	20.0803
						37.9	19.1764	37.9	20.5367	37.9	16.6158	37.9	16.7996	37.9	53.8158	37.9	40.9333	37.9	11.2453	37.9	9.7415	40.8	4.5803	40.8	3.12989	37.9	66.3767	37.9	74.6567	37.9	5.7482	37.9	5.57124	37.9	8.907	37.9	6.99518	37.9	11.705	37.9	12.8211	37.9	22.3247	37.9	20.1263
						38	19.1782	38	20.5458	38	16.6247	38	16.8117	38	53.8791	38	41.0207	38	11.2666	38	9.7611	40.9	4.5794	40.9	3.13604	38	66.398	38	74.6618	38	5.7617	38	5.58377	38	8.9152	38	7.00298	38	11.7332	38	12.8505	38	22.3692	38	20.1723
						38.1	19.1768	38.1	20.5549	38.1	16.6355	38.1	16.8237	38.1	53.9374	38.1	41.108	38.1	11.292	38.1	9.78067	41	4.5821	41	3.14219	38.1	66.4206	38.1	74.6668	38.1	5.7776	38.1	5.59629	38.1	8.9171	38.1	7.01074	38.1	11.7651	38.1	12.8798	38.1	22.4114	38.1	20.2183
						38.2	19.1834	38.2	20.5639	38.2	16.6437	38.2	16.8356	38.2	53.9897	38.2	41.1951	38.2	11.3151	38.2	9.80021	41.1	4.5883	41.1	3.14833	38.2	66.4465	38.2	74.6718	38.2	5.7988	38.2	5.60881	38.2	8.9234	38.2	7.01848	38.2	11.798	38.2	12.9091	38.2	22.4609	38.2	20.2643
						38.3	19.1989	38.3	20.5728	38.3	16.6499	38.3	16.8475	38.3	54.0486	38.3	41.2822	38.3	11.333	38.3	9.81972	41.2	4.5961	41.2	3.15446	38.3	66.4739	38.3	74.6767	38.3	5.8131	38.3	5.62131	38.3	8.932	38.3	7.02618	38.3	11.8358	38.3	12.9383	38.3	22.5104	38.3	20.3102
						38.4	19.2076	38.4	20.5816	38.4	16.6582	38.4	16.8593	38.4	54.1094	38.4	41.3692	38.4	11.3525	38.4	9.83921	41.3	4.5997	41.3	3.16059	38.4	66.4961	38.4	74.6815	38.4	5.8277	38.4	5.6338	38.4	8.9373	38.4	7.03385	38.4	11.8793	38.4	12.9676	38.4	22.5597	38.4	20.356
						38.5	19.2173	38.5	20.5904	38.5	16.6673	38.5	16.8711	38.5	54.1691	38.5	41.4561	38.5	11.3742	38.5	9.85867	41.4	4.6088	41.4	3.16671	38.5	66.5298	38.5	74.6863	38.5	5.8389	38.5	5.64628	38.5	8.9508	38.5	7.04149	38.5	11.9128	38.5	12.9968	38.5	22.6068	38.5	20.4019
						38.6	19.2293	38.6	20.5991	38.6	16.6798	38.6	16.8827	38.6	54.2245	38.6	41.5429	38.6	11.3853	38.6	9.8781	41.5	4.6191	41.5	3.17283	38.6	66.5586	38.6	74.691	38.6	5.8556	38.6	5.65875	38.6	8.9561	38.6	7.0491	38.6	11.9363	38.6	13.026	38.6	22.6503	38.6	20.4477
						38.7	19.2354	38.7	20.6077	38.7	16.6796	38.7	16.8943	38.7	54.2813	38.7	41.6296	38.7	11.3965	38.7	9.8975	41.6	4.6353	41.6	3.17894	38.7	66.5911	38.7	74.6956	38.7	5.8729	38.7	5.67121	38.7	8.9591	38.7	7.05668	38.7	11.9727	38.7	13.0552	38.7	22.691	38.7	20.4934
						38.8	19.2402	38.8	20.6163	38.8	16.6859	38.8	16.9059	38.8	54.3396	38.8	41.7162	38.8	11.413	38.8	9.91687	41.7	4.6481	41.7	3.18504	38.8	66.6197	38.8	74.7002	38.8	5.8912	38.8	5.68366	38.8	8.9645	38.8	7.06422	38.8	12.0084	38.8	13.0844	38.8	22.7399	38.8	20.5392
						38.9	19.2485	38.9	20.6248	38.9	16.6987	38.9	16.9173	38.9	54.4074	38.9	41.8027	38.9	11.4329	38.9	9.93622	41.8	4.6626	41.8	3.19114	38.9	66.6469	38.9	74.7047	38.9	5.9097	38.9	5.6961	38.9	8.9676	38.9	7.07174	38.9	12.0541	38.9	13.1136	38.9	22.7862	38.9	20.5849
						39	19.26	39	20.6333	39	16.7048	39	16.9288	39	54.4649	39	41.8892	39	11.4543	39	9.95554	41.9	4.6713	41.9	3.19723	39	66.6693	39	74.7091	39	5.9215	39	5.70853	39	8.9748	39	7.07923	39	12.0846	39	13.1427	39	22.8325	39	20.6306
						39.1	19.2682	39.1	20.6416	39.1	16.7104	39.1	16.9401	39.1	54.5176	39.1	41.9755	39.1	11.4708	39.1	9.97483	42	4.6856	42	3.20331	39.1	66.6999	39.1	74.7135	39.1	5.9339	39.1	5.72094	39.1	8.9808	39.1	7.08668	39.1	12.1172	39.1	13.1718	39.1	22.8825	39.1	20.6762
						39.2	19.2716	39.2	20.65	39.2	16.7203	39.2	16.9514	39.2	54.5743	39.2	42.0617	39.2	11.4868	39.2	9.9941	42.1	4.6928	42.1	3.20939	39.2	66.7265	39.2	74.7178	39.2	5.9505	39.2	5.73335	39.2	8.9868	39.2	7.09411	39.2	12.1483	39.2	13.2009	39.2	22.9316	39.2	20.7218
						39.3	19.2835	39.3	20.6582	39.3	16.733	39.3	16.9626	39.3	54.6343	39.3	42.1478	39.3	11.5054	39.3	10.0133	42.2	4.7008	42.2	3.21546	39.3	66.7595	39.3	74.722	39.3	5.9685	39.3	5.74575	39.3	8.9899	39.3	7.1015	39.3	12.1807	39.3	13.2299	39.3	22.9788	39.3	20.7674
						39.4	19.2896	39.4	20.6664	39.4	16.7371	39.4	16.9737	39.4	54.6989	39.4	42.2339	39.4	11.5263	39.4	10.0326	42.3	4.7049	42.3	3.22152	39.4	66.7827	39.4	74.7262	39.4	5.9896	39.4	5.75814	39.4	8.992	39.4	7.10887	39.4	12.2145	39.4	13.259	39.4	23.0312	39.4	20.8129
						39.5	19.2935	39.5	20.6745	39.5	16.743	39.5	16.9848	39.5	54.7587	39.5	42.3198	39.5	11.5483	39.5	10.0517	42.4	4.71	42.4	3.22758	39.5	66.8086	39.5	74.7304	39.5	6.0088	39.5	5.77051	39.5	8.9945	39.5	7.11621	39.5	12.2496	39.5	13.288	39.5	23.0812	39.5	20.8584
						39.6	19.3002	39.6	20.6826	39.6	16.7399	39.6	16.9958	39.6	54.8155	39.6	42.4057	39.6	11.5664	39.6	10.0709	42.5	4.7109	42.5	3.23363	39.6	66.8337	39.6	74.7345	39.6	6.0175	39.6	5.78288	39.6	8.9925	39.6	7.12351	39.6	12.2787	39.6	13.317	39.6	23.1263	39.6	20.9038
						39.7	19.3078	39.7	20.6906	39.7	16.7393	39.7	17.0067	39.7	54.8714	39.7	42.4914	39.7	11.5844	39.7	10.09	42.6	4.7105	42.6	3.23968	39.7	66.8547	39.7	74.7385	39.7	6.0273	39.7	5.79524	39.7	8.9927	39.7	7.13079	39.7	12.3133	39.7	13.3459	39.7	23.1717	39.7	20.9493
						39.8	19.3133	39.8	20.6985	39.8	16.7462	39.8	17.0176	39.8	54.927	39.8	42.5771	39.8	11.5934	39.8	10.1091	42.7	4.7165	42.7	3.24572	39.8	66.8772	39.8	74.7424	39.8	6.0402	39.8	5.80758	39.8	8.9981	39.8	7.13804	39.8	12.3474	39.8	13.3749	39.8	23.2143	39.8	20.9947
						39.9	19.3206	39.9	20.7064	39.9	16.7444	39.9	17.0284	39.9	54.9894	39.9	42.6627	39.9	11.6077	39.9	10.1282	42.8	4.7145	42.8	3.25175	39.9	66.9024	39.9	74.7463	39.9	6.0563	39.9	5.81992	39.9	8.9962	39.9	7.14525	39.9	12.385	39.9	13.4038	39.9	23.2561	39.9	21.04
						40	19.3285	40	20.7142	40	16.7492	40	17.0392	40	55.038	40	42.7482	40	11.619	40	10.1472	42.9	4.7109	42.9	3.25778	40	66.9292	40	74.7502	40	6.0741	40	5.83224	40	8.9934	40	7.15244	40	12.4178	40	13.4327	40	23.3011	40	21.0854
						40.1	19.331	40.1	20.722	40.1	16.753	40.1	17.0499	40.1	55.0822	40.1	42.8335	40.1	11.6456	40.1	10.1662	43	4.706	43	3.2638	40.1	66.9594	40.1	74.754	40.1	6.0992	40.1	5.84456	40.1	8.9929	40.1	7.1596	40.1	12.4513	40.1	13.4616	40.1	23.3518	40.1	21.1306
						40.2	19.3409	40.2	20.7297	40.2	16.7579	40.2	17.0605	40.2	55.1285	40.2	42.9188	40.2	11.66	40.2	10.1852	43.1	4.7076	43.1	3.26981	40.2	66.9806	40.2	74.7577	40.2	6.1166	40.2	5.85686	40.2	8.9953	40.2	7.16673	40.2	12.468	40.2	13.4905	40.2	23.3955	40.2	21.1759
						40.3	19.3468	40.3	20.7373	40.3	16.7638	40.3	17.0711	40.3	55.1734	40.3	43.004	40.3	11.6831	40.3	10.2042	43.2	4.7032	43.2	3.27582	40.3	67.0017	40.3	74.7614	40.3	6.1341	40.3	5.86916	40.3	8.9938	40.3	7.17383	40.3	12.5053	40.3	13.5193	40.3	23.4435	40.3	21.2211
						40.4	19.3539	40.4	20.7449	40.4	16.7701	40.4	17.0816	40.4	55.2274	40.4	43.0891	40.4	11.6996	40.4	10.2232	43.3	4.6958	43.3	3.28182	40.4	67.0256	40.4	74.7651	40.4	6.1461	40.4	5.88144	40.4	8.9961	40.4	7.18091	40.4	12.5443	40.4	13.5481	40.4	23.4893	40.4	21.2663
						40.5	19.3568	40.5	20.7524	40.5	16.7834	40.5	17.0921	40.5	55.2777	40.5	43.1741	40.5	11.7249	40.5	10.2421	43.4	4.6977	43.4	3.28781	40.5	67.0398	40.5	74.7687	40.5	6.1619	40.5	5.89371	40.5	8.9988	40.5	7.18795	40.5	12.583	40.5	13.5769	40.5	23.5389	40.5	21.3115
						40.6	19.3645	40.6	20.7599	40.6	16.7921	40.6	17.1025	40.6	55.3238	40.6	43.2591	40.6	11.74	40.6	10.2609	43.5	4.6993	43.5	3.2938	40.6	67.0616	40.6	74.7722	40.6	6.1802	40.6	5.90598	40.6	9.0029	40.6	7.19497	40.6	12.6185	40.6	13.6057	40.6	23.5865	40.6	21.3566
						40.7	19.3716	40.7	20.7673	40.7	16.8027	40.7	17.1128	40.7	55.3742	40.7	43.3439	40.7	11.7502	40.7	10.2798	43.6	4.6922	43.6	3.29978	40.7	67.0825	40.7	74.7757	40.7	6.2046	40.7	5.91823	40.7	8.9974	40.7	7.20196	40.7	12.649	40.7	13.6344	40.7	23.6311	40.7	21.4017
						40.8	19.3759	40.8	20.7747	40.8	16.8098	40.8	17.123	40.8	55.4363	40.8	43.4286	40.8	11.7669	40.8	10.2986	43.7	4.6844	43.7	3.30576	40.8	67.1069	40.8	74.7792	40.8	6.2275	40.8	5.93047	40.8	9.0011	40.8	7.20891	40.8	12.6805	40.8	13.6632	40.8	23.6772	40.8	21.4467
						40.9	19.3822	40.9	20.782	40.9	16.815	40.9	17.1333	40.9	55.5012	40.9	43.5133	40.9	11.792	40.9	10.3174	43.8	4.6784	43.8	3.31172	40.9	67.1294	40.9	74.7825	40.9	6.25	40.9	5.94271	40.9	9.0069	40.9	7.21585	40.9	12.7315	40.9	13.6919	40.9	23.7221	40.9	21.4918
						41	19.3901	41	20.7892	41	16.818	41	17.1434	41	55.561	41	43.5978	41	11.8226	41	10.3362	43.9	4.6788	43.9	3.31769	41	67.1508	41	74.7859	41	6.2745	41	5.95493	41	9.008	41	7.22275	41	12.7723	41	13.7206	41	23.7668	41	21.5367
						41.1	19.3969	41.1	20.7964	41.1	16.8137	41.1	17.1535	41.1	55.6192	41.1	43.6823	41.1	11.843	41.1	10.355	44	4.6788	44	3.32364	41.1	67.1768	41.1	74.7892	41.1	6.2929	41.1	5.96714	41.1	9.0057	41.1	7.22962	41.1	12.802	41.1	13.7493	41.1	23.8085	41.1	21.5817
						41.2	19.4062	41.2	20.8035	41.2	16.8243	41.2	17.1635	41.2	55.6751	41.2	43.7666	41.2	11.8634	41.2	10.3737	44.1	4.6783	44.1	3.32959	41.2	67.1994	41.2	74.7924	41.2	6.3014	41.2	5.97935	41.2	9.016	41.2	7.23647	41.2	12.8346	41.2	13.7779	41.2	23.854	41.2	21.6266
						41.3	19.4206	41.3	20.8106	41.3	16.8328	41.3	17.1735	41.3	55.7371	41.3	43.8509	41.3	11.8887	41.3	10.3924	44.2	4.6739	44.2	3.33554	41.3	67.2237	41.3	74.7957	41.3	6.3144	41.3	5.99154	41.3	9.0332	41.3	7.24329	41.3	12.844	41.3	13.8065	41.3	23.9064	41.3	21.6715
						41.4	19.428	41.4	20.8176	41.4	16.8427	41.4	17.1834	41.4	55.7897	41.4	43.9351	41.4	11.9178	41.4	10.411	44.3	4.672	44.3	3.34148	41.4	67.2442	41.4	74.7988	41.4	6.3262	41.4	6.00372	41.4	9.042	41.4	7.25008	41.4	12.8601	41.4	13.8351	41.4	23.9574	41.4	21.7163
						41.5	19.4331	41.5	20.8246	41.5	16.8447	41.5	17.1933	41.5	55.8509	41.5	44.0192	41.5	11.9473	41.5	10.4297	44.4	4.6754	44.4	3.34741	41.5	67.2674	41.5	74.8019	41.5	6.3387	41.5	6.01589	41.5	9.0477	41.5	7.25685	41.5	12.8984	41.5	13.8637	41.5	24.0091	41.5	21.7612
						41.6	19.4499	41.6	20.8315	41.6	16.8558	41.6	17.2031	41.6	55.9128	41.6	44.1031	41.6	11.9671	41.6	10.4483	44.5	4.6819	44.5	3.35333	41.6	67.2897	41.6	74.805	41.6	6.3502	41.6	6.02806	41.6	9.0458	41.6	7.26359	41.6	12.9471	41.6	13.8923	41.6	24.0585	41.6	21.8059
						41.7	19.4605	41.7	20.8384	41.7	16.8626	41.7	17.2128	41.7	55.9813	41.7	44.187	41.7	11.9837	41.7	10.4669	44.6	4.6849	44.6	3.35925	41.7	67.3114	41.7	74.808	41.7	6.3527	41.7	6.04021	41.7	9.0395	41.7	7.27029	41.7	12.9984	41.7	13.9208	41.7	24.1086	41.7	21.8507
						41.8	19.4692	41.8	20.8452	41.8	16.8698	41.8	17.2225	41.8	56.0499	41.8	44.2709	41.8	12.0127	41.8	10.4855	44.7	4.6893	44.7	3.36516	41.8	67.3385	41.8	74.811	41.8	6.3571	41.8	6.05235	41.8	9.036	41.8	7.27698	41.8	13.0405	41.8	13.9494	41.8	24.1626	41.8	21.8954
						41.9	19.4752	41.9	20.8519	41.9	16.876	41.9	17.2321	41.9	56.1202	41.9	44.3546	41.9	12.0313	41.9	10.504	44.8	4.689	44.8	3.37107	41.9	67.3587	41.9	74.814	41.9	6.358	41.9	6.06448	41.9	9.0396	41.9	7.28363	41.9	13.0737	41.9	13.9779	41.9	24.2139	41.9	21.9401
						42	19.4779	42	20.8586	42	16.8768	42	17.2417	42	56.1815	42	44.4382	42	12.0555	42	10.5225	44.9	4.7011	44.9	3.37697	42	67.3789	42	74.8169	42	6.3645	42	6.0766	42	9.0409	42	7.29026	42	13.1193	42	14.0063	42	24.2589	42	21.9847
						42.1	19.4827	42.1	20.8653	42.1	16.8738	42.1	17.2512	42.1	56.2517	42.1	44.5217	42.1	12.0776	42.1	10.541	45	4.7147	45	3.38286	42.1	67.4018	42.1	74.8198	42.1	6.3688	42.1	6.08871	42.1	9.0412	42.1	7.29686	42.1	13.1538	42.1	14.0348	42.1	24.3054	42.1	22.0294
						42.2	19.49	42.2	20.8719	42.2	16.8758	42.2	17.2607	42.2	56.3221	42.2	44.6052	42.2	12.0983	42.2	10.5594	45.1	4.7206	45.1	3.38875	42.2	67.4208	42.2	74.8226	42.2	6.3835	42.2	6.10081	42.2	9.0392	42.2	7.30344	42.2	13.1856	42.2	14.0632	42.2	24.3497	42.2	22.0739
						42.3	19.5014	42.3	20.8785	42.3	16.8827	42.3	17.2701	42.3	56.3922	42.3	44.6885	42.3	12.1161	42.3	10.5779	45.2	4.7249	45.2	3.39463	42.3	67.449	42.3	74.8254	42.3	6.3964	42.3	6.11291	42.3	9.0399	42.3	7.30999	42.3	13.226	42.3	14.0916	42.3	24.3966	42.3	22.1185
						42.4	19.5086	42.4	20.885	42.4	16.8841	42.4	17.2794	42.4	56.4518	42.4	44.7718	42.4	12.1473	42.4	10.5963	45.3	4.7301	45.3	3.40051	42.4	67.4749	42.4	74.8281	42.4	6.4074	42.4	6.12499	42.4	9.0404	42.4	7.31651	42.4	13.267	42.4	14.12	42.4	24.4443	42.4	22.163
						42.5	19.5137	42.5	20.8914	42.5	16.8817	42.5	17.2887	42.5	56.5111	42.5	44.855	42.5	12.1711	42.5	10.6146	45.4	4.7361	45.4	3.40638	42.5	67.4971	42.5	74.8308	42.5	6.4306	42.5	6.13706	42.5	9.0401	42.5	7.32301	42.5	13.3092	42.5	14.1484	42.5	24.4882	42.5	22.2075
						42.6	19.5169	42.6	20.8978	42.6	16.8876	42.6	17.298	42.6	56.5628	42.6	44.938	42.6	12.195	42.6	10.633	45.5	4.7333	45.5	3.41224	42.6	67.5172	42.6	74.8335	42.6	6.438	42.6	6.14912	42.6	9.0455	42.6	7.32948	42.6	13.3495	42.6	14.1768	42.6	24.5311	42.6	22.2519
						42.7	19.5288	42.7	20.9042	42.7	16.8931	42.7	17.3071	42.7	56.6283	42.7	45.021	42.7	12.2239	42.7	10.6513	45.6	4.7364	45.6	3.4181	42.7	67.5436	42.7	74.8361	42.7	6.4547	42.7	6.16117	42.7	9.0516	42.7	7.33592	42.7	13.3898	42.7	14.2051	42.7	24.5767	42.7	22.2963
						42.8	19.5423	42.8	20.9105	42.8	16.9058	42.8	17.3163	42.8	56.6882	42.8	45.1039	42.8	12.233	42.8	10.6696	45.7	4.7377	45.7	3.42395	42.8	67.5645	42.8	74.8387	42.8	6.4632	42.8	6.17321	42.8	9.0552	42.8	7.34234	42.8	13.4318	42.8	14.2334	42.8	24.6152	42.8	22.3407
						42.9	19.5464	42.9	20.9167	42.9	16.9168	42.9	17.3254	42.9	56.7545	42.9	45.1867	42.9	12.2513	42.9	10.6879	45.8	4.7419	45.8	3.42979	42.9	67.5864	42.9	74.8413	42.9	6.467	42.9	6.18524	42.9	9.0599	42.9	7.34873	42.9	13.4622	42.9	14.2617	42.9	24.6589	42.9	22.3851
						43	19.5556	43	20.923	43	16.9233	43	17.3344	43	56.8192	43	45.2694	43	12.2724	43	10.7061	45.9	4.7482	45.9	3.43563	43	67.6022	43	74.8438	43	6.4661	43	6.19726	43	9.0592	43	7.35509	43	13.5011	43	14.2899	43	24.7006	43	22.4294
						43.1	19.5648	43.1	20.9291	43.1	16.931	43.1	17.3434	43.1	56.8751	43.1	45.3521	43.1	12.2905	43.1	10.7244	46	4.752	46	3.44146	43.1	67.6276	43.1	74.8463	43.1	6.468	43.1	6.20927	43.1	9.0602	43.1	7.36143	43.1	13.5355	43.1	14.3182	43.1	24.7453	43.1	22.4737
						43.2	19.5804	43.2	20.9352	43.2	16.9347	43.2	17.3523	43.2	56.9306	43.2	45.4346	43.2	12.299	43.2	10.7425	46.1	4.7587	46.1	3.44729	43.2	67.6463	43.2	74.8488	43.2	6.4782	43.2	6.22127	43.2	9.0676	43.2	7.36775	43.2	13.5725	43.2	14.3464	43.2	24.7893	43.2	22.5179
						43.3	19.5841	43.3	20.9413	43.3	16.9384	43.3	17.3612	43.3	56.9944	43.3	45.517	43.3	12.31	43.3	10.7607	46.2	4.7649	46.2	3.45311	43.3	67.6707	43.3	74.8512	43.3	6.4863	43.3	6.23326	43.3	9.0752	43.3	7.37403	43.3	13.6134	43.3	14.3746	43.3	24.8307	43.3	22.5621
						43.4	19.594	43.4	20.9473	43.4	16.9462	43.4	17.37	43.4	57.0507	43.4	45.5994	43.4	12.3242	43.4	10.7789	46.3	4.7673	46.3	3.45892	43.4	67.6898	43.4	74.8536	43.4	6.4951	43.4	6.24525	43.4	9.0756	43.4	7.3803	43.4	13.6477	43.4	14.4028	43.4	24.8754	43.4	22.6063
						43.5	19.6018	43.5	20.9533	43.5	16.9587	43.5	17.3788	43.5	57.106	43.5	45.6816	43.5	12.3458	43.5	10.797	46.4	4.7677	46.4	3.46473	43.5	67.7092	43.5	74.8559	43.5	6.5069	43.5	6.25722	43.5	9.0813	43.5	7.38653	43.5	13.675	43.5	14.4309	43.5	24.9264	43.5	22.6504
						43.6	19.6107	43.6	20.9592	43.6	16.9582	43.6	17.3875	43.6	57.1537	43.6	45.7638	43.6	12.3669	43.6	10.8151	46.5	4.768	46.5	3.47053	43.6	67.7327	43.6	74.8583	43.6	6.5177	43.6	6.26918	43.6	9.0832	43.6	7.39275	43.6	13.7134	43.6	14.4591	43.6	24.9755	43.6	22.6946
						43.7	19.6189	43.7	20.9651	43.7	16.9632	43.7	17.3961	43.7	57.1981	43.7	45.8459	43.7	12.3819	43.7	10.8331	46.6	4.7704	46.6	3.47633	43.7	67.761	43.7	74.8605	43.7	6.532	43.7	6.28113	43.7	9.084	43.7	7.39893	43.7	13.7488	43.7	14.4872	43.7	25.0153	43.7	22.7386
						43.8	19.6235	43.8	20.9709	43.8	16.9656	43.8	17.4047	43.8	57.247	43.8	45.9279	43.8	12.3978	43.8	10.8512	46.7	4.7738	46.7	3.48212	43.8	67.7822	43.8	74.8628	43.8	6.543	43.8	6.29307	43.8	9.0839	43.8	7.4051	43.8	13.7801	43.8	14.5153	43.8	25.0601	43.8	22.7827
						43.9	19.6294	43.9	20.9767	43.9	16.9702	43.9	17.4133	43.9	57.2959	43.9	46.0098	43.9	12.4189	43.9	10.8692	46.8	4.7826	46.8	3.4879	43.9	67.8015	43.9	74.865	43.9	6.5581	43.9	6.305	43.9	9.0852	43.9	7.41123	43.9	13.799	43.9	14.5434	43.9	25.1072	43.9	22.8267
						44	19.6403	44	20.9825	44	16.9743	44	17.4218	44	57.3363	44	46.0916	44	12.432	44	10.8872	46.9	4.7848	46.9	3.49368	44	67.8297	44	74.8672	44	6.5684	44	6.31692	44	9.0874	44	7.41735	44	13.8251	44	14.5714	44	25.1528	44	22.8707
						44.1	19.6476	44.1	20.9882	44.1	16.97	44.1	17.4303	44.1	57.387	44.1	46.1733	44.1	12.4458	44.1	10.9051	47	4.7849	47	3.49945	44.1	67.8569	44.1	74.8694	44.1	6.5906	44.1	6.32883	44.1	9.0933	44.1	7.42343	44.1	13.8588	44.1	14.5995	44.1	25.1946	44.1	22.9146
						44.2	19.6541	44.2	20.9939	44.2	16.9707	44.2	17.4387	44.2	57.4356	44.2	46.255	44.2	12.4565	44.2	10.9231	47.1	4.7897	47.1	3.50521	44.2	67.8748	44.2	74.8715	44.2	6.6004	44.2	6.34073	44.2	9.0976	44.2	7.4295	44.2	13.8969	44.2	14.6275	44.2	25.2371	44.2	22.9586
						44.3	19.6592	44.3	20.9995	44.3	16.9716	44.3	17.4471	44.3	57.4858	44.3	46.3365	44.3	12.4682	44.3	10.941	47.2	4.7962	47.2	3.51097	44.3	67.9026	44.3	74.8736	44.3	6.6162	44.3	6.35262	44.3	9.0991	44.3	7.43553	44.3	13.9297	44.3	14.6555	44.3	25.28	44.3	23.0024
						44.4	19.6627	44.4	21.0051	44.4	16.9756	44.4	17.4554	44.4	57.5386	44.4	46.418	44.4	12.4812	44.4	10.9588	47.3	4.8013	47.3	3.51673	44.4	67.9283	44.4	74.8757	44.4	6.628	44.4	6.36451	44.4	9.0913	44.4	7.44155	44.4	13.9634	44.4	14.6835	44.4	25.3207	44.4	23.0463
						44.5	19.6713	44.5	21.0106	44.5	16.9817	44.5	17.4637	44.5	57.5949	44.5	46.4993	44.5	12.4977	44.5	10.9767	47.4	4.8051	47.4	3.52247	44.5	67.9521	44.5	74.8777	44.5	6.632	44.5	6.37638	44.5	9.0822	44.5	7.44754	44.5	13.9962	44.5	14.7114	44.5	25.3673	44.5	23.0901
						44.6	19.6807	44.6	21.0161	44.6	16.9873	44.6	17.4719	44.6	57.6486	44.6	46.5806	44.6	12.5087	44.6	10.9945	47.5	4.807	47.5	3.52821	44.6	67.9732	44.6	74.8797	44.6	6.6447	44.6	6.38824	44.6	9.0815	44.6	7.4535	44.6	14.0193	44.6	14.7393	44.6	25.4084	44.6	23.1339
						44.7	19.6859	44.7	21.0215	44.7	16.9898	44.7	17.4801	44.7	57.7114	44.7	46.6618	44.7	12.5311	44.7	11.0123	47.6	4.8079	47.6	3.53395	44.7	67.999	44.7	74.8817	44.7	6.6566	44.7	6.40009	44.7	9.0846	44.7	7.45945	44.7	14.0383	44.7	14.7672	44.7	25.4486	44.7	23.1776
						44.8	19.695	44.8	21.0269	44.8	16.9972	44.8	17.4882	44.8	57.7637	44.8	46.7429	44.8	12.5532	44.8	11.0301	47.7	4.8117	47.7	3.53968	44.8	68.0194	44.8	74.8837	44.8	6.67	44.8	6.41193	44.8	9.0939	44.8	7.46536	44.8	14.058	44.8	14.7951	44.8	25.5005	44.8	23.2214
						44.9	19.7048	44.9	21.0323	44.9	17.002	44.9	17.4963	44.9	57.8182	44.9	46.8239	44.9	12.5679	44.9	11.0479	47.8	4.8214	47.8	3.5454	44.9	68.0403	44.9	74.8856	44.9	6.6841	44.9	6.42376	44.9	9.0956	44.9	7.47126	44.9	14.1005	44.9	14.823	44.9	25.5485	44.9	23.265
						45	19.7123	45	21.0376	45	17.011	45	17.5043	45	57.8694	45	46.9049	45	12.5831	45	11.0656	47.9	4.8248	47.9	3.55112	45	68.064	45	74.8875	45	6.6965	45	6.43559	45	9.1062	45	7.47713	45	14.1392	45	14.8508	45	25.5981	45	23.3087
						45.1	19.7129	45.1	21.0429	45.1	17.0031	45.1	17.5123	45.1	57.9232	45.1	46.9857	45.1	12.5949	45.1	11.0833	48	4.8307	48	3.55683	45.1	68.0885	45.1	74.8894	45.1	6.7099	45.1	6.4474	45.1	9.1157	45.1	7.48297	45.1	14.1721	45.1	14.8787	45.1	25.6423	45.1	23.3523
						45.2	19.7164	45.2	21.0482	45.2	17.0081	45.2	17.5203	45.2	57.9829	45.2	47.0664	45.2	12.603	45.2	11.101	48.1	4.8346	48.1	3.56253	45.2	68.1018	45.2	74.8913	45.2	6.7181	45.2	6.4592	45.2	9.1191	45.2	7.48879	45.2	14.2087	45.2	14.9065	45.2	25.6841	45.2	23.3959
						45.3	19.724	45.3	21.0534	45.3	17.0132	45.3	17.5282	45.3	58.0335	45.3	47.1471	45.3	12.615	45.3	11.1186	48.2	4.8351	48.2	3.56823	45.3	68.1215	45.3	74.8931	45.3	6.7236	45.3	6.47099	45.3	9.123	45.3	7.49459	45.3	14.2376	45.3	14.9343	45.3	25.7258	45.3	23.4395
						45.4	19.7361	45.4	21.0585	45.4	17.0263	45.4	17.536	45.4	58.0887	45.4	47.2277	45.4	12.6266	45.4	11.1363	48.3	4.8405	48.3	3.57392	45.4	68.1429	45.4	74.8949	45.4	6.7404	45.4	6.48278	45.4	9.1257	45.4	7.50037	45.4	14.2725	45.4	14.962	45.4	25.7731	45.4	23.483
						45.5	19.7469	45.5	21.0637	45.5	17.0337	45.5	17.5438	45.5	58.1512	45.5	47.3081	45.5	12.6373	45.5	11.1539	48.4	4.8477	48.4	3.57961	45.5	68.167	45.5	74.8967	45.5	6.7525	45.5	6.49455	45.5	9.1268	45.5	7.50612	45.5	14.3056	45.5	14.9898	45.5	25.8213	45.5	23.5265
						45.6	19.7495	45.6	21.0688	45.6	17.0384	45.6	17.5516	45.6	58.2062	45.6	47.3885	45.6	12.6473	45.6	11.1714	48.5	4.856	48.5	3.58529	45.6	68.1904	45.6	74.8984	45.6	6.7665	45.6	6.50631	45.6	9.1248	45.6	7.51185	45.6	14.3398	45.6	15.0175	45.6	25.8637	45.6	23.5699
						45.7	19.7519	45.7	21.0738	45.7	17.0445	45.7	17.5593	45.7	58.2598	45.7	47.4688	45.7	12.6545	45.7	11.189	48.6	4.8642	48.6	3.59096	45.7	68.2127	45.7	74.9001	45.7	6.7842	45.7	6.51806	45.7	9.1278	45.7	7.51755	45.7	14.3709	45.7	15.0452	45.7	25.9079	45.7	23.6133
						45.8	19.756	45.8	21.0788	45.8	17.054	45.8	17.5669	45.8	58.3156	45.8	47.5491	45.8	12.6747	45.8	11.2065	48.7	4.8667	48.7	3.59663	45.8	68.2344	45.8	74.9018	45.8	6.7997	45.8	6.52981	45.8	9.1313	45.8	7.52323	45.8	14.404	45.8	15.0729	45.8	25.9558	45.8	23.6567
						45.9	19.7668	45.9	21.0838	45.9	17.0636	45.9	17.5746	45.9	58.369	45.9	47.6292	45.9	12.6876	45.9	11.224	48.8	4.8675	48.8	3.60229	45.9	68.2608	45.9	74.9035	45.9	6.8131	45.9	6.54154	45.9	9.1374	45.9	7.52889	45.9	14.4285	45.9	15.1005	45.9	26.0022	45.9	23.7001
						46	19.7711	46	21.0887	46	17.068	46	17.5821	46	58.421	46	47.7092	46	12.7071	46	11.2415	48.9	4.873	48.9	3.60795	46	68.2818	46	74.9052	46	6.8299	46	6.55327	46	9.1478	46	7.53453	46	14.4603	46	15.1282	46	26.0477	46	23.7434
						46.1	19.7714	46.1	21.0936	46.1	17.0745	46.1	17.5897	46.1	58.4773	46.1	47.7892	46.1	12.7184	46.1	11.259	49	4.8759	49	3.6136	46.1	68.3011	46.1	74.9068	46.1	6.8455	46.1	6.56498	46.1	9.148	46.1	7.54014	46.1	14.4884	46.1	15.1558	46.1	26.0977	46.1	23.7867
						46.2	19.782	46.2	21.0985	46.2	17.0756	46.2	17.5972	46.2	58.5307	46.2	47.8691	46.2	12.7294	46.2	11.2764	49.1	4.8853	49.1	3.61925	46.2	68.3204	46.2	74.9084	46.2	6.8636	46.2	6.57668	46.2	9.1481	46.2	7.54573	46.2	14.5241	46.2	15.1834	46.2	26.1418	46.2	23.83
						46.3	19.788	46.3	21.1033	46.3	17.074	46.3	17.6046	46.3	58.5825	46.3	47.9488	46.3	12.7408	46.3	11.2938	49.2	4.89	49.2	3.62488	46.3	68.3412	46.3	74.91	46.3	6.8785	46.3	6.58838	46.3	9.1514	46.3	7.5513	46.3	14.5659	46.3	15.211	46.3	26.1868	46.3	23.8732
						46.4	19.7988	46.4	21.1081	46.4	17.0848	46.4	17.612	46.4	58.637	46.4	48.0285	46.4	12.7496	46.4	11.3111	49.3	4.8892	49.3	3.63052	46.4	68.3581	46.4	74.9116	46.4	6.8913	46.4	6.60006	46.4	9.1611	46.4	7.55685	46.4	14.599	46.4	15.2385	46.4	26.2304	46.4	23.9164
						46.5	19.816	46.5	21.1128	46.5	17.0943	46.5	17.6194	46.5	58.69	46.5	48.1081	46.5	12.7551	46.5	11.3285	49.4	4.8909	49.4	3.63614	46.5	68.3798	46.5	74.9131	46.5	6.9067	46.5	6.61174	46.5	9.1615	46.5	7.56237	46.5	14.6251	46.5	15.266	46.5	26.2734	46.5	23.9596
						46.6	19.8248	46.6	21.1175	46.6	17.0896	46.6	17.6267	46.6	58.7418	46.6	48.1876	46.6	12.7681	46.6	11.3458	49.5	4.8933	49.5	3.64176	46.6	68.3988	46.6	74.9146	46.6	6.9219	46.6	6.6234	46.6	9.1672	46.6	7.56787	46.6	14.6515	46.6	15.2936	46.6	26.3154	46.6	24.0027
						46.7	19.8388	46.7	21.1222	46.7	17.096	46.7	17.634	46.7	58.7944	46.7	48.2671	46.7	12.7866	46.7	11.3631	49.6	4.895	49.6	3.64738	46.7	68.4226	46.7	74.9161	46.7	6.9398	46.7	6.63506	46.7	9.1706	46.7	7.57335	46.7	14.6761	46.7	15.3211	46.7	26.3566	46.7	24.0458
						46.8	19.8464	46.8	21.1268	46.8	17.0964	46.8	17.6412	46.8	58.852	46.8	48.3464	46.8	12.8129	46.8	11.3804	49.7	4.8987	49.7	3.65299	46.8	68.443	46.8	74.9176	46.8	6.9505	46.8	6.6467	46.8	9.1721	46.8	7.57881	46.8	14.7075	46.8	15.3485	46.8	26.3997	46.8	24.0888
						46.9	19.8531	46.9	21.1314	46.9	17.0963	46.9	17.6484	46.9	58.9108	46.9	48.4257	46.9	12.8324	46.9	11.3977	49.8	4.9022	49.8	3.65859	46.9	68.4615	46.9	74.9191	46.9	6.961	46.9	6.65834	46.9	9.1752	46.9	7.58424	46.9	14.7391	46.9	15.376	46.9	26.4447	46.9	24.1319
						47	19.8634	47	21.136	47	17.1006	47	17.6555	47	58.9698	47	48.5048	47	12.8513	47	11.4149	49.9	4.9071	49.9	3.66419	47	68.4917	47	74.9205	47	6.9755	47	6.66997	47	9.1833	47	7.58965	47	14.7675	47	15.4034	47	26.489	47	24.1749
						47.1	19.8693	47.1	21.1405	47.1	17.1098	47.1	17.6626	47.1	59.0276	47.1	48.5839	47.1	12.8674	47.1	11.4321	50	4.9099	50	3.66978	47.1	68.5155	47.1	74.9219	47.1	6.9828	47.1	6.68158	47.1	9.185	47.1	7.59504	47.1	14.7978	47.1	15.4308	47.1	26.5268	47.1	24.2178
						47.2	19.8759	47.2	21.145	47.2	17.1183	47.2	17.6697	47.2	59.0833	47.2	48.6629	47.2	12.8868	47.2	11.4492	50.1	4.9128	50.1	3.67537	47.2	68.5403	47.2	74.9233	47.2	6.9992	47.2	6.69319	47.2	9.1865	47.2	7.60041	47.2	14.8316	47.2	15.4582	47.2	26.569	47.2	24.2608
						47.3	19.885	47.3	21.1495	47.3	17.1265	47.3	17.6767	47.3	59.1429	47.3	48.7418	47.3	12.9037	47.3	11.4664	50.2	4.9183	50.2	3.68094	47.3	68.5624	47.3	74.9247	47.3	7.0128	47.3	6.70479	47.3	9.1842	47.3	7.60576	47.3	14.8653	47.3	15.4856	47.3	26.6118	47.3	24.3037
						47.4	19.8942	47.4	21.1539	47.4	17.1297	47.4	17.6837	47.4	59.1997	47.4	48.8207	47.4	12.9181	47.4	11.4835	50.3	4.9246	50.3	3.68652	47.4	68.578	47.4	74.9261	47.4	7.0257	47.4	6.71638	47.4	9.1843	47.4	7.61108	47.4	14.8996	47.4	15.513	47.4	26.6552	47.4	24.3466
						47.5	19.9046	47.5	21.1583	47.5	17.1384	47.5	17.6907	47.5	59.249	47.5	48.8994	47.5	12.9348	47.5	11.5006	50.4	4.933	50.4	3.69209	47.5	68.5914	47.5	74.9274	47.5	7.0418	47.5	6.72795	47.5	9.1885	47.5	7.61639	47.5	14.9258	47.5	15.5403	47.5	26.6983	47.5	24.3894
						47.6	19.9098	47.6	21.1627	47.6	17.1479	47.6	17.6976	47.6	59.3017	47.6	48.978	47.6	12.9501	47.6	11.5177	50.5	4.9406	50.5	3.69765	47.6	68.6074	47.6	74.9287	47.6	7.0567	47.6	6.73952	47.6	9.191	47.6	7.62167	47.6	14.96	47.6	15.5676	47.6	26.7398	47.6	24.4322
						47.7	19.9178	47.7	21.167	47.7	17.154	47.7	17.7044	47.7	59.3553	47.7	49.0566	47.7	12.9701	47.7	11.5348	50.6	4.9411	50.6	3.7032	47.7	68.6207	47.7	74.93	47.7	7.0726	47.7	6.75108	47.7	9.1921	47.7	7.62693	47.7	14.9901	47.7	15.5949	47.7	26.785	47.7	24.475
						47.8	19.9265	47.8	21.1713	47.8	17.1624	47.8	17.7112	47.8	59.4163	47.8	49.1351	47.8	12.9829	47.8	11.5518	50.7	4.947	50.7	3.70875	47.8	68.6344	47.8	74.9313	47.8	7.0832	47.8	6.76263	47.8	9.2001	47.8	7.63217	47.8	15.0189	47.8	15.6222	47.8	26.8307	47.8	24.5177
						47.9	19.9385	47.9	21.1756	47.9	17.1667	47.9	17.718	47.9	59.4694	47.9	49.2135	47.9	12.9969	47.9	11.5688	50.8	4.9492	50.8	3.7143	47.9	68.6488	47.9	74.9326	47.9	7.0974	47.9	6.77417	47.9	9.2027	47.9	7.63739	47.9	15.0488	47.9	15.6494	47.9	26.879	47.9	24.5604
						48	19.9473	48	21.1798	48	17.1666	48	17.7248	48	59.5257	48	49.2918	48	13.0127	48	11.5858	50.9	4.9553	50.9	3.71984	48	68.6673	48	74.9338	48	7.1087	48	6.7857	48	9.207	48	7.64258	48	15.0789	48	15.6766	48	26.9224	48	24.6031
						48.1	19.9525	48.1	21.184	48.1	17.1661	48.1	17.7315	48.1	59.577	48.1	49.37	48.1	13.0315	48.1	11.6027	51	4.9581	51	3.72537	48.1	68.6858	48.1	74.9351	48.1	7.1204	48.1	6.79722	48.1	9.2125	48.1	7.64776	48.1	15.1125	48.1	15.7038	48.1	26.9654	48.1	24.6457
						48.2	19.9581	48.2	21.1882	48.2	17.1702	48.2	17.7381	48.2	59.6302	48.2	49.4481	48.2	13.0464	48.2	11.6196	51.1	4.9585	51.1	3.7309	48.2	68.7076	48.2	74.9363	48.2	7.1368	48.2	6.80873	48.2	9.2173	48.2	7.65292	48.2	15.1392	48.2	15.731	48.2	27.0054	48.2	24.6883
						48.3	19.9612	48.3	21.1923	48.3	17.1748	48.3	17.7448	48.3	59.6852	48.3	49.5262	48.3	13.0674	48.3	11.6365	51.2	4.9637	51.2	3.73642	48.3	68.7241	48.3	74.9375	48.3	7.1511	48.3	6.82023	48.3	9.2212	48.3	7.65805	48.3	15.1659	48.3	15.7582	48.3	27.0475	48.3	24.7309
						48.4	19.9627	48.4	21.1964	48.4	17.1744	48.4	17.7513	48.4	59.7405	48.4	49.6042	48.4	13.0827	48.4	11.6534	51.3	4.9642	51.3	3.74193	48.4	68.7431	48.4	74.9386	48.4	7.166	48.4	6.83172	48.4	9.221	48.4	7.66316	48.4	15.2	48.4	15.7853	48.4	27.0906	48.4	24.7735
						48.5	19.9724	48.5	21.2005	48.5	17.1785	48.5	17.7579	48.5	59.7919	48.5	49.682	48.5	13.0983	48.5	11.6703	51.4	4.9624	51.4	3.74744	48.5	68.7638	48.5	74.9398	48.5	7.1786	48.5	6.84321	48.5	9.2205	48.5	7.66826	48.5	15.2338	48.5	15.8125	48.5	27.1364	48.5	24.816
						48.6	19.9759	48.6	21.2045	48.6	17.1826	48.6	17.7644	48.6	59.845	48.6	49.7598	48.6	13.1153	48.6	11.6871	51.5	4.9642	51.5	3.75295	48.6	68.7839	48.6	74.941	48.6	7.1949	48.6	6.85468	48.6	9.2197	48.6	7.67333	48.6	15.264	48.6	15.8396	48.6	27.179	48.6	24.8585
						48.7	19.9762	48.7	21.2085	48.7	17.1794	48.7	17.7709	48.7	59.8973	48.7	49.8376	48.7	13.1302	48.7	11.7039	51.6	4.974	51.6	3.75844	48.7	68.8018	48.7	74.9421	48.7	7.2087	48.7	6.86614	48.7	9.2238	48.7	7.67838	48.7	15.2934	48.7	15.8667	48.7	27.2217	48.7	24.9009
						48.8	19.9742	48.8	21.2125	48.8	17.1877	48.8	17.7773	48.8	59.95	48.8	49.9152	48.8	13.1434	48.8	11.7207	51.7	4.9814	51.7	3.76394	48.8	68.8255	48.8	74.9432	48.8	7.2245	48.8	6.87759	48.8	9.2262	48.8	7.68341	48.8	15.3218	48.8	15.8937	48.8	27.2683	48.8	24.9434
						48.9	19.9792	48.9	21.2164	48.9	17.1954	48.9	17.7837	48.9	60.0033	48.9	49.9927	48.9	13.1528	48.9	11.7375	51.8	4.986	51.8	3.76942	48.9	68.8401	48.9	74.9443	48.9	7.2396	48.9	6.88904	48.9	9.2274	48.9	7.68842	48.9	15.3534	48.9	15.9208	48.9	27.3122	48.9	24.9857
						49	19.9842	49	21.2204	49	17.2034	49	17.7901	49	60.0509	49	50.0702	49	13.1646	49	11.7542	51.9	4.9906	51.9	3.7749	49	68.8621	49	74.9454	49	7.2579	49	6.90047	49	9.2299	49	7.69341	49	15.3846	49	15.9478	49	27.3551	49	25.0281
						49.1	19.9916	49.1	21.2243	49.1	17.212	49.1	17.7964	49.1	60.1037	49.1	50.1475	49.1	13.182	49.1	11.7709	52	4.9897	52	3.78038	49.1	68.879	49.1	74.9465	49.1	7.2739	49.1	6.9119	49.1	9.2291	49.1	7.69838	49.1	15.4124	49.1	15.9748	49.1	27.3986	49.1	25.0704
						49.2	19.9928	49.2	21.2281	49.2	17.2188	49.2	17.8027	49.2	60.1597	49.2	50.2248	49.2	13.1955	49.2	11.7876	52.1	4.9918	52.1	3.78585	49.2	68.9003	49.2	74.9475	49.2	7.2884	49.2	6.92331	49.2	9.2283	49.2	7.70333	49.2	15.4475	49.2	16.0018	49.2	27.4378	49.2	25.1127
						49.3	20.0003	49.3	21.2319	49.3	17.2253	49.3	17.8089	49.3	60.2142	49.3	50.302	49.3	13.2102	49.3	11.8042	52.2	4.9951	52.2	3.79131	49.3	68.9257	49.3	74.9485	49.3	7.3067	49.3	6.93472	49.3	9.2276	49.3	7.70826	49.3	15.4725	49.3	16.0288	49.3	27.4807	49.3	25.155
						49.4	20.0049	49.4	21.2357	49.4	17.2313	49.4	17.8152	49.4	60.2695	49.4	50.3791	49.4	13.2212	49.4	11.8209	52.3	4.9954	52.3	3.79677	49.4	68.941	49.4	74.9496	49.4	7.3203	49.4	6.94611	49.4	9.2293	49.4	7.71318	49.4	15.5045	49.4	16.0557	49.4	27.5226	49.4	25.1972
						49.5	20.0121	49.5	21.2395	49.5	17.239	49.5	17.8213	49.5	60.3211	49.5	50.4562	49.5	13.2346	49.5	11.8375	52.4	5.0003	52.4	3.80222	49.5	68.9556	49.5	74.9506	49.5	7.338	49.5	6.9575	49.5	9.2287	49.5	7.71807	49.5	15.5338	49.5	16.0826	49.5	27.5625	49.5	25.2394
						49.6	20.0179	49.6	21.2432	49.6	17.2493	49.6	17.8275	49.6	60.3721	49.6	50.5331	49.6	13.2511	49.6	11.8541	52.5	5.0005	52.5	3.80766	49.6	68.971	49.6	74.9516	49.6	7.3584	49.6	6.96888	49.6	9.2284	49.6	7.72294	49.6	15.5668	49.6	16.1095	49.6	27.6038	49.6	25.2816
						49.7	20.0323	49.7	21.247	49.7	17.2574	49.7	17.8336	49.7	60.4251	49.7	50.61	49.7	13.2662	49.7	11.8706	52.6	5.0055	52.6	3.8131	49.7	68.9893	49.7	74.9526	49.7	7.3741	49.7	6.98025	49.7	9.2255	49.7	7.72779	49.7	15.5988	49.7	16.1364	49.7	27.6501	49.7	25.3237
						49.8	20.0411	49.8	21.2506	49.8	17.2657	49.8	17.8396	49.8	60.4756	49.8	50.6868	49.8	13.2856	49.8	11.8872	52.7	5.0115	52.7	3.81854	49.8	69.0066	49.8	74.9535	49.8	7.3885	49.8	6.9916	49.8	9.2286	49.8	7.73262	49.8	15.6306	49.8	16.1633	49.8	27.6984	49.8	25.3658
						49.9	20.0456	49.9	21.2543	49.9	17.2669	49.9	17.8457	49.9	60.5267	49.9	50.7635	49.9	13.2998	49.9	11.9037	52.8	5.0123	52.8	3.82397	49.9	69.0268	49.9	74.9545	49.9	7.3955	49.9	7.00295	49.9	9.2304	49.9	7.73743	49.9	15.6597	49.9	16.1901	49.9	27.7422	49.9	25.4079
						50	20.0516	50	21.2579	50	17.2812	50	17.8517	50	60.5835	50	50.8401	50	13.313	50	11.9202	52.9	5.0139	52.9	3.82939	50	69.0488	50	74.9554	50	7.4036	50	7.01429	50	9.2274	50	7.74222	50	15.6946	50	16.217	50	27.7839	50	25.4499
						50.1	20.0563	50.1	21.2615	50.1	17.2915	50.1	17.8576	50.1	60.6353	50.1	50.9166	50.1	13.328	50.1	11.9367	53	5.0157	53	3.83481	50.1	69.0645	50.1	74.9564	50.1	7.4123	50.1	7.02562	50.1	9.2302	50.1	7.747	50.1	15.7275	50.1	16.2438	50.1	27.8242	50.1	25.4919
						50.2	20.0598	50.2	21.2651	50.2	17.2945	50.2	17.8636	50.2	60.6876	50.2	50.993	50.2	13.3404	50.2	11.9531	53.1	5.0196	53.1	3.84022	50.2	69.0814	50.2	74.9573	50.2	7.4232	50.2	7.03694	50.2	9.2387	50.2	7.75175	50.2	15.7619	50.2	16.2706	50.2	27.8658	50.2	25.5339
						50.3	20.0695	50.3	21.2686	50.3	17.3012	50.3	17.8695	50.3	60.7397	50.3	51.0694	50.3	13.3548	50.3	11.9695	53.2	5.0193	53.2	3.84562	50.3	69.0992	50.3	74.9582	50.3	7.4366	50.3	7.04825	50.3	9.239	50.3	7.75648	50.3	15.7867	50.3	16.2973	50.3	27.9101	50.3	25.5759
						50.4	20.0757	50.4	21.2722	50.4	17.3133	50.4	17.8753	50.4	60.794	50.4	51.1457	50.4	13.374	50.4	11.9859	53.3	5.0215	53.3	3.85102	50.4	69.1202	50.4	74.9591	50.4	7.4514	50.4	7.05956	50.4	9.237	50.4	7.7612	50.4	15.8122	50.4	16.3241	50.4	27.9517	50.4	25.6178
						50.5	20.0807	50.5	21.2756	50.5	17.3154	50.5	17.8812	50.5	60.8505	50.5	51.2219	50.5	13.3837	50.5	12.0023	53.4	5.0279	53.4	3.85642	50.5	69.1336	50.5	74.9599	50.5	7.466	50.5	7.07085	50.5	9.2428	50.5	7.7659	50.5	15.8399	50.5	16.3508	50.5	27.9982	50.5	25.6597
						50.6	20.0905	50.6	21.2791	50.6	17.3216	50.6	17.887	50.6	60.9044	50.6	51.298	50.6	13.4011	50.6	12.0187	53.5	5.0348	53.5	3.86181	50.6	69.1484	50.6	74.9608	50.6	7.4803	50.6	7.08213	50.6	9.2435	50.6	7.77057	50.6	15.8686	50.6	16.3775	50.6	28.0404	50.6	25.7015
						50.7	20.0918	50.7	21.2826	50.7	17.3288	50.7	17.8927	50.7	60.9542	50.7	51.374	50.7	13.4203	50.7	12.035	53.6	5.0367	53.6	3.86719	50.7	69.1694	50.7	74.9617	50.7	7.4895	50.7	7.0934	50.7	9.2409	50.7	7.77523	50.7	15.8998	50.7	16.4042	50.7	28.0806	50.7	25.7433
						50.8	20.0974	50.8	21.286	50.8	17.3439	50.8	17.8984	50.8	61.0061	50.8	51.4499	50.8	13.4408	50.8	12.0513	53.7	5.0397	53.7	3.87257	50.8	69.1856	50.8	74.9625	50.8	7.5021	50.8	7.10467	50.8	9.2381	50.8	7.77987	50.8	15.9316	50.8	16.4308	50.8	28.1209	50.8	25.7851
						50.9	20.1059	50.9	21.2893	50.9	17.3531	50.9	17.9041	50.9	61.054	50.9	51.5258	50.9	13.455	50.9	12.0676	53.8	5.0402	53.8	3.87794	50.9	69.2051	50.9	74.9633	50.9	7.509	50.9	7.11592	50.9	9.2374	50.9	7.78449	50.9	15.961	50.9	16.4575	50.9	28.1618	50.9	25.8269
						51	20.1119	51	21.2927	51	17.3632	51	17.9098	51	61.1045	51	51.6016	51	13.468	51	12.0838	53.9	5.0409	53.9	3.88331	51	69.2217	51	74.9642	51	7.5234	51	7.12717	51	9.237	51	7.78909	51	15.9907	51	16.4841	51	28.2053	51	25.8686
						51.1	20.1137	51.1	21.296	51.1	17.3703	51.1	17.9154	51.1	61.1556	51.1	51.6773	51.1	13.4822	51.1	12.1001	54	5.0427	54	3.88867	51.1	69.2399	51.1	74.965	51.1	7.5393	51.1	7.1384	51.1	9.2414	51.1	7.79368	51.1	16.017	51.1	16.5107	51.1	28.2413	51.1	25.9103
						51.2	20.1145	51.2	21.2994	51.2	17.3828	51.2	17.921	51.2	61.2067	51.2	51.7529	51.2	13.5001	51.2	12.1163	54.1	5.046	54.1	3.89402	51.2	69.26	51.2	74.9658	51.2	7.5504	51.2	7.14963	51.2	9.2475	51.2	7.79824	51.2	16.0419	51.2	16.5373	51.2	28.2811	51.2	25.952
						51.3	20.1155	51.3	21.3026	51.3	17.388	51.3	17.9266	51.3	61.2583	51.3	51.8284	51.3	13.5131	51.3	12.1325	54.2	5.0476	54.2	3.89937	51.3	69.2834	51.3	74.9665	51.3	7.5618	51.3	7.16084	51.3	9.2487	51.3	7.80279	51.3	16.0674	51.3	16.5639	51.3	28.3226	51.3	25.9936
						51.4	20.1188	51.4	21.3059	51.4	17.3952	51.4	17.9321	51.4	61.3119	51.4	51.9039	51.4	13.531	51.4	12.1486	54.3	5.0529	54.3	3.90471	51.4	69.3025	51.4	74.9673	51.4	7.5756	51.4	7.17205	51.4	9.2513	51.4	7.80731	51.4	16.0963	51.4	16.5904	51.4	28.3653	51.4	26.0352
						51.5	20.1205	51.5	21.3091	51.5	17.4009	51.5	17.9376	51.5	61.3563	51.5	51.9792	51.5	13.5416	51.5	12.1647	54.4	5.0538	54.4	3.91005	51.5	69.3221	51.5	74.9681	51.5	7.5832	51.5	7.18325	51.5	9.2536	51.5	7.81182	51.5	16.1313	51.5	16.6169	51.5	28.4062	51.5	26.0768
						51.6	20.1268	51.6	21.3123	51.6	17.403	51.6	17.9431	51.6	61.4069	51.6	52.0545	51.6	13.5527	51.6	12.1809	54.5	5.0529	54.5	3.91538	51.6	69.3482	51.6	74.9688	51.6	7.5936	51.6	7.19444	51.6	9.2592	51.6	7.81631	51.6	16.1633	51.6	16.6435	51.6	28.446	51.6	26.1183
						51.7	20.1361	51.7	21.3155	51.7	17.4142	51.7	17.9485	51.7	61.4546	51.7	52.1297	51.7	13.5601	51.7	12.1969	54.6	5.0546	54.6	3.92071	51.7	69.3617	51.7	74.9696	51.7	7.6021	51.7	7.20562	51.7	9.2612	51.7	7.82079	51.7	16.1973	51.7	16.6699	51.7	28.4903	51.7	26.1598
						51.8	20.1345	51.8	21.3187	51.8	17.4266	51.8	17.9539	51.8	61.5038	51.8	52.2048	51.8	13.5776	51.8	12.213	54.7	5.0563	54.7	3.92603	51.8	69.3822	51.8	74.9703	51.8	7.618	51.8	7.21679	51.8	9.2587	51.8	7.82524	51.8	16.2297	51.8	16.6964	51.8	28.5303	51.8	26.2013
						51.9	20.135	51.9	21.3218	51.9	17.4331	51.9	17.9593	51.9	61.5539	51.9	52.2799	51.9	13.5977	51.9	12.2291	54.8	5.0573	54.8	3.93135	51.9	69.4001	51.9	74.971	51.9	7.6299	51.9	7.22795	51.9	9.2604	51.9	7.82968	51.9	16.2618	51.9	16.7229	51.9	28.5668	51.9	26.2427
						52	20.1439	52	21.3249	52	17.4438	52	17.9646	52	61.5996	52	52.3548	52	13.6092	52	12.2451	54.9	5.0639	54.9	3.93666	52	69.4202	52	74.9717	52	7.6392	52	7.2391	52	9.2628	52	7.8341	52	16.2946	52	16.7493	52	28.6043	52	26.2841
						52.1	20.1458	52.1	21.328	52.1	17.4462	52.1	17.9699	52.1	61.6462	52.1	52.4297	52.1	13.6237	52.1	12.2611	55	5.0676	55	3.94196	52.1	69.4386	52.1	74.9724	52.1	7.652	52.1	7.25025	52.1	9.2643	52.1	7.8385	52.1	16.3294	52.1	16.7757	52.1	28.6412	52.1	26.3255
						52.2	20.1491	52.2	21.3311	52.2	17.4474	52.2	17.9752	52.2	61.6892	52.2	52.5045	52.2	13.647	52.2	12.2771	55.1	5.0736	55.1	3.94726	52.2	69.4568	52.2	74.9731	52.2	7.6632	52.2	7.26138	52.2	9.2654	52.2	7.84288	52.2	16.3626	52.2	16.8021	52.2	28.6845	52.2	26.3669
						52.3	20.1496	52.3	21.3341	52.3	17.4585	52.3	17.9804	52.3	61.7376	52.3	52.5792	52.3	13.6515	52.3	12.293	55.2	5.0769	55.2	3.95255	52.3	69.4811	52.3	74.9738	52.3	7.674	52.3	7.2725	52.3	9.2737	52.3	7.84725	52.3	16.3935	52.3	16.8284	52.3	28.7281	52.3	26.4082
						52.4	20.151	52.4	21.3371	52.4	17.4653	52.4	17.9856	52.4	61.7926	52.4	52.6538	52.4	13.6634	52.4	12.3089	55.3	5.0808	55.3	3.95784	52.4	69.5004	52.4	74.9745	52.4	7.6901	52.4	7.28362	52.4	9.2747	52.4	7.8516	52.4	16.4244	52.4	16.8548	52.4	28.7714	52.4	26.4495
						52.5	20.1516	52.5	21.3401	52.5	17.4712	52.5	17.9908	52.5	61.8414	52.5	52.7283	52.5	13.6805	52.5	12.3248	55.4	5.0877	55.4	3.96312	52.5	69.5198	52.5	74.9751	52.5	7.6983	52.5	7.29472	52.5	9.276	52.5	7.85593	52.5	16.456	52.5	16.8811	52.5	28.8144	52.5	26.4907
						52.6	20.158	52.6	21.3431	52.6	17.4798	52.6	17.996	52.6	61.8893	52.6	52.8028	52.6	13.6903	52.6	12.3407	55.5	5.0887	55.5	3.9684	52.6	69.5345	52.6	74.9758	52.6	7.7119	52.6	7.30582	52.6	9.273	52.6	7.86024	52.6	16.4869	52.6	16.9074	52.6	28.8591	52.6	26.5319
						52.7	20.1537	52.7	21.346	52.7	17.4921	52.7	18.0011	52.7	61.9405	52.7	52.8772	52.7	13.7015	52.7	12.3566	55.6	5.0917	55.6	3.97367	52.7	69.5538	52.7	74.9764	52.7	7.7232	52.7	7.31691	52.7	9.2723	52.7	7.86454	52.7	16.5204	52.7	16.9337	52.7	28.9013	52.7	26.5731
						52.8	20.1498	52.8	21.349	52.8	17.4966	52.8	18.0062	52.8	61.9891	52.8	52.9515	52.8	13.715	52.8	12.3724	55.7	5.0941	55.7	3.97893	52.8	69.5669	52.8	74.9771	52.8	7.7331	52.8	7.32798	52.8	9.2711	52.8	7.86881	52.8	16.5511	52.8	16.96	52.8	28.9428	52.8	26.6143
						52.9	20.1543	52.9	21.3519	52.9	17.4981	52.9	18.0113	52.9	62.0403	52.9	53.0257	52.9	13.7281	52.9	12.3882	55.8	5.0966	55.8	3.98419	52.9	69.5826	52.9	74.9777	52.9	7.7486	52.9	7.33905	52.9	9.2735	52.9	7.87307	52.9	16.586	52.9	16.9862	52.9	28.9864	52.9	26.6554
						53	20.1639	53	21.3547	53	17.5097	53	18.0163	53	62.0887	53	53.0998	53	13.7385	53	12.404	55.9	5.0988	55.9	3.98945	53	69.6046	53	74.9783	53	7.7667	53	7.35011	53	9.2738	53	7.87732	53	16.6149	53	17.0125	53	29.0269	53	26.6965
						53.1	20.1677	53.1	21.3576	53.1	17.5184	53.1	18.0213	53.1	62.1378	53.1	53.1739	53.1	13.744	53.1	12.4198	56	5.0974	56	3.99469	53.1	69.6211	53.1	74.9789	53.1	7.7803	53.1	7.36116	53.1	9.279	53.1	7.88154	53.1	16.6465	53.1	17.0387	53.1	29.0655	53.1	26.7376
						53.2	20.1699	53.2	21.3605	53.2	17.5206	53.2	18.0263	53.2	62.1861	53.2	53.2478	53.2	13.7516	53.2	12.4355	56.1	5.0967	56.1	3.99994	53.2	69.6394	53.2	74.9795	53.2	7.795	53.2	7.3722	53.2	9.2789	53.2	7.88575	53.2	16.6807	53.2	17.0649	53.2	29.1125	53.2	26.7786
						53.3	20.1723	53.3	21.3633	53.3	17.5281	53.3	18.0312	53.3	62.2344	53.3	53.3217	53.3	13.7635	53.3	12.4512	56.2	5.1001	56.2	4.00517	53.3	69.6562	53.3	74.9801	53.3	7.8073	53.3	7.38323	53.3	9.2764	53.3	7.88994	53.3	16.7056	53.3	17.091	53.3	29.1566	53.3	26.8197
						53.4	20.1757	53.4	21.3661	53.4	17.5349	53.4	18.0362	53.4	62.2809	53.4	53.3956	53.4	13.7723	53.4	12.4669	56.3	5.1051	56.3	4.01041	53.4	69.6746	53.4	74.9807	53.4	7.8214	53.4	7.39426	53.4	9.2792	53.4	7.89412	53.4	16.7354	53.4	17.1172	53.4	29.1949	53.4	26.8606
						53.5	20.1771	53.5	21.3688	53.5	17.54	53.5	18.0411	53.5	62.3301	53.5	53.4693	53.5	13.7837	53.5	12.4826	56.4	5.1078	56.4	4.01563	53.5	69.6941	53.5	74.9813	53.5	7.8346	53.5	7.40527	53.5	9.2859	53.5	7.89828	53.5	16.7709	53.5	17.1433	53.5	29.2344	53.5	26.9016
						53.6	20.1826	53.6	21.3716	53.6	17.547	53.6	18.0459	53.6	62.3817	53.6	53.5429	53.6	13.7903	53.6	12.4983	56.5	5.1085	56.5	4.02085	53.6	69.7172	53.6	74.9818	53.6	7.8476	53.6	7.41627	53.6	9.288	53.6	7.90242	53.6	16.8035	53.6	17.1694	53.6	29.2774	53.6	26.9425
						53.7	20.1812	53.7	21.3743	53.7	17.5558	53.7	18.0508	53.7	62.4284	53.7	53.6165	53.7	13.7963	53.7	12.5139	56.6	5.1064	56.6	4.02607	53.7	69.729	53.7	74.9824	53.7	7.8595	53.7	7.42727	53.7	9.2915	53.7	7.90654	53.7	16.8328	53.7	17.1955	53.7	29.3178	53.7	26.9834
						53.8	20.1792	53.8	21.377	53.8	17.5571	53.8	18.0556	53.8	62.4799	53.8	53.69	53.8	13.8109	53.8	12.5295	56.7	5.1078	56.7	4.03128	53.8	69.7518	53.8	74.983	53.8	7.8717	53.8	7.43825	53.8	9.2951	53.8	7.91065	53.8	16.8601	53.8	17.2216	53.8	29.3565	53.8	27.0242
						53.9	20.1838	53.9	21.3797	53.9	17.5601	53.9	18.0603	53.9	62.5271	53.9	53.7634	53.9	13.827	53.9	12.5451	56.8	5.1104	56.8	4.03648	53.9	69.774	53.9	74.9835	53.9	7.8822	53.9	7.44923	53.9	9.2953	53.9	7.91474	53.9	16.8926	53.9	17.2477	53.9	29.3998	53.9	27.0651
						54	20.1868	54	21.3824	54	17.5671	54	18.0651	54	62.5743	54	53.8367	54	13.8379	54	12.5606	56.9	5.1103	56.9	4.04168	54	69.796	54	74.984	54	7.8939	54	7.4602	54	9.2995	54	7.91882	54	16.9234	54	17.2737	54	29.4382	54	27.1059
						54.1	20.1914	54.1	21.385	54.1	17.5796	54.1	18.0698	54.1	62.6192	54.1	53.91	54.1	13.85	54.1	12.5762	57	5.1158	57	4.04688	54.1	69.8175	54.1	74.9846	54.1	7.9063	54.1	7.47115	54.1	9.3025	54.1	7.92288	54.1	16.9497	54.1	17.2997	54.1	29.4829	54.1	27.1466
						54.2	20.1959	54.2	21.3877	54.2	17.5922	54.2	18.0745	54.2	62.6674	54.2	53.9831	54.2	13.8603	54.2	12.5917	57.1	5.1163	57.1	4.05206	54.2	69.8408	54.2	74.9851	54.2	7.9176	54.2	7.4821	54.2	9.2997	54.2	7.92692	54.2	16.9836	54.2	17.3257	54.2	29.529	54.2	27.1873
						54.3	20.2046	54.3	21.3903	54.3	17.6004	54.3	18.0792	54.3	62.7194	54.3	54.0562	54.3	13.8737	54.3	12.6072	57.2	5.1247	57.2	4.05725	54.3	69.8589	54.3	74.9856	54.3	7.9293	54.3	7.49304	54.3	9.2958	54.3	7.93094	54.3	17.0187	54.3	17.3517	54.3	29.5679	54.3	27.228
						54.4	20.2095	54.4	21.3928	54.4	17.6085	54.4	18.0838	54.4	62.7688	54.4	54.1292	54.4	13.8808	54.4	12.6227	57.3	5.1291	57.3	4.06242	54.4	69.8769	54.4	74.9861	54.4	7.9441	54.4	7.50397	54.4	9.2948	54.4	7.93495	54.4	17.0494	54.4	17.3776	54.4	29.6051	54.4	27.2687
						54.5	20.2095	54.5	21.3954	54.5	17.6118	54.5	18.0884	54.5	62.8181	54.5	54.2022	54.5	13.8898	54.5	12.6381	57.4	5.1312	57.4	4.0676	54.5	69.897	54.5	74.9866	54.5	7.956	54.5	7.5149	54.5	9.2953	54.5	7.93895	54.5	17.0822	54.5	17.4036	54.5	29.6424	54.5	27.3094
						54.6	20.214	54.6	21.398	54.6	17.6202	54.6	18.093	54.6	62.8705	54.6	54.275	54.6	13.9006	54.6	12.6535	57.5	5.1304	57.5	4.07276	54.6	69.9154	54.6	74.9871	54.6	7.967	54.6	7.52581	54.6	9.2963	54.6	7.94292	54.6	17.1159	54.6	17.4295	54.6	29.6801	54.6	27.35
						54.7	20.2183	54.7	21.4005	54.7	17.6298	54.7	18.0976	54.7	62.925	54.7	54.3478	54.7	13.9088	54.7	12.6689	57.6	5.1344	57.6	4.07792	54.7	69.9297	54.7	74.9876	54.7	7.9812	54.7	7.53671	54.7	9.3012	54.7	7.94688	54.7	17.1507	54.7	17.4554	54.7	29.719	54.7	27.3906
						54.8	20.2177	54.8	21.403	54.8	17.6344	54.8	18.1021	54.8	62.9752	54.8	54.4205	54.8	13.9138	54.8	12.6843	57.7	5.1375	57.7	4.08308	54.8	69.9539	54.8	74.9881	54.8	7.9977	54.8	7.54761	54.8	9.301	54.8	7.95083	54.8	17.1855	54.8	17.4813	54.8	29.7551	54.8	27.4311
						54.9	20.2204	54.9	21.4055	54.9	17.636	54.9	18.1066	54.9	63.022	54.9	54.4931	54.9	13.9233	54.9	12.6997	57.8	5.1443	57.8	4.08823	54.9	69.9737	54.9	74.9885	54.9	8.0131	54.9	7.55849	54.9	9.3043	54.9	7.95476	54.9	17.2137	54.9	17.5071	54.9	29.7913	54.9	27.4716
						55	20.2311	55	21.408	55	17.6351	55	18.1111	55	63.0717	55	54.5656	55	13.932	55	12.715	57.9	5.1543	57.9	4.09337	55	69.9959	55	74.989	55	8.0244	55	7.56937	55	9.3078	55	7.95867	55	17.2456	55	17.533	55	29.8305	55	27.5121
						55.1	20.2351	55.1	21.4104	55.1	17.6374	55.1	18.1155	55.1	63.1215	55.1	54.638	55.1	13.9418	55.1	12.7303	58	5.1615	58	4.09851	55.1	70.0116	55.1	74.9895	55.1	8.0367	55.1	7.58023	55.1	9.3107	55.1	7.96257	55.1	17.2705	55.1	17.5588	55.1	29.8729	55.1	27.5526
						55.2	20.2375	55.2	21.4128	55.2	17.642	55.2	18.12	55.2	63.1712	55.2	54.7104	55.2	13.9506	55.2	12.7456	58.1	5.1693	58.1	4.10364	55.2	70.0273	55.2	74.9899	55.2	8.0506	55.2	7.59109	55.2	9.3166	55.2	7.96645	55.2	17.3023	55.2	17.5846	55.2	29.9136	55.2	27.593
						55.3	20.2415	55.3	21.4153	55.3	17.6453	55.3	18.1244	55.3	63.2186	55.3	54.7827	55.3	13.9584	55.3	12.7609	58.2	5.1657	58.2	4.10877	55.3	70.0467	55.3	74.9904	55.3	8.0568	55.3	7.60194	55.3	9.323	55.3	7.97031	55.3	17.3273	55.3	17.6104	55.3	29.9519	55.3	27.6334
						55.4	20.2468	55.4	21.4177	55.4	17.6498	55.4	18.1288	55.4	63.2667	55.4	54.8549	55.4	13.9715	55.4	12.7761	58.3	5.1646	58.3	4.11389	55.4	70.0629	55.4	74.9908	55.4	8.0678	55.4	7.61278	55.4	9.3285	55.4	7.97416	55.4	17.3575	55.4	17.6362	55.4	29.9912	55.4	27.6738
						55.5	20.2513	55.5	21.42	55.5	17.6544	55.5	18.1331	55.5	63.3165	55.5	54.9271	55.5	13.9859	55.5	12.7913	58.4	5.1637	58.4	4.11901	55.5	70.0797	55.5	74.9912	55.5	8.0826	55.5	7.62361	55.5	9.333	55.5	7.978	55.5	17.383	55.5	17.6619	55.5	30.0338	55.5	27.7141
						55.6	20.2547	55.6	21.4224	55.6	17.662	55.6	18.1374	55.6	63.3632	55.6	54.9991	55.6	13.9948	55.6	12.8065	58.5	5.1594	58.5	4.12412	55.6	70.0931	55.6	74.9917	55.6	8.0961	55.6	7.63443	55.6	9.3358	55.6	7.98182	55.6	17.4152	55.6	17.6876	55.6	30.0737	55.6	27.7544
						55.7	20.2579	55.7	21.4247	55.7	17.6643	55.7	18.1417	55.7	63.4113	55.7	55.0711	55.7	13.9993	55.7	12.8217	58.6	5.1616	58.6	4.12923	55.7	70.1137	55.7	74.9921	55.7	8.104	55.7	7.64525	55.7	9.3422	55.7	7.98562	55.7	17.4455	55.7	17.7133	55.7	30.1109	55.7	27.7947
						55.8	20.2489	55.8	21.4271	55.8	17.6713	55.8	18.146	55.8	63.457	55.8	55.143	55.8	14.0129	55.8	12.8369	58.7	5.163	58.7	4.13433	55.8	70.1354	55.8	74.9925	55.8	8.1146	55.8	7.65605	55.8	9.3447	55.8	7.98941	55.8	17.4743	55.8	17.739	55.8	30.151	55.8	27.8349
						55.9	20.2533	55.9	21.4294	55.9	17.6785	55.9	18.1503	55.9	63.5058	55.9	55.2148	55.9	14.0191	55.9	12.852	58.8	5.163	58.8	4.13943	55.9	70.15	55.9	74.9929	55.9	8.121	55.9	7.66685	55.9	9.3426	55.9	7.99318	55.9	17.5005	55.9	17.7647	55.9	30.1928	55.9	27.8751
						56	20.2561	56	21.4317	56	17.6869	56	18.1545	56	63.555	56	55.2865	56	14.0303	56	12.8671	58.9	5.163	58.9	4.14452	56	70.1684	56	74.9933	56	8.1346	56	7.67763	56	9.3401	56	7.99694	56	17.5333	56	17.7903	56	30.2337	56	27.9153
						56.1	20.2579	56.1	21.4339	56.1	17.6907	56.1	18.1587	56.1	63.6014	56.1	55.3582	56.1	14.0479	56.1	12.8822	59	5.1639	59	4.1496	56.1	70.184	56.1	74.9937	56.1	8.1527	56.1	7.68841	56.1	9.3376	56.1	8.00068	56.1	17.5605	56.1	17.816	56.1	30.2734	56.1	27.9555
						56.2	20.2623	56.2	21.4362	56.2	17.6906	56.2	18.1629	56.2	63.6491	56.2	55.4298	56.2	14.0537	56.2	12.8973	59.1	5.1652	59.1	4.15468	56.2	70.2003	56.2	74.9941	56.2	8.1671	56.2	7.69918	56.2	9.3383	56.2	8.00441	56.2	17.5906	56.2	17.8416	56.2	30.3148	56.2	27.9956
						56.3	20.2632	56.3	21.4384	56.3	17.6917	56.3	18.167	56.3	63.6957	56.3	55.5013	56.3	14.0621	56.3	12.9123	59.2	5.1652	59.2	4.15976	56.3	70.2211	56.3	74.9945	56.3	8.1829	56.3	7.70994	56.3	9.3384	56.3	8.00812	56.3	17.6164	56.3	17.8672	56.3	30.3509	56.3	28.0357
						56.4	20.2659	56.4	21.4406	56.4	17.6977	56.4	18.1712	56.4	63.7405	56.4	55.5727	56.4	14.0681	56.4	12.9274	59.3		59.3	4.16483	56.4	70.2419	56.4	74.9949	56.4	8.1975	56.4	7.72069	56.4	9.3406	56.4	8.01182	56.4	17.647	56.4	17.8927	56.4	30.3883	56.4	28.0757
						56.5	20.2663	56.5	21.4428	56.5	17.7101	56.5	18.1753	56.5	63.7865	56.5	55.6441	56.5	14.0721	56.5	12.9424	59.4		59.4	4.16989	56.5	70.2589	56.5	74.9953	56.5	8.2107	56.5	7.73143	56.5	9.346	56.5	8.0155	56.5	17.6744	56.5	17.9183	56.5	30.433	56.5	28.1158
						56.6	20.2599	56.6	21.445	56.6	17.7135	56.6	18.1793	56.6	63.8329	56.6	55.7153	56.6	14.0804	56.6	12.9573	59.5		59.5	4.17495	56.6	70.2815	56.6	74.9956	56.6	8.2218	56.6	7.74216	56.6	9.3475	56.6	8.01917	56.6	17.6981	56.6	17.9438	56.6	30.4775	56.6	28.1558
						56.7	20.2599	56.7	21.4472	56.7	17.7128	56.7	18.1834	56.7	63.8787	56.7	55.7865	56.7	14.0863	56.7	12.9723	59.6		59.6	4.18	56.7	70.2958	56.7	74.996	56.7	8.2376	56.7	7.75288	56.7	9.3399	56.7	8.02282	56.7	17.7276	56.7	17.9693	56.7	30.5209	56.7	28.1958
						56.8	20.2571	56.8	21.4493	56.8	17.7092	56.8	18.1874	56.8	63.926	56.8	55.8576	56.8	14.0892	56.8	12.9872	59.7		59.7	4.18505	56.8	70.3098	56.8	74.9964	56.8	8.2518	56.8	7.7636	56.8	9.3475	56.8	8.02645	56.8	17.7561	56.8	17.9948	56.8	30.5648	56.8	28.2357
						56.9	20.2536	56.9	21.4515	56.9	17.713	56.9	18.1914	56.9	63.9699	56.9	55.9287	56.9	14.101	56.9	13.0022	59.8		59.8	4.19009	56.9	70.3301	56.9	74.9967	56.9	8.2719	56.9	7.7743	56.9	9.3591	56.9	8.03008	56.9	17.7765	56.9	18.0203	56.9	30.6082	56.9	28.2756
						57	20.2627	57	21.4536	57	17.7169	57	18.1954	57	64.0148	57	55.9996	57	14.1044	57	13.017	59.9		59.9	4.19513	57	70.3421	57	74.9971	57	8.2994	57	7.785	57	9.3578	57	8.03369	57	17.8085	57	18.0458	57	30.6493	57	28.3155
						57.1	20.2674	57.1	21.4557	57.1	17.7149	57.1	18.1994	57.1	64.0551	57.1	56.0705	57.1	14.1054	57.1	13.0319	60		60	4.20016	57.1	70.3598	57.1	74.9974	57.1	8.3099	57.1	7.79569	57.1	9.3564	57.1	8.03728	57.1	17.841	57.1	18.0712	57.1	30.6812	57.1	28.3554
						57.2	20.2699	57.2	21.4578	57.2	17.7226	57.2	18.2033	57.2	64.0997	57.2	56.1413	57.2	14.1139	57.2	13.0468	60.1		60.1	4.20016	57.2	70.3719	57.2	74.9977	57.2	8.3264	57.2	7.80636	57.2	9.36	57.2	8.04086	57.2	17.8702	57.2	18.0966	57.2	30.7224	57.2	28.3952
						57.3	20.2708	57.3	21.4598	57.3	17.7199	57.3	18.2072	57.3	64.1538	57.3	56.212	57.3	14.123	57.3	13.0616	60.2		60.2	4.19695	57.3	70.3838	57.3	74.9981	57.3	8.3434	57.3	7.81703	57.3	9.3651	57.3	8.04442	57.3	17.8942	57.3	18.122	57.3	30.763	57.3	28.435
						57.4	20.2766	57.4	21.4619	57.4	17.72	57.4	18.2111	57.4	64.2081	57.4	56.2827	57.4	14.1255	57.4	13.0764	60.3		60.3	4.19375	57.4	70.4031	57.4	74.9984	57.4	8.3603	57.4	7.82769	57.4	9.3634	57.4	8.04797	57.4	17.9218	57.4	18.1474	57.4	30.8037	57.4	28.4747
						57.5	20.277	57.5	21.464	57.5	17.7317	57.5	18.215	57.5	64.256	57.5	56.3533	57.5	14.14	57.5	13.0912	60.4		60.4	4.19055	57.5	70.4175	57.5	74.9987	57.5	8.3778	57.5	7.83835	57.5	9.3611	57.5	8.05151	57.5	17.9493	57.5	18.1728	57.5	30.8439	57.5	28.5145
						57.6	20.2784	57.6	21.466	57.6	17.7308	57.6	18.2189	57.6	64.3116	57.6	56.4237	57.6	14.1391	57.6	13.1059	60.5		60.5	4.18735	57.6	70.4348	57.6	74.9991	57.6	8.3957	57.6	7.84899	57.6	9.3593	57.6	8.05503	57.6	17.9853	57.6	18.1981	57.6	30.8957	57.6	28.5542
						57.7	20.2807	57.7	21.468	57.7	17.7402	57.7	18.2227	57.7	64.3581	57.7	56.4942	57.7	14.1521	57.7	13.1207	60.6		60.6	4.18415	57.7	70.4533	57.7	74.9994	57.7	8.4061	57.7	7.85962	57.7	9.3685	57.7	8.05854	57.7	18.0092	57.7	18.2234	57.7	30.9466	57.7	28.5938
						57.8	20.2908	57.8	21.47	57.8	17.7463	57.8	18.2265	57.8	64.4033	57.8	56.5645	57.8	14.1616	57.8	13.1354	60.7		60.7	4.18095	57.8	70.4727	57.8	74.9997	57.8	8.4206	57.8	7.87025	57.8	9.3756	57.8	8.06203	57.8	18.0364	57.8	18.2488	57.8	30.9836	57.8	28.6335
						57.9	20.3029	57.9	21.4719	57.9	17.7407	57.9	18.2303	57.9	64.4478	57.9	56.6348	57.9	14.1717	57.9	13.1501	60.8		60.8	4.17776	57.9	70.4935	57.9	75	57.9	8.4322	57.9	7.88087	57.9	9.3759	57.9	8.06551	57.9	18.0629	57.9	18.274	57.9	31.0165	57.9	28.6731
						58	20.3023	58	21.4739	58	17.7383	58	18.234	58	64.4828	58	56.705	58	14.1854	58	13.1648	60.9		60.9	4.17457	58	70.5116	58	75.0003	58	8.4482	58	7.89147	58	9.3843	58	8.06897	58	18.091	58	18.2993	58	31.0516	58	28.7127
						58.1	20.307	58.1	21.4759	58.1	17.7432	58.1	18.2378	58.1	64.5281	58.1	56.7751	58.1	14.2008	58.1	13.1794	61		61	4.17138	58.1	70.531	58.1	75.0006	58.1	8.4612	58.1	7.90207	58.1	9.3886	58.1	8.07242	58.1	18.1124	58.1	18.3246	58.1	31.087	58.1	28.7522
						58.2	20.3106	58.2	21.4778	58.2	17.76	58.2	18.2415	58.2	64.5729	58.2	56.8451	58.2	14.2167	58.2	13.1941	61.1		61.1	4.1682	58.2	70.5478	58.2	75.0009	58.2	8.4695	58.2	7.91266	58.2	9.388	58.2	8.07586	58.2	18.13	58.2	18.3498	58.2	31.1318	58.2	28.7918
						58.3	20.312	58.3	21.4797	58.3	17.7647	58.3	18.2452	58.3	64.6115	58.3	56.9151	58.3	14.2491	58.3	13.2087	61.2		61.2	4.16501	58.3	70.5655	58.3	75.0012	58.3	8.4799	58.3	7.92324	58.3	9.3857	58.3	8.07928	58.3	18.1542	58.3	18.375	58.3	31.1706	58.3	28.8313
						58.4	20.3227	58.4	21.4816	58.4	17.7584	58.4	18.2489	58.4	64.6611	58.4	56.9849	58.4	14.2673	58.4	13.2233	61.3		61.3	4.16183	58.4	70.5968	58.4	75.0015	58.4	8.4948	58.4	7.93381	58.4	9.3824	58.4	8.08269	58.4	18.1694	58.4	18.4002	58.4	31.2132	58.4	28.8707
						58.5	20.3392	58.5	21.4835	58.5	17.7742	58.5	18.2525	58.5	64.7045	58.5	57.0547	58.5	14.2719	58.5	13.2378	61.4		61.4	4.15866	58.5	70.6048	58.5	75.0018	58.5	8.5215	58.5	7.94438	58.5	9.3898	58.5	8.08609	58.5	18.1833	58.5	18.4254	58.5	31.2621	58.5	28.9102
						58.6	20.3392	58.6	21.4854	58.6	17.7742	58.6	18.2562	58.6	64.7373	58.6	57.1245	58.6	14.2764	58.6	13.2524	61.5		61.5	4.15548	58.6	70.6164	58.6	75.0021	58.6	8.5392	58.6	7.95493	58.6	9.3945	58.6	8.08947	58.6	18.1941	58.6	18.4505	58.6	31.3003	58.6	28.9496
						58.7	20.3313	58.7	21.4872	58.7	17.7789	58.7	18.2598	58.7	64.7886	58.7	57.1941	58.7	14.2949	58.7	13.2669	61.6		61.6	4.15231	58.7	70.6337	58.7	75.0023	58.7	8.5531	58.7	7.96548	58.7	9.3971	58.7	8.09284	58.7	18.2095	58.7	18.4757	58.7	31.3356	58.7	28.9889
						58.8	20.3205	58.8	21.4891	58.8	17.7913	58.8	18.2633	58.8	64.8234	58.8	57.2637	58.8	14.3086	58.8	13.2814	61.7		61.7	4.14914	58.8	70.6417	58.8	75.0026	58.8	8.5638	58.8	7.97601	58.8	9.3971	58.8	8.09619	58.8	18.2348	58.8	18.5008	58.8	31.3819	58.8	29.0283
						58.9	20.3156	58.9	21.4909	58.9	17.793	58.9	18.2669	58.9	64.8582	58.9	57.3332	58.9	14.3194	58.9	13.2959	61.8	4.0536	61.8	4.14597	58.9	70.6639	58.9	75.0029	58.9	8.5784	58.9	7.98654	58.9	9.3969	58.9	8.09953	58.9	18.2527	58.9	18.5259	58.9	31.4368	58.9	29.0676
						59	20.2782	59	21.4927	59	17.7974	59	18.2705	59	64.9047	59	57.4026	59	14.3204	59	13.3103	61.9	4.02749	61.9	4.1428	59	70.6759	59	75.0031	59	8.5876	59	7.99706	59	9.3969	59	8.10286	59	18.3008	59	18.551	59	31.4806	59	29.1069
						59.1	20.2777	59.1	21.4945	59.1	17.8015	59.1	18.274	59.1	64.921	59.1	57.4719	59.1	14.3726	59.1	13.3248	62	3.9646	62	4.13964	59.1	70.6639	59.1	75.0034	59.1	8.595	59.1	8.00757	59.1	9.3971	59.1	8.10617	59.1	18.3242	59.1	18.576	59.1	31.5235	59.1	29.1461
						59.2	20.2704	59.2	21.4963	59.2	17.8087	59.2	18.2775	59.2	64.921	59.2	57.5412	59.2	14.3781	59.2	13.3392	62.1	3.9143	62.1	4.13648	59.2	70.6639	59.2	75.0037	59.2	8.5956	59.2	8.01808	59.2	9.3971	59.2	8.10947	59.2	18.3334	59.2	18.6011	59.2	31.5501	59.2	29.1854
						59.3		59.3	21.4981	59.3		59.3	18.281	59.3		59.3	57.6104	59.3		59.3	13.3536	62.2	3.8765	62.2	4.13332	59.3		59.3	75.0039	59.3		59.3	8.02857	59.3		59.3	8.11276	59.3		59.3	18.6261	59.3		59.3	29.2246
						59.4		59.4	21.4999	59.4		59.4	18.2844	59.4		59.4	57.6795	59.4		59.4	13.368	62.3	3.83181	62.3	4.13016	59.4		59.4	75.0042	59.4		59.4	8.03905	59.4		59.4	8.11603	59.4		59.4	18.6511	59.4		59.4	29.2637
						59.5		59.5	21.5016	59.5		59.5	18.2879	59.5		59.5	57.7486	59.5		59.5	13.3823	62.4	3.8028	62.4	4.12701	59.5		59.5	75.0044	59.5		59.5	8.04953	59.5		59.5	8.11929	59.5		59.5	18.6761	59.5		59.5	29.3029
						59.6		59.6	21.5033	59.6		59.6	18.2913	59.6		59.6	57.8175	59.6		59.6	13.3967	62.5	3.7889	62.5	4.12386	59.6		59.6	75.0047	59.6		59.6	8.06	59.6		59.6	8.12254	59.6		59.6	18.701	59.6		59.6	29.342
						59.7		59.7	21.5051	59.7		59.7	18.2947	59.7		59.7	57.8864	59.7		59.7	13.411	62.6	3.7445	62.6	4.12071	59.7		59.7	75.0049	59.7		59.7	8.07045	59.7		59.7	8.12577	59.7		59.7	18.726	59.7		59.7	29.3811
						59.8		59.8	21.5068	59.8		59.8	18.2981	59.8		59.8	57.9552	59.8		59.8	13.4253	62.7	3.7246	62.7	4.11756	59.8		59.8	75.0051	59.8		59.8	8.0809	59.8		59.8	8.12899	59.8		59.8	18.7509	59.8		59.8	29.4201
						59.9		59.9	21.5085	59.9		59.9	18.3015	59.9		59.9	58.024	59.9		59.9	13.4396	62.8	3.7074	62.8	4.11442	59.9		59.9	75.0054	59.9		59.9	8.09134	59.9		59.9	8.1322	59.9		59.9	18.7758	59.9		59.9	29.4591
						60		60	21.5101	60		60	18.3048	60		60	58.0926	60		60	13.4538	62.9	3.6776	62.9	4.11127	60		60	75.0056	60		60	8.10178	60		60	8.1354	60		60	18.8007	60		60	29.4981
						60.1		60.1	21.5101	60.1		60.1	18.3048	60.1		60.1	58.0926	60.1		60.1	13.4538	63	3.655	63	4.10814	60.1		60.1	75.0056	60.1		60.1	8.10178	60.1		60.1	8.1354	60.1		60.1	18.8007	60.1		60.1	29.4981
						60.2		60.2	21.3948	60.2		60.2	18.2298	60.2		60.2	58.0652	60.2		60.2	13.4398	63.1	3.6519	63.1	4.105	60.2		60.2	74.4256	60.2		60.2	8.09859	60.2		60.2	8.10571	60.2		60.2	18.7981	60.2		60.2	29.4892
						60.3		60.3	21.28	60.3		60.3	18.155	60.3		60.3	58.0379	60.3		60.3	13.4259	63.2	3.5846	63.2	4.10186	60.3		60.3	73.8501	60.3		60.3	8.09541	60.3		60.3	8.07613	60.3		60.3	18.7955	60.3		60.3	29.4802
						60.4		60.4	21.1659	60.4		60.4	18.0806	60.4		60.4	58.0105	60.4		60.4	13.4119	63.3	3.557	63.3	4.09873	60.4		60.4	73.279	60.4		60.4	8.09223	60.4		60.4	8.04665	60.4		60.4	18.7929	60.4		60.4	29.4713
						60.5		60.5	21.0524	60.5		60.5	18.0064	60.5		60.5	57.9832	60.5		60.5	13.398	63.4	3.5297	63.4	4.0956	60.5		60.5	72.7123	60.5		60.5	8.08905	60.5		60.5	8.01729	60.5		60.5	18.7902	60.5		60.5	29.4623
						60.6		60.6	20.9395	60.6		60.6	17.9326	60.6		60.6	57.9558	60.6		60.6	13.3841	63.5	3.4631	63.5	4.09247	60.6		60.6	72.15	60.6		60.6	8.08588	60.6		60.6	7.98803	60.6		60.6	18.7876	60.6		60.6	29.4533
						60.7		60.7	20.8271	60.7		60.7	17.859	60.7		60.7	57.9285	60.7		60.7	13.3702	63.6	3.4825	63.6	4.08935	60.7		60.7	71.5921	60.7		60.7	8.0827	60.7		60.7	7.95888	60.7		60.7	18.7849	60.7		60.7	29.4444
						60.8		60.8	20.7154	60.8		60.8	17.7858	60.8		60.8	57.9012	60.8		60.8	13.3563	63.7	3.4717	63.7	4.08623	60.8		60.8	71.0385	60.8		60.8	8.07952	60.8		60.8	7.92984	60.8		60.8	18.7823	60.8		60.8	29.4354
						60.9		60.9	20.6043	60.9		60.9	17.7129	60.9		60.9	57.8739	60.9		60.9	13.3424	63.8	3.4222	63.8	4.08311	60.9		60.9	70.4891	60.9		60.9	8.07635	60.9		60.9	7.9009	60.9		60.9	18.7797	60.9		60.9	29.4265
						61		61	20.4938	61		61	17.6403	61		61	57.8466	61		61	13.3286	63.9	3.4069	63.9	4.07999	61		61	69.944	61		61	8.07318	61		61	7.87206	61		61	18.7771	61		61	29.4175
						61.1		61.1	20.3839	61.1		61.1	17.5679	61.1		61.1	57.8193	61.1		61.1	13.3147	64	3.3919	64	4.07687	61.1		61.1	69.4032	61.1		61.1	8.07001	61.1		61.1	7.84334	61.1		61.1	18.7744	61.1		61.1	29.4086
						61.2		61.2	20.2746	61.2		61.2	17.4959	61.2		61.2	57.7921	61.2		61.2	13.3009	64.1	3.3427	64.1	4.07376	61.2		61.2	68.8665	61.2		61.2	8.06684	61.2		61.2	7.81471	61.2		61.2	18.7718	61.2		61.2	29.3997
						61.3		61.3	20.1658	61.3		61.3	17.4241	61.3		61.3	57.7648	61.3		61.3	13.2871	64.2	3.3272	64.2	4.07065	61.3		61.3	68.334	61.3		61.3	8.06367	61.3		61.3	7.7862	61.3		61.3	18.7692	61.3		61.3	29.3907
						61.4		61.4	20.0577	61.4		61.4	17.3527	61.4		61.4	57.7376	61.4		61.4	13.2733	64.3	3.3236	64.3	4.06754	61.4		61.4	67.8055	61.4		61.4	8.0605	61.4		61.4	7.75778	61.4		61.4	18.7665	61.4		61.4	29.3818
						61.5		61.5	19.9501	61.5		61.5	17.2815	61.5		61.5	57.7103	61.5		61.5	13.2595	64.4	3.3391	64.4	4.06443	61.5		61.5	67.2812	61.5		61.5	8.05733	61.5		61.5	7.72947	61.5		61.5	18.7639	61.5		61.5	29.3729
						61.6		61.6	19.8431	61.6		61.6	17.2107	61.6		61.6	57.6831	61.6		61.6	13.2458	64.5	3.335	64.5	4.06133	61.6		61.6	66.7609	61.6		61.6	8.05417	61.6		61.6	7.70126	61.6		61.6	18.7613	61.6		61.6	29.3639
						61.7		61.7	19.7367	61.7		61.7	17.1401	61.7		61.7	57.6559	61.7		61.7	13.232	64.6	3.3485	64.6	4.05823	61.7		61.7	66.2447	61.7		61.7	8.05101	61.7		61.7	7.67316	61.7		61.7	18.7587	61.7		61.7	29.355
						61.8	19.0532	61.8	19.6308	61.8	17.2387	61.8	17.0698	61.8	63.9241	61.8	57.6288	61.8	15.1173	61.8	13.2183	64.7	3.3599	64.7	4.05513	61.8	49.8897	61.8	65.7324	61.8	9.36732	61.8	8.04784	61.8	8.18168	61.8	7.64516	61.8	21.7346	61.8	18.756	61.8	31.6109	61.8	29.3461
						61.9	18.9346	61.9	19.5255	61.9	17.0174	61.9	16.9998	61.9	63.5836	61.9	57.6016	61.9	15.1927	61.9	13.2046	64.8	3.3602	64.8	4.05203	61.9	48.6539	61.9	65.2241	61.9	9.36732	61.9	8.04468	61.9	7.7853	61.9	7.61726	61.9	21.6912	61.9	18.7534	61.9	31.54	61.9	29.3372
						62	18.8883	62	19.4208	62	16.91	62	16.9301	62	63.431	62	57.5744	62	15.2044	62	13.1909	64.9	3.3648	64.9	4.04894	62	47.3826	62	64.7197	62	9.2345	62	8.04152	62	7.5079	62	7.58946	62	21.636	62	18.7508	62	31.4405	62	29.3283
						62.1	18.6355	62.1	19.3166	62.1	16.8229	62.1	16.8607	62.1	63.0483	62.1	57.5473	62.1	15.3224	62.1	13.1772	65	3.3588	65	4.04585	62.1	46.3734	62.1	64.2192	62.1	9.1584	62.1	8.03836	62.1	7.2174	62.1	7.56176	62.1	21.3013	62.1	18.7482	62.1	31.3619	62.1	29.3193
						62.2	18.4054	62.2	19.213	62.2	16.6838	62.2	16.7916	62.2	62.7529	62.2	57.5202	62.2	15.3426	62.2	13.1635	65.1	3.349	65.1	4.04276	62.2	45.2783	62.2	63.7226	62.2	9.134	62.2	8.0352	62.2	6.9211	62.2	7.53417	62.2	21.2974	62.2	18.7456	62.2	31.3094	62.2	29.3104
						62.3	18.2357	62.3	19.11	62.3	16.5112	62.3	16.7227	62.3	62.408	62.3	57.493	62.3	15.3687	62.3	13.1499	65.2	3.347	65.2	4.03967	62.3	44.1363	62.3	63.2299	62.3	9.02051	62.3	8.03205	62.3	6.67795	62.3	7.50667	62.3	21.2799	62.3	18.7429	62.3	31.2865	62.3	29.3015
						62.4	18.1294	62.4	19.0074	62.4	16.4613	62.4	16.6541	62.4	62.2751	62.4	57.4659	62.4	15.4957	62.4	13.1362	65.3	3.3192	65.3	4.03659	62.4	42.98	62.4	62.7409	62.4	9.0192	62.4	8.02889	62.4	6.5098	62.4	7.47928	62.4	21.2314	62.4	18.7403	62.4	31.249	62.4	29.2926
						62.5	18.0425	62.5	18.9055	62.5	16.2761	62.5	16.5858	62.5	61.9818	62.5	57.4388	62.5	15.5127	62.5	13.1226	65.4	3.2967	65.4	4.0335	62.5	41.9491	62.5	62.2557	62.5	8.9651	62.5	8.02574	62.5	6.3798	62.5	7.45198	62.5	21.1396	62.5	18.7377	62.5	31.3619	62.5	29.2837
						62.6	17.8313	62.6	18.8041	62.6	16.1491	62.6	16.5178	62.6	61.746	62.6	57.4117	62.6	15.5901	62.6	13.109	65.5	3.2711	65.5	4.03042	62.6	41.0689	62.6	61.7743	62.6	8.8221	62.6	8.02259	62.6	6.2643	62.6	7.42479	62.6	21.1656	62.6	18.7351	62.6	31.3596	62.6	29.2748
						62.7	17.6549	62.7	18.7033	62.7	16.0463	62.7	16.4501	62.7	61.498	62.7	57.3847	62.7	15.6613	62.7	13.0954	65.6	3.2507	65.6	4.02735	62.7	40.2247	62.7	61.2966	62.7	8.7713	62.7	8.01943	62.7	6.1763	62.7	7.39769	62.7	21.1807	62.7	18.7324	62.7	31.4023	62.7	29.2659
						62.8	17.4055	62.8	18.6029	62.8	15.882	62.8	16.3826	62.8	61.3124	62.8	57.3576	62.8	15.6903	62.8	13.0818	65.7	3.2346	65.7	4.02427	62.8	39.4445	62.8	60.8226	62.8	8.7617	62.8	8.01628	62.8	6.07913	62.8	7.3707	62.8	21.0556	62.8	18.7298	62.8	31.4255	62.8	29.257
						62.9	17.2825	62.9	18.5032	62.9	15.7469	62.9	16.3154	62.9	61.1417	62.9	57.3306	62.9	15.7038	62.9	13.0682	65.8	3.2119	65.8	4.0212	62.9	38.622	62.9	60.3523	62.9	8.8053	62.9	8.01314	62.9	5.9476	62.9	7.3438	62.9	21.1066	62.9	18.7272	62.9	31.4171	62.9	29.2481
						63	17.1298	63	18.4039	63	15.5843	63	16.2486	63	60.9816	63	57.3036	63	15.6792	63	13.0547	65.9	3.1962	65.9	4.01813	63	37.8743	63	59.8856	63	8.7825	63	8.00999	63	5.8052	63	7.317	63	21.1244	63	18.7246	63	31.3812	63	29.2392
						63.1	16.9381	63.1	18.3052	63.1	15.5487	63.1	16.1819	63.1	60.775	63.1	57.2765	63.1	15.7075	63.1	13.0412	66	3.1783	66	4.01506	63.1	37.1302	63.1	59.4225	63.1	8.742	63.1	8.00684	63.1	5.7088	63.1	7.2903	63.1	21.1865	63.1	18.7219	63.1	31.384	63.1	29.2303
						63.2	16.7758	63.2	18.207	63.2	15.5466	63.2	16.1156	63.2	60.5522	63.2	57.2495	63.2	15.6363	63.2	13.0276	66.1	3.1637	66.1	4.01199	63.2	36.5037	63.2	58.963	63.2	8.7892	63.2	8.0037	63.2	5.622	63.2	7.26369	63.2	21.2072	63.2	18.7193	63.2	31.3488	63.2	29.2215
						63.3	16.6108	63.3	18.1094	63.3	15.4641	63.3	16.0495	63.3	60.3592	63.3	57.2225	63.3	15.6184	63.3	13.0141	66.2	3.1534	66.2	4.00893	63.3	35.8252	63.3	58.507	63.3	8.759	63.3	8.00055	63.3	5.47333	63.3	7.23719	63.3	21.2472	63.3	18.7167	63.3	31.3447	63.3	29.2126
						63.4	16.4068	63.4	18.0122	63.4	15.3086	63.4	15.9837	63.4	60.1714	63.4	57.1955	63.4	15.5928	63.4	13.0006	66.3	3.141	66.3	4.00587	63.4	35.2336	63.4	58.0546	63.4	8.798	63.4	7.99741	63.4	5.3505	63.4	7.21077	63.4	21.2401	63.4	18.7141	63.4	31.3334	63.4	29.2037
						63.5	16.2093	63.5	17.9156	63.5	15.1641	63.5	15.9181	63.5	59.9622	63.5	57.1686	63.5	15.5805	63.5	12.9872	66.4	3.1292	66.4	4.00281	63.5	34.5569	63.5	57.6057	63.5	8.8016	63.5	7.99427	63.5	5.229	63.5	7.18446	63.5	21.3075	63.5	18.7115	63.5	31.3319	63.5	29.1948
						63.6	15.9683	63.6	17.8195	63.6	15.0304	63.6	15.8529	63.6	59.7751	63.6	57.1416	63.6	15.5473	63.6	12.9737	66.5	3.1316	66.5	3.99975	63.6	33.9882	63.6	57.1602	63.6	8.7913	63.6	7.99113	63.6	5.1359	63.6	7.15824	63.6	21.319	63.6	18.7088	63.6	31.318	63.6	29.1859
						63.7	15.7862	63.7	17.724	63.7	14.9504	63.7	15.7879	63.7	59.5875	63.7	57.1147	63.7	15.5205	63.7	12.9603	66.6	3.1163	66.6	3.9967	63.7	33.4102	63.7	56.7182	63.7	8.7986	63.7	7.98799	63.7	5.0694	63.7	7.13212	63.7	21.3153	63.7	18.7062	63.7	31.3108	63.7	29.1771
						63.8	15.6113	63.8	17.6289	63.8	14.8761	63.8	15.7231	63.8	59.3835	63.8	57.0878	63.8	15.4645	63.8	12.9468	66.7	3.105	66.7	3.99365	63.8	32.8824	63.8	56.2796	63.8	8.8053	63.8	7.98485	63.8	5.04932	63.8	7.10609	63.8	21.3087	63.8	18.7036	63.8	31.3157	63.8	29.1682
						63.9	15.447	63.9	17.5343	63.9	14.8089	63.9	15.6586	63.9	59.2022	63.9	57.0608	63.9	15.4339	63.9	12.9334	66.8	3.0915	66.8	3.9906	63.9	32.3562	63.9	55.8444	63.9	8.7875	63.9	7.98171	63.9	4.99	63.9	7.08016	63.9	21.3017	63.9	18.701	63.9	31.3008	63.9	29.1593
						64	15.2456	64	17.4403	64	14.7626	64	15.5944	64	59.0164	64	57.0339	64	15.4083	64	12.92	66.9	3.0823	66.9	3.98755	64	31.8432	64	55.4125	64	8.7813	64	7.97858	64	4.9693	64	7.05432	64	21.3195	64	18.6984	64	31.2609	64	29.1505
						64.1	15.0828	64.1	17.3468	64.1	14.709	64.1	15.5305	64.1	58.8271	64.1	57.007	64.1	15.39	64.1	12.9066	67	3.077	67	3.9845	64.1	31.3693	64.1	54.984	64.1	8.785	64.1	7.97544	64.1	4.8823	64.1	7.02858	64.1	21.3212	64.1	18.6958	64.1	31.2528	64.1	29.1416
						64.2	14.932	64.2	17.2537	64.2	14.6443	64.2	15.4668	64.2	58.6622	64.2	56.9802	64.2	15.3648	64.2	12.8932	67.1	3.0715	67.1	3.98146	64.2	30.9329	64.2	54.5588	64.2	8.7889	64.2	7.97231	64.2	4.8288	64.2	7.00293	64.2	21.3292	64.2	18.6931	64.2	31.2361	64.2	29.1328
						64.3	14.7591	64.3	17.1612	64.3	14.5573	64.3	15.4034	64.3	58.4828	64.3	56.9533	64.3	15.3471	64.3	12.8799	67.2	3.0568	67.2	3.97842	64.3	30.5228	64.3	54.137	64.3	8.7593	64.3	7.96918	64.3	4.77842	64.3	6.97737	64.3	21.3378	64.3	18.6905	64.3	31.2227	64.3	29.1239
						64.4	14.6137	64.4	17.0691	64.4	14.464	64.4	15.3402	64.4	58.331	64.4	56.9265	64.4	15.3443	64.4	12.8665	67.3	3.0528	67.3	3.97538	64.4	30.104	64.4	53.7183	64.4	8.7652	64.4	7.96605	64.4	4.7398	64.4	6.95191	64.4	21.3265	64.4	18.6879	64.4	31.2113	64.4	29.1151
						64.5	14.4682	64.5	16.9776	64.5	14.4137	64.5	15.2773	64.5	58.2077	64.5	56.8996	64.5	15.3412	64.5	12.8532	67.4	3.0458	67.4	3.97235	64.5	29.6916	64.5	53.3029	64.5	8.7609	64.5	7.96292	64.5	4.6653	64.5	6.92654	64.5	21.3382	64.5	18.6853	64.5	31.1995	64.5	29.1062
						64.6	14.307	64.6	16.8865	64.6	14.3277	64.6	15.2147	64.6	58.0816	64.6	56.8728	64.6	15.3231	64.6	12.8399	67.5	3.0324	67.5	3.96932	64.6	29.3096	64.6	52.8907	64.6	8.7673	64.6	7.95979	64.6	4.6537	64.6	6.90126	64.6	21.3412	64.6	18.6827	64.6	31.1839	64.6	29.0973
						64.7	14.1383	64.7	16.7959	64.7	14.2593	64.7	15.1523	64.7	57.9501	64.7	56.846	64.7	15.301	64.7	12.8266	67.6	3.0216	67.6	3.96628	64.7	28.9943	64.7	52.4817	64.7	8.7585	64.7	7.95666	64.7	4.6184	64.7	6.87608	64.7	21.3529	64.7	18.6801	64.7	31.1729	64.7	29.0885
						64.8	13.981	64.8	16.7059	64.8	14.1821	64.8	15.0901	64.8	57.8204	64.8	56.8192	64.8	15.2698	64.8	12.8133	67.7	3.0179	67.7	3.96326	64.8	28.6528	64.8	52.0759	64.8	8.7391	64.8	7.95354	64.8	4.57841	64.8	6.85099	64.8	21.3607	64.8	18.6774	64.8	31.1545	64.8	29.0797
						64.9	13.8311	64.9	16.6163	64.9	14.099	64.9	15.0283	64.9	57.7004	64.9	56.7924	64.9	15.2621	64.9	12.8	67.8	3.0282	67.8	3.96023	64.9	28.3207	64.9	51.6732	64.9	8.7278	64.9	7.95041	64.9	4.5507	64.9	6.82598	64.9	21.3668	64.9	18.6748	64.9	31.1208	64.9	29.0708
						65	13.6658	65	16.5271	65	14.014	65	14.9666	65	57.5529	65	56.7656	65	15.2345	65	12.7868	67.9	2.996	67.9	3.9572	65	28.0052	65	51.2736	65	8.7227	65	7.94729	65	4.5093	65	6.80107	65	21.3784	65	18.6722	65	31.0922	65	29.062
						65.1	13.4944	65.1	16.4385	65.1	13.9025	65.1	14.9053	65.1	57.4121	65.1	56.7388	65.1	15.2006	65.1	12.7735	68	2.9938	68	3.95418	65.1	27.716	65.1	50.8771	65.1	8.72	65.1	7.94417	65.1	4.4706	65.1	6.77625	65.1	21.3982	65.1	18.6696	65.1	31.0565	65.1	29.0531
						65.2	13.3377	65.2	16.3503	65.2	13.791	65.2	14.8442	65.2	57.2803	65.2	56.7121	65.2	15.1716	65.2	12.7603	68.1	2.9928	68.1	3.95116	65.2	27.4585	65.2	50.4837	65.2	8.7185	65.2	7.94105	65.2	4.4273	65.2	6.75153	65.2	21.401	65.2	18.667	65.2	31.0337	65.2	29.0443
						65.3	13.1704	65.3	16.2626	65.3	13.6605	65.3	14.7833	65.3	57.1456	65.3	56.6853	65.3	15.1378	65.3	12.7471	68.2	2.9908	68.2	3.94815	65.3	27.217	65.3	50.0933	65.3	8.7174	65.3	7.93793	65.3	4.40071	65.3	6.72689	65.3	21.3973	65.3	18.6644	65.3	31.0126	65.3	29.0355
						65.4	13.0192	65.4	16.1754	65.4	13.5201	65.4	14.7227	65.4	56.9957	65.4	56.6586	65.4	15.101	65.4	12.7339	68.3	2.9993	68.3	3.94513	65.4	26.9739	65.4	49.7059	65.4	8.7143	65.4	7.93481	65.4	4.3654	65.4	6.70234	65.4	21.414	65.4	18.6618	65.4	30.992	65.4	29.0267
						65.5	12.8568	65.5	16.0886	65.5	13.3851	65.5	14.6623	65.5	56.8632	65.5	56.6319	65.5	15.067	65.5	12.7207	68.4	2.9989	68.4	3.94212	65.5	26.77	65.5	49.3215	65.5	8.7155	65.5	7.93169	65.5	4.3164	65.5	6.67788	65.5	21.4231	65.5	18.6591	65.5	30.9705	65.5	29.0178
						65.6	12.71	65.6	16.0023	65.6	13.2637	65.6	14.6022	65.6	56.7278	65.6	56.6052	65.6	15.0313	65.6	12.7075	68.5	2.9907	68.5	3.93911	65.6	26.5589	65.6	48.9401	65.6	8.7078	65.6	7.92858	65.6	4.264	65.6	6.65351	65.6	21.4241	65.6	18.6565	65.6	30.9501	65.6	29.009
						65.7	12.5459	65.7	15.9165	65.7	13.129	65.7	14.5423	65.7	56.5832	65.7	56.5785	65.7	14.9866	65.7	12.6944	68.6	2.9825	68.6	3.9361	65.7	26.3694	65.7	48.5617	65.7	8.7041	65.7	7.92546	65.7	4.2175	65.7	6.62923	65.7	21.4182	65.7	18.6539	65.7	30.931	65.7	29.0002
						65.8	12.4218	65.8	15.8311	65.8	13.0274	65.8	14.4827	65.8	56.4507	65.8	56.5518	65.8	14.9444	65.8	12.6812	68.7	2.982	68.7	3.9331	65.8	26.1739	65.8	48.1862	65.8	8.6979	65.8	7.92235	65.8	4.16921	65.8	6.60504	65.8	21.4239	65.8	18.6513	65.8	30.907	65.8	28.9914
						65.9	12.2771	65.9	15.7462	65.9	12.8993	65.9	14.4233	65.9	56.3048	65.9	56.5252	65.9	14.889	65.9	12.6681	68.8		68.8	3.93009	65.9	26.0051	65.9	47.8135	65.9	8.696	65.9	7.91924	65.9	4.1396	65.9	6.58093	65.9	21.4216	65.9	18.6487	65.9	30.8881	65.9	28.9826
						66	12.1311	66	15.6618	66	12.7661	66	14.3641	66	56.1719	66	56.4985	66	14.8412	66	12.655	68.9		68.9	3.92709	66	25.8175	66	47.4438	66	8.695	66	7.91613	66	4.0989	66	6.55692	66	21.4151	66	18.6461	66	30.8721	66	28.9738
						66.1	11.9588	66.1	15.5778	66.1	12.6308	66.1	14.3052	66.1	56.0523	66.1	56.4719	66.1	14.8013	66.1	12.6419	69		69	3.92409	66.1	25.6336	66.1	47.0769	66.1	8.6861	66.1	7.91302	66.1	4.0448	66.1	6.53299	66.1	21.412	66.1	18.6435	66.1	30.856	66.1	28.965
						66.2	11.8145	66.2	15.4942	66.2	12.5228	66.2	14.2466	66.2	55.9291	66.2	56.4453	66.2	14.739	66.2	12.6288	69.1		69.1	3.9211	66.2	25.4733	66.2	46.7129	66.2	8.6809	66.2	7.90991	66.2	4.023	66.2	6.50915	66.2	21.4166	66.2	18.6409	66.2	30.8473	66.2	28.9562
						66.3	11.6811	66.3	15.4111	66.3	12.4077	66.3	14.1882	66.3	55.7958	66.3	56.4186	66.3	14.6917	66.3	12.6158	69.2		69.2	3.9181	66.3	25.3001	66.3	46.3517	66.3	8.6796	66.3	7.9068	66.3	3.96961	66.3	6.48539	66.3	21.4042	66.3	18.6383	66.3	30.8401	66.3	28.9474
						66.4	11.56	66.4	15.3285	66.4	12.3009	66.4	14.13	66.4	55.6855	66.4	56.392	66.4	14.6435	66.4	12.6027	69.3		69.3	3.91511	66.4	25.1705	66.4	45.9932	66.4	8.6829	66.4	7.9037	66.4	3.9457	66.4	6.46173	66.4	21.3939	66.4	18.6356	66.4	30.819	66.4	28.9386
						66.5	11.4444	66.5	15.2462	66.5	12.1986	66.5	14.072	66.5	55.5611	66.5	56.3655	66.5	14.6072	66.5	12.5897	69.4		69.4	3.91212	66.5	25.0408	66.5	45.6375	66.5	8.6734	66.5	7.90059	66.5	3.9039	66.5	6.43814	66.5	21.3905	66.5	18.633	66.5	30.8003	66.5	28.9298
						66.6	11.3167	66.6	15.1645	66.6	12.1297	66.6	14.0143	66.6	55.4295	66.6	56.3389	66.6	14.5741	66.6	12.5766	69.5		69.5	3.90913	66.6	24.912	66.6	45.2846	66.6	8.6665	66.6	7.89749	66.6	3.8653	66.6	6.41465	66.6	21.3952	66.6	18.6304	66.6	30.7819	66.6	28.921
						66.7	11.2048	66.7	15.0831	66.7	12.0522	66.7	13.9568	66.7	55.3154	66.7	56.3123	66.7	14.5492	66.7	12.5636	69.6		69.6	3.90615	66.7	24.7913	66.7	44.9345	66.7	8.6569	66.7	7.89439	66.7	3.8413	66.7	6.39124	66.7	21.3898	66.7	18.6278	66.7	30.7673	66.7	28.9122
						66.8	11.1089	66.8	15.0022	66.8	11.9791	66.8	13.8996	66.8	55.2066	66.8	56.2858	66.8	14.5116	66.8	12.5506	69.7		69.7	3.90316	66.8	24.6667	66.8	44.587	66.8	8.6628	66.8	7.89129	66.8	3.82591	66.8	6.36792	66.8	21.3861	66.8	18.6252	66.8	30.751	66.8	28.9034
						66.9	11.033	66.9	14.9218	66.9	11.914	66.9	13.8426	66.9	55.0784	66.9	56.2592	66.9	14.4678	66.9	12.5376	69.8		69.8	3.90018	66.9	24.5511	66.9	44.2422	66.9	8.6569	66.9	7.88819	66.9	3.7909	66.9	6.34468	66.9	21.3941	66.9	18.6226	66.9	30.7375	66.9	28.8946
						67	10.9327	67	14.8417	67	11.8307	67	13.7859	67	54.9429	67	56.2327	67	14.4331	67	12.5247	69.9		69.9	3.89721	67	24.4329	67	43.9001	67	8.6578	67	7.88509	67	3.7639	67	6.32152	67	21.3804	67	18.62	67	30.7324	67	28.8858
						67.1	10.8392	67.1	14.7621	67.1	11.7757	67.1	13.7293	67.1	54.817	67.1	56.2062	67.1	14.3951	67.1	12.5117	70		70	3.89423	67.1	24.3206	67.1	43.5606	67.1	8.6586	67.1	7.88199	67.1	3.7415	67.1	6.29846	67.1	21.3894	67.1	18.6174	67.1	30.7236	67.1	28.8771
						67.2	10.7488	67.2	14.6829	67.2	11.7102	67.2	13.673	67.2	54.6978	67.2	56.1797	67.2	14.3369	67.2	12.4988	70.1		70.1	3.89126	67.2	24.2247	67.2	43.2237	67.2	8.6533	67.2	7.87889	67.2	3.7077	67.2	6.27547	67.2	21.3893	67.2	18.6148	67.2	30.7113	67.2	28.8683
						67.3	10.6508	67.3	14.6042	67.3	11.6711	67.3	13.617	67.3	54.5784	67.3	56.1532	67.3	14.2978	67.3	12.4858	70.2		70.2	3.88829	67.3	24.1494	67.3	42.8895	67.3	8.6408	67.3	7.8758	67.3	3.68881	67.3	6.25257	67.3	21.3891	67.3	18.6122	67.3	30.6996	67.3	28.8595
						67.4	10.5825	67.4	14.5259	67.4	11.6181	67.4	13.5611	67.4	54.4614	67.4	56.1267	67.4	14.26	67.4	12.4729	70.3		70.3	3.88532	67.4	24.0621	67.4	42.5578	67.4	8.6331	67.4	7.8727	67.4	3.6647	67.4	6.22975	67.4	21.402	67.4	18.6096	67.4	30.6755	67.4	28.8507
						67.5	10.5036	67.5	14.448	67.5	11.5496	67.5	13.5055	67.5	54.362	67.5	56.1003	67.5	14.2083	67.5	12.46	70.4		70.4	3.88235	67.5	23.9535	67.5	42.2287	67.5	8.6385	67.5	7.86961	67.5	3.6457	67.5	6.20702	67.5	21.3914	67.5	18.607	67.5	30.6615	67.5	28.842
						67.6	10.4279	67.6	14.3705	67.6	11.4683	67.6	13.4501	67.6	54.2522	67.6	56.0738	67.6	14.1705	67.6	12.4472	70.5		70.5	3.87938	67.6	23.8439	67.6	41.9022	67.6	8.6503	67.6	7.86652	67.6	3.6269	67.6	6.18437	67.6	21.3783	67.6	18.6044	67.6	30.6672	67.6	28.8332
						67.7	10.3345	67.7	14.2934	67.7	11.3996	67.7	13.395	67.7	54.1597	67.7	56.0474	67.7	14.1111	67.7	12.4343	70.6		70.6	3.87642	67.7	23.7494	67.7	41.5782	67.7	8.6716	67.7	7.86343	67.7	3.5996	67.7	6.1618	67.7	21.3543	67.7	18.6018	67.7	30.6711	67.7	28.8244
						67.8	10.2428	67.8	14.2167	67.8	11.3199	67.8	13.3401	67.8	54.0617	67.8	56.0209	67.8	14.0593	67.8	12.4214	70.7		70.7	3.87346	67.8	23.6569	67.8	41.2566	67.8	8.6864	67.8	7.86034	67.8	3.58681	67.8	6.13931	67.8	21.3461	67.8	18.5992	67.8	30.6773	67.8	28.8157
						67.9	10.1519	67.9	14.1405	67.9	11.2507	67.9	13.2854	67.9	53.9642	67.9	55.9945	67.9	14.0129	67.9	12.4086	70.8		70.8	3.8705	67.9	23.5776	67.9	40.9376	67.9	8.694	67.9	7.85725	67.9	3.58	67.9	6.11691	67.9	21.3494	67.9	18.5966	67.9	30.6811	67.9	28.8069
						68	10.0835	68	14.0646	68	11.1868	68	13.2309	68	53.8738	68	55.9681	68	13.9549	68	12.3958	70.9		70.9	3.86755	68	23.5065	68	40.621	68	8.7139	68	7.85417	68	3.56	68	6.09458	68	21.3674	68	18.5939	68	30.6717	68	28.7981
						68.1	10.0115	68.1	13.9892	68.1	11.1122	68.1	13.1766	68.1	53.767	68.1	55.9417	68.1	13.9028	68.1	12.3829	71		71	3.8646	68.1	23.4204	68.1	40.3069	68.1	8.7292	68.1	7.85108	68.1	3.5498	68.1	6.07234	68.1	21.3622	68.1	18.5913	68.1	30.6452	68.1	28.7894
						68.2	9.9229	68.2	13.9142	68.2	11.0752	68.2	13.1226	68.2	53.6868	68.2	55.9154	68.2	13.8516	68.2	12.3701	71.1		71.1	3.86164	68.2	23.306	68.2	39.9952	68.2	8.7385	68.2	7.848	68.2	3.5269	68.2	6.05018	68.2	21.3706	68.2	18.5887	68.2	30.6448	68.2	28.7806
						68.3	9.868	68.3	13.8395	68.3	11.0388	68.3	13.0688	68.3	53.5936	68.3	55.889	68.3	13.8419	68.3	12.3574	71.2		71.2	3.8587	68.3	23.1946	68.3	39.6859	68.3	8.7458	68.3	7.84491	68.3	3.48321	68.3	6.0281	68.3	21.389	68.3	18.5861	68.3	30.6355	68.3	28.7719
						68.4	9.7946	68.4	13.7653	68.4	10.9856	68.4	13.0152	68.4	53.5005	68.4	55.8627	68.4	13.7953	68.4	12.3446	71.3		71.3	3.85575	68.4	23.1306	68.4	39.379	68.4	8.7504	68.4	7.84183	68.4	3.4855	68.4	6.0061	68.4	21.4059	68.4	18.5835	68.4	30.6197	68.4	28.7631
						68.5	9.7332	68.5	13.6915	68.5	10.8766	68.5	12.9618	68.5	53.4196	68.5	55.8363	68.5	13.795	68.5	12.3318	71.4		71.4	3.8528	68.5	23.0597	68.5	39.0745	68.5	8.7439	68.5	7.83875	68.5	3.4985	68.5	5.98419	68.5	21.4138	68.5	18.5809	68.5	30.6044	68.5	28.7544
						68.6	9.6609	68.6	13.618	68.6	10.7782	68.6	12.9087	68.6	53.3225	68.6	55.81	68.6	13.7861	68.6	12.3191	71.5		71.5	3.84986	68.6	22.9941	68.6	38.7724	68.6	8.7334	68.6	7.83567	68.6	3.4952	68.6	5.96235	68.6	21.4249	68.6	18.5783	68.6	30.5885	68.6	28.7457
						68.7	9.568	68.7	13.545	68.7	10.7537	68.7	12.8558	68.7	53.1884	68.7	55.7837	68.7	13.7897	68.7	12.3064	71.6		71.6	3.84692	68.7	22.9245	68.7	38.4725	68.7	8.7049	68.7	7.8326	68.7	3.5007	68.7	5.94059	68.7	21.4456	68.7	18.5757	68.7	30.5682	68.7	28.7369
						68.8	9.5454	68.8	13.4724	68.8	10.7411	68.8	12.803	68.8	53.0296	68.8	55.7574	68.8	13.766	68.8	12.2936	71.7		71.7	3.84399	68.8	22.859	68.8	38.175	68.8	8.6526	68.8	7.82952	68.8	3.49241	68.8	5.91891	68.8	21.4532	68.8	18.5731	68.8	30.555	68.8	28.7282
						68.9	9.5901	68.9	13.4001	68.9	10.6821	68.9	12.7505	68.9	52.8458	68.9	55.7311	68.9	13.8104	68.9	12.2809	71.8		71.8	3.84105	68.9	22.7793	68.9	37.8798	68.9	8.5941	68.9	7.82644	68.9	3.4601	68.9	5.89731	68.9	21.4532	68.9	18.5705	68.9	30.543	68.9	28.7195
						69	9.7441	69	13.3282	69	10.7462	69	12.6982	69	52.6355	69	55.7048	69	13.9826	69	12.2682	71.9		71.9	3.83812	69	22.709	69	37.5869	69	8.5446	69	7.82337	69	3.4412	69	5.87579	69	21.4593	69	18.5679	69	30.5284	69	28.7107
						69.1	9.9476	69.1	13.2567	69.1	10.9814	69.1	12.6462	69.1	52.4265	69.1	55.6786	69.1	14.2447	69.1	12.2556	72		72	3.83519	69.1	22.6289	69.1	37.2962	69.1	8.4858	69.1	7.8203	69.1	3.3439	69.1	5.85435	69.1	21.4454	69.1	18.5653	69.1	30.5293	69.1	28.702
						69.2	9.9489	69.2	13.1856	69.2	11.4001	69.2	12.5943	69.2	52.292	69.2	55.6523	69.2	14.4174	69.2	12.2429	72.1		72.1	3.83226	69.2	22.5521	69.2	37.0078	69.2	8.5035	69.2	7.81722	69.2	3.1648	69.2	5.83298	69.2	21.4535	69.2	18.5627	69.2	30.5175	69.2	28.6933
						69.3	9.64473	69.3	13.1149	69.3	11.67	69.3	12.5427	69.3	52.2308	69.3	55.6261	69.3	14.4297	69.3	12.2303	72.2		72.2	3.82933	69.3	22.4809	69.3	36.7217	69.3	8.53469	69.3	7.81415	69.3	3.0151	69.3	5.8117	69.3	21.4559	69.3	18.5601	69.3	30.5005	69.3	28.6846
						69.4	9.0046	69.4	13.0446	69.4	10.8548	69.4	12.4912	69.4	52.1584	69.4	55.5998	69.4	14.3327	69.4	12.2176	72.3		72.3	3.82641	69.4	22.4281	69.4	36.4377	69.4	8.5004	69.4	7.81108	69.4	2.9239	69.4	5.79049	69.4	21.4575	69.4	18.5575	69.4	30.4897	69.4	28.6758
						69.5	8.4582	69.5	12.9746	69.5	10.2958	69.5	12.44	69.5	52.171	69.5	55.5736	69.5	13.9149	69.5	12.205	72.4		72.4	3.82349	69.5	22.3755	69.5	36.1559	69.5	8.3909	69.5	7.80801	69.5	2.9171	69.5	5.76936	69.5	21.4594	69.5	18.5549	69.5	30.4533	69.5	28.6671
						69.6	8.5319	69.6	12.905	69.6	10.3036	69.6	12.389	69.6	52.2455	69.6	55.5474	69.6	13.7176	69.6	12.1924	72.5		72.5	3.82057	69.6	22.3151	69.6	35.8763	69.6	8.363	69.6	7.80495	69.6	2.944	69.6	5.7483	69.6	21.4566	69.6	18.5524	69.6	30.4275	69.6	28.6584
						69.7	8.6695	69.7	12.8358	69.7	10.3818	69.7	12.3382	69.7	52.2732	69.7	55.5212	69.7	13.4984	69.7	12.1798	72.6		72.6	3.81765	69.7	22.2687	69.7	35.5989	69.7	8.3546	69.7	7.80188	69.7	2.9093	69.7	5.72732	69.7	21.4504	69.7	18.5497	69.7	30.4003	69.7	28.6497
						69.8	8.57329	69.8	12.7669	69.8	10.3125	69.8	12.2876	69.8	52.3047	69.8	55.495	69.8	13.4515	69.8	12.1672	72.7		72.7	3.81473	69.8	22.2178	69.8	35.3236	69.8	8.3834	69.8	7.79882	69.8	2.93738	69.8	5.70642	69.8	21.4478	69.8	18.5471	69.8	30.3962	69.8	28.641
						69.9	8.5786	69.9	12.6985	69.9	10.2572	69.9	12.2372	69.9	52.4004	69.9	55.4689	69.9	13.4163	69.9	12.1547	72.8		72.8	3.81182	69.9	22.121	69.9	35.0504	69.9	8.4359	69.9	7.79575	69.9	2.9461	69.9	5.6856	69.9	21.4456	69.9	18.5446	69.9	30.3925	69.9	28.6323
						70	8.4873	70	12.6304	70	10.1642	70	12.187	70	52.5935	70	55.4427	70	13.3538	70	12.1421	72.9		72.9	3.80891	70	22.1071	70	34.7794	70	8.4615	70	7.79269	70	2.9147	70	5.66485	70	21.4884	70	18.542	70	30.3199	70	28.6236
						70.1	8.4543	70.1	12.5626	70.1	10.1333	70.1	12.1371	70.1	52.8244	70.1	55.4166	70.1	13.3276	70.1	12.1296	73		73	3.806	70.1	22.1379	70.1	34.5105	70.1	8.4341	70.1	7.78963	70.1	2.8924	70.1	5.64418	70.1	21.5566	70.1	18.5394	70.1	30.3014	70.1	28.6149
						70.2	8.5612	70.2	12.4952	70.2	10.3262	70.2	12.0873	70.2	53.1081	70.2	55.3905	70.2	13.3852	70.2	12.1171	73.1		73.1	3.80309	70.2	22.028	70.2	34.2436	70.2	8.4591	70.2	7.78657	70.2	3.1185	70.2	5.62358	70.2	21.5691	70.2	18.5368	70.2	30.3337	70.2	28.6062
						70.3	8.5102	70.3	12.4282	70.3	10.267	70.3	12.0377	70.3	53.3712	70.3	55.3643	70.3	13.3643	70.3	12.1045	73.2		73.2	3.80019	70.3	21.9901	70.3	33.9788	70.3	8.44091	70.3	7.78351	70.3	3.49472	70.3	5.60306	70.3	21.5644	70.3	18.5342	70.3	30.32	70.3	28.5975
						70.4	8.4239	70.4	12.3615	70.4	10.1983	70.4	11.9884	70.4	53.2102	70.4	55.3382	70.4	13.3492	70.4	12.0921	73.3		73.3	3.79729	70.4	21.9459	70.4	33.716	70.4	8.5507	70.4	7.78045	70.4	3.8117	70.4	5.58261	70.4	21.572	70.4	18.5316	70.4	30.2811	70.4	28.5888
						70.5	8.3688	70.5	12.2952	70.5	10.1232	70.5	11.9392	70.5	52.5402	70.5	55.3122	70.5	13.3287	70.5	12.0796	73.4		73.4	3.79439	70.5	21.8883	70.5	33.4553	70.5	8.5304	70.5	7.7774	70.5	3.7302	70.5	5.56224	70.5	21.5672	70.5	18.529	70.5	30.288	70.5	28.5801
						70.6	8.3208	70.6	12.2293	70.6	9.9872	70.6	11.8903	70.6	51.6068	70.6	55.2861	70.6	13.3109	70.6	12.0671	73.5		73.5	3.79149	70.6	21.9447	70.6	33.1966	70.6	8.5294	70.6	7.77434	70.6	3.4887	70.6	5.54194	70.6	21.5822	70.6	18.5264	70.6	30.2881	70.6	28.5714
						70.7	8.2402	70.7	12.1637	70.7	9.9774	70.7	11.8415	70.7	50.9334	70.7	55.26	70.7	13.293	70.7	12.0546	73.6		73.6	3.7886	70.7	22.1202	70.7	32.9399	70.7	8.5769	70.7	7.77129	70.7	3.3509	70.7	5.52171	70.7	21.7341	70.7	18.5238	70.7	30.4355	70.7	28.5627
						70.8	8.2106	70.8	12.0985	70.8	9.8947	70.8	11.7929	70.8	50.9077	70.8	55.234	70.8	13.2766	70.8	12.0422	73.7		73.7	3.7857	70.8	22.2835	70.8	32.6852	70.8	8.66882	70.8	7.76824	70.8	3.18111	70.8	5.50156	70.8	21.8029	70.8	18.5212	70.8	30.5938	70.8	28.5541
						70.9	8.055	70.9	12.0336	70.9	9.728	70.9	11.7446	70.9	50.6	70.9	55.2079	70.9	13.2572	70.9	12.0298	73.8		73.8	3.78281	70.9	22.2214	70.9	32.4324	70.9	8.7592	70.9	7.76518	70.9	3.1437	70.9	5.48149	70.9	21.5939	70.9	18.5186	70.9	30.4176	70.9	28.5454
						71	6.6201	71	11.969	71	8.5407	71	11.6964	71	50.3518	71	55.1819	71	12.9596	71	12.0174	73.9		73.9	3.77992	71	21.434	71	32.1816	71	7.8417	71	7.76213	71	2.549	71	5.46148	71	21.3214	71	18.516	71	29.9356	71	28.5367
						71.1	11.5216	71.1	11.9048	71.1	13.9455	71.1	11.6485	71.1	50.8829	71.1	55.1559	71.1	14.0787	71.1	12.005	74		74	3.77704	71.1	20.4036	71.1	31.9328	71.1	8.2009	71.1	7.75908	71.1	2.2378	71.1	5.44155	71.1	20.7789	71.1	18.5134	71.1	29.6017	71.1	28.528
						71.2	12.3563	71.2	11.841	71.2	10.4257	71.2	11.6007	71.2	50.2992	71.2	55.1298	71.2	14.3862	71.2	11.9926	74.1		74.1	3.77415	71.2	21.4611	71.2	31.6858	71.2	7.8985	71.2	7.75604	71.2	1.465	71.2	5.42169	71.2	20.417	71.2	18.5108	71.2	31.1516	71.2	28.5194
						71.3	7.25451	71.3	11.7775	71.3	8.19081	71.3	11.5531	71.3	50.5797	71.3	55.1039	71.3	11.9337	71.3	11.9802	74.2		74.2	3.77127	71.3	21.0169	71.3	31.4408	71.3	8.79419	71.3	7.75299	71.3	1.17681	71.3	5.40191	71.3	21.5416	71.3	18.5082	71.3	30.2387	71.3	28.5107
						71.4	6.5108	71.4	11.7143	71.4	8.8776	71.4	11.5058	71.4	51.5782	71.4	55.0779	71.4	12.2487	71.4	11.9678	74.3		74.3	3.76839	71.4	22.9806	71.4	31.1977	71.4	9.336	71.4	7.74994	71.4	2.1233	71.4	5.3822	71.4	23.3295	71.4	18.5056	71.4	30.8786	71.4	28.502
						71.5	7.2137	71.5	11.6515	71.5	9.3052	71.5	11.4586	71.5	51.2993	71.5	55.0519	71.5	12.7059	71.5	11.9555	74.4		74.4	3.76551	71.5	22.2607	71.5	30.9564	71.5	9.131	71.5	7.7469	71.5	2.9728	71.5	5.36255	71.5	21.9332	71.5	18.5031	71.5	30.7369	71.5	28.4934
						71.6	7.4998	71.6	11.589	71.6	9.5949	71.6	11.4116	71.6	51.1044	71.6	55.026	71.6	13.3612	71.6	11.9431	74.5		74.5	3.76264	71.6	21.6708	71.6	30.717	71.6	8.915	71.6	7.74386	71.6	3.3147	71.6	5.34298	71.6	21.4768	71.6	18.5005	71.6	30.4812	71.6	28.4847
						71.7	7.3411	71.7	11.5268	71.7	9.7585	71.7	11.3648	71.7	51.0264	71.7	55	71.7	13.4791	71.7	11.9308	74.6		74.6	3.75977	71.7	21.4931	71.7	30.4795	71.7	8.617	71.7	7.74081	71.7	3.3103	71.7	5.32349	71.7	21.1079	71.7	18.4979	71.7	30.5014	71.7	28.476
						71.8	7.37819	71.8	11.465	71.8	9.55091	71.8	11.3182	71.8	50.9131	71.8	54.9741	71.8	13.3785	71.8	11.9185	74.7		74.7	3.75689	71.8	21.4066	71.8	30.2438	71.8	8.7228	71.8	7.73777	71.8	3.3754	71.8	5.30406	71.8	21.0784	71.8	18.4953	71.8	30.3537	71.8	28.4674
						71.9	7.29	71.9	11.4035	71.9	9.5079	71.9	11.2718	71.9	50.8183	71.9	54.9482	71.9	13.33	71.9	11.9062	74.8		74.8	3.75403	71.9	21.4488	71.9	30.0099	71.9	8.8928	71.9	7.73473	71.9	3.3982	71.9	5.2847	71.9	21.103	71.9	18.4927	71.9	30.3539	71.9	28.4587
						72	7.2327	72	11.3423	72	9.5387	72	11.2256	72	50.8144	72	54.9222	72	13.2086	72	11.894	74.9	2.9624	74.9	3.75116	72	21.4158	72	29.7779	72	8.8664	72	7.7317	72	3.338	72	5.26542	72	21.0457	72	18.4901	72	30.4018	72	28.4501
						72.1	7.1851	72.1	11.2815	72.1	9.4707	72.1	11.1795	72.1	50.7086	72.1	54.8964	72.1	13.1981	72.1	11.8817	75	2.9431	75	3.74829	72.1	21.3816	72.1	29.5476	72.1	8.8361	72.1	7.72866	72.1	3.3468	72.1	5.2462	72.1	21.023	72.1	18.4875	72.1	30.4055	72.1	28.4414
						72.2	7.1196	72.2	11.221	72.2	9.4511	72.2	11.1337	72.2	50.6408	72.2	54.8705	72.2	13.1592	72.2	11.8694	75.1	2.9616	75.1	3.74543	72.2	21.3253	72.2	29.3191	72.2	8.8479	72.2	7.72562	72.2	3.3258	72.2	5.22706	72.2	21.0392	72.2	18.4849	72.2	30.4099	72.2	28.4328
						72.3	7.0953	72.3	11.1608	72.3	9.4178	72.3	11.088	72.3	50.5867	72.3	54.8446	72.3	13.1316	72.3	11.8572	75.2	2.9077	75.2	3.74257	72.3	21.2294	72.3	29.0924	72.3	8.8032	72.3	7.72259	72.3	3.2668	72.3	5.20798	72.3	20.9983	72.3	18.4824	72.3	30.3983	72.3	28.4242
						72.4	7.0396	72.4	11.1009	72.4	9.3641	72.4	11.0426	72.4	50.5015	72.4	54.8187	72.4	13.071	72.4	11.845	75.3	2.8669	75.3	3.73971	72.4	21.1169	72.4	28.8674	72.4	8.788	72.4	7.71955	72.4	3.1761	72.4	5.18898	72.4	20.8681	72.4	18.4798	72.4	30.4358	72.4	28.4155
						72.5	7.0049	72.5	11.0414	72.5	9.3454	72.5	10.9973	72.5	50.4356	72.5	54.7929	72.5	13.0346	72.5	11.8328	75.4	2.8328	75.4	3.73686	72.5	21.0648	72.5	28.6442	72.5	8.7263	72.5	7.71652	72.5	3.2226	72.5	5.17004	72.5	20.9281	72.5	18.4772	72.5	30.5791	72.5	28.4069
						72.6	6.9613	72.6	10.9822	72.6	9.3309	72.6	10.9522	72.6	50.3812	72.6	54.7671	72.6	13.0615	72.6	11.8206	75.5	2.8097	75.5	3.73401	72.6	21.0535	72.6	28.4227	72.6	8.6963	72.6	7.71349	72.6	3.1771	72.6	5.15117	72.6	20.939	72.6	18.4746	72.6	30.4803	72.6	28.3982
						72.7	6.9297	72.7	10.9233	72.7	9.3034	72.7	10.9073	72.7	50.3625	72.7	54.7412	72.7	13.0772	72.7	11.8084	75.6	2.7932	75.6	3.73115	72.7	21.0542	72.7	28.2029	72.7	8.5917	72.7	7.71046	72.7	3.1794	72.7	5.13237	72.7	21.2156	72.7	18.472	72.7	30.4064	72.7	28.3896
						72.8	6.93571	72.8	10.8647	72.8	9.3021	72.8	10.8626	72.8	50.2001	72.8	54.7154	72.8	12.9807	72.8	11.7962	75.7	2.7604	75.7	3.72831	72.8	20.9908	72.8	27.9848	72.8	8.44278	72.8	7.70743	72.8	3.19341	72.8	5.11365	72.8	21.5495	72.8	18.4694	72.8	30.379	72.8	28.381
						72.9	6.4265	72.9	10.8064	72.9	8.9518	72.9	10.818	72.9	50.1299	72.9	54.6896	72.9	12.3849	72.9	11.784	75.8	2.7255	75.8	3.72546	72.9	21.7425	72.9	27.7684	72.9	8.4716	72.9	7.7044	72.9	3.2297	72.9	5.09498	72.9	21.7368	72.9	18.4668	72.9	30.3764	72.9	28.3724
						73	4.4955	73	10.7485	73	7.282	73	10.7737	73	50.529	73	54.6638	73	10.7829	73	11.7719	75.9	2.7003	75.9	3.72261	73	22.2701	73	27.5537	73	11.6527	73	7.70138	73	3.2237	73	5.07639	73	21.6089	73	18.4642	73	30.4345	73	28.3637
						73.1	6.3097	73.1	10.6908	73.1	8.2452	73.1	10.7295	73.1	51.296	73.1	54.6381	73.1	11.2871	73.1	11.7598	76	2.6908	76	3.71977	73.1	21.9999	73.1	27.3406	73.1	8.47	73.1	7.69835	73.1	3.1624	73.1	5.05786	73.1	22.1558	73.1	18.4617	73.1	30.6014	73.1	28.3551
						73.2	7.7402	73.2	10.6335	73.2	9.3303	73.2	10.6855	73.2	49.4214	73.2	54.6123	73.2	13.0751	73.2	11.7476	76.1	2.6713	76.1	3.71693	73.2	21.012	73.2	27.1292	73.2	8.6157	73.2	7.69533	73.2	3.1411	73.2	5.03941	73.2	21.4293	73.2	18.4591	73.2	30.7064	73.2	28.3465
						73.3	8.7983	73.3	10.5764	73.3	10.5288	73.3	10.6417	73.3	50.3442	73.3	54.5866	73.3	13.6685	73.3	11.7355	76.2	2.644	76.2	3.71409	73.3	21.0936	73.3	26.9194	73.3	8.69531	73.3	7.69231	73.3	3.1096	73.3	5.02102	73.3	20.7335	73.3	18.4565	73.3	30.5264	73.3	28.3379
						73.4	9.3221	73.4	10.5197	73.4	10.4012	73.4	10.598	73.4	50.8424	73.4	54.5608	73.4	14.2122	73.4	11.7234	76.3	2.6368	76.3	3.71126	73.4	20.2971	73.4	26.7112	73.4	8.0659	73.4	7.68928	73.4	3.0769	73.4	5.00269	73.4	20.514	73.4	18.4539	73.4	30.2091	73.4	28.3293
						73.5	7.1774	73.5	10.4633	73.5	9.3402	73.5	10.5546	73.5	50.24	73.5	54.5351	73.5	13.1118	73.5	11.7113	76.4	2.6302	76.4	3.70842	73.5	20.0939	73.5	26.5047	73.5	7.5862	73.5	7.68626	73.5	3.0627	73.5	4.98444	73.5	20.4102	73.5	18.4513	73.5	29.909	73.5	28.3207
						73.6	7.3638	73.6	10.4072	73.6	9.3	73.6	10.5113	73.6	49.522	73.6	54.5094	73.6	12.7009	73.6	11.6993	76.5	2.6303	76.5	3.70559	73.6	20.6894	73.6	26.2997	73.6	9.0174	73.6	7.68324	73.6	3.0482	73.6	4.96625	73.6	20.4752	73.6	18.4487	73.6	29.7879	73.6	28.312
						73.7	7.0432	73.7	10.3514	73.7	9.2606	73.7	10.4682	73.7	48.5779	73.7	54.4837	73.7	13.0199	73.7	11.6872	76.6	2.6143	76.6	3.70276	73.7	20.9642	73.7	26.0963	73.7	9.4131	73.7	7.68023	73.7	3.0418	73.7	4.94812	73.7	20.8128	73.7	18.4462	73.7	29.5405	73.7	28.3034
						73.8	7.43194	73.8	10.2958	73.8	8.52691	73.8	10.4253	73.8	48.0804	73.8	54.458	73.8	12.713	73.8	11.6752	76.7	2.6015	76.7	3.69993	73.8	20.6842	73.8	25.8945	73.8	8.78491	73.8	7.67721	73.8	3.0196	73.8	4.93007	73.8	21.1871	73.8	18.4436	73.8	29.4086	73.8	28.2948
						73.9	7.079	73.9	10.2406	73.9	8.2532	73.9	10.3825	73.9	47.9996	73.9	54.4323	73.9	12.2507	73.9	11.6631	76.8	2.5905	76.8	3.69711	73.9	20.0944	73.9	25.6943	73.9	7.6183	73.9	7.67419	73.9	2.9127	73.9	4.91207	73.9	21.3713	73.9	18.441	73.9	29.3911	73.9	28.2862
						74	6.1709	74	10.1857	74	7.7089	74	10.3399	74	48.3106	74	54.4067	74	12.3496	74	11.6511	76.9	2.5825	76.9	3.69428	74	20.2516	74	25.4956	74	7.4511	74	7.67118	74	2.8544	74	4.89415	74	21.369	74	18.4384	74	29.4821	74	28.2776
						74.1	6.1442	74.1	10.1311	74.1	7.8384	74.1	10.2975	74.1	48.8319	74.1	54.381	74.1	12.3822	74.1	11.6391	77	2.5849	77	3.69146	74.1	20.3636	74.1	25.2984	74.1	7.8306	74.1	7.66817	74.1	2.8067	74.1	4.87629	74.1	21.3265	74.1	18.4358	74.1	29.5788	74.1	28.269
						74.2	6.1315	74.2	10.0767	74.2	7.801	74.2	10.2553	74.2	49.3071	74.2	54.3554	74.2	12.5982	74.2	11.6271	77.1	2.5777	77.1	3.68864	74.2	20.56	74.2	25.1028	74.2	8.0691	74.2	7.66515	74.2	2.7585	74.2	4.85849	74.2	21.3265	74.2	18.4333	74.2	29.6915	74.2	28.2604
						74.3	6.21869	74.3	10.0227	74.3	7.83899	74.3	10.2133	74.3	49.6687	74.3	54.3297	74.3	12.5864	74.3	11.6152	77.2	2.5692	77.2	3.68583	74.3	20.6483	74.3	24.9087	74.3	8.40229	74.3	7.66214	74.3	2.7366	74.3	4.84076	74.3	21.3268	74.3	18.4307	74.3	29.8004	74.3	28.2519
						74.4	6.1825	74.4	9.96891	74.4	7.949	74.4	10.1714	74.4	49.6025	74.4	54.3041	74.4	12.5618	74.4	11.6032	77.3	2.5635	77.3	3.68301	74.4	20.6979	74.4	24.7161	74.4	8.5153	74.4	7.65913	74.4	2.696	74.4	4.8231	74.4	21.2764	74.4	18.4281	74.4	29.8699	74.4	28.2433
						74.5	6.1625	74.5	9.91544	74.5	7.971	74.5	10.1297	74.5	49.5766	74.5	54.2785	74.5	12.5494	74.5	11.5912	77.4	2.5665	77.4	3.6802	74.5	20.8126	74.5	24.5249	74.5	8.593	74.5	7.65612	74.5	2.6503	74.5	4.8055	74.5	21.2959	74.5	18.4255	74.5	29.9777	74.5	28.2347
						74.6	6.2158	74.6	9.86226	74.6	8.116	74.6	10.0881	74.6	49.4269	74.6	54.2529	74.6	12.4646	74.6	11.5793	77.5	2.5682	77.5	3.67739	74.6	20.9071	74.6	24.3353	74.6	8.7381	74.6	7.65312	74.6	2.6449	74.6	4.78796	74.6	21.3164	74.6	18.4229	74.6	30.047	74.6	28.2261
						74.7	6.1861	74.7	9.80936	74.7	8.1335	74.7	10.0468	74.7	49.339	74.7	54.2274	74.7	12.4818	74.7	11.5674	77.6	2.5675	77.6	3.67458	74.7	20.905	74.7	24.1471	74.7	8.7636	74.7	7.65011	74.7	2.6699	74.7	4.77049	74.7	21.259	74.7	18.4203	74.7	30.0815	74.7	28.2175
						74.8	6.0892	74.8	9.75675	74.8	8.23129	74.8	10.0056	74.8	49.2355	74.8	54.2018	74.8	12.4821	74.8	11.5555	77.7	2.5675	77.7	3.67178	74.8	20.851	74.8	23.9604	74.8	8.7898	74.8	7.6471	74.8	2.6786	74.8	4.75308	74.8	21.2352	74.8	18.4178	74.8	30.141	74.8	28.2089
						74.9	6.0455	74.9	9.70442	74.9	8.2797	74.9	9.96454	74.9	49.1169	74.9	54.1762	74.9	12.4101	74.9	11.5436	77.8	2.5642	77.8	3.66897	74.9	20.8409	74.9	23.7751	74.9	8.7612	74.9	7.6441	74.9	2.6819	74.9	4.73573	74.9	21.2409	74.9	18.4152	74.9	30.1793	74.9	28.2004
						75	6.0026	75	9.65237	75	8.2298	75	9.92368	75	49.0584	75	54.1507	75	12.4176	75	11.5317	77.9	2.5668	77.9	3.66617	75	20.8305	75	23.5912	75	8.7642	75	7.6411	75	2.6763	75	4.71845	75	21.2641	75	18.4126	75	30.1604	75	28.1918
						75.1	5.9607	75.1	9.6006	75.1	8.1992	75.1	9.88299	75.1	48.9945	75.1	54.1251	75.1	12.3797	75.1	11.5198	78	2.5601	78	3.66337	75.1	20.8159	75.1	23.4088	75.1	8.7338	75.1	7.6381	75.1	2.694	75.1	4.70123	75.1	21.2613	75.1	18.41	75.1	30.175	75.1	28.1832
						75.2	5.9102	75.2	9.5491	75.2	8.1305	75.2	9.84247	75.2	48.9454	75.2	54.0996	75.2	12.32	75.2	11.5079	78.1	2.5611	78.1	3.66057	75.2	20.8144	75.2	23.2278	75.2	8.7473	75.2	7.6351	75.2	2.6933	75.2	4.68407	75.2	21.2466	75.2	18.4075	75.2	30.1409	75.2	28.1747
						75.3	5.8894	75.3	9.49789	75.3	8.0586	75.3	9.80211	75.3	48.9266	75.3	54.0741	75.3	12.2828	75.3	11.4961	78.2	2.559	78.2	3.65778	75.3	20.7934	75.3	23.0482	75.3	8.7434	75.3	7.6321	75.3	2.6986	75.3	4.66698	75.3	21.2515	75.3	18.4049	75.3	30.0991	75.3	28.1661
						75.4	5.8722	75.4	9.44694	75.4	8.0265	75.4	9.76191	75.4	48.896	75.4	54.0486	75.4	12.2505	75.4	11.4843	78.3	2.5523	78.3	3.65499	75.4	20.7811	75.4	22.8699	75.4	8.7073	75.4	7.6291	75.4	2.6995	75.4	4.64995	75.4	21.2451	75.4	18.4023	75.4	30.0527	75.4	28.1575
						75.5	5.8587	75.5	9.39627	75.5	8.0221	75.5	9.72188	75.5	48.854	75.5	54.0232	75.5	12.2519	75.5	11.4724	78.4	2.5466	78.4	3.6522	75.5	20.7631	75.5	22.6931	75.5	8.6887	75.5	7.6261	75.5	2.6938	75.5	4.63298	75.5	21.2384	75.5	18.3997	75.5	29.9931	75.5	28.149
						75.6	5.8331	75.6	9.34588	75.6	8.006	75.6	9.68202	75.6	48.8193	75.6	53.9977	75.6	12.2474	75.6	11.4606	78.5	2.5425	78.5	3.64941	75.6	20.7358	75.6	22.5176	75.6	8.6677	75.6	7.62311	75.6	2.6814	75.6	4.61607	75.6	21.2401	75.6	18.3972	75.6	29.9623	75.6	28.1404
						75.7	5.7675	75.7	9.29575	75.7	7.953	75.7	9.64232	75.7	48.809	75.7	53.9722	75.7	12.2024	75.7	11.4488	78.6	2.5346	78.6	3.64662	75.7	20.7067	75.7	22.3435	75.7	8.6452	75.7	7.62011	75.7	2.6951	75.7	4.59923	75.7	21.256	75.7	18.3946	75.7	29.9379	75.7	28.1319
						75.8	5.7196	75.8	9.24589	75.8	7.9178	75.8	9.60278	75.8	48.7386	75.8	53.9468	75.8	12.1674	75.8	11.437	78.7	2.5243	78.7	3.64384	75.8	20.6766	75.8	22.1707	75.8	8.6334	75.8	7.61712	75.8	2.6943	75.8	4.58244	75.8	21.2375	75.8	18.392	75.8	29.9357	75.8	28.1233
						75.9	5.672	75.9	9.1963	75.9	7.8497	75.9	9.5634	75.9	48.6923	75.9	53.9213	75.9	12.1427	75.9	11.4253	78.8	2.5165	78.8	3.64105	75.9	20.6527	75.9	21.9993	75.9	8.6251	75.9	7.61413	75.9	2.6963	75.9	4.56572	75.9	21.2446	75.9	18.3894	75.9	29.9177	75.9	28.1148
						76	5.6406	76	9.14697	76	7.8029	76	9.52418	76	48.6593	76	53.8959	76	12.1241	76	11.4135	78.9	2.51	78.9	3.63827	76	20.6411	76	21.8291	76	8.5993	76	7.61113	76	2.6872	76	4.54906	76	21.2404	76	18.3869	76	29.9035	76	28.1062
						76.1	5.5952	76.1	9.09791	76.1	7.7531	76.1	9.48513	76.1	48.6244	76.1	53.8705	76.1	12.0983	76.1	11.4018	79	2.5057	79	3.63549	76.1	20.6239	76.1	21.6603	76.1	8.5755	76.1	7.60815	76.1	2.7067	76.1	4.53246	76.1	21.2425	76.1	18.3843	76.1	29.8927	76.1	28.0977
						76.2	5.5598	76.2	9.04912	76.2	7.7373	76.2	9.44624	76.2	48.5892	76.2	53.8451	76.2	12.0739	76.2	11.3901	79.1	2.5057	79.1	3.63272	76.2	20.5959	76.2	21.4928	76.2	8.569	76.2	7.60516	76.2	2.7159	76.2	4.51592	76.2	21.2322	76.2	18.3817	76.2	29.8758	76.2	28.0891
						76.3	5.5257	76.3	9.00058	76.3	7.6947	76.3	9.4075	76.3	48.5497	76.3	53.8197	76.3	12.0498	76.3	11.3783	79.2	2.5	79.2	3.62994	76.3	20.5779	76.3	21.3266	76.3	8.5526	76.3	7.60217	76.3	2.7105	76.3	4.49944	76.3	21.2302	76.3	18.3791	76.3	29.855	76.3	28.0806
						76.4	5.4927	76.4	8.9523	76.4	7.6374	76.4	9.36892	76.4	48.5258	76.4	53.7943	76.4	12.0276	76.4	11.3666	79.3	2.4925	79.3	3.62717	76.4	20.5592	76.4	21.1617	76.4	8.5483	76.4	7.59918	76.4	2.7081	76.4	4.48302	76.4	21.2254	76.4	18.3766	76.4	29.8507	76.4	28.0721
						76.5	5.4556	76.5	8.90429	76.5	7.5864	76.5	9.33051	76.5	48.4968	76.5	53.769	76.5	12.0064	76.5	11.3549	79.4	2.489	79.4	3.6244	76.5	20.5383	76.5	20.9981	76.5	8.553	76.5	7.5962	76.5	2.6988	76.5	4.46666	76.5	21.2214	76.5	18.374	76.5	29.8488	76.5	28.0635
						76.6	5.4305	76.6	8.85653	76.6	7.5329	76.6	9.29225	76.6	48.4639	76.6	53.7436	76.6	11.9793	76.6	11.3432	79.5	2.4863	79.5	3.62164	76.6	20.5146	76.6	20.8357	76.6	8.5491	76.6	7.59321	76.6	2.6884	76.6	4.45036	76.6	21.2233	76.6	18.3714	76.6	29.8386	76.6	28.055
						76.7	5.4108	76.7	8.80903	76.7	7.4822	76.7	9.25414	76.7	48.4322	76.7	53.7183	76.7	11.9542	76.7	11.3316	79.6	2.4791	79.6	3.61887	76.7	20.4913	76.7	20.6746	76.7	8.5345	76.7	7.59023	76.7	2.6718	76.7	4.43412	76.7	21.2218	76.7	18.3688	76.7	29.8325	76.7	28.0465
						76.8	5.3749	76.8	8.76178	76.8	7.4353	76.8	9.2162	76.8	48.405	76.8	53.693	76.8	11.9302	76.8	11.3199	79.7	2.4712	79.7	3.61611	76.8	20.473	76.8	20.5147	76.8	8.5255	76.8	7.58725	76.8	2.6677	76.8	4.41794	76.8	21.2259	76.8	18.3663	76.8	29.8212	76.8	28.0379
						76.9	5.3483	76.9	8.71479	76.9	7.4035	76.9	9.1784	76.9	48.3702	76.9	53.6676	76.9	11.8968	76.9	11.3083	79.8	2.4689	79.8	3.61335	76.9	20.4621	76.9	20.3561	76.9	8.5173	76.9	7.58427	76.9	2.6538	76.9	4.40181	76.9	21.2249	76.9	18.3637	76.9	29.812	76.9	28.0294
						77	5.3239	77	8.66804	77	7.3645	77	9.14077	77	48.3194	77	53.6423	77	11.8683	77	11.2966	79.9	2.4693	79.9	3.61059	77	20.4428	77	20.1986	77	8.5034	77	7.58129	77	2.6438	77	4.38575	77	21.2275	77	18.3611	77	29.7954	77	28.0209
						77.1	5.3063	77.1	8.62155	77.1	7.3291	77.1	9.10329	77.1	48.274	77.1	53.617	77.1	11.8342	77.1	11.285	80	2.4673	80	3.60783	77.1	20.4208	77.1	20.0425	77.1	8.4978	77.1	7.57831	77.1	2.6362	77.1	4.36974	77.1	21.2228	77.1	18.3586	77.1	29.783	77.1	28.0124
						77.2	5.2659	77.2	8.57531	77.2	7.2865	77.2	9.06596	77.2	48.2502	77.2	53.5918	77.2	11.8037	77.2	11.2734	80.1	2.4608	80.1	3.60507	77.2	20.4056	77.2	19.8875	77.2	8.4989	77.2	7.57533	77.2	2.6226	77.2	4.3538	77.2	21.2145	77.2	18.356	77.2	29.7754	77.2	28.0039
						77.3	5.2407	77.3	8.52932	77.3	7.2643	77.3	9.02878	77.3	48.2209	77.3	53.5665	77.3	11.772	77.3	11.2618	80.2	2.4553	80.2	3.60232	77.3	20.3848	77.3	19.7337	77.3	8.4882	77.3	7.57236	77.3	2.6136	77.3	4.33791	77.3	21.2126	77.3	18.3534	77.3	29.766	77.3	27.9954
						77.4	5.2232	77.4	8.48357	77.4	7.2337	77.4	8.99176	77.4	48.177	77.4	53.5412	77.4	11.7387	77.4	11.2502	80.3	2.4523	80.3	3.59957	77.4	20.3582	77.4	19.5811	77.4	8.4791	77.4	7.56938	77.4	2.6161	77.4	4.32208	77.4	21.2017	77.4	18.3509	77.4	29.7532	77.4	27.9869
						77.5	5.1959	77.5	8.43807	77.5	7.1912	77.5	8.95489	77.5	48.1213	77.5	53.516	77.5	11.7188	77.5	11.2387	80.4	2.4488	80.4	3.59682	77.5	20.3223	77.5	19.4297	77.5	8.4751	77.5	7.56641	77.5	2.6119	77.5	4.30631	77.5	21.1968	77.5	18.3483	77.5	29.7424	77.5	27.9783
						77.6	5.1648	77.6	8.39281	77.6	7.1572	77.6	8.91817	77.6	48.0794	77.6	53.4908	77.6	11.6838	77.6	11.2271	80.5	2.4456	80.5	3.59408	77.6	20.2895	77.6	19.2794	77.6	8.4653	77.6	7.56344	77.6	2.6074	77.6	4.29059	77.6	21.1991	77.6	18.3457	77.6	29.7354	77.6	27.9699
						77.7	5.1367	77.7	8.34779	77.7	7.1266	77.7	8.8816	77.7	48.0345	77.7	53.4655	77.7	11.652	77.7	11.2156	80.6	2.4446	80.6	3.59133	77.7	20.2685	77.7	19.1303	77.7	8.464	77.7	7.56047	77.7	2.598	77.7	4.27493	77.7	21.2035	77.7	18.3432	77.7	29.7257	77.7	27.9613
						77.8	5.102	77.8	8.30302	77.8	7.0937	77.8	8.84518	77.8	47.9908	77.8	53.4403	77.8	11.6252	77.8	11.204	80.7	2.4411	80.7	3.58859	77.8	20.2495	77.8	18.9824	77.8	8.4593	77.8	7.5575	77.8	2.5953	77.8	4.25933	77.8	21.2015	77.8	18.3406	77.8	29.7127	77.8	27.9529
						77.9	5.07	77.9	8.25848	77.9	7.0651	77.9	8.80891	77.9	47.9584	77.9	53.4151	77.9	11.6027	77.9	11.1925	80.8	2.4316	80.8	3.58585	77.9	20.2171	77.9	18.8356	77.9	8.454	77.9	7.55453	77.9	2.5933	77.9	4.24379	77.9	21.2011	77.9	18.338	77.9	29.7078	77.9	27.9444
						78	5.0407	78	8.21419	78	7.0356	78	8.77279	78	47.932	78	53.3899	78	11.5848	78	11.181	80.9	2.4302	80.9	3.58311	78	20.1891	78	18.6899	78	8.4469	78	7.55156	78	2.5861	78	4.2283	78	21.198	78	18.3355	78	29.7028	78	27.9359
						78.1	5.0063	78.1	8.17013	78.1	7.0026	78.1	8.73681	78.1	47.893	78.1	53.3648	78.1	11.5668	78.1	11.1695	81	2.4253	81	3.58037	78.1	20.1676	78.1	18.5454	78.1	8.4364	78.1	7.54859	78.1	2.5868	78.1	4.21287	78.1	21.1963	78.1	18.3329	78.1	29.6958	78.1	27.9274
						78.2	4.9736	78.2	8.12631	78.2	6.9678	78.2	8.70099	78.2	47.8664	78.2	53.3396	78.2	11.5493	78.2	11.158	81.1	2.4245	81.1	3.57764	78.2	20.148	78.2	18.402	78.2	8.4307	78.2	7.54563	78.2	2.5823	78.2	4.1975	78.2	21.1918	78.2	18.3303	78.2	29.6834	78.2	27.9189
						78.3	4.9494	78.3	8.08273	78.3	6.9373	78.3	8.66531	78.3	47.8446	78.3	53.3145	78.3	11.5329	78.3	11.1466	81.2	2.4246	81.2	3.57491	78.3	20.1224	78.3	18.2597	78.3	8.4255	78.3	7.54267	78.3	2.5944	78.3	4.18218	78.3	21.1923	78.3	18.3278	78.3	29.6756	78.3	27.9104
						78.4	4.9268	78.4	8.03937	78.4	6.9057	78.4	8.62977	78.4	47.8224	78.4	53.2893	78.4	11.5166	78.4	11.1351	81.3	2.4285	81.3	3.57218	78.4	20.0977	78.4	18.1185	78.4	8.4192	78.4	7.5397	78.4	2.6033	78.4	4.16692	78.4	21.197	78.4	18.3252	78.4	29.6662	78.4	27.9019
						78.5	4.9013	78.5	7.99625	78.5	6.8711	78.5	8.59439	78.5	47.7886	78.5	53.2642	78.5	11.4984	78.5	11.1237	81.4	2.4275	81.4	3.56945	78.5	20.0771	78.5	17.9784	78.5	8.4172	78.5	7.53674	78.5	2.6194	78.5	4.15171	78.5	21.2035	78.5	18.3226	78.5	29.6513	78.5	27.8934
						78.6	4.8782	78.6	7.95337	78.6	6.8302	78.6	8.55915	78.6	47.7664	78.6	53.2391	78.6	11.4738	78.6	11.1122	81.5	2.4263	81.5	3.56672	78.6	20.0516	78.6	17.8394	78.6	8.4172	78.6	7.53378	78.6	2.6263	78.6	4.13656	78.6	21.2029	78.6	18.32	78.6	29.6388	78.6	27.8849
						78.7	4.8548	78.7	7.91071	78.7	6.7925	78.7	8.52405	78.7	47.7543	78.7	53.214	78.7	11.4521	78.7	11.1008	81.6	2.4216	81.6	3.564	78.7	20.0213	78.7	17.7014	78.7	8.4123	78.7	7.53082	78.7	2.6261	78.7	4.12146	78.7	21.2023	78.7	18.3175	78.7	29.6303	78.7	27.8765
						78.8	4.8321	78.8	7.86828	78.8	6.7552	78.8	8.4891	78.8	47.7162	78.8	53.1889	78.8	11.4267	78.8	11.0894	81.7	2.4267	81.7	3.56128	78.8	19.9994	78.8	17.5645	78.8	8.4051	78.8	7.52786	78.8	2.6276	78.8	4.10642	78.8	21.1997	78.8	18.3149	78.8	29.6157	78.8	27.868
						78.9	4.8056	78.9	7.82607	78.9	6.7266	78.9	8.45429	78.9	47.7011	78.9	53.1638	78.9	11.3972	78.9	11.078	81.8	2.4294	81.8	3.55856	78.9	19.9807	78.9	17.4287	78.9	8.4038	78.9	7.52491	78.9	2.622	78.9	4.09144	78.9	21.1956	78.9	18.3124	78.9	29.6001	78.9	27.8595
						79	4.7841	79	7.7841	79	6.6923	79	8.41962	79	47.6751	79	53.1388	79	11.3764	79	11.0666	81.9	2.4299	81.9	3.55584	79	19.958	79	17.2939	79	8.4048	79	7.52195	79	2.6259	79	4.07651	79	21.1939	79	18.3098	79	29.5932	79	27.8511
						79.1	4.7608	79.1	7.74235	79.1	6.6601	79.1	8.38509	79.1	47.6567	79.1	53.1137	79.1	11.3593	79.1	11.0553	82	2.43	82	3.55313	79.1	19.9407	79.1	17.1602	79.1	8.4028	79.1	7.51899	79.1	2.6248	79.1	4.06163	79.1	21.1933	79.1	18.3072	79.1	29.5806	79.1	27.8426
						79.2	4.7343	79.2	7.70082	79.2	6.6335	79.2	8.35071	79.2	47.6453	79.2	53.0887	79.2	11.3466	79.2	11.0439	82.1	2.4285	82.1	3.55041	79.2	19.9118	79.2	17.0275	79.2	8.4015	79.2	7.51604	79.2	2.6153	79.2	4.04681	79.2	21.191	79.2	18.3047	79.2	29.5627	79.2	27.8341
						79.3	4.7124	79.3	7.65952	79.3	6.6042	79.3	8.31647	79.3	47.6214	79.3	53.0636	79.3	11.3228	79.3	11.0326	82.2	2.4268	82.2	3.5477	79.3	19.8968	79.3	16.8958	79.3	8.403	79.3	7.51309	79.3	2.6142	79.3	4.03204	79.3	21.1891	79.3	18.3021	79.3	29.5485	79.3	27.8257
						79.4	4.6914	79.4	7.61844	79.4	6.579	79.4	8.28236	79.4	47.5978	79.4	53.0386	79.4	11.303	79.4	11.0212	82.3	2.427	82.3	3.54499	79.4	19.8808	79.4	16.7652	79.4	8.4002	79.4	7.51014	79.4	2.6135	79.4	4.01732	79.4	21.1864	79.4	18.2995	79.4	29.5327	79.4	27.8172
						79.5	4.6692	79.5	7.57757	79.5	6.5526	79.5	8.2484	79.5	47.5708	79.5	53.0136	79.5	11.2835	79.5	11.0099	82.4	2.4239	82.4	3.54229	79.5	19.8649	79.5	16.6355	79.5	8.3953	79.5	7.50719	79.5	2.6062	79.5	4.00266	79.5	21.181	79.5	18.297	79.5	29.5177	79.5	27.8088
						79.6	4.6463	79.6	7.53693	79.6	6.5217	79.6	8.21458	79.6	47.5373	79.6	52.9886	79.6	11.2667	79.6	10.9986	82.5	2.4207	82.5	3.53958	79.6	19.8456	79.6	16.5069	79.6	8.3871	79.6	7.50424	79.6	2.6058	79.6	3.98806	79.6	21.1775	79.6	18.2944	79.6	29.5055	79.6	27.8003
						79.7	4.6169	79.7	7.49651	79.7	6.4974	79.7	8.1809	79.7	47.4999	79.7	52.9636	79.7	11.2451	79.7	10.9873	82.6	2.4196	82.6	3.53688	79.7	19.8266	79.7	16.3792	79.7	8.3818	79.7	7.50129	79.7	2.6025	79.7	3.9735	79.7	21.1743	79.7	18.2919	79.7	29.4982	79.7	27.7919
						79.8	4.5961	79.8	7.4563	79.8	6.469	79.8	8.14735	79.8	47.4627	79.8	52.9387	79.8	11.2253	79.8	10.976	82.7	2.4118	82.7	3.53418	79.8	19.8169	79.8	16.2526	79.8	8.3837	79.8	7.49834	79.8	2.6005	79.8	3.959	79.8	21.1751	79.8	18.2893	79.8	29.4882	79.8	27.7834
						79.9	4.5801	79.9	7.41631	79.9	6.4398	79.9	8.11394	79.9	47.4272	79.9	52.9137	79.9	11.2022	79.9	10.9647	82.8	2.4085	82.8	3.53148	79.9	19.8001	79.9	16.1269	79.9	8.3793	79.9	7.4954	79.9	2.5997	79.9	3.94456	79.9	21.1731	79.9	18.2867	79.9	29.4813	79.9	27.775
						80	4.5618	80	7.37653	80	6.4168	80	8.08067	80	47.3969	80	52.8888	80	11.1838	80	10.9535	82.9	2.4066	82.9	3.52878	80	19.7857	80	16.0022	80	8.3718	80	7.49245	80	2.595	80	3.93016	80	21.1713	80	18.2842	80	29.4745	80	27.7665
						80.1	4.5399	80.1	7.33696	80.1	6.3947	80.1	8.04753	80.1	47.3691	80.1	52.8638	80.1	11.1714	80.1	10.9422	83	2.4086	83	3.52609	80.1	19.7663	80.1	15.8784	80.1	8.3689	80.1	7.48951	80.1	2.5851	80.1	3.91582	80.1	21.1734	80.1	18.2816	80.1	29.4645	80.1	27.7581
						80.2	4.5195	80.2	7.29761	80.2	6.3698	80.2	8.01453	80.2	47.3321	80.2	52.8389	80.2	11.1466	80.2	10.931	83.1	2.4098	83.1	3.5234	80.2	19.7497	80.2	15.7557	80.2	8.3628	80.2	7.48657	80.2	2.5763	80.2	3.90153	80.2	21.1691	80.2	18.2791	80.2	29.4526	80.2	27.7496
						80.3	4.4998	80.3	7.25847	80.3	6.3478	80.3	7.98167	80.3	47.3028	80.3	52.814	80.3	11.1273	80.3	10.9198	83.2	2.4011	83.2	3.52071	80.3	19.7377	80.3	15.6338	80.3	8.3634	80.3	7.48363	80.3	2.5765	80.3	3.88729	80.3	21.1696	80.3	18.2765	80.3	29.4419	80.3	27.7412
						80.4	4.4832	80.4	7.21954	80.4	6.3292	80.4	7.94894	80.4	47.277	80.4	52.7891	80.4	11.1046	80.4	10.9085	83.3	2.3987	83.3	3.51802	80.4	19.7212	80.4	15.5129	80.4	8.3628	80.4	7.48069	80.4	2.576	80.4	3.8731	80.4	21.1656	80.4	18.2739	80.4	29.4259	80.4	27.7328
						80.5	4.4762	80.5	7.18082	80.5	6.3088	80.5	7.91634	80.5	47.2504	80.5	52.7642	80.5	11.0846	80.5	10.8973	83.4	2.3987	83.4	3.51533	80.5	19.7076	80.5	15.393	80.5	8.3605	80.5	7.47775	80.5	2.5687	80.5	3.85897	80.5	21.1608	80.5	18.2714	80.5	29.416	80.5	27.7244
						80.6	4.4574	80.6	7.1423	80.6	6.2811	80.6	7.88388	80.6	47.2197	80.6	52.7393	80.6	11.0628	80.6	10.8862	83.5	2.396	83.5	3.51265	80.6	19.6928	80.6	15.2739	80.6	8.3536	80.6	7.47481	80.6	2.5681	80.6	3.84489	80.6	21.1617	80.6	18.2688	80.6	29.4005	80.6	27.7159
						80.7	4.4405	80.7	7.10399	80.7	6.2532	80.7	7.85156	80.7	47.1945	80.7	52.7144	80.7	11.0467	80.7	10.875	83.6	2.3908	83.6	3.50996	80.7	19.6807	80.7	15.1558	80.7	8.3491	80.7	7.47188	80.7	2.5619	80.7	3.83086	80.7	21.1606	80.7	18.2663	80.7	29.3852	80.7	27.7075
						80.8	4.4195	80.8	7.06589	80.8	6.2303	80.8	7.81936	80.8	47.1674	80.8	52.6896	80.8	11.0191	80.8	10.8638	83.7	2.388	83.7	3.50728	80.8	19.6648	80.8	15.0386	80.8	8.3464	80.8	7.46894	80.8	2.5633	80.8	3.81688	80.8	21.1555	80.8	18.2637	80.8	29.3695	80.8	27.6991
						80.9	4.3935	80.9	7.02799	80.9	6.206	80.9	7.7873	80.9	47.1394	80.9	52.6647	80.9	10.9991	80.9	10.8527	83.8	2.387	83.8	3.50461	80.9	19.6474	80.9	14.9223	80.9	8.3421	80.9	7.46601	80.9	2.5574	80.9	3.80295	80.9	21.1504	80.9	18.2612	80.9	29.355	80.9	27.6907
						81	4.3758	81	6.9903	81	6.1822	81	7.75536	81	47.1111	81	52.6399	81	10.9823	81	10.8415	83.9	2.3881	83.9	3.50193	81	19.6348	81	14.8069	81	8.338	81	7.46307	81	2.5586	81	3.78907	81	21.1512	81	18.2586	81	29.3433	81	27.6822
						81.1	4.3607	81.1	6.95281	81.1	6.159	81.1	7.72356	81.1	47.0836	81.1	52.6151	81.1	10.9594	81.1	10.8304	84	2.3844	84	3.49926	81.1	19.6213	81.1	14.6924	81.1	8.3325	81.1	7.46014	81.1	2.5542	81.1	3.77524	81.1	21.1437	81.1	18.256	81.1	29.3343	81.1	27.6738
						81.2	4.3381	81.2	6.91551	81.2	6.1362	81.2	7.69189	81.2	47.0582	81.2	52.5903	81.2	10.9342	81.2	10.8193	84.1	2.384	84.1	3.49658	81.2	19.6095	81.2	14.5788	81.2	8.3275	81.2	7.45721	81.2	2.5522	81.2	3.76146	81.2	21.1407	81.2	18.2535	81.2	29.3248	81.2	27.6654
						81.3	4.3127	81.3	6.87842	81.3	6.1092	81.3	7.66035	81.3	47.0302	81.3	52.5655	81.3	10.9109	81.3	10.8082	84.2	2.3744	84.2	3.49391	81.3	19.5946	81.3	14.4661	81.3	8.3253	81.3	7.45428	81.3	2.5455	81.3	3.74774	81.3	21.1384	81.3	18.2509	81.3	29.3124	81.3	27.657
						81.4	4.294	81.4	6.84153	81.4	6.088	81.4	7.62894	81.4	47.0064	81.4	52.5407	81.4	10.8843	81.4	10.7971	84.3	2.3719	84.3	3.49125	81.4	19.5833	81.4	14.3542	81.4	8.3236	81.4	7.45135	81.4	2.5433	81.4	3.73406	81.4	21.1349	81.4	18.2484	81.4	29.2991	81.4	27.6486
						81.5	4.2689	81.5	6.80483	81.5	6.0653	81.5	7.59766	81.5	46.9803	81.5	52.5159	81.5	10.8642	81.5	10.786	84.4	2.3731	84.4	3.48858	81.5	19.5732	81.5	14.2432	81.5	8.3217	81.5	7.44843	81.5	2.5383	81.5	3.72043	81.5	21.1315	81.5	18.2458	81.5	29.2887	81.5	27.6402
						81.6	4.2535	81.6	6.76834	81.6	6.0404	81.6	7.5665	81.6	46.9528	81.6	52.4912	81.6	10.8478	81.6	10.775	84.5	2.3701	84.5	3.48592	81.6	19.5579	81.6	14.1331	81.6	8.3204	81.6	7.4455	81.6	2.5328	81.6	3.70686	81.6	21.1332	81.6	18.2433	81.6	29.2774	81.6	27.6318
						81.7	4.2328	81.7	6.73203	81.7	6.01	81.7	7.53547	81.7	46.9272	81.7	52.4664	81.7	10.8274	81.7	10.7639	84.6	2.3671	84.6	3.48325	81.7	19.5473	81.7	14.0238	81.7	8.3122	81.7	7.44258	81.7	2.5295	81.7	3.69333	81.7	21.1338	81.7	18.2407	81.7	29.2644	81.7	27.6234
						81.8	4.2139	81.8	6.69593	81.8	5.981	81.8	7.50458	81.8	46.9042	81.8	52.4417	81.8	10.8074	81.8	10.7529	84.7	2.3654	84.7	3.48059	81.8	19.5362	81.8	13.9153	81.8	8.3052	81.8	7.43965	81.8	2.5244	81.8	3.67985	81.8	21.1316	81.8	18.2382	81.8	29.248	81.8	27.615
						81.9	4.1994	81.9	6.66001	81.9	5.9608	81.9	7.4738	81.9	46.8796	81.9	52.417	81.9	10.7884	81.9	10.7418	84.8	2.3669	84.8	3.47794	81.9	19.5263	81.9	13.8077	81.9	8.3026	81.9	7.43673	81.9	2.5139	81.9	3.66642	81.9	21.1248	81.9	18.2356	81.9	29.233	81.9	27.6066
						82	4.1806	82	6.62429	82	5.9443	82	7.44315	82	46.8528	82	52.3922	82	10.7728	82	10.7308	84.9	2.3708	84.9	3.47528	82	19.5051	82	13.701	82	8.302	82	7.43381	82	2.5101	82	3.65304	82	21.1184	82	18.2331	82	29.2166	82	27.5982
						82.1	4.1536	82.1	6.58876	82.1	5.9228	82.1	7.41263	82.1	46.8345	82.1	52.3676	82.1	10.7572	82.1	10.7198	85	2.363	85	3.47263	82.1	19.4963	82.1	13.595	82.1	8.3025	82.1	7.43089	82.1	2.5115	82.1	3.63971	82.1	21.1155	82.1	18.2305	82.1	29.2046	82.1	27.5898
						82.2	4.1341	82.2	6.55342	82.2	5.9035	82.2	7.38224	82.2	46.8076	82.2	52.3429	82.2	10.7379	82.2	10.7088	85.1	2.3586	85.1	3.46998	82.2	19.486	82.2	13.4899	82.2	8.3045	82.2	7.42797	82.2	2.5106	82.2	3.62643	82.2	21.1143	82.2	18.2279	82.2	29.1933	82.2	27.5814
						82.3	4.1139	82.3	6.51827	82.3	5.8798	82.3	7.35197	82.3	46.7806	82.3	52.3182	82.3	10.7242	82.3	10.6978	85.2	2.3512	85.2	3.46733	82.3	19.4758	82.3	13.3856	82.3	8.3073	82.3	7.42505	82.3	2.5059	82.3	3.6132	82.3	21.1071	82.3	18.2254	82.3	29.1778	82.3	27.5731
						82.4	4.0977	82.4	6.48331	82.4	5.8601	82.4	7.32182	82.4	46.7581	82.4	52.2935	82.4	10.7108	82.4	10.6868	85.3	2.3491	85.3	3.46468	82.4	19.4616	82.4	13.2821	82.4	8.3043	82.4	7.42213	82.4	2.5034	82.4	3.60001	82.4	21.1053	82.4	18.2229	82.4	29.1655	82.4	27.5647
						82.5	4.0821	82.5	6.44854	82.5	5.8465	82.5	7.2918	82.5	46.7369	82.5	52.2689	82.5	10.6836	82.5	10.6759	85.4	2.3492	85.4	3.46203	82.5	19.4481	82.5	13.1793	82.5	8.3006	82.5	7.41922	82.5	2.5007	82.5	3.58687	82.5	21.0965	82.5	18.2203	82.5	29.1537	82.5	27.5563
						82.6	4.0646	82.6	6.41395	82.6	5.8225	82.6	7.2619	82.6	46.7153	82.6	52.2442	82.6	10.6628	82.6	10.6649	85.5	2.3493	85.5	3.45939	82.6	19.4358	82.6	13.0774	82.6	8.2958	82.6	7.41631	82.6	2.4953	82.6	3.57378	82.6	21.0943	82.6	18.2177	82.6	29.1399	82.6	27.5479
						82.7	4.0535	82.7	6.37955	82.7	5.8035	82.7	7.23212	82.7	46.6928	82.7	52.2196	82.7	10.646	82.7	10.654	85.6	2.3513	85.6	3.45675	82.7	19.4253	82.7	12.9763	82.7	8.2896	82.7	7.41339	82.7	2.4929	82.7	3.56074	82.7	21.0959	82.7	18.2152	82.7	29.126	82.7	27.5395
						82.8	4.0367	82.8	6.34533	82.8	5.7778	82.8	7.20246	82.8	46.6622	82.8	52.195	82.8	10.6302	82.8	10.6431	85.7	2.3561	85.7	3.45411	82.8	19.4123	82.8	12.876	82.8	8.2899	82.8	7.41048	82.8	2.4892	82.8	3.54775	82.8	21.0981	82.8	18.2127	82.8	29.1148	82.8	27.5312
						82.9	4.0132	82.9	6.3113	82.9	5.7528	82.9	7.17293	82.9	46.6409	82.9	52.1703	82.9	10.6134	82.9	10.6321	85.8	2.3601	85.8	3.45147	82.9	19.3903	82.9	12.7764	82.9	8.2868	82.9	7.40757	82.9	2.4828	82.9	3.5348	82.9	21.0962	82.9	18.2101	82.9	29.0983	82.9	27.5228
						83	3.9939	83	6.27745	83	5.7323	83	7.14351	83	46.6245	83	52.1457	83	10.5956	83	10.6212	85.9	2.3594	85.9	3.44883	83	19.3767	83	12.6776	83	8.2869	83	7.40466	83	2.4781	83	3.5219	83	21.0956	83	18.2076	83	29.089	83	27.5145
						83.1	3.9756	83.1	6.24378	83.1	5.7158	83.1	7.11422	83.1	46.6044	83.1	52.1212	83.1	10.58	83.1	10.6104	86	2.3529	86	3.4462	83.1	19.3584	83.1	12.5796	83.1	8.2831	83.1	7.40175	83.1	2.4745	83.1	3.50905	83.1	21.0949	83.1	18.205	83.1	29.0789	83.1	27.5061
						83.2	3.9563	83.2	6.21029	83.2	5.6985	83.2	7.08505	83.2	46.5811	83.2	52.0966	83.2	10.5579	83.2	10.5995	86.1	2.3419	86.1	3.44357	83.2	19.3419	83.2	12.4823	83.2	8.2793	83.2	7.39884	83.2	2.4745	83.2	3.49624	83.2	21.0915	83.2	18.2024	83.2	29.0664	83.2	27.4977
						83.3	3.9368	83.3	6.17698	83.3	5.6763	83.3	7.056	83.3	46.5564	83.3	52.072	83.3	10.5419	83.3	10.5886	86.2	2.3416	86.2	3.44094	83.3	19.3288	83.3	12.3858	83.3	8.2784	83.3	7.39594	83.3	2.4754	83.3	3.48348	83.3	21.0899	83.3	18.1999	83.3	29.0598	83.3	27.4894
						83.4	3.9183	83.4	6.14385	83.4	5.6604	83.4	7.02706	83.4	46.5331	83.4	52.0475	83.4	10.525	83.4	10.5777	86.3	2.3445	86.3	3.43831	83.4	19.3125	83.4	12.29	83.4	8.2758	83.4	7.39303	83.4	2.4692	83.4	3.47077	83.4	21.0899	83.4	18.1974	83.4	29.0512	83.4	27.481
						83.5	3.9002	83.5	6.11089	83.5	5.6436	83.5	6.99825	83.5	46.5164	83.5	52.0229	83.5	10.5004	83.5	10.5669	86.4	2.3427	86.4	3.43569	83.5	19.2938	83.5	12.1949	83.5	8.2674	83.5	7.39013	83.5	2.4627	83.5	3.4581	83.5	21.0898	83.5	18.1948	83.5	29.0417	83.5	27.4727
						83.6	3.8853	83.6	6.07812	83.6	5.6233	83.6	6.96955	83.6	46.4912	83.6	51.9984	83.6	10.4783	83.6	10.5561	86.5	2.3391	86.5	3.43306	83.6	19.2769	83.6	12.1006	83.6	8.2662	83.6	7.38722	83.6	2.4552	83.6	3.44548	83.6	21.0929	83.6	18.1923	83.6	29.0287	83.6	27.4643
						83.7	3.868	83.7	6.04552	83.7	5.5955	83.7	6.94097	83.7	46.4685	83.7	51.9739	83.7	10.4618	83.7	10.5452	86.6	2.3435	86.6	3.43044	83.7	19.2598	83.7	12.0071	83.7	8.263	83.7	7.38432	83.7	2.4489	83.7	3.43291	83.7	21.0942	83.7	18.1897	83.7	29.015	83.7	27.456
						83.8	3.8518	83.8	6.01309	83.8	5.5831	83.8	6.91251	83.8	46.4481	83.8	51.9494	83.8	10.4468	83.8	10.5344	86.7	2.3452	86.7	3.42782	83.8	19.2426	83.8	11.9142	83.8	8.2614	83.8	7.38142	83.8	2.4457	83.8	3.42038	83.8	21.089	83.8	18.1872	83.8	28.9983	83.8	27.4476
						83.9	3.8351	83.9	5.98084	83.9	5.5609	83.9	6.88416	83.9	46.4297	83.9	51.9249	83.9	10.4321	83.9	10.5236	86.8	2.3448	86.8	3.42521	83.9	19.232	83.9	11.8221	83.9	8.2562	83.9	7.37852	83.9	2.4395	83.9	3.4079	83.9	21.0835	83.9	18.1846	83.9	28.987	83.9	27.4393
						84	3.8173	84	5.94876	84	5.5445	84	6.85594	84	46.4128	84	51.9004	84	10.4112	84	10.5129	86.9	2.3357	86.9	3.42259	84	19.2171	84	11.7307	84	8.251	84	7.37562	84	2.4344	84	3.39546	84	21.0798	84	18.1821	84	28.9736	84	27.4309
						84.1	3.8033	84.1	5.91686	84.1	5.5281	84.1	6.82782	84.1	46.3923	84.1	51.8759	84.1	10.3894	84.1	10.5021	87	2.3324	87	3.41998	84.1	19.2006	84.1	11.6399	84.1	8.2483	84.1	7.37273	84.1	2.428	84.1	3.38307	84.1	21.0747	84.1	18.1795	84.1	28.9608	84.1	27.4226
						84.2	3.787	84.2	5.88512	84.2	5.5114	84.2	6.79983	84.2	46.3712	84.2	51.8515	84.2	10.3703	84.2	10.4913	87.1	2.3319	87.1	3.41736	84.2	19.1918	84.2	11.5499	84.2	8.2464	84.2	7.36983	84.2	2.424	84.2	3.37073	84.2	21.069	84.2	18.177	84.2	28.947	84.2	27.4143
						84.3	3.7695	84.3	5.85356	84.3	5.4909	84.3	6.77194	84.3	46.3493	84.3	51.827	84.3	10.3487	84.3	10.4806	87.2	2.3281	87.2	3.41476	84.3	19.1754	84.3	11.4606	84.3	8.2394	84.3	7.36693	84.3	2.4195	84.3	3.35843	84.3	21.0656	84.3	18.1744	84.3	28.9314	84.3	27.4059
						84.4	3.7493	84.4	5.82216	84.4	5.4731	84.4	6.74417	84.4	46.3297	84.4	51.8026	84.4	10.3266	84.4	10.4698	87.3	2.32	87.3	3.41215	84.4	19.1635	84.4	11.372	84.4	8.2341	84.4	7.36404	84.4	2.421	84.4	3.34617	84.4	21.0603	84.4	18.1719	84.4	28.9148	84.4	27.3976
						84.5	3.7381	84.5	5.79093	84.5	5.4575	84.5	6.71652	84.5	46.309	84.5	51.7782	84.5	10.3079	84.5	10.4591	87.4	2.3187	87.4	3.40954	84.5	19.1494	84.5	11.2841	84.5	8.2313	84.5	7.36115	84.5	2.4233	84.5	3.33396	84.5	21.0569	84.5	18.1694	84.5	28.9079	84.5	27.3893
						84.6	3.7273	84.6	5.75987	84.6	5.4446	84.6	6.68898	84.6	46.2899	84.6	51.7538	84.6	10.286	84.6	10.4484	87.5	2.3196	87.5	3.40694	84.6	19.1314	84.6	11.1968	84.6	8.2322	84.6	7.35826	84.6	2.4185	84.6	3.32179	84.6	21.0538	84.6	18.1668	84.6	28.8975	84.6	27.3809
						84.7	3.714	84.7	5.72898	84.7	5.4315	84.7	6.66155	84.7	46.2701	84.7	51.7294	84.7	10.2671	84.7	10.4377	87.6	2.3163	87.6	3.40434	84.7	19.1137	84.7	11.1102	84.7	8.2284	84.7	7.35537	84.7	2.4126	84.7	3.30967	84.7	21.0517	84.7	18.1643	84.7	28.8863	84.7	27.3726
						84.8	3.7017	84.8	5.69825	84.8	5.418	84.8	6.63423	84.8	46.2469	84.8	51.705	84.8	10.2484	84.8	10.427	87.7	2.3137	87.7	3.40174	84.8	19.1027	84.8	11.0243	84.8	8.2289	84.8	7.35248	84.8	2.4088	84.8	3.29759	84.8	21.0505	84.8	18.1617	84.8	28.8719	84.8	27.3643
						84.9	3.687	84.9	5.66769	84.9	5.3996	84.9	6.60703	84.9	46.2322	84.9	51.6806	84.9	10.2254	84.9	10.4163	87.8	2.3082	87.8	3.39914	84.9	19.09	84.9	10.939	84.9	8.2231	84.9	7.34959	84.9	2.4069	84.9	3.28556	84.9	21.0542	84.9	18.1592	84.9	28.8575	84.9	27.356
						85	3.6808	85	5.63729	85	5.3788	85	6.57994	85	46.2134	85	51.6562	85	10.2025	85	10.4056	87.9	2.3044	87.9	3.39654	85	19.082	85	10.8545	85	8.2213	85	7.3467	85	2.4042	85	3.27357	85	21.0552	85	18.1566	85	28.8445	85	27.3477
						85.1	3.6721	85.1	5.60705	85.1	5.364	85.1	6.55295	85.1	46.1925	85.1	51.6319	85.1	10.1803	85.1	10.395	88	2.3037	88	3.39395	85.1	19.068	85.1	10.7705	85.1	8.2114	85.1	7.34382	85.1	2.3986	85.1	3.26162	85.1	21.0577	85.1	18.1541	85.1	28.8295	85.1	27.3393
						85.2	3.6612	85.2	5.57698	85.2	5.3467	85.2	6.52608	85.2	46.1704	85.2	51.6075	85.2	10.165	85.2	10.3843	88.1	2.3034	88.1	3.39136	85.2	19.0561	85.2	10.6872	85.2	8.2113	85.2	7.34093	85.2	2.3934	85.2	3.24972	85.2	21.0533	85.2	18.1516	85.2	28.8126	85.2	27.331
						85.3	3.6521	85.3	5.54707	85.3	5.3215	85.3	6.49932	85.3	46.1508	85.3	51.5832	85.3	10.1447	85.3	10.3737	88.2	2.3035	88.2	3.38877	85.3	19.044	85.3	10.6046	85.3	8.2092	85.3	7.33805	85.3	2.39	85.3	3.23786	85.3	21.0509	85.3	18.149	85.3	28.8057	85.3	27.3227
						85.4	3.6365	85.4	5.51731	85.4	5.2973	85.4	6.47267	85.4	46.1285	85.4	51.5589	85.4	10.1244	85.4	10.3631	88.3	2.3056	88.3	3.38618	85.4	19.0359	85.4	10.5226	85.4	8.2089	85.4	7.33516	85.4	2.3827	85.4	3.22604	85.4	21.0496	85.4	18.1465	85.4	28.7986	85.4	27.3144
						85.5	3.6204	85.5	5.48772	85.5	5.2727	85.5	6.44613	85.5	46.1118	85.5	51.5346	85.5	10.1001	85.5	10.3525	88.4	2.3071	88.4	3.3836	85.5	19.0218	85.5	10.4412	85.5	8.2046	85.5	7.33228	85.5	2.3767	85.5	3.21427	85.5	21.0478	85.5	18.1439	85.5	28.7941	85.5	27.3061
						85.6	3.6072	85.6	5.45829	85.6	5.2462	85.6	6.4197	85.6	46.0988	85.6	51.5103	85.6	10.0806	85.6	10.3419	88.5	2.3047	88.5	3.38101	85.6	19.0097	85.6	10.3605	85.6	8.2002	85.6	7.3294	85.6	2.3682	85.6	3.20254	85.6	21.0452	85.6	18.1414	85.6	28.7889	85.6	27.2978
						85.7	3.5937	85.7	5.42901	85.7	5.2228	85.7	6.39337	85.7	46.0904	85.7	51.486	85.7	10.0541	85.7	10.3313	88.6	2.3041	88.6	3.37843	85.7	18.999	85.7	10.2804	85.7	8.2064	85.7	7.32652	85.7	2.361	85.7	3.19085	85.7	21.0451	85.7	18.1389	85.7	28.7832	85.7	27.2895
						85.8	3.584	85.8	5.39989	85.8	5.2088	85.8	6.36716	85.8	46.0708	85.8	51.4617	85.8	10.0234	85.8	10.3207	88.7	2.2991	88.7	3.37585	85.8	18.989	85.8	10.2009	85.8	8.2069	85.8	7.32365	85.8	2.3546	85.8	3.17921	85.8	21.0432	85.8	18.1363	85.8	28.7752	85.8	27.2812
						85.9	3.5684	85.9	5.37093	85.9	5.201	85.9	6.34105	85.9	46.0555	85.9	51.4374	85.9	10.0056	85.9	10.3101	88.8	2.2959	88.8	3.37327	85.9	18.9794	85.9	10.122	85.9	8.205	85.9	7.32077	85.9	2.351	85.9	3.16761	85.9	21.0384	85.9	18.1338	85.9	28.7672	85.9	27.273
						86	3.5592	86	5.34212	86	5.1911	86	6.31505	86	46.0362	86	51.4132	86	9.9849	86	10.2996	88.9	2.2933	88.9	3.3707	86	18.9669	86	10.0437	86	8.1984	86	7.31789	86	2.3522	86	3.15605	86	21.0362	86	18.1312	86	28.7507	86	27.2647
						86.1	3.5458	86.1	5.31347	86.1	5.1699	86.1	6.28915	86.1	46.0182	86.1	51.389	86.1	9.9645	86.1	10.289	89	2.297	89	3.36812	86.1	18.9625	86.1	9.96604	86.1	8.1911	86.1	7.31502	86.1	2.3485	86.1	3.14453	86.1	21.0361	86.1	18.1287	86.1	28.7261	86.1	27.2564
						86.2	3.5401	86.2	5.28497	86.2	5.1452	86.2	6.26336	86.2	46.0029	86.2	51.3647	86.2	9.9476	86.2	10.2785	89.1	2.2886	89.1	3.36555	86.2	18.9584	86.2	9.88897	86.2	8.1849	86.2	7.31214	86.2	2.3494	86.2	3.13305	86.2	21.0279	86.2	18.1262	86.2	28.7161	86.2	27.2481
						86.3	3.5352	86.3	5.25663	86.3	5.1302	86.3	6.23768	86.3	45.9884	86.3	51.3405	86.3	9.9291	86.3	10.268	89.2	2.2801	89.2	3.36298	86.3	18.9493	86.3	9.8125	86.3	8.1788	86.3	7.30927	86.3	2.3456	86.3	3.12162	86.3	21.0243	86.3	18.1236	86.3	28.7115	86.3	27.2398
						86.4	3.518	86.4	5.22843	86.4	5.116	86.4	6.2121	86.4	45.9698	86.4	51.3163	86.4	9.9137	86.4	10.2574	89.3	2.2748	89.3	3.36041	86.4	18.9359	86.4	9.73662	86.4	8.1815	86.4	7.3064	86.4	2.3423	86.4	3.11023	86.4	21.0163	86.4	18.1211	86.4	28.7041	86.4	27.2315
						86.5	3.4965	86.5	5.20039	86.5	5.0947	86.5	6.18663	86.5	45.9616	86.5	51.2921	86.5	9.8987	86.5	10.2469	89.4	2.27	89.4	3.35785	86.5	18.9279	86.5	9.66132	86.5	8.1799	86.5	7.30353	86.5	2.3341	86.5	3.09888	86.5	21.0111	86.5	18.1185	86.5	28.7021	86.5	27.2232
						86.6	3.4838	86.6	5.1725	86.6	5.0771	86.6	6.16126	86.6	45.9524	86.6	51.2679	86.6	9.8826	86.6	10.2365	89.5	2.2621	89.5	3.35528	86.6	18.9096	86.6	9.58662	86.6	8.1772	86.6	7.30066	86.6	2.3303	86.6	3.08757	86.6	21.0101	86.6	18.116	86.6	28.6942	86.6	27.215
						86.7	3.4767	86.7	5.14475	86.7	5.0615	86.7	6.13599	86.7	45.9348	86.7	51.2437	86.7	9.8704	86.7	10.226	89.6	2.255	89.6	3.35272	86.7	18.8928	86.7	9.51248	86.7	8.172	86.7	7.29779	86.7	2.3272	86.7	3.0763	86.7	21.0128	86.7	18.1135	86.7	28.6833	86.7	27.2067
						86.8	3.4635	86.8	5.11716	86.8	5.0586	86.8	6.11083	86.8	45.9139	86.8	51.2196	86.8	9.8524	86.8	10.2155	89.7	2.2456	89.7	3.35016	86.8	18.8707	86.8	9.43893	86.8	8.18	86.8	7.29493	86.8	2.3235	86.8	3.06508	86.8	21.0107	86.8	18.1109	86.8	28.6747	86.8	27.1984
						86.9	3.4546	86.9	5.08971	86.9	5.0445	86.9	6.08577	86.9	45.898	86.9	51.1954	86.9	9.8362	86.9	10.2051	89.8	2.24	89.8	3.3476	86.9	18.8526	86.9	9.36593	86.9	8.1855	86.9	7.29206	86.9	2.3321	86.9	3.05389	86.9	21.0114	86.9	18.1084	86.9	28.6594	86.9	27.1902
						87	3.4419	87	5.06241	87	5.0206	87	6.06082	87	45.8773	87	51.1713	87	9.815	87	10.1946	89.9	2.233	89.9	3.34505	87	18.8342	87	9.2935	87	8.1902	87	7.2892	87	2.3404	87	3.04275	87	21.0087	87	18.1059	87	28.6529	87	27.1819
						87.1	3.4324	87.1	5.03526	87.1	5.0019	87.1	6.03597	87.1	45.8572	87.1	51.1472	87.1	9.7945	87.1	10.1842	90	2.2243	90	3.34249	87.1	18.821	87.1	9.22164	87.1	8.2044	87.1	7.28633	87.1	2.3459	87.1	3.03164	87.1	21.0021	87.1	18.1033	87.1	28.6417	87.1	27.1736
						87.2	3.4186	87.2	5.00825	87.2	4.9811	87.2	6.01122	87.2	45.8401	87.2	51.123	87.2	9.7827	87.2	10.1738	90.1	2.2218	90.1	3.33994	87.2	18.8065	87.2	9.15033	87.2	8.2095	87.2	7.28347	87.2	2.3518	87.2	3.02058	87.2	20.9939	87.2	18.1008	87.2	28.6308	87.2	27.1654
						87.3	3.4145	87.3	4.98139	87.3	4.9631	87.3	5.98657	87.3	45.8249	87.3	51.099	87.3	9.7612	87.3	10.1633	90.2	2.2198	90.2	3.33739	87.3	18.7937	87.3	9.07957	87.3	8.2071	87.3	7.28061	87.3	2.348	87.3	3.00956	87.3	20.9931	87.3	18.0983	87.3	28.6217	87.3	27.1571
						87.4	3.4074	87.4	4.95467	87.4	4.9502	87.4	5.96202	87.4	45.8127	87.4	51.0748	87.4	9.7327	87.4	10.153	90.3	2.2131	90.3	3.33484	87.4	18.7776	87.4	9.00936	87.4	8.2202	87.4	7.27775	87.4	2.3481	87.4	2.99857	87.4	20.9946	87.4	18.0957	87.4	28.6108	87.4	27.1489
						87.5	3.4091	87.5	4.9281	87.5	4.9393	87.5	5.93757	87.5	45.7966	87.5	51.0508	87.5	9.7062	87.5	10.1426	90.4	2.2103	90.4	3.3323	87.5	18.7584	87.5	8.93969	87.5	8.2347	87.5	7.27489	87.5	2.3439	87.5	2.98763	87.5	20.9998	87.5	18.0932	87.5	28.6005	87.5	27.1406
						87.6	3.4072	87.6	4.90167	87.6	4.921	87.6	5.91322	87.6	45.78	87.6	51.0267	87.6	9.6875	87.6	10.1322	90.5	2.2011	90.5	3.32975	87.6	18.7432	87.6	8.87056	87.6	8.2321	87.6	7.27203	87.6	2.3292	87.6	2.97673	87.6	20.9969	87.6	18.0907	87.6	28.5838	87.6	27.1324
						87.7	3.4149	87.7	4.87538	87.7	4.8971	87.7	5.88898	87.7	45.7679	87.7	51.0027	87.7	9.6707	87.7	10.1218	90.6	2.1946	90.6	3.32721	87.7	18.729	87.7	8.80197	87.7	8.2321	87.7	7.26918	87.7	2.3126	87.7	2.96586	87.7	20.9928	87.7	18.0881	87.7	28.5716	87.7	27.1241
						87.8	3.435	87.8	4.84923	87.8	4.8846	87.8	5.86483	87.8	45.7507	87.8	50.9786	87.8	9.6577	87.8	10.1115	90.7	2.1943	90.7	3.32467	87.8	18.7123	87.8	8.7339	87.8	8.2211	87.8	7.26632	87.8	2.298	87.8	2.95504	87.8	20.994	87.8	18.0856	87.8	28.5567	87.8	27.1159
						87.9	3.4453	87.9	4.82322	87.9	4.8706	87.9	5.84078	87.9	45.7401	87.9	50.9546	87.9	9.6482	87.9	10.1011	90.8	2.1906	90.8	3.32213	87.9	18.7062	87.9	8.66636	87.9	8.2084	87.9	7.26347	87.9	2.2787	87.9	2.94426	87.9	20.9875	87.9	18.0831	87.9	28.5497	87.9	27.1076
						88	3.4636	88	4.79735	88	4.8658	88	5.81683	88	45.723	88	50.9305	88	9.6319	88	10.0908	90.9	2.191	90.9	3.31959	88	18.7003	88	8.59934	88	8.202	88	7.26061	88	2.2588	88	2.93351	88	20.9945	88	18.0805	88	28.5397	88	27.0994
						88.1	3.4679	88.1	4.77162	88.1	4.8593	88.1	5.79298	88.1	45.7047	88.1	50.9065	88.1	9.6259	88.1	10.0805	91	2.1874	91	3.31706	88.1	18.6976	88.1	8.53285	88.1	8.1973	88.1	7.25776	88.1	2.2409	88.1	2.92281	88.1	20.9859	88.1	18.078	88.1	28.5311	88.1	27.0911
						88.2	3.4535	88.2	4.74602	88.2	4.8546	88.2	5.76922	88.2	45.6896	88.2	50.8825	88.2	9.6144	88.2	10.0701	91.1	2.183	91.1	3.31452	88.2	18.6879	88.2	8.46686	88.2	8.1793	88.2	7.25491	88.2	2.2306	88.2	2.91214	88.2	20.9792	88.2	18.0755	88.2	28.5239	88.2	27.0829
						88.3	3.4266	88.3	4.72057	88.3	4.8566	88.3	5.74557	88.3	45.6792	88.3	50.8585	88.3	9.6026	88.3	10.0599	91.2	2.1884	91.2	3.31199	88.3	18.6823	88.3	8.40139	88.3	8.1674	88.3	7.25206	88.3	2.2296	88.3	2.90151	88.3	20.9762	88.3	18.0729	88.3	28.517	88.3	27.0747
						88.4	3.4107	88.4	4.69525	88.4	4.8549	88.4	5.722	88.4	45.6638	88.4	50.8346	88.4	9.5883	88.4	10.0496	91.3	2.1941	91.3	3.30946	88.4	18.6878	88.4	8.33642	88.4	8.1512	88.4	7.24921	88.4	2.2193	88.4	2.89092	88.4	20.9604	88.4	18.0704	88.4	28.5066	88.4	27.0665
						88.5	3.394	88.5	4.67007	88.5	4.8494	88.5	5.69854	88.5	45.6477	88.5	50.8106	88.5	9.5707	88.5	10.0393	91.4	2.1958	91.4	3.30694	88.5	18.6871	88.5	8.27196	88.5	8.1391	88.5	7.24636	88.5	2.2106	88.5	2.88038	88.5	20.9471	88.5	18.0679	88.5	28.4993	88.5	27.0582
						88.6	3.3733	88.6	4.64502	88.6	4.8372	88.6	5.67517	88.6	45.6346	88.6	50.7866	88.6	9.5488	88.6	10.029	91.5	2.1965	91.5	3.30441	88.6	18.6755	88.6	8.20799	88.6	8.1323	88.6	7.24352	88.6	2.2053	88.6	2.86986	88.6	20.9374	88.6	18.0654	88.6	28.4911	88.6	27.05
						88.7	3.3613	88.7	4.6201	88.7	4.8203	88.7	5.6519	88.7	45.6248	88.7	50.7627	88.7	9.5365	88.7	10.0188	91.6	2.1962	91.6	3.30189	88.7	18.6653	88.7	8.14451	88.7	8.119	88.7	7.24067	88.7	2.1998	88.7	2.85939	88.7	20.9345	88.7	18.0628	88.7	28.4861	88.7	27.0418
						88.8	3.3495	88.8	4.59532	88.8	4.8119	88.8	5.62873	88.8	45.6094	88.8	50.7388	88.8	9.5115	88.8	10.0085	91.7	2.1988	91.7	3.29937	88.8	18.65	88.8	8.08154	88.8	8.1145	88.8	7.23783	88.8	2.1927	88.8	2.84896	88.8	20.918	88.8	18.0603	88.8	28.4795	88.8	27.0336
						88.9	3.3278	88.9	4.57068	88.9	4.7999	88.9	5.60565	88.9	45.5907	88.9	50.7148	88.9	9.4994	88.9	9.99828	91.8	2.1971	91.8	3.29685	88.9	18.636	88.9	8.01904	88.9	8.106	88.9	7.23499	88.9	2.1867	88.9	2.83856	88.9	20.9095	88.9	18.0578	88.9	28.4646	88.9	27.0253
						89	3.3041	89	4.54616	89	4.7836	89	5.58266	89	45.5712	89	50.6909	89	9.4765	89	9.98806	91.9	2.1928	91.9	3.29433	89	18.6254	89	7.95703	89	8.0975	89	7.23214	89	2.1795	89	2.8282	89	20.9022	89	18.0553	89	28.4621	89	27.0171
						89.1	3.2761	89.1	4.52178	89.1	4.7694	89.1	5.55977	89.1	45.5506	89.1	50.667	89.1	9.446	89.1	9.97785	92	2.1871	92	3.29182	89.1	18.6117	89.1	7.8955	89.1	8.0896	89.1	7.2293	89.1	2.1731	89.1	2.81788	89.1	20.8985	89.1	18.0527	89.1	28.4468	89.1	27.0089
						89.2	3.2567	89.2	4.49752	89.2	4.7667	89.2	5.53697	89.2	45.5329	89.2	50.6431	89.2	9.4131	89.2	9.96765	92.1	2.1742	92.1	3.2893	89.2	18.5988	89.2	7.83444	89.2	8.087	89.2	7.22646	89.2	2.1711	89.2	2.80759	89.2	20.8999	89.2	18.0502	89.2	28.4221	89.2	27.0007
						89.3	3.2394	89.3	4.4734	89.3	4.7511	89.3	5.51427	89.3	45.5166	89.3	50.6193	89.3	9.387	89.3	9.95746	92.2	2.1691	92.2	3.28679	89.3	18.5811	89.3	7.77386	89.3	8.0841	89.3	7.22362	89.3	2.1623	89.3	2.79735	89.3	20.8989	89.3	18.0477	89.3	28.4056	89.3	26.9925
						89.4	3.2175	89.4	4.44941	89.4	4.7369	89.4	5.49165	89.4	45.5036	89.4	50.5954	89.4	9.3686	89.4	9.94728	92.3	2.1718	92.3	3.28428	89.4	18.5659	89.4	7.71374	89.4	8.0691	89.4	7.22079	89.4	2.155	89.4	2.78714	89.4	20.903	89.4	18.0451	89.4	28.3832	89.4	26.9843
						89.5	3.1978	89.5	4.42555	89.5	4.7239	89.5	5.46914	89.5	45.4909	89.5	50.5715	89.5	9.3374	89.5	9.93711	92.4	2.1705	92.4	3.28177	89.5	18.5566	89.5	7.6541	89.5	8.0612	89.5	7.21795	89.5	2.1472	89.5	2.77697	89.5	20.896	89.5	18.0426	89.5	28.3543	89.5	26.9761
						89.6	3.186	89.6	4.40181	89.6	4.7074	89.6	5.44671	89.6	45.4738	89.6	50.5477	89.6	9.3153	89.6	9.92695	92.5	2.1643	92.5	3.27927	89.6	18.5451	89.6	7.59491	89.6	8.0557	89.6	7.21511	89.6	2.1353	89.6	2.76684	89.6	20.8919	89.6	18.0401	89.6	28.3328	89.6	26.9679
						89.7	3.1697	89.7	4.3782	89.7	4.6927	89.7	5.42437	89.7	45.4496	89.7	50.5239	89.7	9.2967	89.7	9.91681	92.6	2.1632	92.6	3.27676	89.7	18.531	89.7	7.53617	89.7	8.0498	89.7	7.21228	89.7	2.1243	89.7	2.75674	89.7	20.885	89.7	18.0376	89.7	28.3186	89.7	26.9597
						89.8	3.1561	89.8	4.35472	89.8	4.6724	89.8	5.40213	89.8	45.4313	89.8	50.5	89.8	9.2761	89.8	9.90667	92.7	2.1633	92.7	3.27426	89.8	18.522	89.8	7.4779	89.8	8.042	89.8	7.20945	89.8	2.1153	89.8	2.74668	89.8	20.8794	89.8	18.035	89.8	28.3032	89.8	26.9515
						89.9	3.145	89.9	4.33136	89.9	4.6479	89.9	5.37998	89.9	45.4096	89.9	50.4762	89.9	9.266	89.9	9.89655	92.8	2.1578	92.8	3.27176	89.9	18.5116	89.9	7.42007	89.9	8.04	89.9	7.20661	89.9	2.1096	89.9	2.73665	89.9	20.8848	89.9	18.0325	89.9	28.2924	89.9	26.9433
						90	3.1248	90	4.30813	90	4.6199	90	5.35792	90	45.3823	90	50.4524	90	9.2505	90	9.88643	92.9	2.1559	92.9	3.26926	90	18.5003	90	7.3627	90	8.0264	90	7.20378	90	2.1059	90	2.72667	90	20.8836	90	18.03	90	28.2746	90	26.9351
						90.1	3.0956	90.1	4.28502	90.1	4.5964	90.1	5.33595	90.1	45.3612	90.1	50.4286	90.1	9.2287	90.1	9.87633	93	2.1483	93	3.26677	90.1	18.4926	90.1	7.30576	90.1	8.018	90.1	7.20095	90.1	2.1058	90.1	2.71672	90.1	20.8757	90.1	18.0275	90.1	28.2609	90.1	26.9269
						90.2	3.0727	90.2	4.26204	90.2	4.576	90.2	5.31407	90.2	45.3409	90.2	50.4049	90.2	9.2109	90.2	9.86624	93.1	2.1463	93.1	3.26427	90.2	18.4791	90.2	7.24926	90.2	8.0179	90.2	7.19813	90.2	2.1128	90.2	2.7068	90.2	20.875	90.2	18.0249	90.2	28.2459	90.2	26.9187
						90.3	3.0595	90.3	4.23918	90.3	4.5586	90.3	5.29228	90.3	45.3264	90.3	50.3811	90.3	9.1965	90.3	9.85615	93.2	2.1429	93.2	3.26178	90.3	18.4666	90.3	7.19321	90.3	8.0064	90.3	7.1953	90.3	2.0959	90.3	2.69693	90.3	20.8646	90.3	18.0224	90.3	28.2297	90.3	26.9106
						90.4	3.0571	90.4	4.21644	90.4	4.5493	90.4	5.27057	90.4	45.3148	90.4	50.3573	90.4	9.1792	90.4	9.84608	93.3	2.1629	93.3	3.25929	90.4	18.4485	90.4	7.13758	90.4	8.0122	90.4	7.19247	90.4	2.0925	90.4	2.68708	90.4	20.8563	90.4	18.0199	90.4	28.2066	90.4	26.9024
						90.5	3.0713	90.5	4.19383	90.5	4.5384	90.5	5.24896	90.5	45.3109	90.5	50.3336	90.5	9.1632	90.5	9.83602	93.4	2.1822	93.4	3.2568	90.5	18.4355	90.5	7.08239	90.5	8.0201	90.5	7.18965	90.5	2.0735	90.5	2.67728	90.5	20.8488	90.5	18.0174	90.5	28.1808	90.5	26.8942
						90.6	3.0875	90.6	4.17133	90.6	4.5296	90.6	5.22744	90.6	45.3036	90.6	50.3099	90.6	9.1459	90.6	9.82597	93.5	2.1795	93.5	3.25431	90.6	18.4184	90.6	7.02762	90.6	8.0215	90.6	7.18682	90.6	2.0427	90.6	2.66751	90.6	20.8373	90.6	18.0148	90.6	28.1479	90.6	26.886
						90.7	3.0958	90.7	4.14896	90.7	4.5289	90.7	5.206	90.7	45.2923	90.7	50.2861	90.7	9.1235	90.7	9.81593	93.6	2.1866	93.6	3.25183	90.7	18.3965	90.7	6.97327	90.7	8.0276	90.7	7.184	90.7	2.013	90.7	2.65777	90.7	20.8294	90.7	18.0123	90.7	28.1209	90.7	26.8779
						90.8	3.1047	90.8	4.12671	90.8	4.5151	90.8	5.18466	90.8	45.271	90.8	50.2624	90.8	9.1024	90.8	9.80591	93.7	2.1871	93.7	3.24934	90.8	18.3729	90.8	6.91935	90.8	8.0404	90.8	7.18118	90.8	1.9952	90.8	2.64807	90.8	20.8211	90.8	18.0098	90.8	28.0978	90.8	26.8697
						90.9	3.1095	90.9	4.10457	90.9	4.5058	90.9	5.1634	90.9	45.2555	90.9	50.2387	90.9	9.0838	90.9	9.79589	93.8	2.186	93.8	3.24686	90.9	18.3567	90.9	6.86584	90.9	8.0373	90.9	7.17836	90.9	1.9965	90.9	2.63841	90.9	20.8188	90.9	18.0073	90.9	28.0776	90.9	26.8615
						91	3.1035	91	4.08256	91	4.4845	91	5.14222	91	45.2386	91	50.215	91	9.0631	91	9.78588	93.9	2.185	93.9	3.24438	91	18.343	91	6.81275	91	8.0298	91	7.17554	91	2.0041	91	2.62878	91	20.8237	91	18.0048	91	28.0562	91	26.8534
						91.1	3.0801	91.1	4.06066	91.1	4.4601	91.1	5.12114	91.1	45.235	91.1	50.1914	91.1	9.0583	91.1	9.77589	94	2.186	94	3.24191	91.1	18.32	91.1	6.76007	91.1	8.0282	91.1	7.17272	91.1	2.0287	91.1	2.61919	91.1	20.8219	91.1	18.0022	91.1	28.0441	91.1	26.8452
						91.2	3.0609	91.2	4.03888	91.2	4.4412	91.2	5.10014	91.2	45.2332	91.2	50.1677	91.2	9.0414	91.2	9.7659	94.1	2.1772	94.1	3.23943	91.2	18.2995	91.2	6.70779	91.2	8.0313	91.2	7.1699	91.2	2.0384	91.2	2.60963	91.2	20.8229	91.2	17.9997	91.2	28.0425	91.2	26.8371
						91.3	3.0485	91.3	4.01722	91.3	4.4101	91.3	5.07922	91.3	45.2385	91.3	50.1441	91.3	9.0348	91.3	9.75593	94.2	2.1773	94.2	3.23696	91.3	18.2727	91.3	6.65592	91.3	8.0358	91.3	7.16708	91.3	2.0408	91.3	2.60011	91.3	20.8225	91.3	17.9972	91.3	28.0434	91.3	26.8289
						91.4	3.0334	91.4	3.99567	91.4	4.3903	91.4	5.0584	91.4	45.2426	91.4	50.1204	91.4	9.0178	91.4	9.74596	94.3	2.1806	94.3	3.23448	91.4	18.2518	91.4	6.60445	91.4	8.0323	91.4	7.16427	91.4	2.0403	91.4	2.59062	91.4	20.8199	91.4	17.9947	91.4	28.0449	91.4	26.8207
						91.5	3.0223	91.5	3.97424	91.5	4.3695	91.5	5.03766	91.5	45.2354	91.5	50.0968	91.5	9.0055	91.5	9.73601	94.4	2.1716	94.4	3.23201	91.5	18.2364	91.5	6.55338	91.5	8.0281	91.5	7.16145	91.5	2.0444	91.5	2.58116	91.5	20.8241	91.5	17.9922	91.5	28.0401	91.5	26.8126
						91.6	3.0179	91.6	3.95292	91.6	4.351	91.6	5.017	91.6	45.2269	91.6	50.0732	91.6	8.9941	91.6	9.72607	94.5	2.1739	94.5	3.22955	91.6	18.2195	91.6	6.5027	91.6	8.029	91.6	7.15864	91.6	2.0467	91.6	2.57174	91.6	20.8205	91.6	17.9897	91.6	28.0372	91.6	26.8044
						91.7	3.0128	91.7	3.93172	91.7	4.3386	91.7	4.99642	91.7	45.2203	91.7	50.0496	91.7	8.9823	91.7	9.71613	94.6	2.1732	94.6	3.22708	91.7	18.2056	91.7	6.45241	91.7	8.0323	91.7	7.15583	91.7	2.0367	91.7	2.56236	91.7	20.8191	91.7	17.9871	91.7	28.0299	91.7	26.7963
						91.8	3.006	91.8	3.91063	91.8	4.3324	91.8	4.97594	91.8	45.2215	91.8	50.026	91.8	8.9591	91.8	9.70621	94.7	2.167	94.7	3.22462	91.8	18.1772	91.8	6.40252	91.8	8.0353	91.8	7.15302	91.8	2.0278	91.8	2.55301	91.8	20.8179	91.8	17.9846	91.8	28.0129	91.8	26.7881
						91.9	2.9988	91.9	3.88966	91.9	4.3267	91.9	4.95553	91.9	45.2092	91.9	50.0024	91.9	8.9481	91.9	9.6963	94.8	2.1756	94.8	3.22215	91.9	18.1563	91.9	6.35301	91.9	8.0308	91.9	7.15021	91.9	2.0209	91.9	2.54369	91.9	20.812	91.9	17.9821	91.9	27.9919	91.9	26.78
						92	2.9948	92	3.8688	92	4.3186	92	4.93521	92	45.2021	92	49.9788	92	8.9403	92	9.6864	94.9	2.1742	94.9	3.21969	92	18.1376	92	6.30389	92	8.0279	92	7.1474	92	2.0159	92	2.53441	92	20.8071	92	17.9796	92	27.9655	92	26.7719
						92.1	2.9788	92.1	3.84805	92.1	4.3129	92.1	4.91497	92.1	45.1999	92.1	49.9552	92.1	8.9269	92.1	9.67651	95	2.1667	95	3.21724	92.1	18.1073	92.1	6.25514	92.1	8.0214	92.1	7.14459	92.1	2.0051	92.1	2.52516	92.1	20.8001	92.1	17.9771	92.1	27.9403	92.1	26.7637
						92.2	2.9674	92.2	3.8274	92.2	4.2966	92.2	4.89482	92.2	45.2043	92.2	49.9317	92.2	8.9098	92.2	9.66663	95.1	2.1678	95.1	3.21478	92.2	18.0856	92.2	6.20676	92.2	8.0208	92.2	7.14178	92.2	2.0104	92.2	2.51594	92.2	20.7955	92.2	17.9745	92.2	27.9207	92.2	26.7556
						92.3	2.9681	92.3	3.80688	92.3	4.2894	92.3	4.87475	92.3	45.2073	92.3	49.9081	92.3	8.8969	92.3	9.65676	95.2	2.1643	95.2	3.21232	92.3	18.0658	92.3	6.15877	92.3	8.0221	92.3	7.13898	92.3	2.0207	92.3	2.50676	92.3	20.7968	92.3	17.972	92.3	27.8986	92.3	26.7475
						92.4	2.9568	92.4	3.78646	92.4	4.2756	92.4	4.85476	92.4	45.2098	92.4	49.8846	92.4	8.8843	92.4	9.6469	95.3	2.1655	95.3	3.20987	92.4	18.0559	92.4	6.11114	92.4	8.0148	92.4	7.13617	92.4	2.0248	92.4	2.49761	92.4	20.7993	92.4	17.9695	92.4	27.8749	92.4	26.7393
						92.5	2.9501	92.5	3.76615	92.5	4.2521	92.5	4.83485	92.5	45.2118	92.5	49.8611	92.5	8.8693	92.5	9.63706	95.4	2.173	95.4	3.20742	92.5	18.0495	92.5	6.06389	92.5	8.0088	92.5	7.13337	92.5	2.0201	92.5	2.4885	92.5	20.7945	92.5	17.967	92.5	27.8692	92.5	26.7312
						92.6	2.9394	92.6	3.74595	92.6	4.2293	92.6	4.81503	92.6	45.2155	92.6	49.8376	92.6	8.858	92.6	9.62722	95.5	2.1811	95.5	3.20497	92.6	18.038	92.6	6.01699	92.6	7.9958	92.6	7.13057	92.6	2.0211	92.6	2.47942	92.6	20.7973	92.6	17.9645	92.6	27.8718	92.6	26.7231
						92.7	2.9308	92.7	3.72586	92.7	4.1955	92.7	4.79528	92.7	45.2158	92.7	49.8141	92.7	8.8445	92.7	9.61739	95.6	2.1785	95.6	3.20252	92.7	18.0403	92.7	5.97046	92.7	7.9954	92.7	7.12777	92.7	2.0157	92.7	2.47037	92.7	20.7942	92.7	17.962	92.7	27.8724	92.7	26.715
						92.8	2.9192	92.8	3.70588	92.8	4.1633	92.8	4.77562	92.8	45.2179	92.8	49.7906	92.8	8.8319	92.8	9.60758	95.7	2.1779	95.7	3.20008	92.8	18.0242	92.8	5.9243	92.8	7.9974	92.8	7.12497	92.8	2.0155	92.8	2.46136	92.8	20.7908	92.8	17.9595	92.8	27.8753	92.8	26.7068
						92.9	2.893	92.9	3.686	92.9	4.1328	92.9	4.75604	92.9	45.2185	92.9	49.7671	92.9	8.8238	92.9	9.59777	95.8	2.1823	95.8	3.19763	92.9	18.011	92.9	5.87848	92.9	7.9848	92.9	7.12217	92.9	2.0225	92.9	2.45237	92.9	20.7835	92.9	17.9569	92.9	27.8737	92.9	26.6987
						93	2.8706	93	3.66623	93	4.0996	93	4.73654	93	45.2111	93	49.7437	93	8.8176	93	9.58798	95.9	2.1801	95.9	3.19519	93	18.0002	93	5.83303	93	7.9761	93	7.11937	93	2.0255	93	2.44342	93	20.7848	93	17.9544	93	27.8774	93	26.6906
						93.1	2.8479	93.1	3.64656	93.1	4.0914	93.1	4.71711	93.1	45.2038	93.1	49.7202	93.1	8.8205	93.1	9.57819	96	2.1783	96	3.19275	93.1	17.9821	93.1	5.78792	93.1	7.9665	93.1	7.11657	93.1	2.0358	93.1	2.43451	93.1	20.7899	93.1	17.9519	93.1	27.8699	93.1	26.6825
						93.2	2.8441	93.2	3.627	93.2	4.092	93.2	4.69777	93.2	45.1908	93.2	49.6968	93.2	8.8404	93.2	9.56841	96.1	2.1816	96.1	3.19031	93.2	17.9649	93.2	5.74316	93.2	7.9568	93.2	7.11378	93.2	2.0554	93.2	2.42562	93.2	20.8019	93.2	17.9494	93.2	27.8623	93.2	26.6744
						93.3	2.8355	93.3	3.60755	93.3	4.0985	93.3	4.67851	93.3	45.1736	93.3	49.6733	93.3	8.8205	93.3	9.55865	96.2	2.1863	96.2	3.18788	93.3	17.9556	93.3	5.69875	93.3	7.9513	93.3	7.11098	93.3	2.0683	93.3	2.41677	93.3	20.8142	93.3	17.9469	93.3	27.8548	93.3	26.6663
						93.4	2.8276	93.4	3.5882	93.4	4.1047	93.4	4.65932	93.4	45.1448	93.4	49.6499	93.4	8.8271	93.4	9.5489	96.3	2.1896	96.3	3.18544	93.4	17.9518	93.4	5.65468	93.4	7.949	93.4	7.10819	93.4	2.0785	93.4	2.40795	93.4	20.8009	93.4	17.9444	93.4	27.8548	93.4	26.6582
						93.5	2.8244	93.5	3.56896	93.5	4.1059	93.5	4.64022	93.5	45.111	93.5	49.6265	93.5	8.8429	93.5	9.53915	96.4	2.1811	96.4	3.18301	93.5	17.9285	93.5	5.61096	93.5	7.9488	93.5	7.1054	93.5	2.0907	93.5	2.39916	93.5	20.7917	93.5	17.9419	93.5	27.8537	93.5	26.6501
						93.6	2.8262	93.6	3.54981	93.6	4.102	93.6	4.62119	93.6	45.0979	93.6	49.6031	93.6	8.834	93.6	9.52942	96.5	2.172	96.5	3.18058	93.6	17.9042	93.6	5.56757	93.6	7.9409	93.6	7.10261	93.6	2.1137	93.6	2.39041	93.6	20.79	93.6	17.9393	93.6	27.8549	93.6	26.642
						93.7	2.8154	93.7	3.53077	93.7	4.0935	93.7	4.60224	93.7	45.0825	93.7	49.5797	93.7	8.8348	93.7	9.5197	96.6	2.167	96.6	3.17815	93.7	17.8879	93.7	5.52451	93.7	7.9328	93.7	7.09982	93.7	2.1256	93.7	2.38168	93.7	20.7726	93.7	17.9368	93.7	27.8584	93.7	26.6339
						93.8	2.8079	93.8	3.51184	93.8	4.0791	93.8	4.58337	93.8	45.0659	93.8	49.5563	93.8	8.8323	93.8	9.50999	96.7	2.1616	96.7	3.17573	93.8	17.8702	93.8	5.48179	93.8	7.9322	93.8	7.09703	93.8	2.1379	93.8	2.37299	93.8	20.7594	93.8	17.9343	93.8	27.8497	93.8	26.6258
						93.9	2.8043	93.9	3.493	93.9	4.0667	93.9	4.56457	93.9	45.0562	93.9	49.533	93.9	8.8198	93.9	9.50028	96.8	2.1531	96.8	3.1733	93.9	17.853	93.9	5.4394	93.9	7.9375	93.9	7.09424	93.9	2.1536	93.9	2.36433	93.9	20.7607	93.9	17.9318	93.9	27.844	93.9	26.6177
						94	2.7995	94	3.47427	94	4.0656	94	4.54586	94	45.0433	94	49.5096	94	8.804	94	9.49059	96.9	2.15	96.9	3.17088	94	17.8424	94	5.39734	94	7.9419	94	7.09145	94	2.1702	94	2.35571	94	20.7576	94	17.9293	94	27.8307	94	26.6096
						94.1	2.7934	94.1	3.45563	94.1	4.0528	94.1	4.52721	94.1	45.0365	94.1	49.4863	94.1	8.7916	94.1	9.48091	97	2.1532	97	3.16846	94.1	17.8313	94.1	5.3556	94.1	7.9438	94.1	7.08867	94.1	2.1681	94.1	2.34711	94.1	20.7581	94.1	17.9268	94.1	27.8369	94.1	26.6015
						94.2	2.7876	94.2	3.4371	94.2	4.0338	94.2	4.50865	94.2	45.0251	94.2	49.4629	94.2	8.7704	94.2	9.47124	97.1	2.1546	97.1	3.16604	94.2	17.8264	94.2	5.31418	94.2	7.9401	94.2	7.08588	94.2	2.1582	94.2	2.33854	94.2	20.754	94.2	17.9243	94.2	27.8342	94.2	26.5934
						94.3	2.778	94.3	3.41866	94.3	4.0111	94.3	4.49016	94.3	45.006	94.3	49.4396	94.3	8.7445	94.3	9.46158	97.2	2.1611	97.2	3.16362	94.3	17.8155	94.3	5.27309	94.3	7.9369	94.3	7.0831	94.3	2.1313	94.3	2.33001	94.3	20.7487	94.3	17.9218	94.3	27.8374	94.3	26.5853
						94.4	2.7676	94.4	3.40033	94.4	4.0062	94.4	4.47175	94.4	44.9986	94.4	49.4163	94.4	8.7203	94.4	9.45193	97.3	2.1645	97.3	3.1612	94.4	17.8059	94.4	5.23231	94.4	7.9356	94.4	7.08032	94.4	2.1038	94.4	2.32151	94.4	20.7476	94.4	17.9193	94.4	27.8413	94.4	26.5772
						94.5	2.7594	94.5	3.38209	94.5	4.0006	94.5	4.45341	94.5	44.9839	94.5	49.393	94.5	8.7124	94.5	9.44229	97.4	2.1639	97.4	3.15879	94.5	17.7943	94.5	5.19186	94.5	7.9315	94.5	7.07754	94.5	2.1	94.5	2.31304	94.5	20.7386	94.5	17.9168	94.5	27.8392	94.5	26.5692
						94.6	2.748	94.6	3.36395	94.6	3.9987	94.6	4.43515	94.6	44.9656	94.6	49.3697	94.6	8.7	94.6	9.43266	97.5	2.1658	97.5	3.15638	94.6	17.7851	94.6	5.15171	94.6	7.9345	94.6	7.07476	94.6	2.0839	94.6	2.30459	94.6	20.735	94.6	17.9142	94.6	27.8334	94.6	26.5611
						94.7	2.7454	94.7	3.3459	94.7	3.9897	94.7	4.41696	94.7	44.9442	94.7	49.3464	94.7	8.6834	94.7	9.42304	97.6	2.1703	97.6	3.15397	94.7	17.7831	94.7	5.11187	94.7	7.9531	94.7	7.07198	94.7	2.0669	94.7	2.29618	94.7	20.7266	94.7	17.9117	94.7	27.8334	94.7	26.553
						94.8	2.7494	94.8	3.32796	94.8	3.9742	94.8	4.39885	94.8	44.9289	94.8	49.3232	94.8	8.6661	94.8	9.41343	97.7	2.1709	97.7	3.15156	94.8	17.785	94.8	5.07234	94.8	7.9636	94.8	7.0692	94.8	2.0543	94.8	2.2878	94.8	20.7156	94.8	17.9092	94.8	27.8307	94.8	26.5449
						94.9	2.7575	94.9	3.31011	94.9	3.9587	94.9	4.38081	94.9	44.9076	94.9	49.2999	94.9	8.6502	94.9	9.40383	97.8	2.1709	97.8	3.14915	94.9	17.786	94.9	5.03311	94.9	7.9742	94.9	7.06642	94.9	2.0392	94.9	2.27945	94.9	20.714	94.9	17.9067	94.9	27.8375	94.9	26.5369
						95	2.7508	95	3.29236	95	3.9477	95	4.36285	95	44.8862	95	49.2767	95	8.6247	95	9.39424	97.9	2.1627	97.9	3.14675	95	17.7853	95	4.9942	95	7.9679	95	7.06365	95	2.0372	95	2.27114	95	20.7224	95	17.9042	95	27.8313	95	26.5288
						95.1	2.7511	95.1	3.2747	95.1	3.9364	95.1	4.34496	95.1	44.8727	95.1	49.2534	95.1	8.5888	95.1	9.38466	98	2.1577	98	3.14435	95.1	17.7871	95.1	4.95557	95.1	7.9622	95.1	7.06087	95.1	2.0431	95.1	2.26285	95.1	20.7202	95.1	17.9017	95.1	27.8255	95.1	26.5207
						95.2	2.7525	95.2	3.25713	95.2	3.9254	95.2	4.32714	95.2	44.8615	95.2	49.2302	95.2	8.555	95.2	9.37509	98.1	2.1468	98.1	3.14194	95.2	17.7771	95.2	4.91725	95.2	7.9507	95.2	7.0581	95.2	2.0468	95.2	2.25459	95.2	20.7373	95.2	17.8992	95.2	27.8144	95.2	26.5127
						95.3	2.7522	95.3	3.23966	95.3	3.9189	95.3	4.3094	95.3	44.8405	95.3	49.207	95.3	8.5338	95.3	9.36553	98.2	2.14	98.2	3.13955	95.3	17.7674	95.3	4.87923	95.3	7.9357	95.3	7.05533	95.3	2.0405	95.3	2.24636	95.3	20.7391	95.3	17.8967	95.3	27.8038	95.3	26.5046
						95.4	2.7404	95.4	3.22229	95.4	3.9218	95.4	4.29173	95.4	44.8153	95.4	49.1838	95.4	8.5036	95.4	9.35599	98.3	2.1386	98.3	3.13715	95.4	17.7603	95.4	4.8415	95.4	7.9258	95.4	7.05255	95.4	2.0414	95.4	2.23816	95.4	20.7325	95.4	17.8942	95.4	27.7913	95.4	26.4966
						95.5	2.7197	95.5	3.205	95.5	3.915	95.5	4.27413	95.5	44.792	95.5	49.1606	95.5	8.4911	95.5	9.34645	98.4	2.1355	98.4	3.13475	95.5	17.7355	95.5	4.80406	95.5	7.9287	95.5	7.04978	95.5	2.0382	95.5	2.23	95.5	20.7281	95.5	17.8917	95.5	27.7623	95.5	26.4885
						95.6	2.7065	95.6	3.18781	95.6	3.8996	95.6	4.2566	95.6	44.7669	95.6	49.1374	95.6	8.4831	95.6	9.33692	98.5	2.1331	98.5	3.13236	95.6	17.7206	95.6	4.76691	95.6	7.9399	95.6	7.04701	95.6	2.0237	95.6	2.22186	95.6	20.721	95.6	17.8892	95.6	27.7363	95.6	26.4805
						95.7	2.7047	95.7	3.17071	95.7	3.8949	95.7	4.23915	95.7	44.7419	95.7	49.1143	95.7	8.4639	95.7	9.3274	98.6	2.1357	98.6	3.12997	95.7	17.6992	95.7	4.73004	95.7	7.9532	95.7	7.04425	95.7	2.018	95.7	2.21375	95.7	20.7156	95.7	17.8867	95.7	27.7236	95.7	26.4724
						95.8	2.7037	95.8	3.15371	95.8	3.8984	95.8	4.22177	95.8	44.7393	95.8	49.0911	95.8	8.4547	95.8	9.31789	98.7	2.1385	98.7	3.12758	95.8	17.6971	95.8	4.69347	95.8	7.9518	95.8	7.04148	95.8	2.028	95.8	2.20567	95.8	20.6987	95.8	17.8842	95.8	27.728	95.8	26.4644
						95.9	2.7023	95.9	3.13679	95.9	3.893	95.9	4.20446	95.9	44.752	95.9	49.068	95.9	8.4236	95.9	9.3084	98.8	2.1352	98.8	3.12519	95.9	17.6972	95.9	4.65717	95.9	7.9532	95.9	7.03871	95.9	2.0285	95.9	2.19762	95.9	20.6953	95.9	17.8817	95.9	27.7454	95.9	26.4563
						96	2.6958	96	3.11997	96	3.8833	96	4.18722	96	44.7606	96	49.0448	96	8.4104	96	9.29891	98.9	2.1336	98.9	3.1228	96	17.6823	96	4.62116	96	7.9564	96	7.03595	96	2.0428	96	2.1896	96	20.7001	96	17.8792	96	27.7563	96	26.4483
						96.1	2.6879	96.1	3.10324	96.1	3.8761	96.1	4.17005	96.1	44.7558	96.1	49.0217	96.1	8.3806	96.1	9.28943	99	2.1413	99	3.12042	96.1	17.6716	96.1	4.58543	96.1	7.9628	96.1	7.03318	96.1	2.0512	96.1	2.18161	96.1	20.6906	96.1	17.8767	96.1	27.7476	96.1	26.4402
						96.2	2.6773	96.2	3.08659	96.2	3.8585	96.2	4.15294	96.2	44.7628	96.2	48.9986	96.2	8.3443	96.2	9.27996	99.1	2.1325	99.1	3.11804	96.2	17.6601	96.2	4.54996	96.2	7.9772	96.2	7.03042	96.2	2.0384	96.2	2.17365	96.2	20.6858	96.2	17.8742	96.2	27.7391	96.2	26.4322
						96.3	2.6506	96.3	3.07004	96.3	3.8357	96.3	4.13592	96.3	44.7524	96.3	48.9755	96.3	8.3133	96.3	9.27051	99.2	2.1322	99.2	3.11565	96.3	17.6479	96.3	4.51478	96.3	8.0022	96.3	7.02766	96.3	2.0298	96.3	2.16572	96.3	20.6783	96.3	17.8717	96.3	27.7256	96.3	26.4242
						96.4	2.6329	96.4	3.05357	96.4	3.8196	96.4	4.11896	96.4	44.7372	96.4	48.9524	96.4	8.2884	96.4	9.26106	99.3	2.132	99.3	3.11328	96.4	17.6401	96.4	4.47987	96.4	8.0147	96.4	7.0249	96.4	2.0133	96.4	2.15782	96.4	20.6832	96.4	17.8692	96.4	27.7042	96.4	26.4161
						96.5	2.6103	96.5	3.03719	96.5	3.7933	96.5	4.10207	96.5	44.725	96.5	48.9293	96.5	8.2654	96.5	9.25162	99.4	2.129	99.4	3.1109	96.5	17.6284	96.5	4.44523	96.5	8.0172	96.5	7.02214	96.5	2.0012	96.5	2.14994	96.5	20.6859	96.5	17.8667	96.5	27.6897	96.5	26.4081
						96.6	2.5887	96.6	3.0209	96.6	3.7796	96.6	4.08525	96.6	44.7167	96.6	48.9062	96.6	8.2542	96.6	9.24219	99.5	2.1245	99.5	3.10852	96.6	17.6158	96.6	4.41085	96.6	8.0053	96.6	7.01938	96.6	2.0083	96.6	2.1421	96.6	20.7021	96.6	17.8642	96.6	27.6764	96.6	26.4001
						96.7	2.5765	96.7	3.0047	96.7	3.7679	96.7	4.06849	96.7	44.6953	96.7	48.8832	96.7	8.2527	96.7	9.23278	99.6	2.1141	99.6	3.10615	96.7	17.5991	96.7	4.37674	96.7	8.004	96.7	7.01662	96.7	1.9973	96.7	2.13428	96.7	20.7058	96.7	17.8617	96.7	27.6531	96.7	26.3921
						96.8	2.5686	96.8	2.98858	96.8	3.7494	96.8	4.05181	96.8	44.6793	96.8	48.8601	96.8	8.249	96.8	9.22337	99.7	2.1078	99.7	3.10378	96.8	17.5954	96.8	4.3429	96.8	7.9999	96.8	7.01387	96.8	1.999	96.8	2.12649	96.8	20.7079	96.8	17.8592	96.8	27.6427	96.8	26.384
						96.9	2.5723	96.9	2.97255	96.9	3.7428	96.9	4.0352	96.9	44.6646	96.9	48.8371	96.9	8.2511	96.9	9.21397	99.8	2.0912	99.8	3.10141	96.9	17.5806	96.9	4.30931	96.9	7.9925	96.9	7.01111	96.9	2.004	96.9	2.11873	96.9	20.7053	96.9	17.8567	96.9	27.6304	96.9	26.376
						97	2.5716	97	2.95661	97	3.7396	97	4.01865	97	44.6526	97	48.8141	97	8.2528	97	9.20458	99.9	2.0687	99.9	3.09904	97	17.5703	97	4.27599	97	7.9719	97	7.00836	97	2.0024	97	2.111	97	20.6977	97	17.8542	97	27.619	97	26.368
						97.1	2.5683	97.1	2.94075	97.1	3.7291	97.1	4.00217	97.1	44.6369	97.1	48.7911	97.1	8.2545	97.1	9.19521	100	2.0632	100	3.09667	97.1	17.567	97.1	4.24293	97.1	7.9603	97.1	7.00561	97.1	2.0174	97.1	2.10329	97.1	20.6866	97.1	17.8517	97.1	27.6129	97.1	26.36
						97.2	2.5652	97.2	2.92498	97.2	3.7198	97.2	3.98576	97.2	44.6311	97.2	48.7681	97.2	8.2472	97.2	9.18584	100.1	2.061	100.1	3.09431	97.2	17.5577	97.2	4.21011	97.2	7.9487	97.2	7.00285	97.2	2.0204	97.2	2.09562	97.2	20.683	97.2	17.8492	97.2	27.5935	97.2	26.352
						97.3	2.5719	97.3	2.90929	97.3	3.7225	97.3	3.96942	97.3	44.6355	97.3	48.7451	97.3	8.2356	97.3	9.17648	100.2	2.0611	100.2	3.09194	97.3	17.5487	97.3	4.17756	97.3	7.9411	97.3	7.0001	97.3	2.0283	97.3	2.08797	97.3	20.6716	97.3	17.8467	97.3	27.5819	97.3	26.344
						97.4	2.5609	97.4	2.89369	97.4	3.7225	97.4	3.95314	97.4	44.6332	97.4	48.7221	97.4	8.2265	97.4	9.16713	100.3	2.0753	100.3	3.08958	97.4	17.5428	97.4	4.14525	97.4	7.9356	97.4	6.99735	97.4	2.026	97.4	2.08035	97.4	20.6704	97.4	17.8442	97.4	27.5778	97.4	26.336
						97.5	2.5531	97.5	2.87817	97.5	3.7257	97.5	3.93693	97.5	44.6375	97.5	48.6991	97.5	8.2128	97.5	9.1578	100.4	2.0884	100.4	3.08722	97.5	17.5378	97.5	4.1132	97.5	7.9339	97.5	6.9946	97.5	2.0286	97.5	2.07276	97.5	20.6681	97.5	17.8417	97.5	27.5724	97.5	26.328
						97.6	2.5421	97.6	2.86273	97.6	3.7162	97.6	3.92079	97.6	44.6358	97.6	48.6761	97.6	8.2015	97.6	9.14847	100.5	2.0815	100.5	3.08487	97.6	17.5337	97.6	4.08139	97.6	7.9277	97.6	6.99186	97.6	2.0341	97.6	2.06519	97.6	20.665	97.6	17.8392	97.6	27.5588	97.6	26.3199
						97.7	2.5343	97.7	2.84737	97.7	3.7074	97.7	3.90471	97.7	44.6272	97.7	48.6532	97.7	8.1941	97.7	9.13915	100.6	2.0723	100.6	3.08251	97.7	17.5238	97.7	4.04983	97.7	7.9274	97.7	6.98911	97.7	2.0283	97.7	2.05766	97.7	20.6602	97.7	17.8367	97.7	27.5424	97.7	26.3119
						97.8	2.5288	97.8	2.8321	97.8	3.696	97.8	3.8887	97.8	44.6139	97.8	48.6303	97.8	8.1693	97.8	9.12984	100.7	2.0692	100.7	3.08016	97.8	17.5122	97.8	4.01851	97.8	7.9331	97.8	6.98636	97.8	2.0329	97.8	2.05015	97.8	20.6598	97.8	17.8342	97.8	27.5278	97.8	26.304
						97.9	2.5263	97.9	2.81691	97.9	3.6907	97.9	3.87275	97.9	44.5974	97.9	48.6073	97.9	8.1538	97.9	9.12054	100.8	2.0637	100.8	3.07781	97.9	17.4951	97.9	3.98744	97.9	7.934	97.9	6.98362	97.9	2.0405	97.9	2.04267	97.9	20.6681	97.9	17.8317	97.9	27.5107	97.9	26.296
						98	2.5204	98	2.8018	98	3.6668	98	3.85687	98	44.5814	98	48.5844	98	8.1418	98	9.11126	100.9	2.0639	100.9	3.07546	98	17.4788	98	3.95661	98	7.9437	98	6.98088	98	2.0336	98	2.03521	98	20.6642	98	17.8292	98	27.4999	98	26.288
						98.1	2.5177	98.1	2.78678	98.1	3.6425	98.1	3.84105	98.1	44.5686	98.1	48.5615	98.1	8.131	98.1	9.10198	101	2.0595	101	3.07311	98.1	17.4593	98.1	3.92601	98.1	7.9427	98.1	6.97813	98.1	2.054	98.1	2.02779	98.1	20.6638	98.1	17.8267	98.1	27.4822	98.1	26.28
						98.2	2.5056	98.2	2.77183	98.2	3.6219	98.2	3.8253	98.2	44.5482	98.2	48.5386	98.2	8.137	98.2	9.09271	101.1	2.0615	101.1	3.07076	98.2	17.4426	98.2	3.89565	98.2	7.9368	98.2	6.97539	98.2	2.0826	98.2	2.02039	98.2	20.6706	98.2	17.8242	98.2	27.47	98.2	26.272
						98.3	2.4978	98.3	2.75696	98.3	3.6074	98.3	3.80962	98.3	44.5338	98.3	48.5157	98.3	8.1282	98.3	9.08345	101.2	2.0648	101.2	3.06842	98.3	17.4234	98.3	3.86552	98.3	7.9291	98.3	6.97265	98.3	2.0983	98.3	2.01301	98.3	20.6707	98.3	17.8217	98.3	27.4535	98.3	26.264
						98.4	2.4824	98.4	2.74217	98.4	3.5922	98.4	3.794	98.4	44.5155	98.4	48.4928	98.4	8.1218	98.4	9.0742	101.3	2.0621	101.3	3.06607	98.4	17.411	98.4	3.83563	98.4	7.9286	98.4	6.96991	98.4	2.1217	98.4	2.00567	98.4	20.6833	98.4	17.8192	98.4	27.438	98.4	26.256
						98.5	2.4834	98.5	2.72747	98.5	3.5812	98.5	3.77844	98.5	44.5154	98.5	48.47	98.5	8.1083	98.5	9.06496	101.4	2.0662	101.4	3.06373	98.5	17.3997	98.5	3.80597	98.5	7.9261	98.5	6.96718	98.5	2.1528	98.5	1.99835	98.5	20.6815	98.5	17.8167	98.5	27.4236	98.5	26.248
						98.6	2.4771	98.6	2.71284	98.6	3.5684	98.6	3.76295	98.6	44.5057	98.6	48.4471	98.6	8.1012	98.6	9.05573	101.5	2.0667	101.5	3.06139	98.6	17.3937	98.6	3.77654	98.6	7.9286	98.6	6.96444	98.6	2.1666	98.6	1.99105	98.6	20.6787	98.6	17.8142	98.6	27.4067	98.6	26.2401
						98.7	2.4753	98.7	2.69829	98.7	3.5487	98.7	3.74751	98.7	44.4936	98.7	48.4243	98.7	8.0873	98.7	9.04651	101.6	2.0682	101.6	3.05905	98.7	17.3827	98.7	3.74733	98.7	7.9289	98.7	6.9617	98.7	2.1726	98.7	1.98379	98.7	20.6862	98.7	17.8117	98.7	27.3901	98.7	26.2321
						98.8	2.475	98.8	2.68382	98.8	3.5428	98.8	3.73215	98.8	44.4731	98.8	48.4015	98.8	8.0728	98.8	9.0373	101.7	2.0706	101.7	3.05672	98.8	17.3647	98.8	3.71836	98.8	7.9235	98.8	6.95897	98.8	2.1849	98.8	1.97655	98.8	20.6971	98.8	17.8092	98.8	27.3817	98.8	26.2241
						98.9	2.4625	98.9	2.66942	98.9	3.5257	98.9	3.71684	98.9	44.4697	98.9	48.3786	98.9	8.0619	98.9	9.0281	101.8	2.0686	101.8	3.05438	98.9	17.3561	98.9	3.6896	98.9	7.914	98.9	6.95623	98.9	2.2074	98.9	1.96934	98.9	20.7016	98.9	17.8067	98.9	27.3724	98.9	26.2161
						99	2.4628	99	2.6551	99	3.5256	99	3.7016	99	44.4676	99	48.3558	99	8.0602	99	9.01891	101.9	2.0708	101.9	3.05205	99	17.3518	99	3.66107	99	7.9123	99	6.9535	99	2.2093	99	1.96215	99	20.6957	99	17.8042	99	27.3638	99	26.2082
						99.1	2.4479	99.1	2.64086	99.1	3.5294	99.1	3.68642	99.1	44.4593	99.1	48.333	99.1	8.0807	99.1	9.00973	102	2.0679	102	3.04972	99.1	17.3421	99.1	3.63276	99.1	7.9076	99.1	6.95077	99.1	2.2188	99.1	1.95499	99.1	20.6998	99.1	17.8017	99.1	27.3534	99.1	26.2002
						99.2	2.4418	99.2	2.6267	99.2	3.537	99.2	3.67131	99.2	44.4511	99.2	48.3102	99.2	8.1119	99.2	9.00056	102.1	2.069	102.1	3.04739	99.2	17.3299	99.2	3.60467	99.2	7.9033	99.2	6.94804	99.2	2.2158	99.2	1.94785	99.2	20.7028	99.2	17.7993	99.2	27.3411	99.2	26.1922
						99.3	2.4362	99.3	2.61261	99.3	3.5538	99.3	3.65625	99.3	44.4478	99.3	48.2875	99.3	8.1209	99.3	8.9914	102.2	2.0649	102.2	3.04507	99.3	17.3201	99.3	3.5768	99.3	7.897	99.3	6.94531	99.3	2.1864	99.3	1.94075	99.3	20.6976	99.3	17.7968	99.3	27.3249	99.3	26.1843
						99.4	2.4459	99.4	2.5986	99.4	3.5587	99.4	3.64126	99.4	44.4469	99.4	48.2647	99.4	8.1232	99.4	8.98225	102.3	2.0663	102.3	3.04274	99.4	17.308	99.4	3.54913	99.4	7.8758	99.4	6.94258	99.4	2.1559	99.4	1.93366	99.4	20.6979	99.4	17.7943	99.4	27.312	99.4	26.1763
						99.5	2.4707	99.5	2.58466	99.5	3.576	99.5	3.62633	99.5	44.4285	99.5	48.2419	99.5	8.116	99.5	8.97311	102.4	2.0681	102.4	3.04042	99.5	17.2967	99.5	3.52169	99.5	7.8637	99.5	6.93986	99.5	2.1162	99.5	1.92661	99.5	20.684	99.5	17.7918	99.5	27.299	99.5	26.1684
						99.6	2.4917	99.6	2.5708	99.6	3.5819	99.6	3.61146	99.6	44.4163	99.6	48.2192	99.6	8.0803	99.6	8.96398	102.5	2.0645	102.5	3.0381	99.6	17.2856	99.6	3.49446	99.6	7.8561	99.6	6.93713	99.6	2.0845	99.6	1.91958	99.6	20.6657	99.6	17.7893	99.6	27.2736	99.6	26.1604
						99.7	2.5191	99.7	2.55701	99.7	3.5788	99.7	3.59665	99.7	44.4175	99.7	48.1965	99.7	8.074	99.7	8.95485	102.6	2.0636	102.6	3.03578	99.7	17.2785	99.7	3.46743	99.7	7.8427	99.7	6.9344	99.7	2.0486	99.7	1.91257	99.7	20.6528	99.7	17.7868	99.7	27.2551	99.7	26.1525
						99.8	2.5176	99.8	2.54329	99.8	3.5821	99.8	3.5819	99.8	44.4096	99.8	48.1737	99.8	8.0566	99.8	8.94574	102.7	2.0585	102.7	3.03346	99.8	17.2607	99.8	3.44062	99.8	7.8331	99.8	6.93168	99.8	2.0107	99.8	1.90559	99.8	20.649	99.8	17.7843	99.8	27.238	99.8	26.1445
						99.9	2.5264	99.9	2.52965	99.9	3.5967	99.9	3.56721	99.9	44.4048	99.9	48.151	99.9	8.0394	99.9	8.93664	102.8	2.0593	102.8	3.03114	99.9	17.2552	99.9	3.41401	99.9	7.8236	99.9	6.92896	99.9	1.9909	99.9	1.89864	99.9	20.6393	99.9	17.7818	99.9	27.2218	99.9	26.1366
						100	2.5023	100	2.51608	100	3.6076	100	3.55259	100	44.3959	100	48.1283	100	8.008	100	8.92754	102.9	2.059	102.9	3.02883	100	17.2404	100	3.38762	100	7.8284	100	6.92624	100	1.9767	100	1.89171	100	20.6408	100	17.7793	100	27.2026	100	26.1286
						100.1	2.4804	100.1	2.50259	100.1	3.62	100.1	3.53802	100.1	44.3883	100.1	48.1056	100.1	7.9764	100.1	8.91846	103	2.0532	103	3.02651	100.1	17.2219	100.1	3.36142	100.1	7.8199	100.1	6.92352	100.1	1.9732	100.1	1.88481	100.1	20.6278	100.1	17.7768	100.1	27.1984	100.1	26.1207
						100.2	2.4724	100.2	2.48916	100.2	3.616	100.2	3.52351	100.2	44.3776	100.2	48.0829	100.2	7.9568	100.2	8.90939	103.1	2.0526	103.1	3.0242	100.2	17.2066	100.2	3.33542	100.2	7.8169	100.2	6.9208	100.2	1.9639	100.2	1.87793	100.2	20.6175	100.2	17.7743	100.2	27.1893	100.2	26.1127
						100.3	2.4898	100.3	2.47581	100.3	3.6111	100.3	3.50906	100.3	44.3681	100.3	48.0603	100.3	7.9242	100.3	8.90032	103.2	2.0529	103.2	3.02189	100.3	17.1897	100.3	3.30963	100.3	7.8153	100.3	6.91808	100.3	1.9594	100.3	1.87107	100.3	20.6122	100.3	17.7719	100.3	27.1955	100.3	26.1048
						100.4	2.4788	100.4	2.46253	100.4	3.6023	100.4	3.49467	100.4	44.358	100.4	48.0376	100.4	7.8911	100.4	8.89127	103.3	2.0542	103.3	3.01959	100.4	17.1781	100.4	3.28404	100.4	7.8165	100.4	6.91536	100.4	1.949	100.4	1.86425	100.4	20.615	100.4	17.7694	100.4	27.1933	100.4	26.0969
						100.5	2.4669	100.5	2.44933	100.5	3.5836	100.5	3.48035	100.5	44.3471	100.5	48.015	100.5	7.8785	100.5	8.88222	103.4	2.0472	103.4	3.01728	100.5	17.167	100.5	3.25865	100.5	7.8142	100.5	6.91264	100.5	1.9491	100.5	1.85744	100.5	20.6128	100.5	17.7669	100.5	27.1835	100.5	26.0889
						100.6	2.4626	100.6	2.43619	100.6	3.5484	100.6	3.46607	100.6	44.3451	100.6	47.9923	100.6	7.8659	100.6	8.87318	103.5	2.0464	103.5	3.01498	100.6	17.1541	100.6	3.23344	100.6	7.8102	100.6	6.90993	100.6	1.9572	100.6	1.85066	100.6	20.6045	100.6	17.7644	100.6	27.1801	100.6	26.081
						100.7	2.465	100.7	2.42312	100.7	3.5241	100.7	3.45186	100.7	44.3325	100.7	47.9697	100.7	7.8444	100.7	8.86416	103.6	2.0492	103.6	3.01267	100.7	17.133	100.7	3.20844	100.7	7.8057	100.7	6.90721	100.7	1.9592	100.7	1.84391	100.7	20.5967	100.7	17.7619	100.7	27.1754	100.7	26.0731
						100.8	2.4631	100.8	2.41013	100.8	3.5212	100.8	3.43771	100.8	44.3198	100.8	47.9471	100.8	7.8291	100.8	8.85514	103.7	2.0506	103.7	3.01037	100.8	17.1091	100.8	3.18363	100.8	7.7959	100.8	6.9045	100.8	1.9711	100.8	1.83718	100.8	20.5913	100.8	17.7594	100.8	27.1639	100.8	26.0651
						100.9	2.4712	100.9	2.3972	100.9	3.5003	100.9	3.42361	100.9	44.3014	100.9	47.9245	100.9	7.8082	100.9	8.84613	103.8	2.0525	103.8	3.00808	100.9	17.0923	100.9	3.15901	100.9	7.7842	100.9	6.90179	100.9	1.9743	100.9	1.83048	100.9	20.5845	100.9	17.7569	100.9	27.1599	100.9	26.0572
						101	2.473	101	2.38434	101	3.4857	101	3.40957	101	44.2978	101	47.9019	101	7.7956	101	8.83714	103.9	2.0511	103.9	3.00578	101	17.0786	101	3.13458	101	7.7765	101	6.89908	101	1.9798	101	1.8238	101	20.5841	101	17.7544	101	27.1561	101	26.0493
						101.1	2.476	101.1	2.37155	101.1	3.4718	101.1	3.39559	101.1	44.2902	101.1	47.8793	101.1	7.7829	101.1	8.82815	104	2.0458	104	3.00348	101.1	17.0567	101.1	3.11034	101.1	7.7798	101.1	6.89637	101.1	1.9724	101.1	1.81714	101.1	20.5783	101.1	17.752	101.1	27.1499	101.1	26.0414
						101.2	2.4757	101.2	2.35883	101.2	3.4634	101.2	3.38166	101.2	44.2804	101.2	47.8567	101.2	7.7668	101.2	8.81917	104.1	2.0452	104.1	3.00119	101.2	17.0483	101.2	3.08629	101.2	7.7838	101.2	6.89366	101.2	1.9818	101.2	1.81051	101.2	20.5749	101.2	17.7495	101.2	27.1439	101.2	26.0335
						101.3	2.4744	101.3	2.34618	101.3	3.4592	101.3	3.3678	101.3	44.2755	101.3	47.8342	101.3	7.7539	101.3	8.8102	104.2	2.0439	104.2	2.9989	101.3	17.0466	101.3	3.06243	101.3	7.7792	101.3	6.89095	101.3	1.9783	101.3	1.8039	101.3	20.575	101.3	17.747	101.3	27.1331	101.3	26.0256
						101.4	2.4677	101.4	2.3336	101.4	3.4562	101.4	3.35399	101.4	44.2685	101.4	47.8116	101.4	7.7455	101.4	8.80124	104.3	2.0449	104.3	2.99661	101.4	17.0478	101.4	3.03874	101.4	7.7765	101.4	6.88824	101.4	1.9544	101.4	1.79732	101.4	20.5728	101.4	17.7445	101.4	27.1251	101.4	26.0176
						101.5	2.4645	101.5	2.32108	101.5	3.4471	101.5	3.34024	101.5	44.2634	101.5	47.7891	101.5	7.7341	101.5	8.79229	104.4	2.0466	104.4	2.99432	101.5	17.0438	101.5	3.01525	101.5	7.7741	101.5	6.88554	101.5	1.9462	101.5	1.79076	101.5	20.5691	101.5	17.742	101.5	27.1144	101.5	26.0098
						101.6	2.4599	101.6	2.30863	101.6	3.4393	101.6	3.32654	101.6	44.2623	101.6	47.7665	101.6	7.7223	101.6	8.78335	104.5	2.0452	104.5	2.99203	101.6	17.0309	101.6	2.99193	101.6	7.7737	101.6	6.88283	101.6	1.9354	101.6	1.78423	101.6	20.5709	101.6	17.7396	101.6	27.1036	101.6	26.0018
						101.7	2.4497	101.7	2.29625	101.7	3.4349	101.7	3.3129	101.7	44.2543	101.7	47.744	101.7	7.7087	101.7	8.77442	104.6	2.044	104.6	2.98975	101.7	17.0222	101.7	2.96879	101.7	7.7645	101.7	6.88013	101.7	1.9284	101.7	1.77771	101.7	20.5709	101.7	17.7371	101.7	27.0938	101.7	25.9939
						101.8	2.45	101.8	2.28393	101.8	3.4306	101.8	3.29931	101.8	44.2467	101.8	47.7215	101.8	7.6962	101.8	8.7655	104.7	2.0459	104.7	2.98747	101.8	17.0098	101.8	2.94584	101.8	7.7606	101.8	6.87743	101.8	1.9161	101.8	1.77123	101.8	20.5692	101.8	17.7346	101.8	27.0864	101.8	25.986
						101.9	2.4431	101.9	2.27168	101.9	3.4193	101.9	3.28578	101.9	44.2468	101.9	47.699	101.9	7.6871	101.9	8.75659	104.8	2.042	104.8	2.98519	101.9	17.0014	101.9	2.92305	101.9	7.7562	101.9	6.87472	101.9	1.9028	101.9	1.76476	101.9	20.5716	101.9	17.7321	101.9	27.0818	101.9	25.9781
						102	2.437	102	2.2595	102	3.4034	102	3.27231	102	44.2418	102	47.6765	102	7.6862	102	8.74768	104.9	2.043	104.9	2.98291	102	16.9931	102	2.90045	102	7.756	102	6.87202	102	1.8981	102	1.75832	102	20.5655	102	17.7296	102	27.0738	102	25.9702
						102.1	2.4313	102.1	2.24738	102.1	3.3954	102.1	3.25889	102.1	44.2354	102.1	47.654	102.1	7.6873	102.1	8.73879	105	2.0444	105	2.98063	102.1	16.9858	102.1	2.87802	102.1	7.7521	102.1	6.86932	102.1	1.8896	102.1	1.75191	102.1	20.5629	102.1	17.7271	102.1	27.0659	102.1	25.9624
						102.2	2.4233	102.2	2.23533	102.2	3.388	102.2	3.24553	102.2	44.223	102.2	47.6316	102.2	7.6839	102.2	8.7299	105.1	2.0429	105.1	2.97835	102.2	16.978	102.2	2.85576	102.2	7.7512	102.2	6.86662	102.2	1.8768	102.2	1.74551	102.2	20.5579	102.2	17.7247	102.2	27.0639	102.2	25.9545
						102.3	2.4216	102.3	2.22334	102.3	3.3784	102.3	3.23222	102.3	44.212	102.3	47.6091	102.3	7.6721	102.3	8.72103	105.2	2.0432	105.2	2.97608	102.3	16.9668	102.3	2.83368	102.3	7.751	102.3	6.86393	102.3	1.8676	102.3	1.73914	102.3	20.5512	102.3	17.7222	102.3	27.0513	102.3	25.9466
						102.4	2.4206	102.4	2.21141	102.4	3.3717	102.4	3.21897	102.4	44.2018	102.4	47.5867	102.4	7.6604	102.4	8.71216	105.3	2.0425	105.3	2.97381	102.4	16.9518	102.4	2.81177	102.4	7.7436	102.4	6.86123	102.4	1.8607	102.4	1.7328	102.4	20.5447	102.4	17.7197	102.4	27.0426	102.4	25.9387
						102.5	2.4174	102.5	2.19955	102.5	3.3684	102.5	3.20577	102.5	44.1942	102.5	47.5642	102.5	7.6466	102.5	8.70331	105.4	2.048	105.4	2.97153	102.5	16.9369	102.5	2.79003	102.5	7.7384	102.5	6.85854	102.5	1.8546	102.5	1.72647	102.5	20.5404	102.5	17.7172	102.5	27.0374	102.5	25.9308
						102.6	2.412	102.6	2.18775	102.6	3.365	102.6	3.19262	102.6	44.185	102.6	47.5418	102.6	7.6287	102.6	8.69446	105.5	2.0437	105.5	2.96927	102.6	16.9215	102.6	2.76845	102.6	7.7342	102.6	6.85584	102.6	1.8486	102.6	1.72017	102.6	20.5408	102.6	17.7147	102.6	27.0358	102.6	25.9229
						102.7	2.4083	102.7	2.17602	102.7	3.364	102.7	3.17953	102.7	44.1754	102.7	47.5194	102.7	7.6127	102.7	8.68562	105.6	2.0432	105.6	2.967	102.7	16.917	102.7	2.74704	102.7	7.7343	102.7	6.85315	102.7	1.8521	102.7	1.71389	102.7	20.5393	102.7	17.7123	102.7	27.0314	102.7	25.915
						102.8	2.4017	102.8	2.16435	102.8	3.3617	102.8	3.16649	102.8	44.1693	102.8	47.497	102.8	7.6065	102.8	8.6768	105.7	2.0383	105.7	2.96473	102.8	16.9143	102.8	2.7258	102.8	7.7315	102.8	6.85046	102.8	1.8462	102.8	1.70764	102.8	20.532	102.8	17.7098	102.8	27.0279	102.8	25.9072
						102.9	2.3995	102.9	2.15274	102.9	3.3546	102.9	3.15351	102.9	44.1623	102.9	47.4746	102.9	7.5978	102.9	8.66798	105.8	2.0335	105.8	2.96247	102.9	16.9097	102.9	2.70472	102.9	7.7317	102.9	6.84777	102.9	1.8376	102.9	1.70141	102.9	20.5269	102.9	17.7073	102.9	27.0229	102.9	25.8993
						103	2.3971	103	2.14119	103	3.3498	103	3.14058	103	44.1527	103	47.4522	103	7.588	103	8.65917	105.9	2.0297	105.9	2.96021	103	16.9006	103	2.68381	103	7.7258	103	6.84508	103	1.8299	103	1.6952	103	20.5248	103	17.7048	103	27.0159	103	25.8914
						103.1	2.392	103.1	2.12971	103.1	3.3445	103.1	3.1277	103.1	44.1427	103.1	47.4298	103.1	7.5779	103.1	8.65037	106	2.0294	106	2.95795	103.1	16.8957	103.1	2.66305	103.1	7.7246	103.1	6.84239	103.1	1.8196	103.1	1.68901	103.1	20.5217	103.1	17.7023	103.1	27.0097	103.1	25.8835
						103.2	2.39	103.2	2.11829	103.2	3.3332	103.2	3.11487	103.2	44.1387	103.2	47.4075	103.2	7.5625	103.2	8.64158	106.1	2.0327	106.1	2.95569	103.2	16.8935	103.2	2.64246	103.2	7.7168	103.2	6.8397	103.2	1.8184	103.2	1.68285	103.2	20.5149	103.2	17.6999	103.2	27.0038	103.2	25.8757
						103.3	2.3829	103.3	2.10692	103.3	3.3307	103.3	3.1021	103.3	44.1355	103.3	47.3851	103.3	7.5497	103.3	8.6328	106.2	2.0352	106.2	2.95343	103.3	16.8932	103.3	2.62203	103.3	7.7128	103.3	6.83701	103.3	1.8143	103.3	1.67671	103.3	20.5107	103.3	17.6974	103.3	26.9964	103.3	25.8678
						103.4	2.3806	103.4	2.09562	103.4	3.3241	103.4	3.08938	103.4	44.1376	103.4	47.3628	103.4	7.5359	103.4	8.62402	106.3	2.037	106.3	2.95118	103.4	16.8865	103.4	2.60175	103.4	7.7079	103.4	6.83433	103.4	1.81	103.4	1.67059	103.4	20.5099	103.4	17.6949	103.4	26.9961	103.4	25.86
						103.5	2.3835	103.5	2.08438	103.5	3.3148	103.5	3.07671	103.5	44.1376	103.5	47.3404	103.5	7.5238	103.5	8.61526	106.4	2.0331	106.4	2.94892	103.5	16.8831	103.5	2.58163	103.5	7.7048	103.5	6.83164	103.5	1.8068	103.5	1.66449	103.5	20.504	103.5	17.6924	103.5	26.9946	103.5	25.8521
						103.6	2.3743	103.6	2.0732	103.6	3.3092	103.6	3.0641	103.6	44.1344	103.6	47.3181	103.6	7.5041	103.6	8.60651	106.5	2.0309	106.5	2.94667	103.6	16.8736	103.6	2.56167	103.6	7.7037	103.6	6.82896	103.6	1.7972	103.6	1.65842	103.6	20.4994	103.6	17.6899	103.6	26.9851	103.6	25.8442
						103.7	2.371	103.7	2.06208	103.7	3.3011	103.7	3.05153	103.7	44.1292	103.7	47.2958	103.7	7.4905	103.7	8.59776	106.6	2.0301	106.6	2.94442	103.7	16.8668	103.7	2.54186	103.7	7.7017	103.7	6.82628	103.7	1.7949	103.7	1.65237	103.7	20.4929	103.7	17.6875	103.7	26.9774	103.7	25.8364
						103.8	2.3648	103.8	2.05102	103.8	3.2978	103.8	3.03902	103.8	44.1196	103.8	47.2735	103.8	7.4788	103.8	8.58903	106.7	2.0315	106.7	2.94217	103.8	16.8628	103.8	2.5222	103.8	7.7025	103.8	6.82359	103.8	1.7984	103.8	1.64634	103.8	20.4865	103.8	17.685	103.8	26.9658	103.8	25.8285
						103.9	2.3596	103.9	2.04002	103.9	3.2851	103.9	3.02656	103.9	44.1157	103.9	47.2512	103.9	7.4701	103.9	8.5803	106.8	2.0346	106.8	2.93993	103.9	16.8546	103.9	2.5027	103.9	7.7024	103.9	6.82091	103.9	1.7944	103.9	1.64033	103.9	20.4826	103.9	17.6825	103.9	26.956	103.9	25.8207
						104	2.3536	104	2.02908	104	3.2724	104	3.01415	104	44.1113	104	47.2289	104	7.464	104	8.57159	106.9	2.035	106.9	2.93768	104	16.85	104	2.48335	104	7.7027	104	6.81823	104	1.7955	104	1.63434	104	20.4816	104	17.68	104	26.9485	104	25.8128
						104.1	2.3542	104.1	2.0182	104.1	3.2607	104.1	3.00179	104.1	44.1063	104.1	47.2067	104.1	7.4454	104.1	8.56288	107	2.0352	107	2.93544	104.1	16.8422	104.1	2.46414	104.1	7.6992	104.1	6.81556	104.1	1.7888	104.1	1.62838	104.1	20.4821	104.1	17.6776	104.1	26.9382	104.1	25.805
						104.2	2.3501	104.2	2.00737	104.2	3.2575	104.2	2.98948	104.2	44.1058	104.2	47.1844	104.2	7.4335	104.2	8.55418	107.1	2.0398	107.1	2.9332	104.2	16.8315	104.2	2.44508	104.2	7.6991	104.2	6.81288	104.2	1.7855	104.2	1.62244	104.2	20.4724	104.2	17.6751	104.2	26.9323	104.2	25.7971
						104.3	2.3462	104.3	1.99661	104.3	3.253	104.3	2.97722	104.3	44.0956	104.3	47.1622	104.3	7.4212	104.3	8.54549	107.2	2.0373	107.2	2.93096	104.3	16.8255	104.3	2.42618	104.3	7.7005	104.3	6.8102	104.3	1.7843	104.3	1.61651	104.3	20.4689	104.3	17.6726	104.3	26.9287	104.3	25.7893
						104.4	2.341	104.4	1.9859	104.4	3.2473	104.4	2.96501	104.4	44.0879	104.4	47.1399	104.4	7.4147	104.4	8.53681	107.3	2.0339	107.3	2.92872	104.4	16.8129	104.4	2.40742	104.4	7.7041	104.4	6.80753	104.4	1.7805	104.4	1.61062	104.4	20.4678	104.4	17.6701	104.4	26.9224	104.4	25.7814
						104.5	2.3376	104.5	1.97525	104.5	3.246	104.5	2.95285	104.5	44.0813	104.5	47.1177	104.5	7.403	104.5	8.52814	107.4	2.0346	107.4	2.92648	104.5	16.8016	104.5	2.3888	104.5	7.6993	104.5	6.80485	104.5	1.7734	104.5	1.60474	104.5	20.4629	104.5	17.6677	104.5	26.9161	104.5	25.7736
						104.6	2.3352	104.6	1.96465	104.6	3.2431	104.6	2.94074	104.6	44.0698	104.6	47.0955	104.6	7.3867	104.6	8.51948	107.5	2.029	107.5	2.92425	104.6	16.7901	104.6	2.37033	104.6	7.6967	104.6	6.80218	104.6	1.7735	104.6	1.59888	104.6	20.4556	104.6	17.6652	104.6	26.9134	104.6	25.7658
						104.7	2.3339	104.7	1.95411	104.7	3.2387	104.7	2.92868	104.7	44.0547	104.7	47.0733	104.7	7.3773	104.7	8.51083	107.6	2.0255	107.6	2.92201	104.7	16.7783	104.7	2.352	104.7	7.6988	104.7	6.79951	104.7	1.7788	104.7	1.59305	104.7	20.4513	104.7	17.6627	104.7	26.9102	104.7	25.758
						104.8	2.3335	104.8	1.94363	104.8	3.2361	104.8	2.91668	104.8	44.0408	104.8	47.0511	104.8	7.3608	104.8	8.50218	107.7	2.0233	107.7	2.91978	104.8	16.7661	104.8	2.33381	104.8	7.6963	104.8	6.79684	104.8	1.7779	104.8	1.58723	104.8	20.4429	104.8	17.6603	104.8	26.9003	104.8	25.7501
						104.9	2.33	104.9	1.93321	104.9	3.2303	104.9	2.90472	104.9	44.0335	104.9	47.0289	104.9	7.3437	104.9	8.49355	107.8	2.0207	107.8	2.91755	104.9	16.7475	104.9	2.31576	104.9	7.6894	104.9	6.79417	104.9	1.7834	104.9	1.58144	104.9	20.4369	104.9	17.6578	104.9	26.8939	104.9	25.7423
						105	2.33	105	1.92284	105	3.2196	105	2.89281	105	44.0248	105	47.0067	105	7.3309	105	8.48492	107.9	2.0238	107.9	2.91533	105	16.7372	105	2.29786	105	7.6833	105	6.7915	105	1.7812	105	1.57567	105	20.4339	105	17.6553	105	26.885	105	25.7345
						105.1	2.329	105.1	1.91253	105.1	3.2055	105.1	2.88094	105.1	44.02	105.1	46.9846	105.1	7.3228	105.1	8.47631	108	2.0202	108	2.9131	105.1	16.7191	105.1	2.28009	105.1	7.6755	105.1	6.78883	105.1	1.7763	105.1	1.56992	105.1	20.4338	105.1	17.6528	105.1	26.8776	105.1	25.7266
						105.2	2.3304	105.2	1.90227	105.2	3.1898	105.2	2.86913	105.2	44.0109	105.2	46.9624	105.2	7.3075	105.2	8.4677	108.1	2.0205	108.1	2.91087	105.2	16.7095	105.2	2.26245	105.2	7.6692	105.2	6.78616	105.2	1.7762	105.2	1.56419	105.2	20.4275	105.2	17.6504	105.2	26.8753	105.2	25.7188
						105.3	2.3306	105.3	1.89207	105.3	3.181	105.3	2.85736	105.3	44.0079	105.3	46.9403	105.3	7.3008	105.3	8.4591	108.2	2.0205	108.2	2.90865	105.3	16.7018	105.3	2.24496	105.3	7.6679	105.3	6.7835	105.3	1.7775	105.3	1.55848	105.3	20.423	105.3	17.6479	105.3	26.8715	105.3	25.711
						105.4	2.3274	105.4	1.88192	105.4	3.1711	105.4	2.84565	105.4	44.0001	105.4	46.9181	105.4	7.2927	105.4	8.45051	108.3	2.0227	108.3	2.90643	105.4	16.6955	105.4	2.2276	105.4	7.6629	105.4	6.78083	105.4	1.781	105.4	1.55279	105.4	20.4188	105.4	17.6454	105.4	26.8663	105.4	25.7032
						105.5	2.3258	105.5	1.87182	105.5	3.1607	105.5	2.83398	105.5	43.9955	105.5	46.896	105.5	7.2836	105.5	8.44193	108.4	2.0202	108.4	2.90421	105.5	16.6831	105.5	2.21037	105.5	7.6556	105.5	6.77817	105.5	1.7804	105.5	1.54713	105.5	20.4105	105.5	17.6429	105.5	26.8643	105.5	25.6954
						105.6	2.324	105.6	1.86178	105.6	3.1511	105.6	2.82236	105.6	43.99	105.6	46.8739	105.6	7.2764	105.6	8.43336	108.5	2.0157	108.5	2.90199	105.6	16.6703	105.6	2.19328	105.6	7.6509	105.6	6.77551	105.6	1.7848	105.6	1.54148	105.6	20.3992	105.6	17.6405	105.6	26.854	105.6	25.6876
						105.7	2.3192	105.7	1.8518	105.7	3.1449	105.7	2.81078	105.7	43.9835	105.7	46.8518	105.7	7.2594	105.7	8.4248	108.6	2.0162	108.6	2.89978	105.7	16.6575	105.7	2.17632	105.7	7.6465	105.7	6.77284	105.7	1.7858	105.7	1.53586	105.7	20.4004	105.7	17.638	105.7	26.8444	105.7	25.6798
						105.8	2.3129	105.8	1.84187	105.8	3.1326	105.8	2.79926	105.8	43.975	105.8	46.8297	105.8	7.2475	105.8	8.41625	108.7	2.0182	108.7	2.89756	105.8	16.6438	105.8	2.15949	105.8	7.6475	105.8	6.77018	105.8	1.7782	105.8	1.53025	105.8	20.3949	105.8	17.6355	105.8	26.8391	105.8	25.672
						105.9	2.3108	105.9	1.83199	105.9	3.1279	105.9	2.78778	105.9	43.9698	105.9	46.8076	105.9	7.2347	105.9	8.4077	108.8	2.0254	108.8	2.89535	105.9	16.6386	105.9	2.14279	105.9	7.6508	105.9	6.76752	105.9	1.7781	105.9	1.52467	105.9	20.3908	105.9	17.6331	105.9	26.8327	105.9	25.6642
						106	2.3098	106	1.82216	106	3.1252	106	2.77635	106	43.9714	106	46.7856	106	7.2228	106	8.39917	108.9	2.0311	108.9	2.89314	106	16.6266	106	2.12622	106	7.6472	106	6.76487	106	1.7784	106	1.5191	106	20.386	106	17.6306	106	26.8262	106	25.6564
						106.1	2.3094	106.1	1.81239	106.1	3.1208	106.1	2.76496	106.1	43.9648	106.1	46.7635	106.1	7.2154	106.1	8.39064	109	2.031	109	2.89093	106.1	16.6143	106.1	2.10978	106.1	7.6398	106.1	6.76221	106.1	1.7779	106.1	1.51356	106.1	20.3781	106.1	17.6281	106.1	26.8158	106.1	25.6486
						106.2	2.3097	106.2	1.80267	106.2	3.1207	106.2	2.75363	106.2	43.967	106.2	46.7415	106.2	7.2047	106.2	8.38213	109.1	2.029	109.1	2.88872	106.2	16.6057	106.2	2.09346	106.2	7.6403	106.2	6.75955	106.2	1.7736	106.2	1.50804	106.2	20.3722	106.2	17.6257	106.2	26.8125	106.2	25.6408
						106.3	2.3124	106.3	1.793	106.3	3.1232	106.3	2.74234	106.3	43.965	106.3	46.7194	106.3	7.1898	106.3	8.37362	109.2	2.0266	109.2	2.88652	106.3	16.5996	106.3	2.07728	106.3	7.6319	106.3	6.7569	106.3	1.7717	106.3	1.50253	106.3	20.3722	106.3	17.6232	106.3	26.8033	106.3	25.633
						106.4	2.3117	106.4	1.78338	106.4	3.1174	106.4	2.73109	106.4	43.9581	106.4	46.6974	106.4	7.1786	106.4	8.36512	109.3	2.0265	109.3	2.88431	106.4	16.5925	106.4	2.06121	106.4	7.6312	106.4	6.75424	106.4	1.7731	106.4	1.49705	106.4	20.3731	106.4	17.6207	106.4	26.7957	106.4	25.6252
						106.5	2.3134	106.5	1.77382	106.5	3.1088	106.5	2.71989	106.5	43.9497	106.5	46.6754	106.5	7.1666	106.5	8.35663	109.4	2.03	109.4	2.88211	106.5	16.5781	106.5	2.04527	106.5	7.6274	106.5	6.75159	106.5	1.7732	106.5	1.49159	106.5	20.3671	106.5	17.6183	106.5	26.7889	106.5	25.6174
						106.6	2.3064	106.6	1.7643	106.6	3.1058	106.6	2.70874	106.6	43.9465	106.6	46.6534	106.6	7.1521	106.6	8.34815	109.5	2.038	109.5	2.87991	106.6	16.5634	106.6	2.02946	106.6	7.6261	106.6	6.74894	106.6	1.7705	106.6	1.48614	106.6	20.3647	106.6	17.6158	106.6	26.7837	106.6	25.6096
						106.7	2.3048	106.7	1.75484	106.7	3.0969	106.7	2.69763	106.7	43.9426	106.7	46.6314	106.7	7.1376	106.7	8.33968	109.6	2.0354	109.6	2.87771	106.7	16.5532	106.7	2.01376	106.7	7.6222	106.7	6.74629	106.7	1.7679	106.7	1.48072	106.7	20.3599	106.7	17.6133	106.7	26.7715	106.7	25.6018
						106.8	2.3071	106.8	1.74543	106.8	3.0938	106.8	2.68657	106.8	43.9344	106.8	46.6094	106.8	7.1248	106.8	8.33121	109.7	2.0373	109.7	2.87551	106.8	16.5442	106.8	1.99819	106.8	7.6196	106.8	6.74364	106.8	1.766	106.8	1.47532	106.8	20.3576	106.8	17.6109	106.8	26.7631	106.8	25.594
						106.9	2.3029	106.9	1.73607	106.9	3.0881	106.9	2.67555	106.9	43.9247	106.9	46.5874	106.9	7.1125	106.9	8.32276	109.8	2.0385	109.8	2.87332	106.9	16.5327	106.9	1.98274	106.9	7.6173	106.9	6.74099	106.9	1.7627	106.9	1.46993	106.9	20.3508	106.9	17.6084	106.9	26.7569	106.9	25.5863
						107	2.3047	107	1.72675	107	3.0882	107	2.66458	107	43.916	107	46.5654	107	7.0987	107	8.31431	109.9	2.0408	109.9	2.87112	107	16.5228	107	1.96741	107	7.6098	107	6.73834	107	1.764	107	1.46457	107	20.3465	107	17.6059	107	26.7521	107	25.5785
						107.1	2.304	107.1	1.71749	107.1	3.0825	107.1	2.65365	107.1	43.9113	107.1	46.5435	107.1	7.0909	107.1	8.30588	110	2.0412	110	2.86893	107.1	16.5149	107.1	1.95219	107.1	7.6063	107.1	6.73569	107.1	1.7647	107.1	1.45922	107.1	20.346	107.1	17.6035	107.1	26.7496	107.1	25.5707
						107.2	2.3004	107.2	1.70828	107.2	3.0797	107.2	2.64277	107.2	43.9089	107.2	46.5215	107.2	7.077	107.2	8.29745	110.1	2.0421	110.1	2.86674	107.2	16.507	107.2	1.9371	107.2	7.6	107.2	6.73305	107.2	1.7603	107.2	1.4539	107.2	20.3427	107.2	17.601	107.2	26.7454	107.2	25.5629
						107.3	2.2968	107.3	1.69912	107.3	3.0755	107.3	2.63194	107.3	43.9067	107.3	46.4996	107.3	7.0641	107.3	8.28903	110.2	2.0428	110.2	2.86455	107.3	16.5001	107.3	1.92212	107.3	7.5941	107.3	6.7304	107.3	1.7615	107.3	1.44859	107.3	20.3378	107.3	17.5985	107.3	26.7371	107.3	25.5552
						107.4	2.2991	107.4	1.69	107.4	3.0638	107.4	2.62114	107.4	43.9072	107.4	46.4777	107.4	7.0479	107.4	8.28062	110.3	2.0418	110.3	2.86237	107.4	16.4929	107.4	1.90725	107.4	7.5931	107.4	6.72776	107.4	1.766	107.4	1.44331	107.4	20.3304	107.4	17.5961	107.4	26.7261	107.4	25.5474
						107.5	2.3027	107.5	1.68094	107.5	3.0552	107.5	2.6104	107.5	43.9062	107.5	46.4558	107.5	7.0354	107.5	8.27222	110.4	2.0401	110.4	2.86018	107.5	16.4846	107.5	1.89251	107.5	7.5943	107.5	6.72512	107.5	1.7655	107.5	1.43804	107.5	20.3298	107.5	17.5936	107.5	26.7133	107.5	25.5396
						107.6	2.3059	107.6	1.67192	107.6	3.0519	107.6	2.59969	107.6	43.9008	107.6	46.4339	107.6	7.0274	107.6	8.26383	110.5	2.0392	110.5	2.858	107.6	16.4767	107.6	1.87787	107.6	7.588	107.6	6.72247	107.6	1.7671	107.6	1.43279	107.6	20.3288	107.6	17.5912	107.6	26.7037	107.6	25.5319
						107.7	2.3041	107.7	1.66296	107.7	3.0599	107.7	2.58903	107.7	43.8976	107.7	46.412	107.7	7.0154	107.7	8.25545	110.6	2.0374	110.6	2.85581	107.7	16.4717	107.7	1.86335	107.7	7.5797	107.7	6.71983	107.7	1.7678	107.7	1.42756	107.7	20.326	107.7	17.5887	107.7	26.6976	107.7	25.5241
						107.8	2.3097	107.8	1.65404	107.8	3.0522	107.8	2.57842	107.8	43.8967	107.8	46.3901	107.8	6.996	107.8	8.24707	110.7	2.0374	110.7	2.85363	107.8	16.4568	107.8	1.84894	107.8	7.5703	107.8	6.71719	107.8	1.7677	107.8	1.42235	107.8	20.3205	107.8	17.5862	107.8	26.6941	107.8	25.5163
						107.9	2.3117	107.9	1.64517	107.9	3.0525	107.9	2.56784	107.9	43.8899	107.9	46.3682	107.9	6.9737	107.9	8.23871	110.8	2.0372	110.8	2.85145	107.9	16.4435	107.9	1.83464	107.9	7.5623	107.9	6.71455	107.9	1.7683	107.9	1.41716	107.9	20.3163	107.9	17.5838	107.9	26.683	107.9	25.5086
						108	2.3092	108	1.63634	108	3.055	108	2.55731	108	43.8818	108	46.3464	108	6.9679	108	8.23035	110.9	2.036	110.9	2.84928	108	16.4312	108	1.82046	108	7.5608	108	6.71192	108	1.7713	108	1.41199	108	20.3098	108	17.5813	108	26.6737	108	25.5008
						108.1	2.3196	108.1	1.62757	108.1	3.0555	108.1	2.54683	108.1	43.8769	108.1	46.3245	108.1	6.9505	108.1	8.222	111	2.0371	111	2.8471	108.1	16.4246	108.1	1.80638	108.1	7.5631	108.1	6.70928	108.1	1.767	108.1	1.40684	108.1	20.3049	108.1	17.5788	108.1	26.6633	108.1	25.4931
						108.2	2.3227	108.2	1.61884	108.2	3.0457	108.2	2.53638	108.2	43.8673	108.2	46.3027	108.2	6.931	108.2	8.21366	111.1	2.0409	111.1	2.84493	108.2	16.4096	108.2	1.79241	108.2	7.5597	108.2	6.70664	108.2	1.7699	108.2	1.4017	108.2	20.3001	108.2	17.5764	108.2	26.6576	108.2	25.4853
						108.3	2.3213	108.3	1.61015	108.3	3.043	108.3	2.52598	108.3	43.8621	108.3	46.2808	108.3	6.9279	108.3	8.20533	111.2	2.0399	111.2	2.84275	108.3	16.398	108.3	1.77855	108.3	7.5544	108.3	6.70401	108.3	1.7722	108.3	1.39659	108.3	20.3018	108.3	17.5739	108.3	26.6478	108.3	25.4776
						108.4	2.3201	108.4	1.60152	108.4	3.0386	108.4	2.51562	108.4	43.8621	108.4	46.259	108.4	6.9161	108.4	8.19701	111.3	2.0409	111.3	2.84058	108.4	16.3871	108.4	1.76479	108.4	7.5468	108.4	6.70138	108.4	1.7707	108.4	1.39149	108.4	20.3041	108.4	17.5715	108.4	26.6482	108.4	25.4699
						108.5	2.3251	108.5	1.59293	108.5	3.0324	108.5	2.50531	108.5	43.8555	108.5	46.2372	108.5	6.9089	108.5	8.1887	111.4	2.0388	111.4	2.83841	108.5	16.3767	108.5	1.75115	108.5	7.5468	108.5	6.69874	108.5	1.7662	108.5	1.38641	108.5	20.3026	108.5	17.569	108.5	26.645	108.5	25.4621
						108.6	2.3259	108.6	1.58438	108.6	3.0206	108.6	2.49504	108.6	43.8496	108.6	46.2154	108.6	6.9018	108.6	8.18039	111.5	2.0331	111.5	2.83625	108.6	16.37	108.6	1.73761	108.6	7.5454	108.6	6.69611	108.6	1.7669	108.6	1.38135	108.6	20.3017	108.6	17.5665	108.6	26.634	108.6	25.4544
						108.7	2.3277	108.7	1.57588	108.7	3.0126	108.7	2.4848	108.7	43.8456	108.7	46.1936	108.7	6.891	108.7	8.1721	111.6	2.037	111.6	2.83408	108.7	16.3595	108.7	1.72417	108.7	7.5453	108.7	6.69348	108.7	1.7661	108.7	1.37631	108.7	20.2935	108.7	17.5641	108.7	26.6228	108.7	25.4466
						108.8	2.3275	108.8	1.56743	108.8	3.008	108.8	2.47462	108.8	43.8458	108.8	46.1718	108.8	6.8818	108.8	8.16381	111.7	2.0363	111.7	2.83192	108.8	16.3549	108.8	1.71084	108.8	7.5422	108.8	6.69085	108.8	1.7639	108.8	1.37129	108.8	20.287	108.8	17.5616	108.8	26.614	108.8	25.4389
						108.9	2.3245	108.9	1.55903	108.9	2.9977	108.9	2.46447	108.9	43.841	108.9	46.1501	108.9	6.8725	108.9	8.15553	111.8	2.0383	111.8	2.82975	108.9	16.3494	108.9	1.69761	108.9	7.541	108.9	6.68822	108.9	1.7578	108.9	1.36629	108.9	20.2868	108.9	17.5592	108.9	26.605	108.9	25.4312
						109	2.3247	109	1.55066	109	2.993	109	2.45436	109	43.8379	109	46.1283	109	6.8641	109	8.14726	111.9	2.041	111.9	2.82759	109	16.3449	109	1.68448	109	7.5351	109	6.6856	109	1.7564	109	1.3613	109	20.2806	109	17.5567	109	26.5967	109	25.4234
						109.1	2.3283	109.1	1.54235	109.1	2.9889	109.1	2.4443	109.1	43.8359	109.1	46.1066	109.1	6.8562	109.1	8.139	112	2.045	112	2.82543	109.1	16.3379	109.1	1.67145	109.1	7.5345	109.1	6.68297	109.1	1.7549	109.1	1.35633	109.1	20.2778	109.1	17.5543	109.1	26.5862	109.1	25.4157
						109.2	2.3425	109.2	1.53407	109.2	2.9824	109.2	2.43427	109.2	43.8295	109.2	46.0848	109.2	6.8526	109.2	8.13075	112.1	2.045	112.1	2.82328	109.2	16.3296	109.2	1.65853	109.2	7.5356	109.2	6.68035	109.2	1.7546	109.2	1.35138	109.2	20.2763	109.2	17.5518	109.2	26.5813	109.2	25.408
						109.3	2.3511	109.3	1.52585	109.3	2.9792	109.3	2.42429	109.3	43.8218	109.3	46.0631	109.3	6.8428	109.3	8.12251	112.2	2.0444	112.2	2.82112	109.3	16.3187	109.3	1.6457	109.3	7.5348	109.3	6.67772	109.3	1.7578	109.3	1.34645	109.3	20.2724	109.3	17.5493	109.3	26.5716	109.3	25.4003
						109.4	2.356	109.4	1.51766	109.4	2.9691	109.4	2.41435	109.4	43.8155	109.4	46.0414	109.4	6.8237	109.4	8.11427	112.3	2.0447	112.3	2.81897	109.4	16.3088	109.4	1.63298	109.4	7.5321	109.4	6.6751	109.4	1.7589	109.4	1.34154	109.4	20.2652	109.4	17.5469	109.4	26.5625	109.4	25.3925
						109.5	2.3544	109.5	1.50952	109.5	2.9735	109.5	2.40445	109.5	43.8102	109.5	46.0197	109.5	6.8116	109.5	8.10605	112.4	2.0487	112.4	2.81681	109.5	16.2958	109.5	1.62035	109.5	7.5359	109.5	6.67248	109.5	1.7573	109.5	1.33664	109.5	20.2588	109.5	17.5444	109.5	26.5532	109.5	25.3848
						109.6	2.3579	109.6	1.50143	109.6	2.9739	109.6	2.39459	109.6	43.8014	109.6	45.998	109.6	6.7998	109.6	8.09783	112.5	2.0489	112.5	2.81466	109.6	16.2874	109.6	1.60782	109.6	7.5294	109.6	6.66986	109.6	1.7556	109.6	1.33176	109.6	20.2561	109.6	17.542	109.6	26.543	109.6	25.3771
						109.7	2.3554	109.7	1.49337	109.7	2.9687	109.7	2.38477	109.7	43.7961	109.7	45.9763	109.7	6.789	109.7	8.08962	112.6	2.0503	112.6	2.81251	109.7	16.2781	109.7	1.59538	109.7	7.518	109.7	6.66724	109.7	1.7569	109.7	1.3269	109.7	20.2523	109.7	17.5395	109.7	26.5396	109.7	25.3694
						109.8	2.3604	109.8	1.48536	109.8	2.9631	109.8	2.37499	109.8	43.7972	109.8	45.9546	109.8	6.7776	109.8	8.08142	112.7	2.054	112.7	2.81037	109.8	16.2701	109.8	1.58305	109.8	7.5142	109.8	6.66462	109.8	1.7551	109.8	1.32206	109.8	20.2517	109.8	17.5371	109.8	26.5324	109.8	25.3617
						109.9	2.3621	109.9	1.4774	109.9	2.9497	109.9	2.36526	109.9	43.7958	109.9	45.9329	109.9	6.7658	109.9	8.07323	112.8	2.0559	112.8	2.80822	109.9	16.2585	109.9	1.57081	109.9	7.5058	109.9	6.662	109.9	1.7462	109.9	1.31724	109.9	20.2491	109.9	17.5346	109.9	26.5252	109.9	25.354
						110	2.3628	110	1.46947	110	2.9406	110	2.35556	110	43.7873	110	45.9113	110	6.7482	110	8.06505	112.9	2.0538	112.9	2.80608	110	16.25	110	1.55866	110	7.5051	110	6.65938	110	1.749	110	1.31243	110	20.2424	110	17.5322	110	26.5138	110	25.3463
						110.1	2.3686	110.1	1.46159	110.1	2.9333	110.1	2.3459	110.1	43.7838	110.1	45.8896	110.1	6.7365	110.1	8.05687	113	2.0544	113	2.80393	110.1	16.2361	110.1	1.54661	110.1	7.5027	110.1	6.65677	110.1	1.7557	110.1	1.30764	110.1	20.2347	110.1	17.5297	110.1	26.5034	110.1	25.3386
						110.2	2.3762	110.2	1.45375	110.2	2.93	110.2	2.33628	110.2	43.7783	110.2	45.868	110.2	6.7289	110.2	8.04871	113.1	2.0532	113.1	2.80179	110.2	16.2233	110.2	1.53465	110.2	7.508	110.2	6.65415	110.2	1.7634	110.2	1.30287	110.2	20.2275	110.2	17.5272	110.2	26.4968	110.2	25.3309
						110.3	2.3795	110.3	1.44595	110.3	2.9272	110.3	2.3267	110.3	43.771	110.3	45.8464	110.3	6.7201	110.3	8.04055	113.2	2.0513	113.2	2.79965	110.3	16.2135	110.3	1.52278	110.3	7.506	110.3	6.65154	110.3	1.7641	110.3	1.29811	110.3	20.2244	110.3	17.5248	110.3	26.4903	110.3	25.3232
						110.4	2.3832	110.4	1.4382	110.4	2.9203	110.4	2.31716	110.4	43.7667	110.4	45.8248	110.4	6.7097	110.4	8.0324	113.3	2.0485	113.3	2.79752	110.4	16.206	110.4	1.511	110.4	7.5069	110.4	6.64892	110.4	1.7527	110.4	1.29338	110.4	20.2111	110.4	17.5223	110.4	26.4821	110.4	25.3155
						110.5	2.3889	110.5	1.43049	110.5	2.9115	110.5	2.30766	110.5	43.7596	110.5	45.8032	110.5	6.7011	110.5	8.02426	113.4	2.0561	113.4	2.79538	110.5	16.199	110.5	1.49932	110.5	7.5055	110.5	6.64631	110.5	1.742	110.5	1.28866	110.5	20.1997	110.5	17.5199	110.5	26.4728	110.5	25.3078
						110.6	2.395	110.6	1.42281	110.6	2.9005	110.6	2.29819	110.6	43.7582	110.6	45.7816	110.6	6.689	110.6	8.01613	113.5	2.0631	113.5	2.79325	110.6	16.192	110.6	1.48773	110.6	7.51	110.6	6.6437	110.6	1.7419	110.6	1.28395	110.6	20.1922	110.6	17.5174	110.6	26.4631	110.6	25.3001
						110.7	2.4025	110.7	1.41518	110.7	2.8901	110.7	2.28877	110.7	43.7555	110.7	45.76	110.7	6.678	110.7	8.00801	113.6	2.0674	113.6	2.79111	110.7	16.1837	110.7	1.47622	110.7	7.5116	110.7	6.64109	110.7	1.7429	110.7	1.27927	110.7	20.1857	110.7	17.515	110.7	26.4542	110.7	25.2924
						110.8	2.4062	110.8	1.40759	110.8	2.8826	110.8	2.27938	110.8	43.7555	110.8	45.7384	110.8	6.6704	110.8	7.99989	113.7	2.0709	113.7	2.78898	110.8	16.1716	110.8	1.46481	110.8	7.5127	110.8	6.63848	110.8	1.7414	110.8	1.2746	110.8	20.177	110.8	17.5125	110.8	26.4443	110.8	25.2847
						110.9	2.4082	110.9	1.40004	110.9	2.8741	110.9	2.27004	110.9	43.7489	110.9	45.7168	110.9	6.6615	110.9	7.99179	113.8	2.0739	113.8	2.78685	110.9	16.1648	110.9	1.45348	110.9	7.513	110.9	6.63587	110.9	1.7366	110.9	1.26995	110.9	20.1722	110.9	17.5101	110.9	26.4376	110.9	25.277
						111	2.411	111	1.39253	111	2.8621	111	2.26073	111	43.7436	111	45.6953	111	6.6545	111	7.98369	113.9	2.0674	113.9	2.78472	111	16.1566	111	1.44224	111	7.5073	111	6.63327	111	1.7387	111	1.26531	111	20.1689	111	17.5076	111	26.4315	111	25.2693
						111.1	2.4222	111.1	1.38506	111.1	2.8535	111.1	2.25146	111.1	43.7344	111.1	45.6737	111.1	6.6427	111.1	7.9756	114	2.0632	114	2.7826	111.1	16.1466	111.1	1.43109	111.1	7.508	111.1	6.63066	111.1	1.7384	111.1	1.2607	111.1	20.16	111.1	17.5052	111.1	26.4288	111.1	25.2616
						111.2	2.4254	111.2	1.37763	111.2	2.8417	111.2	2.24223	111.2	43.7267	111.2	45.6522	111.2	6.6324	111.2	7.96752	114.1	2.0578	114.1	2.78047	111.2	16.1374	111.2	1.42002	111.2	7.5115	111.2	6.62806	111.2	1.7376	111.2	1.2561	111.2	20.1498	111.2	17.5027	111.2	26.4171	111.2	25.254
						111.3	2.4247	111.3	1.37024	111.3	2.8337	111.3	2.23303	111.3	43.724	111.3	45.6307	111.3	6.6218	111.3	7.95945	114.2	2.0587	114.2	2.77835	111.3	16.1267	111.3	1.40904	111.3	7.5111	111.3	6.62545	111.3	1.7364	111.3	1.25151	111.3	20.1479	111.3	17.5003	111.3	26.4013	111.3	25.2463
						111.4	2.4276	111.4	1.3629	111.4	2.8218	111.4	2.22387	111.4	43.7195	111.4	45.6092	111.4	6.6147	111.4	7.95138	114.3	2.0545	114.3	2.77623	111.4	16.1136	111.4	1.39814	111.4	7.5065	111.4	6.62285	111.4	1.734	111.4	1.24694	111.4	20.1438	111.4	17.4978	111.4	26.3946	111.4	25.2386
						111.5	2.4361	111.5	1.35559	111.5	2.8119	111.5	2.21476	111.5	43.7155	111.5	45.5876	111.5	6.6026	111.5	7.94333	114.4	2.0529	114.4	2.77411	111.5	16.1012	111.5	1.38733	111.5	7.5046	111.5	6.62025	111.5	1.736	111.5	1.24239	111.5	20.138	111.5	17.4954	111.5	26.3863	111.5	25.2309
						111.6	2.4415	111.6	1.34831	111.6	2.807	111.6	2.20567	111.6	43.7062	111.6	45.5662	111.6	6.593	111.6	7.93528	114.5	2.0477	114.5	2.77199	111.6	16.0905	111.6	1.3766	111.6	7.504	111.6	6.61765	111.6	1.7341	111.6	1.23786	111.6	20.1323	111.6	17.4929	111.6	26.3771	111.6	25.2233
						111.7	2.4472	111.7	1.34108	111.7	2.7962	111.7	2.19663	111.7	43.6965	111.7	45.5447	111.7	6.5815	111.7	7.92724	114.6	2.0489	114.6	2.76987	111.7	16.0807	111.7	1.36596	111.7	7.503	111.7	6.61505	111.7	1.736	111.7	1.23334	111.7	20.1344	111.7	17.4905	111.7	26.3702	111.7	25.2156
						111.8	2.4517	111.8	1.33389	111.8	2.7942	111.8	2.18762	111.8	43.6914	111.8	45.5232	111.8	6.5757	111.8	7.91922	114.7	2.0474	114.7	2.76776	111.8	16.0726	111.8	1.35539	111.8	7.5054	111.8	6.61245	111.8	1.7412	111.8	1.22884	111.8	20.1299	111.8	17.488	111.8	26.3669	111.8	25.208
						111.9	2.4574	111.9	1.32674	111.9	2.7886	111.9	2.17865	111.9	43.6831	111.9	45.5017	111.9	6.5687	111.9	7.91119	114.8	2.0477	114.8	2.76564	111.9	16.0659	111.9	1.34491	111.9	7.5005	111.9	6.60985	111.9	1.7395	111.9	1.22436	111.9	20.1297	111.9	17.4856	111.9	26.3567	111.9	25.2003
						112	2.4689	112	1.31962	112	2.7813	112	2.16972	112	43.6755	112	45.4803	112	6.5581	112	7.90318	114.9	2.0394	114.9	2.76353	112	16.0535	112	1.33451	112	7.5008	112	6.60726	112	1.7334	112	1.21989	112	20.1264	112	17.4831	112	26.3486	112	25.1926
						112.1	2.4761	112.1	1.31254	112.1	2.7769	112.1	2.16082	112.1	43.6681	112.1	45.4588	112.1	6.547	112.1	7.89518	115	2.0398	115	2.76142	112.1	16.044	112.1	1.32419	112.1	7.5006	112.1	6.60466	112.1	1.7307	112.1	1.21544	112.1	20.1252	112.1	17.4807	112.1	26.3429	112.1	25.185
						112.2	2.475	112.2	1.3055	112.2	2.7693	112.2	2.15196	112.2	43.6651	112.2	45.4374	112.2	6.5341	112.2	7.88718	115.1	2.0418	115.1	2.75931	112.2	16.0346	112.2	1.31395	112.2	7.5021	112.2	6.60207	112.2	1.731	112.2	1.211	112.2	20.1278	112.2	17.4782	112.2	26.3352	112.2	25.1773
						112.3	2.4827	112.3	1.2985	112.3	2.7562	112.3	2.14314	112.3	43.6586	112.3	45.416	112.3	6.5232	112.3	7.87919	115.2	2.0436	115.2	2.75721	112.3	16.0256	112.3	1.30379	112.3	7.5062	112.3	6.59947	112.3	1.7324	112.3	1.20658	112.3	20.1231	112.3	17.4758	112.3	26.3281	112.3	25.1697
						112.4	2.4925	112.4	1.29153	112.4	2.7442	112.4	2.13435	112.4	43.6542	112.4	45.3946	112.4	6.5122	112.4	7.87121	115.3	2.0453	115.3	2.7551	112.4	16.0189	112.4	1.29371	112.4	7.5124	112.4	6.59688	112.4	1.7304	112.4	1.20218	112.4	20.1185	112.4	17.4733	112.4	26.3228	112.4	25.162
						112.5	2.5064	112.5	1.28461	112.5	2.7348	112.5	2.1256	112.5	43.6525	112.5	45.3732	112.5	6.5031	112.5	7.86324	115.4	2.041	115.4	2.753	112.5	16.0086	112.5	1.28371	112.5	7.5151	112.5	6.59429	112.5	1.7282	112.5	1.19779	112.5	20.1128	112.5	17.4709	112.5	26.316	112.5	25.1544
						112.6	2.5162	112.6	1.27772	112.6	2.7251	112.6	2.11688	112.6	43.6532	112.6	45.3518	112.6	6.502	112.6	7.85528	115.5	2.0438	115.5	2.7509	112.6	15.9977	112.6	1.27378	112.6	7.5166	112.6	6.5917	112.6	1.7239	112.6	1.19342	112.6	20.1171	112.6	17.4685	112.6	26.3063	112.6	25.1467
						112.7	2.5275	112.7	1.27086	112.7	2.7107	112.7	2.1082	112.7	43.6499	112.7	45.3304	112.7	6.4982	112.7	7.84733	115.6	2.0431	115.6	2.7488	112.7	15.9872	112.7	1.26393	112.7	7.5098	112.7	6.58911	112.7	1.7227	112.7	1.18907	112.7	20.1118	112.7	17.466	112.7	26.2976	112.7	25.1391
						112.8	2.5477	112.8	1.26405	112.8	2.7034	112.8	2.09955	112.8	43.6475	112.8	45.309	112.8	6.4898	112.8	7.83938	115.7	2.0431	115.7	2.7467	112.8	15.9785	112.8	1.25416	112.8	7.5081	112.8	6.58652	112.8	1.7179	112.8	1.18473	112.8	20.105	112.8	17.4636	112.8	26.2969	112.8	25.1314
						112.9	2.5633	112.9	1.25727	112.9	2.6934	112.9	2.09094	112.9	43.6462	112.9	45.2877	112.9	6.4789	112.9	7.83144	115.8	2.0425	115.8	2.7446	112.9	15.9687	112.9	1.24446	112.9	7.5083	112.9	6.58393	112.9	1.7138	112.9	1.1804	112.9	20.1	112.9	17.4611	112.9	26.2914	112.9	25.1238
						113	2.575	113	1.25053	113	2.6923	113	2.08237	113	43.6426	113	45.2663	113	6.4702	113	7.82351	115.9	2.0403	115.9	2.7425	113	15.9686	113	1.23483	113	7.504	113	6.58135	113	1.7096	113	1.1761	113	20.0941	113	17.4587	113	26.2862	113	25.1162
						113.1	2.5809	113.1	1.24382	113.1	2.685	113.1	2.07383	113.1	43.6427	113.1	45.245	113.1	6.4525	113.1	7.81559	116	2.0328	116	2.74041	113.1	15.9645	113.1	1.22528	113.1	7.4991	113.1	6.57876	113.1	1.6964	113.1	1.1718	113.1	20.0896	113.1	17.4562	113.1	26.276	113.1	25.1085
						113.2	2.5982	113.2	1.23715	113.2	2.6777	113.2	2.06533	113.2	43.6398	113.2	45.2236	113.2	6.4282	113.2	7.80768	116.1	2.0296	116.1	2.73832	113.2	15.9567	113.2	1.21581	113.2	7.4917	113.2	6.57618	113.2	1.6938	113.2	1.16753	113.2	20.0852	113.2	17.4538	113.2	26.2635	113.2	25.1009
						113.3	2.6132	113.3	1.23051	113.3	2.6748	113.3	2.05686	113.3	43.6237	113.3	45.2023	113.3	6.418	113.3	7.79978	116.2	2.0209	116.2	2.73623	113.3	15.9503	113.3	1.20641	113.3	7.4823	113.3	6.5736	113.3	1.6926	113.3	1.16327	113.3	20.083	113.3	17.4513	113.3	26.2452	113.3	25.0933
						113.4	2.6289	113.4	1.22391	113.4	2.6658	113.4	2.04842	113.4	43.6251	113.4	45.181	113.4	6.4063	113.4	7.79188	116.3		116.3	2.73414	113.4	15.9386	113.4	1.19708	113.4	7.4809	113.4	6.57101	113.4	1.687	113.4	1.15902	113.4	20.081	113.4	17.4489	113.4	26.2493	113.4	25.0856
						113.5	2.6506	113.5	1.21735	113.5	2.6556	113.5	2.04003	113.5	43.6208	113.5	45.1597	113.5	6.3948	113.5	7.78399	116.4		116.4	2.73205	113.5	15.9196	113.5	1.18782	113.5	7.4771	113.5	6.56843	113.5	1.6819	113.5	1.15479	113.5	20.0794	113.5	17.4464	113.5	26.2552	113.5	25.078
						113.6	2.6676	113.6	1.21082	113.6	2.6476	113.6	2.03166	113.6	43.6182	113.6	45.1384	113.6	6.3876	113.6	7.77611	116.5		116.5	2.72996	113.6	15.9081	113.6	1.17864	113.6	7.4806	113.6	6.56585	113.6	1.6722	113.6	1.15058	113.6	20.0699	113.6	17.444	113.6	26.2522	113.6	25.0704
						113.7	2.68	113.7	1.20432	113.7	2.6393	113.7	2.02333	113.7	43.6086	113.7	45.1171	113.7	6.377	113.7	7.76824	116.6		116.6	2.72788	113.7	15.9067	113.7	1.16952	113.7	7.4753	113.7	6.56327	113.7	1.6632	113.7	1.14638	113.7	20.0578	113.7	17.4416	113.7	26.2446	113.7	25.0628
						113.8	2.6855	113.8	1.19786	113.8	2.622	113.8	2.01503	113.8	43.602	113.8	45.0958	113.8	6.3647	113.8	7.76038	116.7		116.7	2.72579	113.8	15.9056	113.8	1.16048	113.8	7.4742	113.8	6.56069	113.8	1.6534	113.8	1.1422	113.8	20.0545	113.8	17.4391	113.8	26.2263	113.8	25.0552
						113.9	2.6957	113.9	1.19144	113.9	2.6136	113.9	2.00677	113.9	43.5997	113.9	45.0746	113.9	6.3655	113.9	7.75252	116.8		116.8	2.72371	113.9	15.9033	113.9	1.1515	113.9	7.4783	113.9	6.55812	113.9	1.6535	113.9	1.13803	113.9	20.0377	113.9	17.4367	113.9	26.2203	113.9	25.0475
						114	2.7053	114	1.18505	114	2.6112	114	1.99854	114	43.5981	114	45.0533	114	6.3572	114	7.74468	116.9		116.9	2.72163	114	15.8887	114	1.1426	114	7.4751	114	6.55554	114	1.6534	114	1.13387	114	20.0339	114	17.4342	114	26.2128	114	25.0399
						114.1	2.7163	114.1	1.17869	114.1	2.601	114.1	1.99035	114.1	43.5922	114.1	45.0321	114.1	6.3472	114.1	7.73684	117		117	2.71956	114.1	15.8789	114.1	1.13376	114.1	7.475	114.1	6.55297	114.1	1.6466	114.1	1.12974	114.1	20.0309	114.1	17.4318	114.1	26.2046	114.1	25.0323
						114.2	2.726	114.2	1.17237	114.2	2.5849	114.2	1.98218	114.2	43.5862	114.2	45.0109	114.2	6.3243	114.2	7.72901	117.1		117.1	2.71956	114.2	15.8695	114.2	1.125	114.2	7.4754	114.2	6.55039	114.2	1.644	114.2	1.12561	114.2	20.025	114.2	17.4294	114.2	26.1889	114.2	25.0247
						114.3	2.7311	114.3	1.16608	114.3	2.5756	114.3	1.97406	114.3	43.5773	114.3	44.9896	114.3	6.3043	114.3	7.72119	117.2		117.2	2.7348	114.3	15.8502	114.3	1.1163	114.3	7.472	114.3	6.54782	114.3	1.6432	114.3	1.12151	114.3	20.0149	114.3	17.4269	114.3	26.1794	114.3	25.0171
						114.4	2.7473	114.4	1.15983	114.4	2.5637	114.4	1.96596	114.4	43.5713	114.4	44.9684	114.4	6.3024	114.4	7.71337	117.3		117.3	2.75003	114.4	15.8319	114.4	1.10766	114.4	7.4665	114.4	6.54525	114.4	1.6491	114.4	1.11741	114.4	20.0055	114.4	17.4245	114.4	26.1758	114.4	25.0095
						114.5	2.7568	114.5	1.15361	114.5	2.5613	114.5	1.9579	114.5	43.5642	114.5	44.9472	114.5	6.2901	114.5	7.70557	117.4		117.4	2.76524	114.5	15.8162	114.5	1.0991	114.5	7.466	114.5	6.54268	114.5	1.6517	114.5	1.11334	114.5	20.0046	114.5	17.422	114.5	26.1613	114.5	25.0019
						114.6	2.766	114.6	1.14742	114.6	2.5481	114.6	1.94987	114.6	43.5603	114.6	44.926	114.6	6.2744	114.6	7.69777	117.5		117.5	2.78042	114.6	15.8006	114.6	1.0906	114.6	7.4655	114.6	6.5401	114.6	1.6423	114.6	1.10927	114.6	20.0053	114.6	17.4196	114.6	26.1552	114.6	24.9943
						114.7	2.7861	114.7	1.14126	114.7	2.5443	114.7	1.94188	114.7	43.5563	114.7	44.9049	114.7	6.2655	114.7	7.68998	117.6		117.6	2.79559	114.7	15.7855	114.7	1.08217	114.7	7.4725	114.7	6.53754	114.7	1.6397	114.7	1.10522	114.7	19.9978	114.7	17.4172	114.7	26.1467	114.7	24.9867
						114.8	2.7976	114.8	1.13514	114.8	2.5382	114.8	1.93391	114.8	43.5456	114.8	44.8837	114.8	6.2597	114.8	7.6822	117.7		117.7	2.81074	114.8	15.7765	114.8	1.0738	114.8	7.4644	114.8	6.53497	114.8	1.614	114.8	1.10119	114.8	19.9911	114.8	17.4147	114.8	26.1328	114.8	24.9791
						114.9	2.806	114.9	1.12906	114.9	2.5375	114.9	1.92598	114.9	43.5411	114.9	44.8625	114.9	6.2449	114.9	7.67443	117.8		117.8	2.82586	114.9	15.7714	114.9	1.06549	114.9	7.4674	114.9	6.5324	114.9	1.6149	114.9	1.09717	114.9	19.9806	114.9	17.4123	114.9	26.125	114.9	24.9715
						115	2.8178	115	1.123	115	2.5376	115	1.91809	115	43.5322	115	44.8414	115	6.2452	115	7.66667	117.9		117.9	2.84097	115	15.7602	115	1.05726	115	7.4484	115	6.52983	115	1.6149	115	1.09317	115	19.9894	115	17.4099	115	26.1272	115	24.9639
						115.1	2.8205	115.1	1.11698	115.1	2.5379	115.1	1.91022	115.1	43.5333	115.1	44.8202	115.1	6.2288	115.1	7.65891	118		118	2.85605	115.1	15.7445	115.1	1.04908	115.1	7.429	115.1	6.52727	115.1	1.6052	115.1	1.08918	115.1	20.0018	115.1	17.4074	115.1	26.1215	115.1	24.9563
						115.2	2.8164	115.2	1.11098	115.2	2.5353	115.2	1.90239	115.2	43.5146	115.2	44.7991	115.2	6.2109	115.2	7.65116	118.1		118.1	2.87112	115.2	15.7249	115.2	1.04097	115.2	7.4217	115.2	6.52471	115.2	1.6237	115.2	1.0852	115.2	20.008	115.2	17.405	115.2	26.1061	115.2	24.9487
						115.3	2.826	115.3	1.10503	115.3	2.5308	115.3	1.89459	115.3	43.5089	115.3	44.778	115.3	6.1993	115.3	7.64342	118.2		118.2	2.88616	115.3	15.7213	115.3	1.03292	115.3	7.4205	115.3	6.52214	115.3	1.6559	115.3	1.08124	115.3	20.0108	115.3	17.4026	115.3	26.0983	115.3	24.9412
						115.4	2.8451	115.4	1.0991	115.4	2.5259	115.4	1.88682	115.4	43.5013	115.4	44.7569	115.4	6.2016	115.4	7.63569	118.3		118.3	2.90118	115.4	15.7181	115.4	1.02493	115.4	7.4224	115.4	6.51958	115.4	1.6614	115.4	1.0773	115.4	20.0267	115.4	17.4001	115.4	26.0883	115.4	24.9336
						115.5	2.8418	115.5	1.0932	115.5	2.5169	115.5	1.87908	115.5	43.4997	115.5	44.7358	115.5	6.1972	115.5	7.62796	118.4		118.4	2.91619	115.5	15.7131	115.5	1.017	115.5	7.433	115.5	6.51702	115.5	1.6675	115.5	1.07337	115.5	20.0169	115.5	17.3977	115.5	26.0727	115.5	24.926
						115.6	2.8339	115.6	1.08734	115.6	2.5203	115.6	1.87138	115.6	43.5093	115.6	44.7147	115.6	6.1914	115.6	7.62025	118.5		118.5	2.93117	115.6	15.7131	115.6	1.00914	115.6	7.433	115.6	6.51446	115.6	1.6676	115.6	1.06945	115.6	20.0221	115.6	17.3952	115.6	26.0668	115.6	24.9184
						115.7	2.8339	115.7	1.08151	115.7	2.5203	115.7	1.8637	115.7	43.529	115.7	44.6936	115.7	6.1914	115.7	7.61254	118.6		118.6	2.94613	115.7	15.7166	115.7	1.00134	115.7	7.4302	115.7	6.5119	115.7	1.6682	115.7	1.06555	115.7	20.0187	115.7	17.3928	115.7	26.0644	115.7	24.9108
						115.8	2.8336	115.8	1.07571	115.8	2.5203	115.8	1.85606	115.8	43.529	115.8	44.6725	115.8	6.1972	115.8	7.60484	118.7		118.7	2.96108	115.8	15.7166	115.8	0.993593	115.8	7.433	115.8	6.50934	115.8	1.6676	115.8	1.06166	115.8	20.0169	115.8	17.3904	115.8	26.0496	115.8	24.9033
						115.9	2.8273	115.9	1.06994	115.9	2.5412	115.9	1.84845	115.9	43.5257	115.9	44.6514	115.9	6.2052	115.9	7.59715	118.8	3.30899	118.8	2.976	115.9	15.7166	115.9	0.985909	115.9	7.4302	115.9	6.50679	115.9	1.6675	115.9	1.05778	115.9	20.0159	115.9	17.3879	115.9	26.0455	115.9	24.8957
						116	2.8166	116	1.0642	116	2.5557	116	1.84087	116	43.519	116	44.6304	116	6.2209	116	7.58946	118.9	3.36401	118.9	2.9909	116	15.7166	116	0.978286	116	7.4277	116	6.50423	116	1.6634	116	1.05392	116	20.0122	116	17.3855	116	26.0426	116	24.8881
						116.1	2.7991	116.1	1.05849	116.1	2.5568	116.1	1.83332	116.1	43.519	116.1	44.6093	116.1	6.2474	116.1	7.58179	119	3.46949	119	3.00579	116.1	15.7164	116.1	0.97072	116.1	7.4254	116.1	6.50167	116.1	1.6585	116.1	1.05008	116.1	19.9959	116.1	17.3831	116.1	26.041	116.1	24.8806
						116.2	2.7871	116.2	1.05281	116.2	2.57	116.2	1.8258	116.2	43.5093	116.2	44.5883	116.2	6.2348	116.2	7.57412	119.1	3.47369	119.1	3.02065	116.2	15.7131	116.2	0.963214	116.2	7.4157	116.2	6.49912	116.2	1.6419	116.2	1.04625	116.2	19.9946	116.2	17.3806	116.2	26.0421	116.2	24.873
						116.3		116.3	1.04717	116.3		116.3	1.81832	116.3		116.3	44.5673	116.3		116.3	7.56646	119.2	3.52001	119.2	3.03549	116.3		116.3	0.955766	116.3		116.3	6.49657	116.3		116.3	1.04243	116.3		116.3	17.3782	116.3		116.3	24.8654
						116.4		116.4	1.04155	116.4		116.4	1.81086	116.4		116.4	44.5463	116.4		116.4	7.55881	119.3	3.58669	119.3	3.05032	116.4		116.4	0.948374	116.4		116.4	6.49401	116.4		116.4	1.03862	116.4		116.4	17.3758	116.4		116.4	24.8579
						116.5		116.5	1.03597	116.5		116.5	1.80343	116.5		116.5	44.5253	116.5		116.5	7.55117	119.4	3.6592	119.4	3.06512	116.5		116.5	0.941041	116.5		116.5	6.49146	116.5		116.5	1.03483	116.5		116.5	17.3733	116.5		116.5	24.8503
						116.6		116.6	1.03041	116.6		116.6	1.79604	116.6		116.6	44.5043	116.6		116.6	7.54353	119.5	3.7011	119.5	3.0799	116.6		116.6	0.933764	116.6		116.6	6.48891	116.6		116.6	1.03106	116.6		116.6	17.3709	116.6		116.6	24.8428
						116.7		116.7	1.02488	116.7		116.7	1.78867	116.7		116.7	44.4833	116.7		116.7	7.5359	119.6	3.7614	119.6	3.09467	116.7		116.7	0.926543	116.7		116.7	6.48636	116.7		116.7	1.02729	116.7		116.7	17.3685	116.7		116.7	24.8352
						116.8		116.8	1.01938	116.8		116.8	1.78134	116.8		116.8	44.4623	116.8		116.8	7.52828	119.7	3.8014	119.7	3.10941	116.8		116.8	0.919378	116.8		116.8	6.48382	116.8		116.8	1.02355	116.8		116.8	17.366	116.8		116.8	24.8277
						116.9		116.9	1.01392	116.9		116.9	1.77403	116.9		116.9	44.4414	116.9		116.9	7.52067	119.8	3.8567	119.8	3.12413	116.9		116.9	0.912268	116.9		116.9	6.48127	116.9		116.9	1.01981	116.9		116.9	17.3636	116.9		116.9	24.8201
						117		117	1.00848	117		117	1.76676	117		117	44.4204	117		117	7.51307	119.9	3.8861	119.9	3.13884	117		117	0.905215	117		117	6.47872	117		117	1.01609	117		117	17.3612	117		117	24.8126
						117.1		117.1	1.00848	117.1		117.1	1.76676	117.1		117.1	44.4204	117.1		117.1	7.51307	120	3.9288	120	3.15352	117.1		117.1	0.905215	117.1		117.1	6.47872	117.1		117.1	1.01609	117.1		117.1	17.3612	117.1		117.1	24.8126
						117.2		117.2	1.33059	117.2		117.2	1.97306	117.2		117.2	44.6084	117.2		117.2	7.56612	120.1	3.9908	120.1	3.16819	117.2		117.2	2.97944	117.2		117.2	6.50482	117.2		117.2	1.08377	117.2		117.2	17.4155	117.2		117.2	24.9051
						117.3		117.3	1.64945	117.3		117.3	2.17776	117.3		117.3	44.7961	117.3		117.3	7.61907	120.2	4.0089	120.2	3.18283	117.3		117.3	5.01143	117.3		117.3	6.53087	117.3		117.3	1.15114	117.3		117.3	17.4698	117.3		117.3	24.9975
						117.4		117.4	1.9652	117.4		117.4	2.38096	117.4		117.4	44.9834	117.4		117.4	7.67194	120.3	4.035	120.3	3.19746	117.4		117.4	7.00268	117.4		117.4	6.5569	117.4		117.4	1.21822	117.4		117.4	17.5239	117.4		117.4	25.0897
						117.5		117.5	2.27776	117.5		117.5	2.58259	117.5		117.5	45.1704	117.5		117.5	7.72471	120.4	4.083	120.4	3.21206	117.5		117.5	8.95339	117.5		117.5	6.58289	117.5		117.5	1.285	117.5		117.5	17.5781	117.5		117.5	25.1819
						117.6		117.6	2.58726	117.6		117.6	2.78273	117.6		117.6	45.3571	117.6		117.6	7.7774	120.5	4.144	120.5	3.22665	117.6		117.6	10.865	117.6		117.6	6.60885	117.6		117.6	1.35149	117.6		117.6	17.6321	117.6		117.6	25.274
						117.7		117.7	2.89369	117.7		117.7	2.98137	117.7		117.7	45.5435	117.7		117.7	7.82999	120.6	4.1553	120.6	3.24122	117.7		117.7	12.7379	117.7		117.7	6.63477	117.7		117.7	1.41768	117.7		117.7	17.6861	117.7		117.7	25.3659
						117.8		117.8	3.19703	117.8		117.8	3.17847	117.8		117.8	45.7296	117.8		117.8	7.88248	120.7	4.1788	120.7	3.25576	117.8		117.8	14.5728	117.8		117.8	6.66066	117.8		117.8	1.48356	117.8		117.8	17.7399	117.8		117.8	25.4577
						117.9		117.9	3.4974	117.9		117.9	3.37412	117.9		117.9	45.9153	117.9		117.9	7.93489	120.8	4.208	120.8	3.27029	117.9		117.9	16.3708	117.9		117.9	6.68653	117.9		117.9	1.54917	117.9		117.9	17.7937	117.9		117.9	25.5495
						118		118	3.79474	118		118	3.56826	118		118	46.1007	118		118	7.9872	120.9	4.2402	120.9	3.2848	118		118	18.1323	118		118	6.71235	118		118	1.61447	118		118	17.8475	118		118	25.6411
						118.1		118.1	4.08918	118.1		118.1	3.76097	118.1		118.1	46.2858	118.1		118.1	8.03943	121	4.278	121	3.29928	118.1		118.1	19.8584	118.1		118.1	6.73814	118.1		118.1	1.6795	118.1		118.1	17.9012	118.1		118.1	25.7326
						118.2		118.2	4.38068	118.2		118.2	3.95223	118.2		118.2	46.4706	118.2		118.2	8.09156	121.1	4.3228	121.1	3.31375	118.2		118.2	21.5496	118.2		118.2	6.76391	118.2		118.2	1.74423	118.2		118.2	17.9548	118.2		118.2	25.824
						118.3		118.3	4.66925	118.3		118.3	4.14202	118.3		118.3	46.6551	118.3		118.3	8.1436	121.2	4.3433	121.2	3.3282	118.3		118.3	23.2064	118.3		118.3	6.78963	118.3		118.3	1.80867	118.3		118.3	18.0083	118.3		118.3	25.9152
						118.4		118.4	4.955	118.4		118.4	4.3304	118.4		118.4	46.8392	118.4		118.4	8.19555	121.3	4.3714	121.3	3.34263	118.4		118.4	24.83	118.4		118.4	6.81533	118.4		118.4	1.87283	118.4		118.4	18.0617	118.4		118.4	26.0064
						118.5		118.5	5.23786	118.5		118.5	4.51733	118.5		118.5	47.023	118.5		118.5	8.24741	121.4	4.3833	121.4	3.35704	118.5		118.5	26.4205	118.5		118.5	6.84099	118.5		118.5	1.93669	118.5		118.5	18.1151	118.5		118.5	26.0975
						118.6		118.6	5.51796	118.6		118.6	4.70289	118.6		118.6	47.2066	118.6		118.6	8.29918	121.5	4.4212	121.5	3.37143	118.6		118.6	27.9791	118.6		118.6	6.86662	118.6		118.6	2.00028	118.6		118.6	18.1684	118.6		118.6	26.1884
						118.7		118.7	5.79528	118.7		118.7	4.88704	118.7		118.7	47.3898	118.7		118.7	8.35086	121.6	4.4309	121.6	3.38581	118.7		118.7	29.5063	118.7		118.7	6.89222	118.7		118.7	2.06359	118.7		118.7	18.2217	118.7		118.7	26.2793
						118.8	6.86562	118.8	6.06979	118.8	5.25131	118.8	5.06978	118.8	51.0449	118.8	47.5726	118.8	6.16017	118.8	8.40244	121.7	4.446	121.7	3.40016	118.8	69.9441	118.8	31.0023	118.8	7.21209	118.8	6.91778	118.8	5.47445	118.8	2.12661	118.8	18.3205	118.8	18.2748	118.8	27.5442	118.8	26.37
						118.9	7.39399	118.9	6.34163	118.9	5.53469	118.9	5.25116	118.9	51.3377	118.9	47.7552	118.9	6.15703	118.9	8.45394	121.8	4.4617	121.8	3.41449	118.9	72.2761	118.9	32.4683	118.9	7.23442	118.9	6.94331	118.9	5.87035	118.9	2.18935	118.9	18.5116	118.9	18.3279	118.9	27.6419	118.9	26.4606
						119	7.87941	119	6.61072	119	6.02891	119	5.43116	119	51.9355	119	47.9375	119	6.15703	119	8.50534	121.9	4.4882	121.9	3.42881	119	74.1975	119	33.9045	119	7.26669	119	6.96881	119	6.25495	119	2.25181	119	18.5769	119	18.3809	119	27.7554	119	26.5511
						119.1	8.33111	119.1	6.87718	119.1	6.34921	119.1	5.60982	119.1	52.6828	119.1	48.1194	119.1	6.16017	119.1	8.55666	122	4.5105	122	3.4431	119.1	75.9748	119.1	35.3119	119.1	7.30961	119.1	6.99428	119.1	6.62875	119.1	2.314	119.1	18.5798	119.1	18.4339	119.1	27.8963	119.1	26.6416
						119.2	8.78839	119.2	7.14099	119.2	6.56159	119.2	5.78713	119.2	53.2737	119.2	48.3011	119.2	6.22413	119.2	8.60789	122.1	4.5315	122.1	3.45737	119.2	77.5607	119.2	36.6909	119.2	7.3491	119.2	7.01971	119.2	6.94154	119.2	2.37592	119.2	18.5897	119.2	18.4868	119.2	27.9931	119.2	26.7319
						119.3	9.25151	119.3	7.40214	119.3	6.79791	119.3	5.96308	119.3	54.0175	119.3	48.4824	119.3	6.25402	119.3	8.65902	122.2	4.545	122.2	3.47163	119.3	78.9445	119.3	38.0418	119.3	7.3491	119.3	7.04511	119.3	7.12116	119.3	2.43754	119.3	18.6209	119.3	18.5396	119.3	28.0891	119.3	26.8221
						119.4	9.7248	119.4	7.66074	119.4	6.9916	119.4	6.13773	119.4	54.7124	119.4	48.6634	119.4	6.30788	119.4	8.71007	122.3	4.5661	122.3	3.48587	119.4	80.3766	119.4	39.3656	119.4	7.4569	119.4	7.07049	119.4	7.34534	119.4	2.49891	119.4	18.6933	119.4	18.5923	119.4	28.1879	119.4	26.9121
						119.5	10.2279	119.5	7.91673	119.5	7.2981	119.5	6.31104	119.5	55.2305	119.5	48.8441	119.5	6.40012	119.5	8.76102	122.4	4.594	122.4	3.50009	119.5	81.5114	119.5	40.6624	119.5	7.497	119.5	7.09582	119.5	7.62826	119.5	2.55999	119.5	18.8169	119.5	18.645	119.5	28.2249	119.5	27.0021
						119.6	10.6262	119.6	8.17022	119.6	7.6192	119.6	6.48307	119.6	55.8088	119.6	49.0245	119.6	6.50662	119.6	8.81189	122.5	4.6164	122.5	3.51428	119.6	82.6797	119.6	41.9332	119.6	7.57939	119.6	7.12113	119.6	7.86147	119.6	2.62081	119.6	18.7806	119.6	18.6975	119.6	28.3124	119.6	27.092
						119.7	10.9844	119.7	8.42119	119.7	7.84239	119.7	6.6538	119.7	56.3697	119.7	49.2046	119.7	6.54899	119.7	8.86267	122.6	4.6403	122.6	3.52846	119.7	83.6649	119.7	43.1784	119.7	7.5984	119.7	7.1464	119.7	8.10663	119.7	2.68136	119.7	18.8817	119.7	18.7501	119.7	28.4127	119.7	27.1817
						119.8	11.317	119.8	8.66962	119.8	8.09261	119.8	6.82321	119.8	56.9142	119.8	49.3843	119.8	6.63351	119.8	8.91335	122.7	4.675	122.7	3.54263	119.8	84.5559	119.8	44.3982	119.8	7.6865	119.8	7.17164	119.8	8.30937	119.8	2.74164	119.8	18.9395	119.8	18.8025	119.8	28.457	119.8	27.2714
						119.9	11.6567	119.9	8.91563	119.9	8.25909	119.9	6.99138	119.9	57.499	119.9	49.5638	119.9	6.6395	119.9	8.96395	122.8	4.7022	122.8	3.55677	119.9	85.3373	119.9	45.5936	119.9	7.7091	119.9	7.19685	119.9	8.48673	119.9	2.80165	119.9	18.9743	119.9	18.8549	119.9	28.5133	119.9	27.3609
						120	12.0704	120	9.15915	120	8.44271	120	7.15825	120	58.0742	120	49.7429	120	6.7198	120	9.01445	122.9	4.7286	122.9	3.57089	120	86.0503	120	46.7646	120	7.7936	120	7.22202	120	8.67937	120	2.86139	120	18.9795	120	18.9072	120	28.6027	120	27.4504
						120.1	12.4708	120.1	9.4003	120.1	8.6341	120.1	7.32389	120.1	58.6082	120.1	49.9218	120.1	6.8486	120.1	9.06487	123	4.7615	123	3.58499	120.1	86.6899	120.1	47.9121	120.1	7.7987	120.1	7.24717	120.1	8.86217	120.1	2.92087	120.1	19.0171	120.1	18.9594	120.1	28.6706	120.1	27.5397
						120.2	12.8586	120.2	9.63905	120.2	8.8485	120.2	7.48827	120.2	59.1346	120.2	50.1003	120.2	6.87579	120.2	9.11521	123.1	4.7947	123.1	3.59908	120.2	87.3273	120.2	49.0364	120.2	7.85	120.2	7.27228	120.2	9.04012	120.2	2.98008	120.2	19.0543	120.2	19.0116	120.2	28.7218	120.2	27.6289
						120.3	13.2114	120.3	9.87539	120.3	9.0627	120.3	7.6514	120.3	59.6507	120.3	50.2786	120.3	6.93131	120.3	9.16544	123.2	4.8206	123.2	3.61314	120.3	87.9271	120.3	50.1379	120.3	7.8413	120.3	7.29736	120.3	9.17078	120.3	3.03903	120.3	19.1365	120.3	19.0637	120.3	28.7921	120.3	27.718
						120.4	13.55	120.4	10.1094	120.4	9.2909	120.4	7.81332	120.4	60.164	120.4	50.4565	120.4	7.01689	120.4	9.2156	123.3	4.8472	123.3	3.62719	120.4	88.5075	120.4	51.2172	120.4	7.8712	120.4	7.32241	120.4	9.33302	120.4	3.09772	120.4	19.1892	120.4	19.1157	120.4	28.8602	120.4	27.807
						120.5	13.8968	120.5	10.3411	120.5	9.4944	120.5	7.97399	120.5	60.6803	120.5	50.6341	120.5	7.07941	120.5	9.26566	123.4	4.8767	123.4	3.64122	120.5	89.0222	120.5	52.2746	120.5	7.903	120.5	7.34742	120.5	9.48448	120.5	3.15614	120.5	19.2228	120.5	19.1677	120.5	28.9382	120.5	27.8959
						120.6	14.2192	120.6	10.5705	120.6	9.6997	120.6	8.13348	120.6	61.1975	120.6	50.8114	120.6	7.13411	120.6	9.31564	123.5	4.9058	123.5	3.65523	120.6	89.4735	120.6	53.3108	120.6	7.943	120.6	7.37241	120.6	9.60358	120.6	3.21431	120.6	19.3177	120.6	19.2196	120.6	29.0056	120.6	27.9847
						120.7	14.5542	120.7	10.7976	120.7	9.9	120.7	8.29176	120.7	61.7069	120.7	50.9885	120.7	7.2039	120.7	9.36553	123.6	4.9322	123.6	3.66922	120.7	89.9054	120.7	54.3261	120.7	7.9506	120.7	7.39736	120.7	9.72392	120.7	3.27223	120.7	19.3504	120.7	19.2714	120.7	29.0828	120.7	28.0734
						120.8	14.8848	120.8	11.0224	120.8	10.0841	120.8	8.44883	120.8	62.2045	120.8	51.1651	120.8	7.2659	120.8	9.41532	123.7	4.9573	123.7	3.68319	120.8	90.2629	120.8	55.3207	120.8	7.9839	120.8	7.42228	120.8	9.83188	120.8	3.32987	120.8	19.4059	120.8	19.3231	120.8	29.1739	120.8	28.162
						120.9	15.2027	120.9	11.2451	120.9	10.2776	120.9	8.60473	120.9	62.7036	120.9	51.3416	120.9	7.3699	120.9	9.46503	123.8	4.9842	123.8	3.69714	120.9	90.6249	120.9	56.2953	120.9	7.9974	120.9	7.44717	120.9	9.94832	120.9	3.38727	120.9	19.4718	120.9	19.3748	120.9	29.2566	120.9	28.2505
						121	15.4848	121	11.4655	121	10.4623	121	8.75944	121	63.1459	121	51.5177	121	7.4427	121	9.51465	123.9	5.0095	123.9	3.71108	121	90.9256	121	57.2501	121	8.0638	121	7.47203	121	10.0563	121	3.44441	121	19.5184	121	19.4264	121	29.3277	121	28.3388
						121.1	15.786	121.1	11.6837	121.1	10.6572	121.1	8.913	121.1	63.6364	121.1	51.6934	121.1	7.5362	121.1	9.56419	124	5.0298	124	3.72499	121.1	91.2257	121.1	58.1857	121.1	8.1003	121.1	7.49685	121.1	10.1533	121.1	3.5013	121.1	19.5866	121.1	19.4779	121.1	29.4149	121.1	28.4271
						121.2	16.0563	121.2	11.8998	121.2	10.8449	121.2	9.06541	121.2	64.0707	121.2	51.869	121.2	7.6314	121.2	9.61364	124.1	5.0524	124.1	3.73889	121.2	91.4677	121.2	59.1025	121.2	8.126	121.2	7.52165	121.2	10.2959	121.2	3.55793	121.2	19.6286	121.2	19.5294	121.2	29.5118	121.2	28.5153
						121.3	16.3385	121.3	12.1136	121.3	11.0443	121.3	9.21664	121.3	64.5265	121.3	52.0441	121.3	7.7267	121.3	9.66299	124.2	5.0759	124.2	3.75277	121.3	91.7424	121.3	60.0005	121.3	8.1473	121.3	7.54641	121.3	10.4069	121.3	3.61431	121.3	19.6792	121.3	19.5808	121.3	29.6021	121.3	28.6033
						121.4	16.6027	121.4	12.3254	121.4	11.2433	121.4	9.36676	121.4	64.9224	121.4	52.2191	121.4	7.8196	121.4	9.71227	124.3	5.1005	124.3	3.76662	121.4	92.0068	121.4	60.8806	121.4	8.1839	121.4	7.57114	121.4	10.4696	121.4	3.67045	121.4	19.7332	121.4	19.6321	121.4	29.6903	121.4	28.6913
						121.5	16.8872	121.5	12.5351	121.5	11.4059	121.5	9.51572	121.5	65.371	121.5	52.3936	121.5	7.8981	121.5	9.76145	124.4	5.1258	124.4	3.78046	121.5	92.2498	121.5	61.7427	121.5	8.2217	121.5	7.59584	121.5	10.5669	121.5	3.72632	121.5	19.7906	121.5	19.6833	121.5	29.7813	121.5	28.7791
						121.6	17.1362	121.6	12.7427	121.6	11.5969	121.6	9.66358	121.6	65.7871	121.6	52.5679	121.6	7.9747	121.6	9.81055	124.5	5.148	124.5	3.79428	121.6	92.4903	121.6	62.5876	121.6	8.235	121.6	7.62051	121.6	10.6577	121.6	3.78196	121.6	19.8519	121.6	19.7345	121.6	29.8722	121.6	28.8668
						121.7	17.4272	121.7	12.9482	121.7	11.7886	121.7	9.81033	121.7	66.1987	121.7	52.7419	121.7	8.0563	121.7	9.85956	124.6	5.1762	124.6	3.80809	121.7	92.6548	121.7	63.4154	121.7	8.2544	121.7	7.64515	121.7	10.7152	121.7	3.83735	121.7	19.8905	121.7	19.7857	121.7	29.9635	121.7	28.9545
						121.8	17.6886	121.8	13.1517	121.8	11.9704	121.8	9.95594	121.8	66.6055	121.8	52.9156	121.8	8.1307	121.8	9.90848	124.7	5.1964	124.7	3.82187	121.8	92.8557	121.8	64.2263	121.8	8.2738	121.8	7.66975	121.8	10.7445	121.8	3.89248	121.8	19.9367	121.8	19.8367	121.8	30.054	121.8	29.042
						121.9	17.9336	121.9	13.3532	121.9	12.1542	121.9	10.1005	121.9	66.9869	121.9	53.089	121.9	8.1898	121.9	9.95732	124.8	5.2131	124.8	3.83564	121.9	93.0385	121.9	65.021	121.9	8.298	121.9	7.69433	121.9	10.7663	121.9	3.94738	121.9	19.9923	121.9	19.8877	121.9	30.1481	121.9	29.1294
						122	18.1983	122	13.5527	122	12.3578	122	10.2439	122	67.3599	122	53.2621	122	8.2721	122	10.0061	124.9	5.2293	124.9	3.84939	122	93.2172	122	65.7995	122	8.3311	122	7.71887	122	10.7902	122	4.00203	122	20.0512	122	19.9386	122	30.2453	122	29.2167
[truncated: 5,360 more rows]

## Sheet: Sheet1
Dissociation constant						Representative curves
[truncated: 8,181 more rows]
