# Supplementary material for: Binding and structural basis of equine ACE2 to RBDs from SARS-CoV, SARS-CoV-2 and related coronaviruses
Source: Nat Commun. 2022 Jun 21;13:3547. doi: 10.1038/s41467-022-31276-6 (PMC9210341; doi:10.1038/s41467-022-31276-6)
Supplement: Supplementary file 4 — Source Data [file 41467_2022_31276_MOESM4_ESM.zip › source data/Fig. 5.xlsx]

## Sheet: Fig. 6c
Dissociation constant						Representative curves
eqACE2/RaTG13-RBD	2.7e-07	2.92e-07	3.42e-07			eqACE2/ RaTG13-RBD				hACE2/RaTG13-RBD				L24Q/RaTG13-RBD				E30D/RaTG13-RBD				S34H/RaTG13-RBD				E38D/RaTG13-RBD				H41Y/RaTG13-RBD				T82M/RaTG13-RBD				eqACE2/ SARS-CoV-2-PT-RBD				hACE2/ SARS-CoV-2-PT-RBD				L24Q/SARS-CoV-2-PT-RBD
hACE2/RaTG13-RBD	7.57e-07	8.23e-07	7.67e-07			time	response unit (actual)	time	response unit (fitted)	time	response unit (actual)	time	response unit (fitted)	time	response unit (actual)	time	response unit (fitted)	time	response unit (actual)	time	response unit (fitted)	time	response unit (actual)	time	response unit (fitted)	time	response unit (actual)	time	response unit (fitted)	time	response unit (actual)	time	response unit (fitted)	time	response unit (actual)	time	response unit (fitted)	time	response unit (actual)	time	response unit (fitted)	time	response unit (actual)	time	response unit (fitted)	time	response unit (actual)	time	response unit (fitted)
L24Q/RaTG13-RBD	7.59e-07	8.25e-07	7.79e-07			-39.8	-1.33146	-39.8	0	-39.8	0.65249	-39.8	0	-39.8	-1.44713	-39.8	0	-39.8	1.37524	-39.8	0	-39.8	0.43607	-39.8	0	-39.8	-1.72362	-39.8	0	-39.8	-1.42524	-39.8	0	-39.8	-0.33719	-39.8	0	-39.8	-0.85927	-39.8	0	-39.8	-0.205517	-39.8	0	-37.6	-0.0057	-37.6	0
E30D/RaTG13-RBD	5.3e-07	5.65e-07	5.73e-07			-39.7	2.909	-39.7	0	-39.7	1.996	-39.7	0	-39.7	1.2899	-39.7	0	-39.7	3.052	-39.7	0	-39.7	3.884	-39.7	0	-39.7	1.0042	-39.7	0	-39.7	2.3703	-39.7	0	-39.7	2.5391	-39.7	0	-39.7	3.3321	-39.7	0	-39.7	0.6081	-39.7	0	-37.5	0.0582	-37.5	0
S34H/RaTG13-RBD	6.25e-07	7.38e-07	6.19e-07			-39.6	-1.07036	-39.6	0	-39.6	-1.59434	-39.6	0	-39.6	0.29179	-39.6	0	-39.6	-2.49691	-39.6	0	-39.6	-2.27062	-39.6	0	-39.6	0.63289	-39.6	0	-39.6	-0.42117	-39.6	0	-39.6	-1.02266	-39.6	0	-39.6	-0.54066	-39.6	0	-39.6	-2.36953	-39.6	0	-37.4	0.0931	-37.4	0
E38D/RaTG13-RBD	2.72e-07	2.81e-07	3.4e-07			-39.5	-0.8348	-39.5	0	-39.5	-0.4767	-39.5	0	-39.5	-0.5618	-39.5	0	-39.5	-0.6317	-39.5	0	-39.5	-1.3628	-39.5	0	-39.5	-0.0124	-39.5	0	-39.5	-0.2257	-39.5	0	-39.5	-0.5839	-39.5	0	-39.5	-0.316	-39.5	0	-39.5	-0.518	-39.5	0	-37.3	0.1009	-37.3	0
H41Y/RaTG13-RBD	7.69e-07	8.46e-07	8.24e-07			-39.4	1.3499	-39.4	0	-39.4	1.2082	-39.4	0	-39.4	1.2389	-39.4	0	-39.4	-0.4005	-39.4	0	-39.4	0.14	-39.4	0	-39.4	1.8586	-39.4	0	-39.4	1.4163	-39.4	0	-39.4	1.0644	-39.4	0	-39.4	1.8826	-39.4	0	-39.4	0.5879	-39.4	0	-37.2	0.0357	-37.2	0
T82M/RaTG13-RBD	2.98e-07	3.13e-07	3.19e-07			-39.3	-1.35106	-39.3	0	-39.3	-1.45703	-39.3	0	-39.3	0.0535	-39.3	0	-39.3	-2.7738	-39.3	0	-39.3	-2.87019	-39.3	0	-39.3	0.56518	-39.3	0	-39.3	-0.53987	-39.3	0	-39.3	-1.42496	-39.3	0	-39.3	-0.88836	-39.3	0	-39.3	-2.21773	-39.3	0	-37.1	0.0782	-37.1	0
eqACE2/SARS-CoV-2-PT-RBD	1.11e-07	7.42e-08	7.78e-08			-39.2	-0.3345	-39.2	0	-39.2	0.3359	-39.2	0	-39.2	0.1425	-39.2	0	-39.2	0.1306	-39.2	0	-39.2	-0.1419	-39.2	0	-39.2	0.2353	-39.2	0	-39.2	0.1774	-39.2	0	-39.2	-0.5537	-39.2	0	-39.2	0.1281	-39.2	0	-39.2	-0.4025	-39.2	0	-37	0.1881	-37	0
hACE2/SARS-CoV-2-PT-RBD	2.72e-09	2.6e-09	2.76e-09	2.78e-09		-39.1	-0.31899	-39.1	0	-39.1	-0.09329	-39.1	0	-39.1	-0.11129	-39.1	0	-39.1	0.08869	-39.1	0	-39.1	-0.3921	-39.1	0	-39.1	0.4173	-39.1	0	-39.1	0.1967	-39.1	0	-39.1	-0.3039	-39.1	0	-39.1	0.207	-39.1	0	-39.1	-0.505797	-39.1	0	-36.9	0.1106	-36.9	0
L24Q/SARS-CoV-2-PT-RBD	2.57e-08	3.21e-08	4.21e-08			-39	-0.668	-39	0	-39	0.1924	-39	0	-39	0.0843	-39	0	-39	0.0683	-39	0	-39	-0.3444	-39	0	-39	0.2939	-39	0	-39	0.165	-39	0	-39	-0.44	-39	0	-39	0.2822	-39	0	-39	-0.1286	-39	0	-36.8	0.24959	-36.8	0
E30D/SARS-CoV-2-PT-RBD	1.03e-07	8.47e-08	8.86e-08			-38.9	-0.5575	-38.9	0	-38.9	0.0713	-38.9	0	-38.9	0.1135	-38.9	0	-38.9	-0.194	-38.9	0	-38.9	-0.3686	-38.9	0	-38.9	0.3071	-38.9	0	-38.9	0.2133	-38.9	0	-38.9	-0.4673	-38.9	0	-38.9	0.4317	-38.9	0	-38.9	-0.2769	-38.9	0	-36.7	0.0921	-36.7	0
S34H/SARS-CoV-2-PT-RBD	6.2e-08	4.6e-08	5.54e-08			-38.8	-0.521	-38.8	0	-38.8	0.0448	-38.8	0	-38.8	0.086	-38.8	0	-38.8	-0.1674	-38.8	0	-38.8	-0.3262	-38.8	0	-38.8	0.3213	-38.8	0	-38.8	0.217	-38.8	0	-38.8	-0.3831	-38.8	0	-38.8	0.3004	-38.8	0	-38.8	-0.356002	-38.8	0	-36.6	0.0823	-36.6	0
E38D/SARS-CoV-2-PT-RBD	4.84e-08	7.93e-08	6.89e-08			-38.7	-0.4916	-38.7	0	-38.7	0.0056	-38.7	0	-38.7	0.0049	-38.7	0	-38.7	-0.0936	-38.7	0	-38.7	-0.2658	-38.7	0	-38.7	0.3044	-38.7	0	-38.7	0.217	-38.7	0	-38.7	-0.4543	-38.7	0	-38.7	0.2476	-38.7	0	-38.7	-0.3834	-38.7	0	-36.5	0.0808	-36.5	0
H41Y/SARS-CoV-2-PT-RBD	1.76e-08	9.31e-09	1.33e-08			-38.6	-0.4878	-38.6	0	-38.6	0.28059	-38.6	0	-38.6	0.17399	-38.6	0	-38.6	-0.10851	-38.6	0	-38.6	-0.2719	-38.6	0	-38.6	0.2715	-38.6	0	-38.6	0.2145	-38.6	0	-38.6	-0.4242	-38.6	0	-38.6	0.37989	-38.6	0	-38.6	-0.262705	-38.6	0	-36.4	0.0926	-36.4	0
T82M/SARS-CoV-2-PT-RBD	7.06e-09	7.01e-09	6.12e-09			-38.5	-0.0388	-38.5	0	-38.5	-0.35	-38.5	0	-38.5	0.0141	-38.5	0	-38.5	-0.5456	-38.5	0	-38.5	-0.2069	-38.5	0	-38.5	0.0967	-38.5	0	-38.5	0.1551	-38.5	0	-38.5	-0.2261	-38.5	0	-38.5	0.5472	-38.5	0	-38.5	-0.6647	-38.5	0	-36.3	0.0581	-36.3	0
						-38.4	-0.5704	-38.4	0	-38.4	-0.0173	-38.4	0	-38.4	-0.0196	-38.4	0	-38.4	-0.277	-38.4	0	-38.4	-0.2383	-38.4	0	-38.4	0.3209	-38.4	0	-38.4	0.1727	-38.4	0	-38.4	-0.2799	-38.4	0	-38.4	0.0445	-38.4	0	-38.4	-0.3389	-38.4	0	-36.2	0.065	-36.2	0
						-38.3	-0.09551	-38.3	0	-38.3	-0.0786	-38.3	0	-38.3	-0.02901	-38.3	0	-38.3	-0.28509	-38.3	0	-38.3	-0.57396	-38.3	0	-38.3	0.40079	-38.3	0	-38.3	1.19575	-38.3	0	-38.3	-0.05221	-38.3	0	-38.3	0.24429	-38.3	0	-38.3	-0.417997	-38.3	0	-36.1	0.0684	-36.1	0
						-38.2	-0.8627	-38.2	0	-38.2	-0.4757	-38.2	0	-38.2	0.2084	-38.2	0	-38.2	-0.6425	-38.2	0	-38.2	-0.9291	-38.2	0	-38.2	0.2213	-38.2	0	-38.2	0.6133	-38.2	0	-38.2	-0.8276	-38.2	0	-38.2	-0.4266	-38.2	0	-38.2	-0.6882	-38.2	0	-36	0.0397	-36	0
						-38.1	-1.36066	-38.1	0	-38.1	-0.0701	-38.1	0	-38.1	-0.51257	-38.1	0	-38.1	-0.34109	-38.1	0	-38.1	-0.79268	-38.1	0	-38.1	0.62078	-38.1	0	-38.1	1.12201	-38.1	0	-38.1	-1.21947	-38.1	0	-38.1	-1.34535	-38.1	0	-38.1	-0.221601	-38.1	0	-35.9	0.0303	-35.9	0
						-38	-0.1336	-38	0	-38	1.0512	-38	0	-38	-0.6255	-38	0	-38	0.8101	-38	0	-38	0.2794	-38	0	-38	-0.4966	-38	0	-38	0.2519	-38	0	-38	-0.0071	-38	0	-38	0.4399	-38	0	-38	0.6236	-38	0	-35.8	0.0132	-35.8	0
						-37.9	-0.0812	-37.9	0	-37.9	-0.0642	-37.9	0	-37.9	-0.2842	-37.9	0	-37.9	0.397	-37.9	0	-37.9	0.5513	-37.9	0	-37.9	-0.3855	-37.9	0	-37.9	0.0537	-37.9	0	-37.9	-0.0213	-37.9	0	-37.9	0.231	-37.9	0	-37.9	-0.497	-37.9	0	-35.7	0.0042	-35.7	0
						-37.8	-0.5919	-37.8	0	-37.8	-0.1349	-37.8	0	-37.8	-0.0801	-37.8	0	-37.8	0.20839	-37.8	0	-37.8	-0.01462	-37.8	0	-37.8	0.2925	-37.8	0	-37.8	0.57579	-37.8	0	-37.8	-0.4526	-37.8	0	-37.8	-0.18259	-37.8	0	-37.8	-0.340397	-37.8	0	-35.6	-0.0139	-35.6	0
						-37.7	-0.8176	-37.7	0	-37.7	0.5839	-37.7	0	-37.7	0.0673	-37.7	0	-37.7	0.3772	-37.7	0	-37.7	0.1735	-37.7	0	-37.7	0.419	-37.7	0	-37.7	0.6349	-37.7	0	-37.7	-0.6911	-37.7	0	-37.7	-0.3758	-37.7	0	-37.7	0.1982	-37.7	0	-35.5	0.0148	-35.5	0
						-37.6	-0.2948	-37.6	0	-37.6	0.90838	-37.6	0	-37.6	0.16089	-37.6	0	-37.6	0.23179	-37.6	0	-37.6	0.08169	-37.6	0	-37.6	0.3621	-37.6	0	-37.6	0.6887	-37.6	0	-37.6	-0.64079	-37.6	0	-37.6	0.1625	-37.6	0	-37.6	0.0957838	-37.6	0	-35.4	0.0177	-35.4	0
						-37.5	-0.1164	-37.5	0	-37.5	0.459	-37.5	0	-37.5	0.302	-37.5	0	-37.5	0.109	-37.5	0	-37.5	-0.0872	-37.5	0	-37.5	0.3491	-37.5	0	-37.5	0.5568	-37.5	0	-37.5	-0.1892	-37.5	0	-37.5	0.6011	-37.5	0	-37.5	-0.1101	-37.5	0	-35.3	0.0529	-35.3	0
						-37.4	-0.3378	-37.4	0	-37.4	0.3341	-37.4	0	-37.4	0.1822	-37.4	0	-37.4	0.0721	-37.4	0	-37.4	-0.277	-37.4	0	-37.4	0.3676	-37.4	0	-37.4	0.6314	-37.4	0	-37.4	-0.036	-37.4	0	-37.4	0.596	-37.4	0	-37.4	-0.3366	-37.4	0	-35.2	0.0812	-35.2	0
						-37.3	-0.32031	-37.3	0	-37.3	0.1383	-37.3	0	-37.3	0.1386	-37.3	0	-37.3	9.85032e-05	-37.3	0	-37.3	-0.523	-37.3	0	-37.3	0.43779	-37.3	0	-37.3	0.4793	-37.3	0	-37.3	-0.15941	-37.3	0	-37.3	0.402	-37.3	0	-37.3	-0.472899	-37.3	0	-35.1	0.0719	-35.1	0
						-37.2	-0.4038	-37.2	0	-37.2	0.2017	-37.2	0	-37.2	0.0356	-37.2	0	-37.2	-0.0669	-37.2	0	-37.2	-0.5196	-37.2	0	-37.2	0.3329	-37.2	0	-37.2	0.4139	-37.2	0	-37.2	-0.1068	-37.2	0	-37.2	0.4508	-37.2	0	-37.2	-0.4571	-37.2	0	-35	0.0747	-35	0
						-37.1	-0.4755	-37.1	0	-37.1	0.2185	-37.1	0	-37.1	-0.0225	-37.1	0	-37.1	-0.0776	-37.1	0	-37.1	-0.4779	-37.1	0	-37.1	0.3216	-37.1	0	-37.1	0.3047	-37.1	0	-37.1	-0.1182	-37.1	0	-37.1	0.279	-37.1	0	-37.1	-0.315199	-37.1	0	-34.9	0.0495	-34.9	0
						-37	-0.4653	-37	0	-37	0.2012	-37	0	-37	-0.048	-37	0	-37	-0.0536	-37	0	-37	-0.5022	-37	0	-37	0.3376	-37	0	-37	0.3415	-37	0	-37	-0.27	-37	0	-37	0.1522	-37	0	-37	-0.3383	-37	0	-34.8	0.0484	-34.8	0
						-36.9	-0.4332	-36.9	0	-36.9	0.1654	-36.9	0	-36.9	-0.0951	-36.9	0	-36.9	0.016	-36.9	0	-36.9	-0.5088	-36.9	0	-36.9	0.2905	-36.9	0	-36.9	0.3836	-36.9	0	-36.9	-0.2615	-36.9	0	-36.9	0.0512	-36.9	0	-36.9	-0.3225	-36.9	0	-34.7	0.0465	-34.7	0
						-36.8	-0.4192	-36.8	0	-36.8	0.1668	-36.8	0	-36.8	-0.0665	-36.8	0	-36.8	0.0141	-36.8	0	-36.8	-0.4435	-36.8	0	-36.8	0.2957	-36.8	0	-36.8	0.3703	-36.8	0	-36.8	-0.2327	-36.8	0	-36.8	0.0824	-36.8	0	-36.8	-0.306899	-36.8	0	-34.6	0.0538	-34.6	0
						-36.7	-0.4274	-36.7	0	-36.7	0.1323	-36.7	0	-36.7	-0.0453	-36.7	0	-36.7	0.0183	-36.7	0	-36.7	-0.4515	-36.7	0	-36.7	0.2899	-36.7	0	-36.7	0.4412	-36.7	0	-36.7	-0.2222	-36.7	0	-36.7	0.0445	-36.7	0	-36.7	-0.3287	-36.7	0	-34.5	0.0447	-34.5	0
						-36.6	-0.4038	-36.6	0	-36.6	0.1452	-36.6	0	-36.6	-0.0705	-36.6	0	-36.6	0.0148	-36.6	0	-36.6	-0.4484	-36.6	0	-36.6	0.2661	-36.6	0	-36.6	0.4453	-36.6	0	-36.6	-0.2699	-36.6	0	-36.6	0.0352	-36.6	0	-36.6	-0.279099	-36.6	0	-34.4	0.0388	-34.4	0
						-36.5	-0.404	-36.5	0	-36.5	0.1494	-36.5	0	-36.5	-0.0469	-36.5	0	-36.5	0.0494	-36.5	0	-36.5	-0.4107	-36.5	0	-36.5	0.2576	-36.5	0	-36.5	0.4421	-36.5	0	-36.5	-0.2653	-36.5	0	-36.5	0.0369	-36.5	0	-36.5	-0.2994	-36.5	0	-34.3	0.0267	-34.3	0
						-36.4	-0.389	-36.4	0	-36.4	0.1375	-36.4	0	-36.4	-0.0342	-36.4	0	-36.4	0.0565	-36.4	0	-36.4	-0.3858	-36.4	0	-36.4	0.2653	-36.4	0	-36.4	0.4414	-36.4	0	-36.4	-0.3628	-36.4	0	-36.4	0.0296	-36.4	0	-36.4	-0.3104	-36.4	0	-34.2	0.0205	-34.2	0
						-36.3	-0.3842	-36.3	0	-36.3	0.1209	-36.3	0	-36.3	-0.0497	-36.3	0	-36.3	0.0556	-36.3	0	-36.3	-0.3859	-36.3	0	-36.3	0.2604	-36.3	0	-36.3	0.4141	-36.3	0	-36.3	-0.308	-36.3	0	-36.3	0.0038	-36.3	0	-36.3	-0.317398	-36.3	0	-34.1	0.0194	-34.1	0
						-36.2	-0.3882	-36.2	0	-36.2	0.1394	-36.2	0	-36.2	-0.0453	-36.2	0	-36.2	0.0755	-36.2	0	-36.2	-0.3605	-36.2	0	-36.2	0.2759	-36.2	0	-36.2	0.4078	-36.2	0	-36.2	-0.2866	-36.2	0	-36.2	-0.0143	-36.2	0	-36.2	-0.2816	-36.2	0	-34	0.0242	-34	0
						-36.1	-0.3819	-36.1	0	-36.1	0.1415	-36.1	0	-36.1	-0.0233	-36.1	0	-36.1	0.0322	-36.1	0	-36.1	-0.3235	-36.1	0	-36.1	0.2802	-36.1	0	-36.1	0.3917	-36.1	0	-36.1	-0.2664	-36.1	0	-36.1	-0.0075	-36.1	0	-36.1	-0.297899	-36.1	0	-33.9	0.0179	-33.9	0
						-36	-0.3755	-36	0	-36	0.1171	-36	0	-36	0.0032	-36	0	-36	0.0619	-36	0	-36	-0.3204	-36	0	-36	0.2911	-36	0	-36	0.4004	-36	0	-36	-0.2353	-36	0	-36	-0.0032	-36	0	-36	-0.312	-36	0	-33.8	0.0231	-33.8	0
						-35.9	-0.3912	-35.9	0	-35.9	0.1149	-35.9	0	-35.9	0.0024	-35.9	0	-35.9	0.0817	-35.9	0	-35.9	-0.3012	-35.9	0	-35.9	0.313	-35.9	0	-35.9	0.3977	-35.9	0	-35.9	-0.1844	-35.9	0	-35.9	-0.0049	-35.9	0	-35.9	-0.3027	-35.9	0	-33.7	0.0265	-33.7	0
						-35.8	-0.4065	-35.8	0	-35.8	0.1074	-35.8	0	-35.8	0.0011	-35.8	0	-35.8	0.0707	-35.8	0	-35.8	-0.2985	-35.8	0	-35.8	0.3128	-35.8	0	-35.8	0.4092	-35.8	0	-35.8	-0.1635	-35.8	0	-35.8	-0.0119	-35.8	0	-35.8	-0.299199	-35.8	0	-33.6	0.0213	-33.6	0
						-35.7	-0.4041	-35.7	0	-35.7	0.1144	-35.7	0	-35.7	0.0293	-35.7	0	-35.7	0.0941	-35.7	0	-35.7	-0.2974	-35.7	0	-35.7	0.3091	-35.7	0	-35.7	0.4233	-35.7	0	-35.7	-0.1423	-35.7	0	-35.7	-0.0231	-35.7	0	-35.7	-0.2925	-35.7	0	-33.5	0.0219	-33.5	0
						-35.6	-0.3914	-35.6	0	-35.6	0.1009	-35.6	0	-35.6	0.0397	-35.6	0	-35.6	0.0712	-35.6	0	-35.6	-0.2988	-35.6	0	-35.6	0.3112	-35.6	0	-35.6	0.4233	-35.6	0	-35.6	-0.099	-35.6	0	-35.6	-0.0542	-35.6	0	-35.6	-0.300699	-35.6	0	-33.4	0.0235	-33.4	0
						-35.5	-0.3846	-35.5	0	-35.5	0.1009	-35.5	0	-35.5	0.0238	-35.5	0	-35.5	0.0918	-35.5	0	-35.5	-0.3001	-35.5	0	-35.5	0.3094	-35.5	0	-35.5	0.4398	-35.5	0	-35.5	-0.086	-35.5	0	-35.5	-0.08	-35.5	0	-35.5	-0.2882	-35.5	0	-33.3	0.0171	-33.3	0
						-35.4	-0.3758	-35.4	0	-35.4	0.1023	-35.4	0	-35.4	0.0305	-35.4	0	-35.4	0.0634	-35.4	0	-35.4	-0.2987	-35.4	0	-35.4	0.294	-35.4	0	-35.4	0.4333	-35.4	0	-35.4	-0.112	-35.4	0	-35.4	-0.1173	-35.4	0	-35.4	-0.2827	-35.4	0	-33.2	0.0189	-33.2	0
						-35.3	-0.3649	-35.3	0	-35.3	0.104	-35.3	0	-35.3	0.0323	-35.3	0	-35.3	0.051	-35.3	0	-35.3	-0.3192	-35.3	0	-35.3	0.2867	-35.3	0	-35.3	0.4393	-35.3	0	-35.3	-0.1718	-35.3	0	-35.3	-0.1295	-35.3	0	-35.3	-0.275	-35.3	0	-33.1	0.0245	-33.1	0
						-35.2	-0.3736	-35.2	0	-35.2	0.0954	-35.2	0	-35.2	0.0422	-35.2	0	-35.2	0.0248	-35.2	0	-35.2	-0.302	-35.2	0	-35.2	0.2854	-35.2	0	-35.2	0.4518	-35.2	0	-35.2	-0.2166	-35.2	0	-35.2	-0.167	-35.2	0	-35.2	-0.282	-35.2	0	-33	0.0257	-33	0
						-35.1	-0.3842	-35.1	0	-35.1	0.109	-35.1	0	-35.1	0.0433	-35.1	0	-35.1	0.0061	-35.1	0	-35.1	-0.2916	-35.1	0	-35.1	0.278	-35.1	0	-35.1	0.4537	-35.1	0	-35.1	-0.2283	-35.1	0	-35.1	-0.1667	-35.1	0	-35.1	-0.2675	-35.1	0	-32.9	0.0252	-32.9	0
						-35	-0.3812	-35	0	-35	0.1092	-35	0	-35	0.0362	-35	0	-35	0.0154	-35	0	-35	-0.3084	-35	0	-35	0.2826	-35	0	-35	0.4528	-35	0	-35	-0.2283	-35	0	-35	-0.1667	-35	0	-35	-0.2541	-35	0	-32.8	0.0367	-32.8	0
						-34.9	-0.3739	-34.9	0	-34.9	0.1027	-34.9	0	-34.9	0.0474	-34.9	0	-34.9	-0.0037	-34.9	0	-34.9	-0.3173	-34.9	0	-34.9	0.2952	-34.9	0	-34.9	0.4528	-34.9	0	-34.9	-0.2352	-34.9	0	-34.9	-0.1753	-34.9	0	-34.9	-0.2383	-34.9	0	-32.7	0.0386	-32.7	0
						-34.8	-0.3671	-34.8	0	-34.8	0.0966	-34.8	0	-34.8	0.0505	-34.8	0	-34.8	-0.0156	-34.8	0	-34.8	-0.3217	-34.8	0	-34.8	0.2694	-34.8	0	-34.8	0.4512	-34.8	0	-34.8	-0.2272	-34.8	0	-34.8	-0.1772	-34.8	0	-34.8	-0.230099	-34.8	0	-32.6	0.0401	-32.6	0
						-34.7	-0.364	-34.7	0	-34.7	0.1086	-34.7	0	-34.7	0.0446	-34.7	0	-34.7	-0.0115	-34.7	0	-34.7	-0.317	-34.7	0	-34.7	0.2687	-34.7	0	-34.7	0.4513	-34.7	0	-34.7	-0.2266	-34.7	0	-34.7	-0.1807	-34.7	0	-34.7	-0.2275	-34.7	0	-32.5	0.0337	-32.5	0
						-34.6	-0.3522	-34.6	0	-34.6	0.1086	-34.6	0	-34.6	0.0486	-34.6	0	-34.6	-0.0094	-34.6	0	-34.6	-0.3245	-34.6	0	-34.6	0.2621	-34.6	0	-34.6	0.454	-34.6	0	-34.6	-0.2374	-34.6	0	-34.6	-0.1795	-34.6	0	-34.6	-0.229699	-34.6	0	-32.4	0.0352	-32.4	0
						-34.5	-0.3368	-34.5	0	-34.5	0.1224	-34.5	0	-34.5	0.0527	-34.5	0	-34.5	0.000699988	-34.5	0	-34.5	-0.3266	-34.5	0	-34.5	0.2765	-34.5	0	-34.5	0.4609	-34.5	0	-34.5	-0.2555	-34.5	0	-34.5	-0.2006	-34.5	0	-34.5	-0.2284	-34.5	0	-32.3	0.0396	-32.3	0
						-34.4	-0.3336	-34.4	0	-34.4	0.1212	-34.4	0	-34.4	0.0536	-34.4	0	-34.4	0.0134	-34.4	0	-34.4	-0.3214	-34.4	0	-34.4	0.2826	-34.4	0	-34.4	0.4602	-34.4	0	-34.4	-0.2562	-34.4	0	-34.4	-0.193	-34.4	0	-34.4	-0.2357	-34.4	0	-32.2	0.0363	-32.2	0
						-34.3	-0.324	-34.3	0	-34.3	0.1149	-34.3	0	-34.3	0.0617	-34.3	0	-34.3	0.0201	-34.3	0	-34.3	-0.3204	-34.3	0	-34.3	0.2799	-34.3	0	-34.3	0.4637	-34.3	0	-34.3	-0.26	-34.3	0	-34.3	-0.2057	-34.3	0	-34.3	-0.248799	-34.3	0	-32.1	0.0246	-32.1	0
						-34.2	-0.3174	-34.2	0	-34.2	0.1185	-34.2	0	-34.2	0.0605	-34.2	0	-34.2	0.0324	-34.2	0	-34.2	-0.3258	-34.2	0	-34.2	0.2713	-34.2	0	-34.2	0.46	-34.2	0	-34.2	-0.2568	-34.2	0	-34.2	-0.1996	-34.2	0	-34.2	-0.2484	-34.2	0	-32	0.0284	-32	0
						-34.1	-0.3048	-34.1	0	-34.1	0.1261	-34.1	0	-34.1	0.0581	-34.1	0	-34.1	0.0448	-34.1	0	-34.1	-0.3181	-34.1	0	-34.1	0.2735	-34.1	0	-34.1	0.4593	-34.1	0	-34.1	-0.2582	-34.1	0	-34.1	-0.1763	-34.1	0	-34.1	-0.2496	-34.1	0	-31.9	0.0278	-31.9	0
						-34	-0.2915	-34	0	-34	0.1368	-34	0	-34	0.0566	-34	0	-34	0.0451	-34	0	-34	-0.3089	-34	0	-34	0.2716	-34	0	-34	0.4581	-34	0	-34	-0.2477	-34	0	-34	-0.1789	-34	0	-34	-0.2614	-34	0	-31.8	0.0208	-31.8	0
						-33.9	-0.2877	-33.9	0	-33.9	0.1418	-33.9	0	-33.9	0.0612	-33.9	0	-33.9	0.0408	-33.9	0	-33.9	-0.3029	-33.9	0	-33.9	0.2636	-33.9	0	-33.9	0.4571	-33.9	0	-33.9	-0.2493	-33.9	0	-33.9	-0.1569	-33.9	0	-33.9	-0.2524	-33.9	0	-31.7	0.0097	-31.7	0
						-33.8	-0.2817	-33.8	0	-33.8	0.1486	-33.8	0	-33.8	0.0619	-33.8	0	-33.8	0.0294	-33.8	0	-33.8	-0.2969	-33.8	0	-33.8	0.256	-33.8	0	-33.8	0.4635	-33.8	0	-33.8	-0.2442	-33.8	0	-33.8	-0.1448	-33.8	0	-33.8	-0.2579	-33.8	0	-31.6	0.0059	-31.6	0
						-33.7	-0.2828	-33.7	0	-33.7	0.1559	-33.7	0	-33.7	0.0655	-33.7	0	-33.7	0.0245	-33.7	0	-33.7	-0.2913	-33.7	0	-33.7	0.2533	-33.7	0	-33.7	0.4639	-33.7	0	-33.7	-0.2455	-33.7	0	-33.7	-0.1274	-33.7	0	-33.7	-0.2555	-33.7	0	-31.5	0.0059	-31.5	0
						-33.6	-0.2829	-33.6	0	-33.6	0.165	-33.6	0	-33.6	0.0662	-33.6	0	-33.6	0.0144	-33.6	0	-33.6	-0.2869	-33.6	0	-33.6	0.2693	-33.6	0	-33.6	0.4615	-33.6	0	-33.6	-0.2341	-33.6	0	-33.6	-0.099	-33.6	0	-33.6	-0.2605	-33.6	0	-31.4	0.0069	-31.4	0
						-33.5	-0.287	-33.5	0	-33.5	0.1658	-33.5	0	-33.5	0.0719	-33.5	0	-33.5	0.0162	-33.5	0	-33.5	-0.2917	-33.5	0	-33.5	0.2743	-33.5	0	-33.5	0.457	-33.5	0	-33.5	-0.2239	-33.5	0	-33.5	-0.0888	-33.5	0	-33.5	-0.2607	-33.5	0	-31.3	0.0048	-31.3	0
						-33.4	-0.2903	-33.4	0	-33.4	0.1641	-33.4	0	-33.4	0.0753	-33.4	0	-33.4	0.0122	-33.4	0	-33.4	-0.3001	-33.4	0	-33.4	0.2852	-33.4	0	-33.4	0.45	-33.4	0	-33.4	-0.2268	-33.4	0	-33.4	-0.077	-33.4	0	-33.4	-0.2709	-33.4	0	-31.2	0.0095	-31.2	0
						-33.3	-0.2976	-33.3	0	-33.3	0.1641	-33.3	0	-33.3	0.0819	-33.3	0	-33.3	0.0038	-33.3	0	-33.3	-0.3026	-33.3	0	-33.3	0.2952	-33.3	0	-33.3	0.4445	-33.3	0	-33.3	-0.2191	-33.3	0	-33.3	-0.0892	-33.3	0	-33.3	-0.2721	-33.3	0	-31.1	0.0118	-31.1	0
						-33.2	-0.3095	-33.2	0	-33.2	0.1655	-33.2	0	-33.2	0.0809	-33.2	0	-33.2	-0.0033	-33.2	0	-33.2	-0.3011	-33.2	0	-33.2	0.2943	-33.2	0	-33.2	0.4377	-33.2	0	-33.2	-0.2231	-33.2	0	-33.2	-0.0852	-33.2	0	-33.2	-0.2774	-33.2	0	-31	0.0089	-31	0
						-33.1	-0.3144	-33.1	0	-33.1	0.1742	-33.1	0	-33.1	0.0858	-33.1	0	-33.1	-0.0115	-33.1	0	-33.1	-0.2985	-33.1	0	-33.1	0.295	-33.1	0	-33.1	0.4355	-33.1	0	-33.1	-0.223	-33.1	0	-33.1	-0.0943	-33.1	0	-33.1	-0.2778	-33.1	0	-30.9	0.0072	-30.9	0
						-33	-0.3161	-33	0	-33	0.1745	-33	0	-33	0.0921	-33	0	-33	-0.0253	-33	0	-33	-0.2959	-33	0	-33	0.2901	-33	0	-33	0.4298	-33	0	-33	-0.2153	-33	0	-33	-0.1097	-33	0	-33	-0.2779	-33	0	-30.8	0.0047	-30.8	0
						-32.9	-0.3161	-32.9	0	-32.9	0.1749	-32.9	0	-32.9	0.0889	-32.9	0	-32.9	-0.0274	-32.9	0	-32.9	-0.3013	-32.9	0	-32.9	0.2899	-32.9	0	-32.9	0.4274	-32.9	0	-32.9	-0.2073	-32.9	0	-32.9	-0.1093	-32.9	0	-32.9	-0.2746	-32.9	0	-30.7	0.000699983	-30.7	0
						-32.8	-0.3183	-32.8	0	-32.8	0.1689	-32.8	0	-32.8	0.0867	-32.8	0	-32.8	-0.0312	-32.8	0	-32.8	-0.3055	-32.8	0	-32.8	0.2912	-32.8	0	-32.8	0.4196	-32.8	0	-32.8	-0.1985	-32.8	0	-32.8	-0.1145	-32.8	0	-32.8	-0.276	-32.8	0	-30.6	-0.0014	-30.6	0
						-32.7	-0.3148	-32.7	0	-32.7	0.1673	-32.7	0	-32.7	0.0884	-32.7	0	-32.7	-0.0411	-32.7	0	-32.7	-0.3072	-32.7	0	-32.7	0.2956	-32.7	0	-32.7	0.4153	-32.7	0	-32.7	-0.1992	-32.7	0	-32.7	-0.1186	-32.7	0	-32.7	-0.2811	-32.7	0	-30.5	-0.0064	-30.5	0
						-32.6	-0.3134	-32.6	0	-32.6	0.1619	-32.6	0	-32.6	0.0896	-32.6	0	-32.6	-0.0441	-32.6	0	-32.6	-0.3153	-32.6	0	-32.6	0.2954	-32.6	0	-32.6	0.4065	-32.6	0	-32.6	-0.1953	-32.6	0	-32.6	-0.1249	-32.6	0	-32.6	-0.2842	-32.6	0	-30.4	-0.0114	-30.4	0
						-32.5	-0.314	-32.5	0	-32.5	0.1546	-32.5	0	-32.5	0.093	-32.5	0	-32.5	-0.0449	-32.5	0	-32.5	-0.3224	-32.5	0	-32.5	0.2926	-32.5	0	-32.5	0.4092	-32.5	0	-32.5	-0.193	-32.5	0	-32.5	-0.1239	-32.5	0	-32.5	-0.2834	-32.5	0	-30.3	-0.0153	-30.3	0
						-32.4	-0.3171	-32.4	0	-32.4	0.1493	-32.4	0	-32.4	0.0943	-32.4	0	-32.4	-0.0514	-32.4	0	-32.4	-0.3262	-32.4	0	-32.4	0.2889	-32.4	0	-32.4	0.4062	-32.4	0	-32.4	-0.1885	-32.4	0	-32.4	-0.1208	-32.4	0	-32.4	-0.2828	-32.4	0	-30.2	-0.0219	-30.2	0
						-32.3	-0.3145	-32.3	0	-32.3	0.1483	-32.3	0	-32.3	0.0963	-32.3	0	-32.3	-0.0565	-32.3	0	-32.3	-0.3265	-32.3	0	-32.3	0.289	-32.3	0	-32.3	0.403	-32.3	0	-32.3	-0.1795	-32.3	0	-32.3	-0.1211	-32.3	0	-32.3	-0.2825	-32.3	0	-30.1	-0.0238	-30.1	0
						-32.2	-0.3107	-32.2	0	-32.2	0.1468	-32.2	0	-32.2	0.0984	-32.2	0	-32.2	-0.0615	-32.2	0	-32.2	-0.3299	-32.2	0	-32.2	0.2905	-32.2	0	-32.2	0.3937	-32.2	0	-32.2	-0.1753	-32.2	0	-32.2	-0.1224	-32.2	0	-32.2	-0.2802	-32.2	0	-30	-0.0225	-30	0
						-32.1	-0.3102	-32.1	0	-32.1	0.1451	-32.1	0	-32.1	0.098	-32.1	0	-32.1	-0.0661	-32.1	0	-32.1	-0.3325	-32.1	0	-32.1	0.2896	-32.1	0	-32.1	0.3884	-32.1	0	-32.1	-0.1723	-32.1	0	-32.1	-0.1205	-32.1	0	-32.1	-0.2852	-32.1	0	-29.9	-0.0193	-29.9	0
						-32	-0.3121	-32	0	-32	0.1418	-32	0	-32	0.0935	-32	0	-32	-0.0694	-32	0	-32	-0.343	-32	0	-32	0.2871	-32	0	-32	0.382	-32	0	-32	-0.1702	-32	0	-32	-0.1197	-32	0	-32	-0.2859	-32	0	-29.8	-0.0243	-29.8	0
						-31.9	-0.3085	-31.9	0	-31.9	0.1394	-31.9	0	-31.9	0.0895	-31.9	0	-31.9	-0.0753	-31.9	0	-31.9	-0.3476	-31.9	0	-31.9	0.2817	-31.9	0	-31.9	0.3744	-31.9	0	-31.9	-0.1636	-31.9	0	-31.9	-0.1209	-31.9	0	-31.9	-0.2858	-31.9	0	-29.7	-0.0253	-29.7	0
						-31.8	-0.3074	-31.8	0	-31.8	0.1389	-31.8	0	-31.8	0.0887	-31.8	0	-31.8	-0.081	-31.8	0	-31.8	-0.3507	-31.8	0	-31.8	0.2761	-31.8	0	-31.8	0.3703	-31.8	0	-31.8	-0.1625	-31.8	0	-31.8	-0.1273	-31.8	0	-31.8	-0.2848	-31.8	0	-29.6	-0.03	-29.6	0
						-31.7	-0.304	-31.7	0	-31.7	0.1401	-31.7	0	-31.7	0.091	-31.7	0	-31.7	-0.0811	-31.7	0	-31.7	-0.3509	-31.7	0	-31.7	0.2779	-31.7	0	-31.7	0.3644	-31.7	0	-31.7	-0.1612	-31.7	0	-31.7	-0.1266	-31.7	0	-31.7	-0.2855	-31.7	0	-29.5	-0.0324	-29.5	0
						-31.6	-0.3024	-31.6	0	-31.6	0.14	-31.6	0	-31.6	0.0894	-31.6	0	-31.6	-0.0857	-31.6	0	-31.6	-0.3498	-31.6	0	-31.6	0.2767	-31.6	0	-31.6	0.359	-31.6	0	-31.6	-0.1616	-31.6	0	-31.6	-0.126	-31.6	0	-31.6	-0.286	-31.6	0	-29.4	-0.0319	-29.4	0
						-31.5	-0.2936	-31.5	0	-31.5	0.1409	-31.5	0	-31.5	0.0862	-31.5	0	-31.5	-0.0873	-31.5	0	-31.5	-0.3511	-31.5	0	-31.5	0.2771	-31.5	0	-31.5	0.3541	-31.5	0	-31.5	-0.1579	-31.5	0	-31.5	-0.1269	-31.5	0	-31.5	-0.2895	-31.5	0	-29.3	-0.0322	-29.3	0
						-31.4	-0.2859	-31.4	0	-31.4	0.1455	-31.4	0	-31.4	0.0886	-31.4	0	-31.4	-0.0816	-31.4	0	-31.4	-0.3541	-31.4	0	-31.4	0.2793	-31.4	0	-31.4	0.3458	-31.4	0	-31.4	-0.1499	-31.4	0	-31.4	-0.1265	-31.4	0	-31.4	-0.2909	-31.4	0	-29.2	-0.0305	-29.2	0
						-31.3	-0.2864	-31.3	0	-31.3	0.1422	-31.3	0	-31.3	0.0846	-31.3	0	-31.3	-0.0826	-31.3	0	-31.3	-0.3593	-31.3	0	-31.3	0.2811	-31.3	0	-31.3	0.3386	-31.3	0	-31.3	-0.1442	-31.3	0	-31.3	-0.129	-31.3	0	-31.3	-0.2894	-31.3	0	-29.1	-0.0252	-29.1	0
						-31.2	-0.2835	-31.2	0	-31.2	0.1428	-31.2	0	-31.2	0.0798	-31.2	0	-31.2	-0.089	-31.2	0	-31.2	-0.3583	-31.2	0	-31.2	0.2854	-31.2	0	-31.2	0.3358	-31.2	0	-31.2	-0.1365	-31.2	0	-31.2	-0.1291	-31.2	0	-31.2	-0.2916	-31.2	0	-29	-0.0246	-29	0
						-31.1	-0.2867	-31.1	0	-31.1	0.1427	-31.1	0	-31.1	0.0738	-31.1	0	-31.1	-0.093	-31.1	0	-31.1	-0.3574	-31.1	0	-31.1	0.2849	-31.1	0	-31.1	0.338	-31.1	0	-31.1	-0.1355	-31.1	0	-31.1	-0.1279	-31.1	0	-31.1	-0.2929	-31.1	0	-28.9	-0.0259	-28.9	0
						-31	-0.2857	-31	0	-31	0.1416	-31	0	-31	0.0741	-31	0	-31	-0.1002	-31	0	-31	-0.3558	-31	0	-31	0.2887	-31	0	-31	0.3304	-31	0	-31	-0.1359	-31	0	-31	-0.1279	-31	0	-31	-0.2908	-31	0	-28.8	-0.0217	-28.8	0
						-30.9	-0.289	-30.9	0	-30.9	0.1371	-30.9	0	-30.9	0.0709	-30.9	0	-30.9	-0.1013	-30.9	0	-30.9	-0.3567	-30.9	0	-30.9	0.2935	-30.9	0	-30.9	0.3218	-30.9	0	-30.9	-0.1383	-30.9	0	-30.9	-0.1316	-30.9	0	-30.9	-0.2907	-30.9	0	-28.7	-0.0247	-28.7	0
						-30.8	-0.2887	-30.8	0	-30.8	0.1372	-30.8	0	-30.8	0.0694	-30.8	0	-30.8	-0.1	-30.8	0	-30.8	-0.3606	-30.8	0	-30.8	0.2971	-30.8	0	-30.8	0.3183	-30.8	0	-30.8	-0.1369	-30.8	0	-30.8	-0.1335	-30.8	0	-30.8	-0.2915	-30.8	0	-28.6	-0.0321	-28.6	0
						-30.7	-0.2886	-30.7	0	-30.7	0.1378	-30.7	0	-30.7	0.0694	-30.7	0	-30.7	-0.0977	-30.7	0	-30.7	-0.3666	-30.7	0	-30.7	0.2997	-30.7	0	-30.7	0.3121	-30.7	0	-30.7	-0.1346	-30.7	0	-30.7	-0.1422	-30.7	0	-30.7	-0.289	-30.7	0	-28.5	-0.0363	-28.5	0
						-30.6	-0.281	-30.6	0	-30.6	0.1407	-30.6	0	-30.6	0.0649	-30.6	0	-30.6	-0.0945	-30.6	0	-30.6	-0.371	-30.6	0	-30.6	0.3055	-30.6	0	-30.6	0.3084	-30.6	0	-30.6	-0.1288	-30.6	0	-30.6	-0.1444	-30.6	0	-30.6	-0.289	-30.6	0	-28.4	-0.0368	-28.4	0
						-30.5	-0.2736	-30.5	0	-30.5	0.14	-30.5	0	-30.5	0.0543	-30.5	0	-30.5	-0.0919	-30.5	0	-30.5	-0.3751	-30.5	0	-30.5	0.3057	-30.5	0	-30.5	0.3039	-30.5	0	-30.5	-0.1228	-30.5	0	-30.5	-0.1417	-30.5	0	-30.5	-0.2892	-30.5	0	-28.3	-0.0361	-28.3	0
						-30.4	-0.2701	-30.4	0	-30.4	0.1358	-30.4	0	-30.4	0.0543	-30.4	0	-30.4	-0.0874	-30.4	0	-30.4	-0.3741	-30.4	0	-30.4	0.3077	-30.4	0	-30.4	0.2979	-30.4	0	-30.4	-0.1196	-30.4	0	-30.4	-0.1443	-30.4	0	-30.4	-0.289	-30.4	0	-28.2	-0.0412	-28.2	0
						-30.3	-0.268	-30.3	0	-30.3	0.1351	-30.3	0	-30.3	0.0503	-30.3	0	-30.3	-0.0907	-30.3	0	-30.3	-0.3701	-30.3	0	-30.3	0.3073	-30.3	0	-30.3	0.2906	-30.3	0	-30.3	-0.1169	-30.3	0	-30.3	-0.1463	-30.3	0	-30.3	-0.2871	-30.3	0	-28.1	-0.0382	-28.1	0
						-30.2	-0.2651	-30.2	0	-30.2	0.1343	-30.2	0	-30.2	0.0531	-30.2	0	-30.2	-0.0943	-30.2	0	-30.2	-0.3734	-30.2	0	-30.2	0.3117	-30.2	0	-30.2	0.2857	-30.2	0	-30.2	-0.1101	-30.2	0	-30.2	-0.1471	-30.2	0	-30.2	-0.2804	-30.2	0	-28	-0.0383	-28	0
						-30.1	-0.2655	-30.1	0	-30.1	0.1353	-30.1	0	-30.1	0.0496	-30.1	0	-30.1	-0.0983	-30.1	0	-30.1	-0.3677	-30.1	0	-30.1	0.3164	-30.1	0	-30.1	0.279	-30.1	0	-30.1	-0.1069	-30.1	0	-30.1	-0.153	-30.1	0	-30.1	-0.2823	-30.1	0	-27.9	-0.0419	-27.9	0
						-30	-0.265	-30	0	-30	0.1384	-30	0	-30	0.0563	-30	0	-30	-0.0975	-30	0	-30	-0.3679	-30	0	-30	0.3164	-30	0	-30	0.2714	-30	0	-30	-0.1029	-30	0	-30	-0.1557	-30	0	-30	-0.281	-30	0	-27.8	-0.0429	-27.8	0
						-29.9	-0.2646	-29.9	0	-29.9	0.1405	-29.9	0	-29.9	0.0585	-29.9	0	-29.9	-0.0971	-29.9	0	-29.9	-0.3746	-29.9	0	-29.9	0.3095	-29.9	0	-29.9	0.2698	-29.9	0	-29.9	-0.1038	-29.9	0	-29.9	-0.1547	-29.9	0	-29.9	-0.2795	-29.9	0	-27.7	-0.0439	-27.7	0
						-29.8	-0.2637	-29.8	0	-29.8	0.1441	-29.8	0	-29.8	0.055	-29.8	0	-29.8	-0.1011	-29.8	0	-29.8	-0.3769	-29.8	0	-29.8	0.3151	-29.8	0	-29.8	0.2664	-29.8	0	-29.8	-0.0999	-29.8	0	-29.8	-0.1557	-29.8	0	-29.8	-0.2785	-29.8	0	-27.6	-0.0433	-27.6	0
						-29.7	-0.2654	-29.7	0	-29.7	0.1394	-29.7	0	-29.7	0.0542	-29.7	0	-29.7	-0.0965	-29.7	0	-29.7	-0.378	-29.7	0	-29.7	0.3234	-29.7	0	-29.7	0.2617	-29.7	0	-29.7	-0.104	-29.7	0	-29.7	-0.1518	-29.7	0	-29.7	-0.2765	-29.7	0	-27.5	-0.0474	-27.5	0
						-29.6	-0.2673	-29.6	0	-29.6	0.1468	-29.6	0	-29.6	0.0586	-29.6	0	-29.6	-0.0986	-29.6	0	-29.6	-0.3773	-29.6	0	-29.6	0.3214	-29.6	0	-29.6	0.2573	-29.6	0	-29.6	-0.1087	-29.6	0	-29.6	-0.1472	-29.6	0	-29.6	-0.2752	-29.6	0	-27.4	-0.0512	-27.4	0
						-29.5	-0.2689	-29.5	0	-29.5	0.148	-29.5	0	-29.5	0.062	-29.5	0	-29.5	-0.1008	-29.5	0	-29.5	-0.3785	-29.5	0	-29.5	0.3248	-29.5	0	-29.5	0.2496	-29.5	0	-29.5	-0.1049	-29.5	0	-29.5	-0.1473	-29.5	0	-29.5	-0.2746	-29.5	0	-27.3	-0.0572	-27.3	0
						-29.4	-0.2657	-29.4	0	-29.4	0.1449	-29.4	0	-29.4	0.0634	-29.4	0	-29.4	-0.1039	-29.4	0	-29.4	-0.3758	-29.4	0	-29.4	0.3254	-29.4	0	-29.4	0.2416	-29.4	0	-29.4	-0.1008	-29.4	0	-29.4	-0.1472	-29.4	0	-29.4	-0.2761	-29.4	0	-27.2	-0.0571	-27.2	0
						-29.3	-0.2701	-29.3	0	-29.3	0.1452	-29.3	0	-29.3	0.0588	-29.3	0	-29.3	-0.1053	-29.3	0	-29.3	-0.3738	-29.3	0	-29.3	0.3186	-29.3	0	-29.3	0.2306	-29.3	0	-29.3	-0.0967	-29.3	0	-29.3	-0.1441	-29.3	0	-29.3	-0.2724	-29.3	0	-27.1	-0.0586	-27.1	0
						-29.2	-0.2717	-29.2	0	-29.2	0.1399	-29.2	0	-29.2	0.0604	-29.2	0	-29.2	-0.1085	-29.2	0	-29.2	-0.3741	-29.2	0	-29.2	0.3173	-29.2	0	-29.2	0.2254	-29.2	0	-29.2	-0.0956	-29.2	0	-29.2	-0.1384	-29.2	0	-29.2	-0.2675	-29.2	0	-27	-0.0567	-27	0
						-29.1	-0.2753	-29.1	0	-29.1	0.1398	-29.1	0	-29.1	0.0657	-29.1	0	-29.1	-0.1117	-29.1	0	-29.1	-0.3789	-29.1	0	-29.1	0.3182	-29.1	0	-29.1	0.2206	-29.1	0	-29.1	-0.0933	-29.1	0	-29.1	-0.1385	-29.1	0	-29.1	-0.2689	-29.1	0	-26.9	-0.0556	-26.9	0
						-29	-0.2731	-29	0	-29	0.1402	-29	0	-29	0.0656	-29	0	-29	-0.1138	-29	0	-29	-0.3804	-29	0	-29	0.3215	-29	0	-29	0.2159	-29	0	-29	-0.0936	-29	0	-29	-0.1337	-29	0	-29	-0.2718	-29	0	-26.8	-0.0582	-26.8	0
						-28.9	-0.2674	-28.9	0	-28.9	0.1387	-28.9	0	-28.9	0.0698	-28.9	0	-28.9	-0.1169	-28.9	0	-28.9	-0.3782	-28.9	0	-28.9	0.3175	-28.9	0	-28.9	0.212	-28.9	0	-28.9	-0.0933	-28.9	0	-28.9	-0.1348	-28.9	0	-28.9	-0.2753	-28.9	0	-26.7	-0.0587	-26.7	0
						-28.8	-0.2601	-28.8	0	-28.8	0.1375	-28.8	0	-28.8	0.0703	-28.8	0	-28.8	-0.1186	-28.8	0	-28.8	-0.3779	-28.8	0	-28.8	0.3122	-28.8	0	-28.8	0.2055	-28.8	0	-28.8	-0.0897	-28.8	0	-28.8	-0.1378	-28.8	0	-28.8	-0.2727	-28.8	0	-26.6	-0.058	-26.6	0
						-28.7	-0.2565	-28.7	0	-28.7	0.1355	-28.7	0	-28.7	0.0744	-28.7	0	-28.7	-0.1217	-28.7	0	-28.7	-0.3805	-28.7	0	-28.7	0.317	-28.7	0	-28.7	0.2009	-28.7	0	-28.7	-0.0891	-28.7	0	-28.7	-0.1341	-28.7	0	-28.7	-0.2748	-28.7	0	-26.5	-0.0558	-26.5	0
						-28.6	-0.2537	-28.6	0	-28.6	0.1338	-28.6	0	-28.6	0.0707	-28.6	0	-28.6	-0.1265	-28.6	0	-28.6	-0.3856	-28.6	0	-28.6	0.3183	-28.6	0	-28.6	0.1988	-28.6	0	-28.6	-0.0923	-28.6	0	-28.6	-0.134	-28.6	0	-28.6	-0.2725	-28.6	0	-26.4	-0.0539	-26.4	0
						-28.5	-0.254	-28.5	0	-28.5	0.1345	-28.5	0	-28.5	0.0708	-28.5	0	-28.5	-0.1291	-28.5	0	-28.5	-0.3939	-28.5	0	-28.5	0.3155	-28.5	0	-28.5	0.1928	-28.5	0	-28.5	-0.0899	-28.5	0	-28.5	-0.1307	-28.5	0	-28.5	-0.2706	-28.5	0	-26.3	-0.0561	-26.3	0
						-28.4	-0.2496	-28.4	0	-28.4	0.142	-28.4	0	-28.4	0.0715	-28.4	0	-28.4	-0.1269	-28.4	0	-28.4	-0.4023	-28.4	0	-28.4	0.3161	-28.4	0	-28.4	0.1876	-28.4	0	-28.4	-0.0855	-28.4	0	-28.4	-0.1313	-28.4	0	-28.4	-0.2737	-28.4	0	-26.2	-0.0584	-26.2	0
						-28.3	-0.2454	-28.3	0	-28.3	0.1439	-28.3	0	-28.3	0.0731	-28.3	0	-28.3	-0.1274	-28.3	0	-28.3	-0.4077	-28.3	0	-28.3	0.3187	-28.3	0	-28.3	0.1849	-28.3	0	-28.3	-0.0839	-28.3	0	-28.3	-0.1335	-28.3	0	-28.3	-0.2745	-28.3	0	-26.1	-0.0555	-26.1	0
						-28.2	-0.244	-28.2	0	-28.2	0.1436	-28.2	0	-28.2	0.072	-28.2	0	-28.2	-0.1273	-28.2	0	-28.2	-0.4076	-28.2	0	-28.2	0.324	-28.2	0	-28.2	0.1873	-28.2	0	-28.2	-0.0832	-28.2	0	-28.2	-0.1417	-28.2	0	-28.2	-0.2736	-28.2	0	-26	-0.0572	-26	0
						-28.1	-0.2451	-28.1	0	-28.1	0.1474	-28.1	0	-28.1	0.0701	-28.1	0	-28.1	-0.1247	-28.1	0	-28.1	-0.4065	-28.1	0	-28.1	0.3237	-28.1	0	-28.1	0.1954	-28.1	0	-28.1	-0.0803	-28.1	0	-28.1	-0.1391	-28.1	0	-28.1	-0.2742	-28.1	0	-25.9	-0.0563	-25.9	0
						-28	-0.2431	-28	0	-28	0.1525	-28	0	-28	0.07	-28	0	-28	-0.1247	-28	0	-28	-0.4067	-28	0	-28	0.3281	-28	0	-28	0.1934	-28	0	-28	-0.0757	-28	0	-28	-0.1333	-28	0	-28	-0.2749	-28	0	-25.8	-0.0536	-25.8	0
						-27.9	-0.2418	-27.9	0	-27.9	0.1558	-27.9	0	-27.9	0.0706	-27.9	0	-27.9	-0.1292	-27.9	0	-27.9	-0.409	-27.9	0	-27.9	0.3216	-27.9	0	-27.9	0.191	-27.9	0	-27.9	-0.0691	-27.9	0	-27.9	-0.1323	-27.9	0	-27.9	-0.2699	-27.9	0	-25.7	-0.0542	-25.7	0
						-27.8	-0.2377	-27.8	0	-27.8	0.1595	-27.8	0	-27.8	0.0727	-27.8	0	-27.8	-0.1254	-27.8	0	-27.8	-0.4097	-27.8	0	-27.8	0.3251	-27.8	0	-27.8	0.1875	-27.8	0	-27.8	-0.0694	-27.8	0	-27.8	-0.1272	-27.8	0	-27.8	-0.2686	-27.8	0	-25.6	-0.0604	-25.6	0
						-27.7	-0.2362	-27.7	0	-27.7	0.1587	-27.7	0	-27.7	0.0748	-27.7	0	-27.7	-0.1233	-27.7	0	-27.7	-0.4093	-27.7	0	-27.7	0.3212	-27.7	0	-27.7	0.1883	-27.7	0	-27.7	-0.0706	-27.7	0	-27.7	-0.1188	-27.7	0	-27.7	-0.2736	-27.7	0	-25.5	-0.0651	-25.5	0
						-27.6	-0.2332	-27.6	0	-27.6	0.161	-27.6	0	-27.6	0.0766	-27.6	0	-27.6	-0.1258	-27.6	0	-27.6	-0.4107	-27.6	0	-27.6	0.3258	-27.6	0	-27.6	0.1861	-27.6	0	-27.6	-0.0716	-27.6	0	-27.6	-0.1123	-27.6	0	-27.6	-0.2768	-27.6	0	-25.4	-0.0685	-25.4	0
						-27.5	-0.2287	-27.5	0	-27.5	0.1589	-27.5	0	-27.5	0.0722	-27.5	0	-27.5	-0.1216	-27.5	0	-27.5	-0.4142	-27.5	0	-27.5	0.3301	-27.5	0	-27.5	0.189	-27.5	0	-27.5	-0.0703	-27.5	0	-27.5	-0.1093	-27.5	0	-27.5	-0.2722	-27.5	0	-25.3	-0.067	-25.3	0
						-27.4	-0.2227	-27.4	0	-27.4	0.156	-27.4	0	-27.4	0.0696	-27.4	0	-27.4	-0.1206	-27.4	0	-27.4	-0.409	-27.4	0	-27.4	0.3326	-27.4	0	-27.4	0.193	-27.4	0	-27.4	-0.0704	-27.4	0	-27.4	-0.1067	-27.4	0	-27.4	-0.2733	-27.4	0	-25.2	-0.0655	-25.2	0
						-27.3	-0.2194	-27.3	0	-27.3	0.1553	-27.3	0	-27.3	0.0707	-27.3	0	-27.3	-0.1256	-27.3	0	-27.3	-0.4072	-27.3	0	-27.3	0.3285	-27.3	0	-27.3	0.1885	-27.3	0	-27.3	-0.0727	-27.3	0	-27.3	-0.1027	-27.3	0	-27.3	-0.2711	-27.3	0	-25.1	-0.0722	-25.1	0
						-27.2	-0.2128	-27.2	0	-27.2	0.1562	-27.2	0	-27.2	0.0724	-27.2	0	-27.2	-0.1321	-27.2	0	-27.2	-0.405	-27.2	0	-27.2	0.3266	-27.2	0	-27.2	0.1878	-27.2	0	-27.2	-0.0719	-27.2	0	-27.2	-0.0965	-27.2	0	-27.2	-0.2738	-27.2	0	-25	-0.0688	-25	0
						-27.1	-0.2094	-27.1	0	-27.1	0.1571	-27.1	0	-27.1	0.0698	-27.1	0	-27.1	-0.1338	-27.1	0	-27.1	-0.4074	-27.1	0	-27.1	0.3261	-27.1	0	-27.1	0.1832	-27.1	0	-27.1	-0.0732	-27.1	0	-27.1	-0.0981	-27.1	0	-27.1	-0.2714	-27.1	0	-24.9	-0.0653	-24.9	0
						-27	-0.2047	-27	0	-27	0.1542	-27	0	-27	0.0673	-27	0	-27	-0.128	-27	0	-27	-0.4096	-27	0	-27	0.3244	-27	0	-27	0.1844	-27	0	-27	-0.0715	-27	0	-27	-0.0997	-27	0	-27	-0.2709	-27	0	-24.8	-0.0655	-24.8	0
						-26.9	-0.2004	-26.9	0	-26.9	0.153	-26.9	0	-26.9	0.0629	-26.9	0	-26.9	-0.1246	-26.9	0	-26.9	-0.4103	-26.9	0	-26.9	0.3255	-26.9	0	-26.9	0.1917	-26.9	0	-26.9	-0.0685	-26.9	0	-26.9	-0.0923	-26.9	0	-26.9	-0.2718	-26.9	0	-24.7	-0.0629	-24.7	0
						-26.8	-0.1967	-26.8	0	-26.8	0.1563	-26.8	0	-26.8	0.0625	-26.8	0	-26.8	-0.1277	-26.8	0	-26.8	-0.4105	-26.8	0	-26.8	0.3244	-26.8	0	-26.8	0.1925	-26.8	0	-26.8	-0.0635	-26.8	0	-26.8	-0.0885	-26.8	0	-26.8	-0.2705	-26.8	0	-24.6	-0.0565	-24.6	0
						-26.7	-0.1959	-26.7	0	-26.7	0.1563	-26.7	0	-26.7	0.0654	-26.7	0	-26.7	-0.1304	-26.7	0	-26.7	-0.4098	-26.7	0	-26.7	0.3223	-26.7	0	-26.7	0.1899	-26.7	0	-26.7	-0.0614	-26.7	0	-26.7	-0.0783	-26.7	0	-26.7	-0.2669	-26.7	0	-24.5	-0.0557	-24.5	0
						-26.6	-0.1934	-26.6	0	-26.6	0.1558	-26.6	0	-26.6	0.0686	-26.6	0	-26.6	-0.1289	-26.6	0	-26.6	-0.4117	-26.6	0	-26.6	0.3203	-26.6	0	-26.6	0.1862	-26.6	0	-26.6	-0.0589	-26.6	0	-26.6	-0.073	-26.6	0	-26.6	-0.2653	-26.6	0	-24.4	-0.0539	-24.4	0
						-26.5	-0.1903	-26.5	0	-26.5	0.1554	-26.5	0	-26.5	0.0728	-26.5	0	-26.5	-0.1266	-26.5	0	-26.5	-0.4103	-26.5	0	-26.5	0.3197	-26.5	0	-26.5	0.1922	-26.5	0	-26.5	-0.0597	-26.5	0	-26.5	-0.0675	-26.5	0	-26.5	-0.265	-26.5	0	-24.3	-0.0495	-24.3	0
						-26.4	-0.1882	-26.4	0	-26.4	0.1567	-26.4	0	-26.4	0.0702	-26.4	0	-26.4	-0.1302	-26.4	0	-26.4	-0.4062	-26.4	0	-26.4	0.3247	-26.4	0	-26.4	0.192	-26.4	0	-26.4	-0.0615	-26.4	0	-26.4	-0.068	-26.4	0	-26.4	-0.2615	-26.4	0	-24.2	-0.0496	-24.2	0
						-26.3	-0.188	-26.3	0	-26.3	0.1583	-26.3	0	-26.3	0.0709	-26.3	0	-26.3	-0.1284	-26.3	0	-26.3	-0.3996	-26.3	0	-26.3	0.3283	-26.3	0	-26.3	0.1932	-26.3	0	-26.3	-0.0629	-26.3	0	-26.3	-0.0653	-26.3	0	-26.3	-0.2631	-26.3	0	-24.1	-0.0481	-24.1	0
						-26.2	-0.1874	-26.2	0	-26.2	0.1566	-26.2	0	-26.2	0.0724	-26.2	0	-26.2	-0.1259	-26.2	0	-26.2	-0.3998	-26.2	0	-26.2	0.3287	-26.2	0	-26.2	0.2029	-26.2	0	-26.2	-0.0676	-26.2	0	-26.2	-0.0606	-26.2	0	-26.2	-0.2655	-26.2	0	-24	-0.0497	-24	0
						-26.1	-0.1849	-26.1	0	-26.1	0.1495	-26.1	0	-26.1	0.0721	-26.1	0	-26.1	-0.1232	-26.1	0	-26.1	-0.3996	-26.1	0	-26.1	0.3275	-26.1	0	-26.1	0.2054	-26.1	0	-26.1	-0.0709	-26.1	0	-26.1	-0.056	-26.1	0	-26.1	-0.2693	-26.1	0	-23.9	-0.0495	-23.9	0
						-26	-0.1779	-26	0	-26	0.1486	-26	0	-26	0.0735	-26	0	-26	-0.1222	-26	0	-26	-0.4025	-26	0	-26	0.3287	-26	0	-26	0.2058	-26	0	-26	-0.0703	-26	0	-26	-0.0537	-26	0	-26	-0.2667	-26	0	-23.8	-0.0527	-23.8	0
						-25.9	-0.1711	-25.9	0	-25.9	0.1491	-25.9	0	-25.9	0.0762	-25.9	0	-25.9	-0.1216	-25.9	0	-25.9	-0.3972	-25.9	0	-25.9	0.3336	-25.9	0	-25.9	0.2087	-25.9	0	-25.9	-0.0648	-25.9	0	-25.9	-0.0536	-25.9	0	-25.9	-0.2607	-25.9	0	-23.7	-0.0544	-23.7	0
						-25.8	-0.1711	-25.8	0	-25.8	0.1515	-25.8	0	-25.8	0.0735	-25.8	0	-25.8	-0.1169	-25.8	0	-25.8	-0.3894	-25.8	0	-25.8	0.3355	-25.8	0	-25.8	0.212	-25.8	0	-25.8	-0.0675	-25.8	0	-25.8	-0.0489	-25.8	0	-25.8	-0.2598	-25.8	0	-23.6	-0.0603	-23.6	0
						-25.7	-0.1655	-25.7	0	-25.7	0.1552	-25.7	0	-25.7	0.0745	-25.7	0	-25.7	-0.1168	-25.7	0	-25.7	-0.3952	-25.7	0	-25.7	0.3411	-25.7	0	-25.7	0.2123	-25.7	0	-25.7	-0.063	-25.7	0	-25.7	-0.0412	-25.7	0	-25.7	-0.2588	-25.7	0	-23.5	-0.0579	-23.5	0
						-25.6	-0.1591	-25.6	0	-25.6	0.1526	-25.6	0	-25.6	0.076	-25.6	0	-25.6	-0.1224	-25.6	0	-25.6	-0.4002	-25.6	0	-25.6	0.3409	-25.6	0	-25.6	0.2137	-25.6	0	-25.6	-0.0621	-25.6	0	-25.6	-0.0454	-25.6	0	-25.6	-0.2563	-25.6	0	-23.4	-0.0552	-23.4	0
						-25.5	-0.1561	-25.5	0	-25.5	0.1579	-25.5	0	-25.5	0.08	-25.5	0	-25.5	-0.1211	-25.5	0	-25.5	-0.4044	-25.5	0	-25.5	0.3346	-25.5	0	-25.5	0.2171	-25.5	0	-25.5	-0.0578	-25.5	0	-25.5	-0.0407	-25.5	0	-25.5	-0.2551	-25.5	0	-23.3	-0.0549	-23.3	0
						-25.4	-0.155	-25.4	0	-25.4	0.1499	-25.4	0	-25.4	0.0785	-25.4	0	-25.4	-0.1297	-25.4	0	-25.4	-0.4051	-25.4	0	-25.4	0.3265	-25.4	0	-25.4	0.2181	-25.4	0	-25.4	-0.0539	-25.4	0	-25.4	-0.0375	-25.4	0	-25.4	-0.2488	-25.4	0	-23.2	-0.0564	-23.2	0
						-25.3	-0.1597	-25.3	0	-25.3	0.145	-25.3	0	-25.3	0.0733	-25.3	0	-25.3	-0.1351	-25.3	0	-25.3	-0.4061	-25.3	0	-25.3	0.3226	-25.3	0	-25.3	0.2189	-25.3	0	-25.3	-0.055	-25.3	0	-25.3	-0.037	-25.3	0	-25.3	-0.2494	-25.3	0	-23.1	-0.0595	-23.1	0
						-25.2	-0.1581	-25.2	0	-25.2	0.1446	-25.2	0	-25.2	0.0785	-25.2	0	-25.2	-0.1424	-25.2	0	-25.2	-0.4047	-25.2	0	-25.2	0.3196	-25.2	0	-25.2	0.2124	-25.2	0	-25.2	-0.0543	-25.2	0	-25.2	-0.0328	-25.2	0	-25.2	-0.2532	-25.2	0	-23	-0.0648	-23	0
						-25.1	-0.1553	-25.1	0	-25.1	0.1447	-25.1	0	-25.1	0.0804	-25.1	0	-25.1	-0.1398	-25.1	0	-25.1	-0.4042	-25.1	0	-25.1	0.319	-25.1	0	-25.1	0.2163	-25.1	0	-25.1	-0.0547	-25.1	0	-25.1	-0.0305	-25.1	0	-25.1	-0.2475	-25.1	0	-22.9	-0.0656	-22.9	0
						-25	-0.1512	-25	0	-25	0.1424	-25	0	-25	0.087	-25	0	-25	-0.1398	-25	0	-25	-0.4087	-25	0	-25	0.3241	-25	0	-25	0.2191	-25	0	-25	-0.0543	-25	0	-25	-0.0252	-25	0	-25	-0.2473	-25	0	-22.8	-0.0602	-22.8	0
						-24.9	-0.1517	-24.9	0	-24.9	0.1408	-24.9	0	-24.9	0.0913	-24.9	0	-24.9	-0.1374	-24.9	0	-24.9	-0.4096	-24.9	0	-24.9	0.3299	-24.9	0	-24.9	0.2228	-24.9	0	-24.9	-0.0506	-24.9	0	-24.9	-0.029	-24.9	0	-24.9	-0.2501	-24.9	0	-22.7	-0.0666	-22.7	0
						-24.8	-0.1497	-24.8	0	-24.8	0.1399	-24.8	0	-24.8	0.096	-24.8	0	-24.8	-0.135	-24.8	0	-24.8	-0.407	-24.8	0	-24.8	0.3266	-24.8	0	-24.8	0.2216	-24.8	0	-24.8	-0.0426	-24.8	0	-24.8	-0.0261	-24.8	0	-24.8	-0.2487	-24.8	0	-22.6	-0.0677	-22.6	0
						-24.7	-0.1518	-24.7	0	-24.7	0.1384	-24.7	0	-24.7	0.0965	-24.7	0	-24.7	-0.1379	-24.7	0	-24.7	-0.4072	-24.7	0	-24.7	0.3265	-24.7	0	-24.7	0.2247	-24.7	0	-24.7	-0.0378	-24.7	0	-24.7	-0.0219	-24.7	0	-24.7	-0.2469	-24.7	0	-22.5	-0.0674	-22.5	0
						-24.6	-0.1568	-24.6	0	-24.6	0.1315	-24.6	0	-24.6	0.0973	-24.6	0	-24.6	-0.1411	-24.6	0	-24.6	-0.4105	-24.6	0	-24.6	0.3246	-24.6	0	-24.6	0.2228	-24.6	0	-24.6	-0.0386	-24.6	0	-24.6	-0.0123	-24.6	0	-24.6	-0.2447	-24.6	0	-22.4	-0.061	-22.4	0
						-24.5	-0.1579	-24.5	0	-24.5	0.1267	-24.5	0	-24.5	0.1059	-24.5	0	-24.5	-0.1428	-24.5	0	-24.5	-0.4117	-24.5	0	-24.5	0.3202	-24.5	0	-24.5	0.2185	-24.5	0	-24.5	-0.0405	-24.5	0	-24.5	-0.0043	-24.5	0	-24.5	-0.2426	-24.5	0	-22.3	-0.0606	-22.3	0
						-24.4	-0.1592	-24.4	0	-24.4	0.124	-24.4	0	-24.4	0.1117	-24.4	0	-24.4	-0.1456	-24.4	0	-24.4	-0.4116	-24.4	0	-24.4	0.3172	-24.4	0	-24.4	0.2137	-24.4	0	-24.4	-0.0384	-24.4	0	-24.4	-0.002	-24.4	0	-24.4	-0.2435	-24.4	0	-22.2	-0.0591	-22.2	0
						-24.3	-0.1575	-24.3	0	-24.3	0.12	-24.3	0	-24.3	0.1063	-24.3	0	-24.3	-0.1459	-24.3	0	-24.3	-0.4133	-24.3	0	-24.3	0.3184	-24.3	0	-24.3	0.2182	-24.3	0	-24.3	-0.0328	-24.3	0	-24.3	-0.0011	-24.3	0	-24.3	-0.2429	-24.3	0	-22.1	-0.0668	-22.1	0
						-24.2	-0.1534	-24.2	0	-24.2	0.1194	-24.2	0	-24.2	0.1116	-24.2	0	-24.2	-0.1457	-24.2	0	-24.2	-0.4133	-24.2	0	-24.2	0.3198	-24.2	0	-24.2	0.2189	-24.2	0	-24.2	-0.0353	-24.2	0	-24.2	0.0043	-24.2	0	-24.2	-0.2457	-24.2	0	-22	-0.0816	-22	0
						-24.1	-0.154	-24.1	0	-24.1	0.1167	-24.1	0	-24.1	0.1068	-24.1	0	-24.1	-0.1449	-24.1	0	-24.1	-0.4155	-24.1	0	-24.1	0.3225	-24.1	0	-24.1	0.2163	-24.1	0	-24.1	-0.0356	-24.1	0	-24.1	0.0054	-24.1	0	-24.1	-0.2471	-24.1	0	-21.9	-0.092	-21.9	0
						-24	-0.1566	-24	0	-24	0.1137	-24	0	-24	0.1066	-24	0	-24	-0.1458	-24	0	-24	-0.4218	-24	0	-24	0.3235	-24	0	-24	0.2028	-24	0	-24	-0.0365	-24	0	-24	0.0144	-24	0	-24	-0.2436	-24	0	-21.8	-0.0986	-21.8	0
						-23.9	-0.1588	-23.9	0	-23.9	0.1108	-23.9	0	-23.9	0.1067	-23.9	0	-23.9	-0.147	-23.9	0	-23.9	-0.4221	-23.9	0	-23.9	0.3242	-23.9	0	-23.9	0.1948	-23.9	0	-23.9	-0.0417	-23.9	0	-23.9	0.0215	-23.9	0	-23.9	-0.2454	-23.9	0	-21.7	-0.1078	-21.7	0
						-23.8	-0.1587	-23.8	0	-23.8	0.1111	-23.8	0	-23.8	0.1043	-23.8	0	-23.8	-0.148	-23.8	0	-23.8	-0.4157	-23.8	0	-23.8	0.3297	-23.8	0	-23.8	0.1973	-23.8	0	-23.8	-0.0446	-23.8	0	-23.8	0.0213	-23.8	0	-23.8	-0.2452	-23.8	0	-21.6	-0.1101	-21.6	0
						-23.7	-0.1575	-23.7	0	-23.7	0.1088	-23.7	0	-23.7	0.1075	-23.7	0	-23.7	-0.1432	-23.7	0	-23.7	-0.4108	-23.7	0	-23.7	0.3266	-23.7	0	-23.7	0.1963	-23.7	0	-23.7	-0.041	-23.7	0	-23.7	0.0195	-23.7	0	-23.7	-0.2417	-23.7	0	-21.5	-0.1074	-21.5	0
						-23.6	-0.1579	-23.6	0	-23.6	0.1087	-23.6	0	-23.6	0.1037	-23.6	0	-23.6	-0.1448	-23.6	0	-23.6	-0.4068	-23.6	0	-23.6	0.3199	-23.6	0	-23.6	0.1883	-23.6	0	-23.6	-0.0395	-23.6	0	-23.6	0.0255	-23.6	0	-23.6	-0.2396	-23.6	0	-21.4	-0.1065	-21.4	0
						-23.5	-0.1568	-23.5	0	-23.5	0.1053	-23.5	0	-23.5	0.0968	-23.5	0	-23.5	-0.1485	-23.5	0	-23.5	-0.4046	-23.5	0	-23.5	0.3209	-23.5	0	-23.5	0.179	-23.5	0	-23.5	-0.0377	-23.5	0	-23.5	0.0265	-23.5	0	-23.5	-0.2435	-23.5	0	-21.3	-0.1022	-21.3	0
						-23.4	-0.16	-23.4	0	-23.4	0.1042	-23.4	0	-23.4	0.0936	-23.4	0	-23.4	-0.1512	-23.4	0	-23.4	-0.4063	-23.4	0	-23.4	0.3179	-23.4	0	-23.4	0.1764	-23.4	0	-23.4	-0.041	-23.4	0	-23.4	0.031	-23.4	0	-23.4	-0.2414	-23.4	0	-21.2	-0.0989	-21.2	0
						-23.3	-0.1655	-23.3	0	-23.3	0.1108	-23.3	0	-23.3	0.0948	-23.3	0	-23.3	-0.1483	-23.3	0	-23.3	-0.4108	-23.3	0	-23.3	0.3192	-23.3	0	-23.3	0.1625	-23.3	0	-23.3	-0.0411	-23.3	0	-23.3	0.0322	-23.3	0	-23.3	-0.238	-23.3	0	-21.1	-0.0992	-21.1	0
						-23.2	-0.1671	-23.2	0	-23.2	0.1102	-23.2	0	-23.2	0.099	-23.2	0	-23.2	-0.1552	-23.2	0	-23.2	-0.4163	-23.2	0	-23.2	0.3246	-23.2	0	-23.2	0.1593	-23.2	0	-23.2	-0.0427	-23.2	0	-23.2	0.032	-23.2	0	-23.2	-0.2386	-23.2	0	-21	-0.1067	-21	0
						-23.1	-0.1666	-23.1	0	-23.1	0.1117	-23.1	0	-23.1	0.0954	-23.1	0	-23.1	-0.1582	-23.1	0	-23.1	-0.4182	-23.1	0	-23.1	0.3291	-23.1	0	-23.1	0.1572	-23.1	0	-23.1	-0.0408	-23.1	0	-23.1	0.0316	-23.1	0	-23.1	-0.2395	-23.1	0	-20.9	-0.1146	-20.9	0
						-23	-0.1653	-23	0	-23	0.115	-23	0	-23	0.0915	-23	0	-23	-0.1576	-23	0	-23	-0.4192	-23	0	-23	0.3306	-23	0	-23	0.1531	-23	0	-23	-0.0376	-23	0	-23	0.0382	-23	0	-23	-0.2377	-23	0	-20.8	-0.1232	-20.8	0
						-22.9	-0.1658	-22.9	0	-22.9	0.1133	-22.9	0	-22.9	0.0921	-22.9	0	-22.9	-0.1559	-22.9	0	-22.9	-0.421	-22.9	0	-22.9	0.3266	-22.9	0	-22.9	0.1514	-22.9	0	-22.9	-0.0336	-22.9	0	-22.9	0.0361	-22.9	0	-22.9	-0.2318	-22.9	0	-20.7	-0.1291	-20.7	0
						-22.8	-0.1722	-22.8	0	-22.8	0.1088	-22.8	0	-22.8	0.0923	-22.8	0	-22.8	-0.1545	-22.8	0	-22.8	-0.4292	-22.8	0	-22.8	0.3281	-22.8	0	-22.8	0.1424	-22.8	0	-22.8	-0.0324	-22.8	0	-22.8	0.0398	-22.8	0	-22.8	-0.2317	-22.8	0	-20.6	-0.126	-20.6	0
						-22.7	-0.1809	-22.7	0	-22.7	0.1108	-22.7	0	-22.7	0.0938	-22.7	0	-22.7	-0.1515	-22.7	0	-22.7	-0.4324	-22.7	0	-22.7	0.3352	-22.7	0	-22.7	0.1365	-22.7	0	-22.7	-0.0322	-22.7	0	-22.7	0.0427	-22.7	0	-22.7	-0.2284	-22.7	0	-20.5	-0.1169	-20.5	0
						-22.6	-0.1864	-22.6	0	-22.6	0.1146	-22.6	0	-22.6	0.0898	-22.6	0	-22.6	-0.1539	-22.6	0	-22.6	-0.4354	-22.6	0	-22.6	0.3325	-22.6	0	-22.6	0.132	-22.6	0	-22.6	-0.0307	-22.6	0	-22.6	0.042	-22.6	0	-22.6	-0.2222	-22.6	0	-20.4	-0.1115	-20.4	0
						-22.5	-0.1898	-22.5	0	-22.5	0.115	-22.5	0	-22.5	0.0875	-22.5	0	-22.5	-0.1494	-22.5	0	-22.5	-0.4362	-22.5	0	-22.5	0.3264	-22.5	0	-22.5	0.1298	-22.5	0	-22.5	-0.0278	-22.5	0	-22.5	0.0435	-22.5	0	-22.5	-0.2194	-22.5	0	-20.3	-0.1074	-20.3	0
						-22.4	-0.1917	-22.4	0	-22.4	0.1155	-22.4	0	-22.4	0.0902	-22.4	0	-22.4	-0.144	-22.4	0	-22.4	-0.4299	-22.4	0	-22.4	0.3301	-22.4	0	-22.4	0.1303	-22.4	0	-22.4	-0.03	-22.4	0	-22.4	0.0423	-22.4	0	-22.4	-0.2179	-22.4	0	-20.2	-0.1023	-20.2	0
						-22.3	-0.1878	-22.3	0	-22.3	0.1077	-22.3	0	-22.3	0.0945	-22.3	0	-22.3	-0.1439	-22.3	0	-22.3	-0.4263	-22.3	0	-22.3	0.33	-22.3	0	-22.3	0.1405	-22.3	0	-22.3	-0.0291	-22.3	0	-22.3	0.051	-22.3	0	-22.3	-0.2131	-22.3	0	-20.1	-0.0953	-20.1	0
						-22.2	-0.1851	-22.2	0	-22.2	0.1043	-22.2	0	-22.2	0.0967	-22.2	0	-22.2	-0.1486	-22.2	0	-22.2	-0.4313	-22.2	0	-22.2	0.3322	-22.2	0	-22.2	0.1441	-22.2	0	-22.2	-0.0329	-22.2	0	-22.2	0.0572	-22.2	0	-22.2	-0.2102	-22.2	0	-20	-0.0865	-20	0
						-22.1	-0.1868	-22.1	0	-22.1	0.0962	-22.1	0	-22.1	0.1078	-22.1	0	-22.1	-0.1542	-22.1	0	-22.1	-0.4345	-22.1	0	-22.1	0.3337	-22.1	0	-22.1	0.1422	-22.1	0	-22.1	-0.0373	-22.1	0	-22.1	0.0662	-22.1	0	-22.1	-0.2102	-22.1	0	-19.9	-0.0917	-19.9	0
						-22	-0.188	-22	0	-22	0.0979	-22	0	-22	0.1067	-22	0	-22	-0.1593	-22	0	-22	-0.4404	-22	0	-22	0.3436	-22	0	-22	0.1423	-22	0	-22	-0.0399	-22	0	-22	0.0749	-22	0	-22	-0.2069	-22	0	-19.8	-0.0905	-19.8	0
						-21.9	-0.1956	-21.9	0	-21.9	0.0934	-21.9	0	-21.9	0.1042	-21.9	0	-21.9	-0.1676	-21.9	0	-21.9	-0.4392	-21.9	0	-21.9	0.3459	-21.9	0	-21.9	0.1454	-21.9	0	-21.9	-0.0349	-21.9	0	-21.9	0.0735	-21.9	0	-21.9	-0.2048	-21.9	0	-19.7	-0.0882	-19.7	0
						-21.8	-0.1993	-21.8	0	-21.8	0.0864	-21.8	0	-21.8	0.1102	-21.8	0	-21.8	-0.1766	-21.8	0	-21.8	-0.4444	-21.8	0	-21.8	0.3451	-21.8	0	-21.8	0.135	-21.8	0	-21.8	-0.0376	-21.8	0	-21.8	0.0652	-21.8	0	-21.8	-0.2101	-21.8	0	-19.6	-0.1067	-19.6	0
						-21.7	-0.2054	-21.7	0	-21.7	0.0793	-21.7	0	-21.7	0.1155	-21.7	0	-21.7	-0.1915	-21.7	0	-21.7	-0.4511	-21.7	0	-21.7	0.3359	-21.7	0	-21.7	0.1253	-21.7	0	-21.7	-0.0343	-21.7	0	-21.7	0.0579	-21.7	0	-21.7	-0.2085	-21.7	0	-19.5	-0.105	-19.5	0
						-21.6	-0.2041	-21.6	0	-21.6	0.0735	-21.6	0	-21.6	0.1209	-21.6	0	-21.6	-0.2089	-21.6	0	-21.6	-0.4601	-21.6	0	-21.6	0.3295	-21.6	0	-21.6	0.122	-21.6	0	-21.6	-0.0252	-21.6	0	-21.6	0.0715	-21.6	0	-21.6	-0.2108	-21.6	0	-19.4	-0.103	-19.4	0
						-21.5	-0.2068	-21.5	0	-21.5	0.0599	-21.5	0	-21.5	0.1156	-21.5	0	-21.5	-0.2167	-21.5	0	-21.5	-0.4637	-21.5	0	-21.5	0.3301	-21.5	0	-21.5	0.1161	-21.5	0	-21.5	-0.0193	-21.5	0	-21.5	0.0747	-21.5	0	-21.5	-0.2076	-21.5	0	-19.3	-0.0976	-19.3	0
						-21.4	-0.2056	-21.4	0	-21.4	0.0453	-21.4	0	-21.4	0.1209	-21.4	0	-21.4	-0.2319	-21.4	0	-21.4	-0.4699	-21.4	0	-21.4	0.3218	-21.4	0	-21.4	0.105	-21.4	0	-21.4	-0.0184	-21.4	0	-21.4	0.0772	-21.4	0	-21.4	-0.202	-21.4	0	-19.2	-0.0916	-19.2	0
						-21.3	-0.2043	-21.3	0	-21.3	0.0302	-21.3	0	-21.3	0.124	-21.3	0	-21.3	-0.2419	-21.3	0	-21.3	-0.4767	-21.3	0	-21.3	0.3198	-21.3	0	-21.3	0.0948	-21.3	0	-21.3	-0.0173	-21.3	0	-21.3	0.0794	-21.3	0	-21.3	-0.1979	-21.3	0	-19.1	-0.0835	-19.1	0
						-21.2	-0.2014	-21.2	0	-21.2	0.016	-21.2	0	-21.2	0.1322	-21.2	0	-21.2	-0.2545	-21.2	0	-21.2	-0.4853	-21.2	0	-21.2	0.3217	-21.2	0	-21.2	0.0937	-21.2	0	-21.2	-0.0154	-21.2	0	-21.2	0.0725	-21.2	0	-21.2	-0.1954	-21.2	0	-19	-0.0824	-19	0
						-21.1	-0.2005	-21.1	0	-21.1	-0.0027	-21.1	0	-21.1	0.1424	-21.1	0	-21.1	-0.2587	-21.1	0	-21.1	-0.4871	-21.1	0	-21.1	0.3215	-21.1	0	-21.1	0.0808	-21.1	0	-21.1	-0.0136	-21.1	0	-21.1	0.0714	-21.1	0	-21.1	-0.1976	-21.1	0	-18.9	-0.0809	-18.9	0
						-21	-0.2187	-21	0	-21	-0.0038	-21	0	-21	0.1476	-21	0	-21	-0.2698	-21	0	-21	-0.498	-21	0	-21	0.3176	-21	0	-21	0.0733	-21	0	-21	-0.0148	-21	0	-21	0.0646	-21	0	-21	-0.2017	-21	0	-18.8	-0.0853	-18.8	0
						-20.9	-0.2422	-20.9	0	-20.9	-0.0096	-20.9	0	-20.9	0.1408	-20.9	0	-20.9	-0.2821	-20.9	0	-20.9	-0.4867	-20.9	0	-20.9	0.308	-20.9	0	-20.9	0.072	-20.9	0	-20.9	-0.0169	-20.9	0	-20.9	0.0581	-20.9	0	-20.9	-0.2002	-20.9	0	-18.7	-0.0867	-18.7	0
						-20.8	-0.2502	-20.8	0	-20.8	-0.0028	-20.8	0	-20.8	0.1402	-20.8	0	-20.8	-0.2687	-20.8	0	-20.8	-0.4758	-20.8	0	-20.8	0.2984	-20.8	0	-20.8	0.072	-20.8	0	-20.8	-0.0194	-20.8	0	-20.8	0.0518	-20.8	0	-20.8	-0.2021	-20.8	0	-18.6	-0.0883	-18.6	0
						-20.7	-0.2514	-20.7	0	-20.7	-0.000600003	-20.7	0	-20.7	0.1316	-20.7	0	-20.7	-0.2552	-20.7	0	-20.7	-0.458	-20.7	0	-20.7	0.2918	-20.7	0	-20.7	0.0582	-20.7	0	-20.7	-0.0202	-20.7	0	-20.7	0.0531	-20.7	0	-20.7	-0.2075	-20.7	0	-18.5	-0.0868	-18.5	0
						-20.6	-0.2416	-20.6	0	-20.6	0.0031	-20.6	0	-20.6	0.1216	-20.6	0	-20.6	-0.2325	-20.6	0	-20.6	-0.4446	-20.6	0	-20.6	0.2819	-20.6	0	-20.6	0.056	-20.6	0	-20.6	-0.0214	-20.6	0	-20.6	0.0543	-20.6	0	-20.6	-0.2068	-20.6	0	-18.4	-0.0887	-18.4	0
						-20.5	-0.2372	-20.5	0	-20.5	0.0102	-20.5	0	-20.5	0.111	-20.5	0	-20.5	-0.2188	-20.5	0	-20.5	-0.4235	-20.5	0	-20.5	0.2741	-20.5	0	-20.5	0.041	-20.5	0	-20.5	-0.023	-20.5	0	-20.5	0.0514	-20.5	0	-20.5	-0.2061	-20.5	0	-18.3	-0.0872	-18.3	0
						-20.4	-0.2331	-20.4	0	-20.4	0.0159	-20.4	0	-20.4	0.0972	-20.4	0	-20.4	-0.1982	-20.4	0	-20.4	-0.4092	-20.4	0	-20.4	0.2721	-20.4	0	-20.4	0.0273	-20.4	0	-20.4	-0.0232	-20.4	0	-20.4	0.0485	-20.4	0	-20.4	-0.2066	-20.4	0	-18.2	-0.0922	-18.2	0
						-20.3	-0.2307	-20.3	0	-20.3	0.0252	-20.3	0	-20.3	0.0797	-20.3	0	-20.3	-0.1779	-20.3	0	-20.3	-0.3966	-20.3	0	-20.3	0.2716	-20.3	0	-20.3	0.0117	-20.3	0	-20.3	-0.0256	-20.3	0	-20.3	0.0514	-20.3	0	-20.3	-0.1962	-20.3	0	-18.1	-0.0953	-18.1	0
						-20.2	-0.2373	-20.2	0	-20.2	0.0366	-20.2	0	-20.2	0.0574	-20.2	0	-20.2	-0.1579	-20.2	0	-20.2	-0.3762	-20.2	0	-20.2	0.2631	-20.2	0	-20.2	0.0068	-20.2	0	-20.2	-0.0364	-20.2	0	-20.2	0.0591	-20.2	0	-20.2	-0.1967	-20.2	0	-18	-0.095	-18	0
						-20.1	-0.2427	-20.1	0	-20.1	0.0419	-20.1	0	-20.1	0.0429	-20.1	0	-20.1	-0.1365	-20.1	0	-20.1	-0.3662	-20.1	0	-20.1	0.2591	-20.1	0	-20.1	-0.0087	-20.1	0	-20.1	-0.0446	-20.1	0	-20.1	0.0661	-20.1	0	-20.1	-0.2037	-20.1	0	-17.9	-0.0899	-17.9	0
						-20	-0.2386	-20	0	-20	0.0481	-20	0	-20	0.0299	-20	0	-20	-0.1185	-20	0	-20	-0.3557	-20	0	-20	0.2508	-20	0	-20	-0.0239	-20	0	-20	-0.0475	-20	0	-20	0.0738	-20	0	-20	-0.1998	-20	0	-17.8	-0.0828	-17.8	0
						-19.9	-0.2283	-19.9	0	-19.9	0.0584	-19.9	0	-19.9	0.0106	-19.9	0	-19.9	-0.0968	-19.9	0	-19.9	-0.3362	-19.9	0	-19.9	0.244	-19.9	0	-19.9	-0.0407	-19.9	0	-19.9	-0.0517	-19.9	0	-19.9	0.0642	-19.9	0	-19.9	-0.1967	-19.9	0	-17.7	-0.0784	-17.7	0
						-19.8	-0.2256	-19.8	0	-19.8	0.0664	-19.8	0	-19.8	0.0037	-19.8	0	-19.8	-0.0671	-19.8	0	-19.8	-0.3247	-19.8	0	-19.8	0.2443	-19.8	0	-19.8	-0.0594	-19.8	0	-19.8	-0.0601	-19.8	0	-19.8	0.0639	-19.8	0	-19.8	-0.203	-19.8	0	-17.6	-0.0796	-17.6	0
						-19.7	-0.2246	-19.7	0	-19.7	0.0788	-19.7	0	-19.7	-0.0036	-19.7	0	-19.7	-0.0417	-19.7	0	-19.7	-0.3081	-19.7	0	-19.7	0.2438	-19.7	0	-19.7	-0.0755	-19.7	0	-19.7	-0.0659	-19.7	0	-19.7	0.0622	-19.7	0	-19.7	-0.2028	-19.7	0	-17.5	-0.0774	-17.5	0
						-19.6	-0.2155	-19.6	0	-19.6	0.0935	-19.6	0	-19.6	0.0017	-19.6	0	-19.6	-0.0183	-19.6	0	-19.6	-0.2899	-19.6	0	-19.6	0.2412	-19.6	0	-19.6	-0.0917	-19.6	0	-19.6	-0.0702	-19.6	0	-19.6	0.0571	-19.6	0	-19.6	-0.211	-19.6	0	-17.4	-0.0847	-17.4	0
						-19.5	-0.2161	-19.5	0	-19.5	0.097	-19.5	0	-19.5	-0.0025	-19.5	0	-19.5	-0.0068	-19.5	0	-19.5	-0.2664	-19.5	0	-19.5	0.2328	-19.5	0	-19.5	-0.115	-19.5	0	-19.5	-0.0666	-19.5	0	-19.5	0.0638	-19.5	0	-19.5	-0.2212	-19.5	0	-17.3	-0.0869	-17.3	0
						-19.4	-0.2173	-19.4	0	-19.4	0.1014	-19.4	0	-19.4	-0.0138	-19.4	0	-19.4	0.006	-19.4	0	-19.4	-0.2459	-19.4	0	-19.4	0.2243	-19.4	0	-19.4	-0.132	-19.4	0	-19.4	-0.0595	-19.4	0	-19.4	0.0719	-19.4	0	-19.4	-0.224	-19.4	0	-17.2	-0.0993	-17.2	0
						-19.3	-0.2131	-19.3	0	-19.3	0.1051	-19.3	0	-19.3	-0.0249	-19.3	0	-19.3	0.0234	-19.3	0	-19.3	-0.221	-19.3	0	-19.3	0.2126	-19.3	0	-19.3	-0.1437	-19.3	0	-19.3	-0.0534	-19.3	0	-19.3	0.0782	-19.3	0	-19.3	-0.2218	-19.3	0	-17.1	-0.1068	-17.1	0
						-19.2	-0.2056	-19.2	0	-19.2	0.112	-19.2	0	-19.2	-0.0342	-19.2	0	-19.2	0.0418	-19.2	0	-19.2	-0.2124	-19.2	0	-19.2	0.2007	-19.2	0	-19.2	-0.1528	-19.2	0	-19.2	-0.052	-19.2	0	-19.2	0.0824	-19.2	0	-19.2	-0.2198	-19.2	0	-17	-0.1131	-17	0
						-19.1	-0.2078	-19.1	0	-19.1	0.1113	-19.1	0	-19.1	-0.0354	-19.1	0	-19.1	0.0523	-19.1	0	-19.1	-0.2043	-19.1	0	-19.1	0.2007	-19.1	0	-19.1	-0.1646	-19.1	0	-19.1	-0.0524	-19.1	0	-19.1	0.0791	-19.1	0	-19.1	-0.2164	-19.1	0	-16.9	-0.1118	-16.9	0
						-19	-0.2084	-19	0	-19	0.1166	-19	0	-19	-0.0329	-19	0	-19	0.066	-19	0	-19	-0.2034	-19	0	-19	0.1967	-19	0	-19	-0.16	-19	0	-19	-0.049	-19	0	-19	0.0785	-19	0	-19	-0.2163	-19	0	-16.8	-0.1088	-16.8	0
						-18.9	-0.2023	-18.9	0	-18.9	0.1229	-18.9	0	-18.9	-0.0364	-18.9	0	-18.9	0.0843	-18.9	0	-18.9	-0.1966	-18.9	0	-18.9	0.1925	-18.9	0	-18.9	-0.1513	-18.9	0	-18.9	-0.0441	-18.9	0	-18.9	0.0779	-18.9	0	-18.9	-0.2127	-18.9	0	-16.7	-0.1017	-16.7	0
						-18.8	-0.2018	-18.8	0	-18.8	0.1377	-18.8	0	-18.8	-0.0464	-18.8	0	-18.8	0.1081	-18.8	0	-18.8	-0.1883	-18.8	0	-18.8	0.1919	-18.8	0	-18.8	-0.1384	-18.8	0	-18.8	-0.0421	-18.8	0	-18.8	0.0748	-18.8	0	-18.8	-0.214	-18.8	0	-16.6	-0.1067	-16.6	0
						-18.7	-0.1914	-18.7	0	-18.7	0.1443	-18.7	0	-18.7	-0.0474	-18.7	0	-18.7	0.1157	-18.7	0	-18.7	-0.1813	-18.7	0	-18.7	0.1895	-18.7	0	-18.7	-0.1252	-18.7	0	-18.7	-0.0387	-18.7	0	-18.7	0.0786	-18.7	0	-18.7	-0.2145	-18.7	0	-16.5	-0.0956	-16.5	0
						-18.6	-0.1792	-18.6	0	-18.6	0.1523	-18.6	0	-18.6	-0.0472	-18.6	0	-18.6	0.1316	-18.6	0	-18.6	-0.173	-18.6	0	-18.6	0.1844	-18.6	0	-18.6	-0.1039	-18.6	0	-18.6	-0.0415	-18.6	0	-18.6	0.0829	-18.6	0	-18.6	-0.2135	-18.6	0	-16.4	-0.0889	-16.4	0
						-18.5	-0.1728	-18.5	0	-18.5	0.1546	-18.5	0	-18.5	-0.0442	-18.5	0	-18.5	0.141	-18.5	0	-18.5	-0.1652	-18.5	0	-18.5	0.1809	-18.5	0	-18.5	-0.0837	-18.5	0	-18.5	-0.0432	-18.5	0	-18.5	0.0774	-18.5	0	-18.5	-0.2105	-18.5	0	-16.3	-0.0879	-16.3	0
						-18.4	-0.1743	-18.4	0	-18.4	0.1484	-18.4	0	-18.4	-0.0409	-18.4	0	-18.4	0.1468	-18.4	0	-18.4	-0.1561	-18.4	0	-18.4	0.1705	-18.4	0	-18.4	-0.0634	-18.4	0	-18.4	-0.0425	-18.4	0	-18.4	0.0847	-18.4	0	-18.4	-0.2087	-18.4	0	-16.2	-0.0955	-16.2	0
						-18.3	-0.1872	-18.3	0	-18.3	0.1484	-18.3	0	-18.3	-0.0407	-18.3	0	-18.3	0.1466	-18.3	0	-18.3	-0.152	-18.3	0	-18.3	0.1632	-18.3	0	-18.3	-0.0476	-18.3	0	-18.3	-0.042	-18.3	0	-18.3	0.0804	-18.3	0	-18.3	-0.2087	-18.3	0	-16.1	-0.0996	-16.1	0
						-18.2	-0.1946	-18.2	0	-18.2	0.1439	-18.2	0	-18.2	-0.0442	-18.2	0	-18.2	0.1511	-18.2	0	-18.2	-0.1563	-18.2	0	-18.2	0.1604	-18.2	0	-18.2	-0.0321	-18.2	0	-18.2	-0.0465	-18.2	0	-18.2	0.0877	-18.2	0	-18.2	-0.2086	-18.2	0	-16	-0.0988	-16	0
						-18.1	-0.1969	-18.1	0	-18.1	0.1391	-18.1	0	-18.1	-0.0575	-18.1	0	-18.1	0.1549	-18.1	0	-18.1	-0.158	-18.1	0	-18.1	0.1557	-18.1	0	-18.1	-0.0262	-18.1	0	-18.1	-0.0495	-18.1	0	-18.1	0.094	-18.1	0	-18.1	-0.2082	-18.1	0	-15.9	-0.0894	-15.9	0
						-18	-0.2006	-18	0	-18	0.1346	-18	0	-18	-0.0628	-18	0	-18	0.1603	-18	0	-18	-0.1505	-18	0	-18	0.152	-18	0	-18	-0.0224	-18	0	-18	-0.0417	-18	0	-18	0.0952	-18	0	-18	-0.2059	-18	0	-15.8	-0.0801	-15.8	0
						-17.9	-0.1992	-17.9	0	-17.9	0.1315	-17.9	0	-17.9	-0.0599	-17.9	0	-17.9	0.1717	-17.9	0	-17.9	-0.1442	-17.9	0	-17.9	0.156	-17.9	0	-17.9	-0.0172	-17.9	0	-17.9	-0.0385	-17.9	0	-17.9	0.099	-17.9	0	-17.9	-0.198	-17.9	0	-15.7	-0.0781	-15.7	0
						-17.8	-0.2059	-17.8	0	-17.8	0.1338	-17.8	0	-17.8	-0.0576	-17.8	0	-17.8	0.1877	-17.8	0	-17.8	-0.1317	-17.8	0	-17.8	0.1477	-17.8	0	-17.8	-0.011	-17.8	0	-17.8	-0.0333	-17.8	0	-17.8	0.1016	-17.8	0	-17.8	-0.1991	-17.8	0	-15.6	-0.0789	-15.6	0
						-17.7	-0.2161	-17.7	0	-17.7	0.1335	-17.7	0	-17.7	-0.0535	-17.7	0	-17.7	0.1898	-17.7	0	-17.7	-0.1321	-17.7	0	-17.7	0.149	-17.7	0	-17.7	0.0143	-17.7	0	-17.7	-0.0284	-17.7	0	-17.7	0.0995	-17.7	0	-17.7	-0.1968	-17.7	0	-15.5	-0.0908	-15.5	0
						-17.6	-0.2149	-17.6	0	-17.6	0.1402	-17.6	0	-17.6	-0.0519	-17.6	0	-17.6	0.1897	-17.6	0	-17.6	-0.1325	-17.6	0	-17.6	0.1482	-17.6	0	-17.6	0.0202	-17.6	0	-17.6	-0.0285	-17.6	0	-17.6	0.0932	-17.6	0	-17.6	-0.1888	-17.6	0	-15.4	-0.0893	-15.4	0
						-17.5	-0.2147	-17.5	0	-17.5	0.1454	-17.5	0	-17.5	-0.0548	-17.5	0	-17.5	0.1924	-17.5	0	-17.5	-0.1274	-17.5	0	-17.5	0.1505	-17.5	0	-17.5	0.0271	-17.5	0	-17.5	-0.0293	-17.5	0	-17.5	0.0868	-17.5	0	-17.5	-0.1845	-17.5	0	-15.3	-0.0889	-15.3	0
						-17.4	-0.2134	-17.4	0	-17.4	0.1405	-17.4	0	-17.4	-0.0538	-17.4	0	-17.4	0.1956	-17.4	0	-17.4	-0.1286	-17.4	0	-17.4	0.1495	-17.4	0	-17.4	0.0481	-17.4	0	-17.4	-0.0336	-17.4	0	-17.4	0.076	-17.4	0	-17.4	-0.1782	-17.4	0	-15.2	-0.0892	-15.2	0
						-17.3	-0.1994	-17.3	0	-17.3	0.137	-17.3	0	-17.3	-0.0456	-17.3	0	-17.3	0.1875	-17.3	0	-17.3	-0.128	-17.3	0	-17.3	0.1446	-17.3	0	-17.3	0.0683	-17.3	0	-17.3	-0.0334	-17.3	0	-17.3	0.0741	-17.3	0	-17.3	-0.1734	-17.3	0	-15.1	-0.0964	-15.1	0
						-17.2	-0.1985	-17.2	0	-17.2	0.1299	-17.2	0	-17.2	-0.0348	-17.2	0	-17.2	0.1768	-17.2	0	-17.2	-0.1277	-17.2	0	-17.2	0.1387	-17.2	0	-17.2	0.0894	-17.2	0	-17.2	-0.0304	-17.2	0	-17.2	0.07	-17.2	0	-17.2	-0.1747	-17.2	0	-15	-0.0726	-15	0
						-17.1	-0.1974	-17.1	0	-17.1	0.1196	-17.1	0	-17.1	-0.0303	-17.1	0	-17.1	0.1678	-17.1	0	-17.1	-0.1325	-17.1	0	-17.1	0.1443	-17.1	0	-17.1	0.1103	-17.1	0	-17.1	-0.0306	-17.1	0	-17.1	0.0694	-17.1	0	-17.1	-0.1721	-17.1	0	-14.9	-0.0736	-14.9	0
						-17	-0.2088	-17	0	-17	0.1127	-17	0	-17	-0.0384	-17	0	-17	0.1622	-17	0	-17	-0.1334	-17	0	-17	0.1531	-17	0	-17	0.1197	-17	0	-17	-0.0256	-17	0	-17	0.0674	-17	0	-17	-0.1722	-17	0	-14.8	-0.0559	-14.8	0
						-16.9	-0.2162	-16.9	0	-16.9	0.1093	-16.9	0	-16.9	-0.0497	-16.9	0	-16.9	0.1607	-16.9	0	-16.9	-0.1285	-16.9	0	-16.9	0.153	-16.9	0	-16.9	0.1379	-16.9	0	-16.9	-0.0235	-16.9	0	-16.9	0.0613	-16.9	0	-16.9	-0.1751	-16.9	0	-14.7	-0.0485	-14.7	0
						-16.8	-0.2248	-16.8	0	-16.8	0.1093	-16.8	0	-16.8	-0.043	-16.8	0	-16.8	0.1658	-16.8	0	-16.8	-0.1392	-16.8	0	-16.8	0.1624	-16.8	0	-16.8	0.1552	-16.8	0	-16.8	-0.0259	-16.8	0	-16.8	0.0486	-16.8	0	-16.8	-0.1729	-16.8	0	-14.6	-0.0462	-14.6	0
						-16.7	-0.2323	-16.7	0	-16.7	0.1103	-16.7	0	-16.7	-0.0416	-16.7	0	-16.7	0.1533	-16.7	0	-16.7	-0.1445	-16.7	0	-16.7	0.1733	-16.7	0	-16.7	0.1747	-16.7	0	-16.7	-0.0366	-16.7	0	-16.7	0.0422	-16.7	0	-16.7	-0.1669	-16.7	0	-14.5	-0.0514	-14.5	0
						-16.6	-0.2348	-16.6	0	-16.6	0.1073	-16.6	0	-16.6	-0.0397	-16.6	0	-16.6	0.1481	-16.6	0	-16.6	-0.151	-16.6	0	-16.6	0.1811	-16.6	0	-16.6	0.1911	-16.6	0	-16.6	-0.047	-16.6	0	-16.6	0.0375	-16.6	0	-16.6	-0.1571	-16.6	0	-14.4	-0.0533	-14.4	0
						-16.5	-0.2374	-16.5	0	-16.5	0.1066	-16.5	0	-16.5	-0.0457	-16.5	0	-16.5	0.1435	-16.5	0	-16.5	-0.1572	-16.5	0	-16.5	0.1813	-16.5	0	-16.5	0.2055	-16.5	0	-16.5	-0.0581	-16.5	0	-16.5	0.033	-16.5	0	-16.5	-0.1508	-16.5	0	-14.3	-0.0444	-14.3	0
						-16.4	-0.2388	-16.4	0	-16.4	0.1042	-16.4	0	-16.4	-0.045	-16.4	0	-16.4	0.1388	-16.4	0	-16.4	-0.16	-16.4	0	-16.4	0.1881	-16.4	0	-16.4	0.219	-16.4	0	-16.4	-0.0529	-16.4	0	-16.4	0.0318	-16.4	0	-16.4	-0.1521	-16.4	0	-14.2	-0.0552	-14.2	0
						-16.3	-0.2395	-16.3	0	-16.3	0.1024	-16.3	0	-16.3	-0.0441	-16.3	0	-16.3	0.1321	-16.3	0	-16.3	-0.163	-16.3	0	-16.3	0.2007	-16.3	0	-16.3	0.2279	-16.3	0	-16.3	-0.0566	-16.3	0	-16.3	0.0316	-16.3	0	-16.3	-0.1533	-16.3	0	-14.1	-0.0614	-14.1	0
						-16.2	-0.2387	-16.2	0	-16.2	0.1046	-16.2	0	-16.2	-0.0403	-16.2	0	-16.2	0.1219	-16.2	0	-16.2	-0.161	-16.2	0	-16.2	0.2106	-16.2	0	-16.2	0.237	-16.2	0	-16.2	-0.0655	-16.2	0	-16.2	0.035	-16.2	0	-16.2	-0.1528	-16.2	0	-14	-0.0676	-14	0
						-16.1	-0.2423	-16.1	0	-16.1	0.1068	-16.1	0	-16.1	-0.0392	-16.1	0	-16.1	0.1164	-16.1	0	-16.1	-0.1586	-16.1	0	-16.1	0.2234	-16.1	0	-16.1	0.2515	-16.1	0	-16.1	-0.0649	-16.1	0	-16.1	0.028	-16.1	0	-16.1	-0.1468	-16.1	0	-13.9	-0.0657	-13.9	0
						-16	-0.2512	-16	0	-16	0.1115	-16	0	-16	-0.0317	-16	0	-16	0.1142	-16	0	-16	-0.1608	-16	0	-16	0.234	-16	0	-16	0.2704	-16	0	-16	-0.063	-16	0	-16	0.0198	-16	0	-16	-0.1389	-16	0	-13.8	-0.0628	-13.8	0
						-15.9	-0.2504	-15.9	0	-15.9	0.1141	-15.9	0	-15.9	-0.0279	-15.9	0	-15.9	0.1092	-15.9	0	-15.9	-0.1629	-15.9	0	-15.9	0.245	-15.9	0	-15.9	0.2719	-15.9	0	-15.9	-0.0619	-15.9	0	-15.9	0.0235	-15.9	0	-15.9	-0.1348	-15.9	0	-13.7	-0.0534	-13.7	0
						-15.8	-0.2601	-15.8	0	-15.8	0.1127	-15.8	0	-15.8	-0.035	-15.8	0	-15.8	0.1082	-15.8	0	-15.8	-0.1711	-15.8	0	-15.8	0.2533	-15.8	0	-15.8	0.2608	-15.8	0	-15.8	-0.0659	-15.8	0	-15.8	0.0188	-15.8	0	-15.8	-0.1365	-15.8	0	-13.6	-0.0518	-13.6	0
						-15.7	-0.271	-15.7	0	-15.7	0.1098	-15.7	0	-15.7	-0.0449	-15.7	0	-15.7	0.1043	-15.7	0	-15.7	-0.1848	-15.7	0	-15.7	0.2713	-15.7	0	-15.7	0.2576	-15.7	0	-15.7	-0.0729	-15.7	0	-15.7	0.0239	-15.7	0	-15.7	-0.1274	-15.7	0	-13.5	-0.0455	-13.5	0
						-15.6	-0.2794	-15.6	0	-15.6	0.1052	-15.6	0	-15.6	-0.0443	-15.6	0	-15.6	0.0947	-15.6	0	-15.6	-0.2025	-15.6	0	-15.6	0.2889	-15.6	0	-15.6	0.2454	-15.6	0	-15.6	-0.0793	-15.6	0	-15.6	0.0257	-15.6	0	-15.6	-0.1224	-15.6	0	-13.4	-0.0314	-13.4	0
						-15.5	-0.2902	-15.5	0	-15.5	0.1036	-15.5	0	-15.5	-0.0489	-15.5	0	-15.5	0.0807	-15.5	0	-15.5	-0.2214	-15.5	0	-15.5	0.3003	-15.5	0	-15.5	0.2409	-15.5	0	-15.5	-0.0866	-15.5	0	-15.5	0.0299	-15.5	0	-15.5	-0.1238	-15.5	0	-13.3	-0.024	-13.3	0
						-15.4	-0.2967	-15.4	0	-15.4	0.0995	-15.4	0	-15.4	-0.0522	-15.4	0	-15.4	0.0606	-15.4	0	-15.4	-0.2396	-15.4	0	-15.4	0.3185	-15.4	0	-15.4	0.2433	-15.4	0	-15.4	-0.1019	-15.4	0	-15.4	0.0219	-15.4	0	-15.4	-0.122	-15.4	0	-13.2	-0.0061	-13.2	0
						-15.3	-0.3088	-15.3	0	-15.3	0.0827	-15.3	0	-15.3	-0.0497	-15.3	0	-15.3	0.0453	-15.3	0	-15.3	-0.252	-15.3	0	-15.3	0.321	-15.3	0	-15.3	0.2393	-15.3	0	-15.3	-0.1193	-15.3	0	-15.3	0.0156	-15.3	0	-15.3	-0.1197	-15.3	0	-13.1	-0.0019	-13.1	0
						-15.2	-0.3176	-15.2	0	-15.2	0.0745	-15.2	0	-15.2	-0.0503	-15.2	0	-15.2	0.0375	-15.2	0	-15.2	-0.2583	-15.2	0	-15.2	0.3169	-15.2	0	-15.2	0.2444	-15.2	0	-15.2	-0.1213	-15.2	0	-15.2	0.0027	-15.2	0	-15.2	-0.112	-15.2	0	-13	-0.000299916	-13	0
						-15.1	-0.3192	-15.1	0	-15.1	0.0633	-15.1	0	-15.1	-0.0463	-15.1	0	-15.1	0.0137	-15.1	0	-15.1	-0.2582	-15.1	0	-15.1	0.3056	-15.1	0	-15.1	0.2493	-15.1	0	-15.1	-0.126	-15.1	0	-15.1	0.0123	-15.1	0	-15.1	-0.12	-15.1	0	-12.9	0.0051	-12.9	0
						-15	-0.3247	-15	0	-15	0.0623	-15	0	-15	-0.0511	-15	0	-15	0.0165	-15	0	-15	-0.2616	-15	0	-15	0.2875	-15	0	-15	0.2519	-15	0	-15	-0.1288	-15	0	-15	-0.0024	-15	0	-15	-0.121	-15	0	-12.8	0.0156	-12.8	0
						-14.9	-0.3301	-14.9	0	-14.9	0.0709	-14.9	0	-14.9	-0.054	-14.9	0	-14.9	0.0127	-14.9	0	-14.9	-0.2642	-14.9	0	-14.9	0.2708	-14.9	0	-14.9	0.2557	-14.9	0	-14.9	-0.125	-14.9	0	-14.9	-0.0022	-14.9	0	-14.9	-0.1117	-14.9	0	-12.7	0.0154	-12.7	0
						-14.8	-0.3352	-14.8	0	-14.8	0.0767	-14.8	0	-14.8	-0.063	-14.8	0	-14.8	0.0108	-14.8	0	-14.8	-0.2595	-14.8	0	-14.8	0.2625	-14.8	0	-14.8	0.2519	-14.8	0	-14.8	-0.1219	-14.8	0	-14.8	-0.005	-14.8	0	-14.8	-0.1132	-14.8	0	-12.6	0.011	-12.6	0
						-14.7	-0.3406	-14.7	0	-14.7	0.0825	-14.7	0	-14.7	-0.0683	-14.7	0	-14.7	0.0175	-14.7	0	-14.7	-0.2642	-14.7	0	-14.7	0.248	-14.7	0	-14.7	0.2526	-14.7	0	-14.7	-0.1195	-14.7	0	-14.7	-0.0023	-14.7	0	-14.7	-0.1213	-14.7	0	-12.5	0.0043	-12.5	0
						-14.6	-0.3538	-14.6	0	-14.6	0.065	-14.6	0	-14.6	-0.0698	-14.6	0	-14.6	0.0203	-14.6	0	-14.6	-0.2705	-14.6	0	-14.6	0.2453	-14.6	0	-14.6	0.2562	-14.6	0	-14.6	-0.1198	-14.6	0	-14.6	0.0057	-14.6	0	-14.6	-0.1153	-14.6	0	-12.4	0.0089	-12.4	0
						-14.5	-0.3496	-14.5	0	-14.5	0.0608	-14.5	0	-14.5	-0.0716	-14.5	0	-14.5	0.0277	-14.5	0	-14.5	-0.2698	-14.5	0	-14.5	0.248	-14.5	0	-14.5	0.2611	-14.5	0	-14.5	-0.1141	-14.5	0	-14.5	0.0357	-14.5	0	-14.5	-0.1107	-14.5	0	-12.3	0.006	-12.3	0
						-14.4	-0.3608	-14.4	0	-14.4	0.0613	-14.4	0	-14.4	-0.0692	-14.4	0	-14.4	0.0285	-14.4	0	-14.4	-0.264	-14.4	0	-14.4	0.2454	-14.4	0	-14.4	0.2548	-14.4	0	-14.4	-0.1158	-14.4	0	-14.4	0.0579	-14.4	0	-14.4	-0.1062	-14.4	0	-12.2	-0.0042	-12.2	0
						-14.3	-0.353	-14.3	0	-14.3	0.0657	-14.3	0	-14.3	-0.0575	-14.3	0	-14.3	0.0276	-14.3	0	-14.3	-0.2576	-14.3	0	-14.3	0.2412	-14.3	0	-14.3	0.2619	-14.3	0	-14.3	-0.1132	-14.3	0	-14.3	0.0602	-14.3	0	-14.3	-0.1016	-14.3	0	-12.1	-0.0028	-12.1	0
						-14.2	-0.3279	-14.2	0	-14.2	0.0553	-14.2	0	-14.2	-0.0512	-14.2	0	-14.2	0.027	-14.2	0	-14.2	-0.2645	-14.2	0	-14.2	0.2465	-14.2	0	-14.2	0.2694	-14.2	0	-14.2	-0.1093	-14.2	0	-14.2	0.0516	-14.2	0	-14.2	-0.1049	-14.2	0	-12	-0.0105	-12	0
						-14.1	-0.3024	-14.1	0	-14.1	0.0509	-14.1	0	-14.1	-0.0584	-14.1	0	-14.1	0.024	-14.1	0	-14.1	-0.2473	-14.1	0	-14.1	0.2436	-14.1	0	-14.1	0.2676	-14.1	0	-14.1	-0.1182	-14.1	0	-14.1	0.0637	-14.1	0	-14.1	-0.0977001	-14.1	0	-11.9	-0.0099	-11.9	0
						-14	-0.2834	-14	0	-14	0.0497	-14	0	-14	-0.059	-14	0	-14	0.017	-14	0	-14	-0.2319	-14	0	-14	0.2381	-14	0	-14	0.2644	-14	0	-14	-0.1377	-14	0	-14	0.0845	-14	0	-14	-0.0944001	-14	0	-11.8	-0.0196	-11.8	0
						-13.9	-0.2582	-13.9	0	-13.9	0.0547	-13.9	0	-13.9	-0.0599	-13.9	0	-13.9	0.0103	-13.9	0	-13.9	-0.2084	-13.9	0	-13.9	0.2334	-13.9	0	-13.9	0.2607	-13.9	0	-13.9	-0.1324	-13.9	0	-13.9	0.1047	-13.9	0	-13.9	-0.0913001	-13.9	0	-11.7	-0.0261	-11.7	0
						-13.8	-0.242	-13.8	0	-13.8	0.0436	-13.8	0	-13.8	-0.0524	-13.8	0	-13.8	0.0138	-13.8	0	-13.8	-0.1974	-13.8	0	-13.8	0.231	-13.8	0	-13.8	0.2619	-13.8	0	-13.8	-0.1165	-13.8	0	-13.8	0.1054	-13.8	0	-13.8	-0.0906998	-13.8	0	-11.6	-0.0323	-11.6	0
						-13.7	-0.2385	-13.7	0	-13.7	0.0365	-13.7	0	-13.7	-0.0549	-13.7	0	-13.7	0.008	-13.7	0	-13.7	-0.1936	-13.7	0	-13.7	0.2309	-13.7	0	-13.7	0.2716	-13.7	0	-13.7	-0.0872	-13.7	0	-13.7	0.0845	-13.7	0	-13.7	-0.086	-13.7	0	-11.5	-0.0337	-11.5	0
						-13.6	-0.2312	-13.6	0	-13.6	0.0353	-13.6	0	-13.6	-0.0289	-13.6	0	-13.6	0.0107	-13.6	0	-13.6	-0.1997	-13.6	0	-13.6	0.2349	-13.6	0	-13.6	0.2713	-13.6	0	-13.6	-0.0735	-13.6	0	-13.6	0.0685	-13.6	0	-13.6	-0.0864998	-13.6	0	-11.4	-0.0372	-11.4	0
						-13.5	-0.2266	-13.5	0	-13.5	0.0326	-13.5	0	-13.5	-0.0149	-13.5	0	-13.5	0.0127	-13.5	0	-13.5	-0.1741	-13.5	0	-13.5	0.2336	-13.5	0	-13.5	0.2791	-13.5	0	-13.5	-0.0702	-13.5	0	-13.5	0.0717	-13.5	0	-13.5	-0.0982998	-13.5	0	-11.3	-0.0374	-11.3	0
						-13.4	-0.2283	-13.4	0	-13.4	0.0364	-13.4	0	-13.4	-0.0198	-13.4	0	-13.4	0.0086	-13.4	0	-13.4	-0.1806	-13.4	0	-13.4	0.2349	-13.4	0	-13.4	0.2815	-13.4	0	-13.4	-0.0585	-13.4	0	-13.4	0.0832	-13.4	0	-13.4	-0.0834	-13.4	0	-11.2	-0.0296	-11.2	0
						-13.3	-0.2133	-13.3	0	-13.3	0.0295	-13.3	0	-13.3	0.000599813	-13.3	0	-13.3	0.0144	-13.3	0	-13.3	-0.1851	-13.3	0	-13.3	0.2408	-13.3	0	-13.3	0.296	-13.3	0	-13.3	-0.055	-13.3	0	-13.3	0.082	-13.3	0	-13.3	-0.0880998	-13.3	0	-11.1	-0.0251	-11.1	0
						-13.2	-0.2158	-13.2	0	-13.2	0.0319	-13.2	0	-13.2	0.0031	-13.2	0	-13.2	0.0203	-13.2	0	-13.2	-0.1859	-13.2	0	-13.2	0.2488	-13.2	0	-13.2	0.3017	-13.2	0	-13.2	-0.0417	-13.2	0	-13.2	0.0821	-13.2	0	-13.2	-0.0943	-13.2	0	-11	-0.0226	-11	0
						-13.1	-0.223	-13.1	0	-13.1	0.0313	-13.1	0	-13.1	0.0048	-13.1	0	-13.1	0.0238	-13.1	0	-13.1	-0.1831	-13.1	0	-13.1	0.2501	-13.1	0	-13.1	0.3019	-13.1	0	-13.1	-0.0361	-13.1	0	-13.1	0.0775	-13.1	0	-13.1	-0.0755004	-13.1	0	-10.9	-0.0177	-10.9	0
						-13	-0.2195	-13	0	-13	0.0454	-13	0	-13	0.0068	-13	0	-13	0.0353	-13	0	-13	-0.183	-13	0	-13	0.2447	-13	0	-13	0.2976	-13	0	-13	-0.0467	-13	0	-13	0.0806	-13	0	-13	-0.0887001	-13	0	-10.8	-0.0194	-10.8	0
						-12.9	-0.2173	-12.9	0	-12.9	0.0379	-12.9	0	-12.9	0.0189	-12.9	0	-12.9	0.0396	-12.9	0	-12.9	-0.1767	-12.9	0	-12.9	0.2344	-12.9	0	-12.9	0.3215	-12.9	0	-12.9	-0.0437	-12.9	0	-12.9	0.0878	-12.9	0	-12.9	-0.0958002	-12.9	0	-10.7	-0.0256	-10.7	0
						-12.8	-0.2207	-12.8	0	-12.8	0.0462	-12.8	0	-12.8	0.0081	-12.8	0	-12.8	0.03	-12.8	0	-12.8	-0.1725	-12.8	0	-12.8	0.2247	-12.8	0	-12.8	0.3444	-12.8	0	-12.8	-0.0481	-12.8	0	-12.8	0.0869	-12.8	0	-12.8	-0.0906	-12.8	0	-10.6	-0.0238	-10.6	0
						-12.7	-0.2347	-12.7	0	-12.7	0.0392	-12.7	0	-12.7	0.000200012	-12.7	0	-12.7	0.0331	-12.7	0	-12.7	-0.1565	-12.7	0	-12.7	0.2181	-12.7	0	-12.7	0.3612	-12.7	0	-12.7	-0.0483	-12.7	0	-12.7	0.0828	-12.7	0	-12.7	-0.0905	-12.7	0	-10.5	-0.0236	-10.5	0
						-12.6	-0.242	-12.6	0	-12.6	0.0394	-12.6	0	-12.6	-0.0235	-12.6	0	-12.6	0.0287	-12.6	0	-12.6	-0.1632	-12.6	0	-12.6	0.2147	-12.6	0	-12.6	0.367	-12.6	0	-12.6	-0.0319	-12.6	0	-12.6	0.0942	-12.6	0	-12.6	-0.0931001	-12.6	0	-10.4	-0.0258	-10.4	0
						-12.5	-0.2452	-12.5	0	-12.5	0.0462	-12.5	0	-12.5	-0.0314	-12.5	0	-12.5	0.0319	-12.5	0	-12.5	-0.1637	-12.5	0	-12.5	0.2163	-12.5	0	-12.5	0.3719	-12.5	0	-12.5	-0.0263	-12.5	0	-12.5	0.0935	-12.5	0	-12.5	-0.0937001	-12.5	0	-10.3	-0.017	-10.3	0
						-12.4	-0.2406	-12.4	0	-12.4	0.0467	-12.4	0	-12.4	-0.0241	-12.4	0	-12.4	0.0294	-12.4	0	-12.4	-0.1691	-12.4	0	-12.4	0.2088	-12.4	0	-12.4	0.3799	-12.4	0	-12.4	-0.016	-12.4	0	-12.4	0.0947	-12.4	0	-12.4	-0.0889999	-12.4	0	-10.2	-0.0156	-10.2	0
						-12.3	-0.2285	-12.3	0	-12.3	0.0507	-12.3	0	-12.3	-0.011	-12.3	0	-12.3	0.0283	-12.3	0	-12.3	-0.1732	-12.3	0	-12.3	0.2103	-12.3	0	-12.3	0.3785	-12.3	0	-12.3	0.0022	-12.3	0	-12.3	0.0993	-12.3	0	-12.3	-0.0992997	-12.3	0	-10.1	-0.0048	-10.1	0
						-12.2	-0.218	-12.2	0	-12.2	0.0503	-12.2	0	-12.2	0.0012	-12.2	0	-12.2	0.0348	-12.2	0	-12.2	-0.1787	-12.2	0	-12.2	0.2023	-12.2	0	-12.2	0.3744	-12.2	0	-12.2	0.000100002	-12.2	0	-12.2	0.0881	-12.2	0	-12.2	-0.1004	-12.2	0	-10	-0.0023	-10	0
						-12.1	-0.2021	-12.1	0	-12.1	0.0434	-12.1	0	-12.1	0.0179	-12.1	0	-12.1	0.025	-12.1	0	-12.1	-0.1865	-12.1	0	-12.1	0.207	-12.1	0	-12.1	0.3688	-12.1	0	-12.1	-0.003	-12.1	0	-12.1	0.0802	-12.1	0	-12.1	-0.0898998	-12.1	0	-9.9	0.0035	-9.9	0
						-12	-0.1893	-12	0	-12	0.0476	-12	0	-12	0.0349	-12	0	-12	0.0231	-12	0	-12	-0.1927	-12	0	-12	0.2086	-12	0	-12	0.3652	-12	0	-12	-0.0087	-12	0	-12	0.0797	-12	0	-12	-0.0831995	-12	0	-9.8	0.005	-9.8	0
						-11.9	-0.1808	-11.9	0	-11.9	0.0403	-11.9	0	-11.9	0.0476	-11.9	0	-11.9	0.0427	-11.9	0	-11.9	-0.2018	-11.9	0	-11.9	0.2031	-11.9	0	-11.9	0.3675	-11.9	0	-11.9	-0.0187	-11.9	0	-11.9	0.0846	-11.9	0	-11.9	-0.0846994	-11.9	0	-9.7	0.004	-9.7	0
						-11.8	-0.1764	-11.8	0	-11.8	0.0292	-11.8	0	-11.8	0.05	-11.8	0	-11.8	0.0515	-11.8	0	-11.8	-0.2088	-11.8	0	-11.8	0.2056	-11.8	0	-11.8	0.3702	-11.8	0	-11.8	-0.0164	-11.8	0	-11.8	0.0928	-11.8	0	-11.8	-0.0770995	-11.8	0	-9.6	0.0091	-9.6	0
						-11.7	-0.169	-11.7	0	-11.7	0.0275	-11.7	0	-11.7	0.0481	-11.7	0	-11.7	0.0483	-11.7	0	-11.7	-0.2123	-11.7	0	-11.7	0.2119	-11.7	0	-11.7	0.3668	-11.7	0	-11.7	-0.0089	-11.7	0	-11.7	0.0994	-11.7	0	-11.7	-0.0637	-11.7	0	-9.5	0.0078	-9.5	0
						-11.6	-0.1535	-11.6	0	-11.6	0.0274	-11.6	0	-11.6	0.0432	-11.6	0	-11.6	0.0492	-11.6	0	-11.6	-0.2072	-11.6	0	-11.6	0.2156	-11.6	0	-11.6	0.3575	-11.6	0	-11.6	-0.0056	-11.6	0	-11.6	0.1043	-11.6	0	-11.6	-0.0667995	-11.6	0	-9.4	0.006	-9.4	0
						-11.5	-0.1572	-11.5	0	-11.5	0.0279	-11.5	0	-11.5	0.0426	-11.5	0	-11.5	0.0424	-11.5	0	-11.5	-0.2087	-11.5	0	-11.5	0.2151	-11.5	0	-11.5	0.3524	-11.5	0	-11.5	0.0037	-11.5	0	-11.5	0.1084	-11.5	0	-11.5	-0.0688995	-11.5	0	-9.3	0.0044	-9.3	0
						-11.4	-0.1568	-11.4	0	-11.4	0.0337	-11.4	0	-11.4	0.0413	-11.4	0	-11.4	0.0408	-11.4	0	-11.4	-0.196	-11.4	0	-11.4	0.2158	-11.4	0	-11.4	0.3511	-11.4	0	-11.4	0.0154	-11.4	0	-11.4	0.1195	-11.4	0	-11.4	-0.0754995	-11.4	0	-9.2	-0.0011	-9.2	0
						-11.3	-0.1501	-11.3	0	-11.3	0.0393	-11.3	0	-11.3	0.0281	-11.3	0	-11.3	0.0418	-11.3	0	-11.3	-0.2022	-11.3	0	-11.3	0.215	-11.3	0	-11.3	0.3536	-11.3	0	-11.3	0.0224	-11.3	0	-11.3	0.1228	-11.3	0	-11.3	-0.0772996	-11.3	0	-9.1	0.0055	-9.1	0
						-11.2	-0.1482	-11.2	0	-11.2	0.0398	-11.2	0	-11.2	0.0248	-11.2	0	-11.2	0.0405	-11.2	0	-11.2	-0.1999	-11.2	0	-11.2	0.2117	-11.2	0	-11.2	0.3534	-11.2	0	-11.2	0.0281	-11.2	0	-11.2	0.1333	-11.2	0	-11.2	-0.0759	-11.2	0	-9	0.0148	-9	0
						-11.1	-0.1566	-11.1	0	-11.1	0.0297	-11.1	0	-11.1	0.0131	-11.1	0	-11.1	0.0375	-11.1	0	-11.1	-0.2095	-11.1	0	-11.1	0.2118	-11.1	0	-11.1	0.3571	-11.1	0	-11.1	0.0251	-11.1	0	-11.1	0.1407	-11.1	0	-11.1	-0.0735998	-11.1	0	-8.9	0.0184	-8.9	0
						-11	-0.1647	-11	0	-11	0.0295	-11	0	-11	0.0078	-11	0	-11	0.0387	-11	0	-11	-0.2113	-11	0	-11	0.2136	-11	0	-11	0.3485	-11	0	-11	0.0265	-11	0	-11	0.1533	-11	0	-11	-0.0662998	-11	0	-8.8	0.0157	-8.8	0
						-10.9	-0.1742	-10.9	0	-10.9	0.0252	-10.9	0	-10.9	0.0037	-10.9	0	-10.9	0.04	-10.9	0	-10.9	-0.2093	-10.9	0	-10.9	0.2117	-10.9	0	-10.9	0.3446	-10.9	0	-10.9	0.0227	-10.9	0	-10.9	0.1445	-10.9	0	-10.9	-0.0690997	-10.9	0	-8.7	0.0109	-8.7	0
						-10.8	-0.1734	-10.8	0	-10.8	0.0289	-10.8	0	-10.8	-1.77599e-07	-10.8	0	-10.8	0.0355	-10.8	0	-10.8	-0.2157	-10.8	0	-10.8	0.206	-10.8	0	-10.8	0.336	-10.8	0	-10.8	0.0215	-10.8	0	-10.8	0.1498	-10.8	0	-10.8	-0.0839996	-10.8	0	-8.6	0.0029	-8.6	0
						-10.7	-0.1717	-10.7	0	-10.7	0.0259	-10.7	0	-10.7	-0.0032	-10.7	0	-10.7	0.0446	-10.7	0	-10.7	-0.2183	-10.7	0	-10.7	0.1941	-10.7	0	-10.7	0.3358	-10.7	0	-10.7	0.026	-10.7	0	-10.7	0.1483	-10.7	0	-10.7	-0.0918	-10.7	0	-8.5	-0.0099	-8.5	0
						-10.6	-0.17	-10.6	0	-10.6	0.0389	-10.6	0	-10.6	-0.0112	-10.6	0	-10.6	0.0481	-10.6	0	-10.6	-0.2216	-10.6	0	-10.6	0.1886	-10.6	0	-10.6	0.332	-10.6	0	-10.6	0.0207	-10.6	0	-10.6	0.1453	-10.6	0	-10.6	-0.0836997	-10.6	0	-8.4	-0.0062	-8.4	0
						-10.5	-0.1748	-10.5	0	-10.5	0.0299	-10.5	0	-10.5	-0.0124	-10.5	0	-10.5	0.048	-10.5	0	-10.5	-0.2224	-10.5	0	-10.5	0.1831	-10.5	0	-10.5	0.3331	-10.5	0	-10.5	0.0121	-10.5	0	-10.5	0.1396	-10.5	0	-10.5	-0.0768998	-10.5	0	-8.3	-0.0038	-8.3	0
						-10.4	-0.165	-10.4	0	-10.4	0.0318	-10.4	0	-10.4	-0.0139	-10.4	0	-10.4	0.0372	-10.4	0	-10.4	-0.2134	-10.4	0	-10.4	0.1875	-10.4	0	-10.4	0.3272	-10.4	0	-10.4	-0.0055	-10.4	0	-10.4	0.1359	-10.4	0	-10.4	-0.0671997	-10.4	0	-8.2	0.0008	-8.2	0
						-10.3	-0.1618	-10.3	0	-10.3	0.0264	-10.3	0	-10.3	-0.0049	-10.3	0	-10.3	0.0428	-10.3	0	-10.3	-0.2162	-10.3	0	-10.3	0.1912	-10.3	0	-10.3	0.3279	-10.3	0	-10.3	-0.0254	-10.3	0	-10.3	0.1398	-10.3	0	-10.3	-0.0615997	-10.3	0	-8.1	0.000600082	-8.1	0
						-10.2	-0.1585	-10.2	0	-10.2	0.0283	-10.2	0	-10.2	-0.004	-10.2	0	-10.2	0.0366	-10.2	0	-10.2	-0.2106	-10.2	0	-10.2	0.1895	-10.2	0	-10.2	0.3175	-10.2	0	-10.2	-0.0423	-10.2	0	-10.2	0.1397	-10.2	0	-10.2	-0.0615	-10.2	0	-8	-0.0059	-8	0
						-10.1	-0.1592	-10.1	0	-10.1	0.0238	-10.1	0	-10.1	0.0054	-10.1	0	-10.1	0.0323	-10.1	0	-10.1	-0.2177	-10.1	0	-10.1	0.1939	-10.1	0	-10.1	0.3071	-10.1	0	-10.1	-0.049	-10.1	0	-10.1	0.13	-10.1	0	-10.1	-0.0666996	-10.1	0	-7.9	-0.0044	-7.9	0
						-10	-0.1548	-10	0	-10	0.0214	-10	0	-10	0.0186	-10	0	-10	0.0334	-10	0	-10	-0.2134	-10	0	-10	0.1913	-10	0	-10	0.2938	-10	0	-10	-0.0492	-10	0	-10	0.1216	-10	0	-10	-0.0662996	-10	0	-7.8	-0.0075	-7.8	0
						-9.9	-0.152	-9.9	0	-9.9	0.0119	-9.9	0	-9.9	0.0329	-9.9	0	-9.9	0.034	-9.9	0	-9.9	-0.2217	-9.9	0	-9.9	0.1904	-9.9	0	-9.9	0.2893	-9.9	0	-9.9	-0.058	-9.9	0	-9.9	0.118	-9.9	0	-9.9	-0.0621997	-9.9	0	-7.7	-0.0046	-7.7	0
						-9.8	-0.1442	-9.8	0	-9.8	-0.0048	-9.8	0	-9.8	0.0388	-9.8	0	-9.8	0.0445	-9.8	0	-9.8	-0.2323	-9.8	0	-9.8	0.1892	-9.8	0	-9.8	0.2881	-9.8	0	-9.8	-0.0632	-9.8	0	-9.8	0.1134	-9.8	0	-9.8	-0.0548997	-9.8	0	-7.6	-0.0032	-7.6	0
						-9.7	-0.1438	-9.7	0	-9.7	-0.0154	-9.7	0	-9.7	0.0495	-9.7	0	-9.7	0.0353	-9.7	0	-9.7	-0.2355	-9.7	0	-9.7	0.1844	-9.7	0	-9.7	0.2919	-9.7	0	-9.7	-0.0769	-9.7	0	-9.7	0.112	-9.7	0	-9.7	-0.0515	-9.7	0	-7.5	4.25644e-10	-7.5	0
						-9.6	-0.1441	-9.6	0	-9.6	-0.0192	-9.6	0	-9.6	0.0542	-9.6	0	-9.6	0.0306	-9.6	0	-9.6	-0.2344	-9.6	0	-9.6	0.1832	-9.6	0	-9.6	0.296	-9.6	0	-9.6	-0.0784	-9.6	0	-9.6	0.1078	-9.6	0	-9.6	-0.0470997	-9.6	0	-7.4	9.99994e-05	-7.4	0
						-9.5	-0.1318	-9.5	0	-9.5	-0.0183	-9.5	0	-9.5	0.0525	-9.5	0	-9.5	0.0027	-9.5	0	-9.5	-0.235	-9.5	0	-9.5	0.1798	-9.5	0	-9.5	0.2907	-9.5	0	-9.5	-0.0696	-9.5	0	-9.5	0.1171	-9.5	0	-9.5	-0.0486997	-9.5	0	-7.3	0.000200034	-7.3	0
						-9.4	-0.1329	-9.4	0	-9.4	-0.025	-9.4	0	-9.4	0.0428	-9.4	0	-9.4	-0.0155	-9.4	0	-9.4	-0.2332	-9.4	0	-9.4	0.176	-9.4	0	-9.4	0.2786	-9.4	0	-9.4	-0.0488	-9.4	0	-9.4	0.1275	-9.4	0	-9.4	-0.0543996	-9.4	0	-7.2	0.0026	-7.2	0
						-9.3	-0.1327	-9.3	0	-9.3	-0.029	-9.3	0	-9.3	0.0288	-9.3	0	-9.3	-0.0214	-9.3	0	-9.3	-0.2355	-9.3	0	-9.3	0.171	-9.3	0	-9.3	0.2763	-9.3	0	-9.3	-0.0646	-9.3	0	-9.3	0.1383	-9.3	0	-9.3	-0.0643999	-9.3	0	-7.1	1.56739e-07	-7.1	0
						-9.2	-0.1418	-9.2	0	-9.2	-0.0088	-9.2	0	-9.2	0.0144	-9.2	0	-9.2	-0.0234	-9.2	0	-9.2	-0.2256	-9.2	0	-9.2	0.1605	-9.2	0	-9.2	0.2754	-9.2	0	-9.2	-0.0487	-9.2	0	-9.2	0.1487	-9.2	0	-9.2	-0.0597	-9.2	0	-7	0.0045	-7	0
						-9.1	-0.1443	-9.1	0	-9.1	0.006	-9.1	0	-9.1	0.0084	-9.1	0	-9.1	-0.0302	-9.1	0	-9.1	-0.2346	-9.1	0	-9.1	0.1602	-9.1	0	-9.1	0.2855	-9.1	0	-9.1	-0.0418	-9.1	0	-9.1	0.1596	-9.1	0	-9.1	-0.0521002	-9.1	0	-6.9	0.0049	-6.9	0
						-9	-0.1427	-9	0	-9	0.0076	-9	0	-9	0.0199	-9	0	-9	-0.0358	-9	0	-9	-0.2377	-9	0	-9	0.165	-9	0	-9	0.2969	-9	0	-9	-0.0479	-9	0	-9	0.1682	-9	0	-9	-0.0523001	-9	0	-6.8	0.0096	-6.8	0
						-8.9	-0.151	-8.9	0	-8.9	0.0219	-8.9	0	-8.9	0.0227	-8.9	0	-8.9	-0.0472	-8.9	0	-8.9	-0.2332	-8.9	0	-8.9	0.1715	-8.9	0	-8.9	0.3121	-8.9	0	-8.9	-0.0504	-8.9	0	-8.9	0.1594	-8.9	0	-8.9	-0.0458003	-8.9	0	-6.7	0.0112	-6.7	0
						-8.8	-0.1624	-8.8	0	-8.8	0.0233	-8.8	0	-8.8	0.021	-8.8	0	-8.8	-0.0447	-8.8	0	-8.8	-0.2337	-8.8	0	-8.8	0.1821	-8.8	0	-8.8	0.3153	-8.8	0	-8.8	-0.0524	-8.8	0	-8.8	0.1535	-8.8	0	-8.8	-0.0431002	-8.8	0	-6.6	0.0195	-6.6	0
						-8.7	-0.1629	-8.7	0	-8.7	0.0266	-8.7	0	-8.7	0.0252	-8.7	0	-8.7	-0.0503	-8.7	0	-8.7	-0.2476	-8.7	0	-8.7	0.1886	-8.7	0	-8.7	0.3201	-8.7	0	-8.7	-0.0588	-8.7	0	-8.7	0.1439	-8.7	0	-8.7	-0.0512	-8.7	0	-6.5	0.0164	-6.5	0
						-8.6	-0.1698	-8.6	0	-8.6	0.0247	-8.6	0	-8.6	0.02	-8.6	0	-8.6	-0.0519	-8.6	0	-8.6	-0.2496	-8.6	0	-8.6	0.1908	-8.6	0	-8.6	0.32	-8.6	0	-8.6	-0.062	-8.6	0	-8.6	0.1318	-8.6	0	-8.6	-0.0383003	-8.6	0	-6.4	0.0191	-6.4	0
						-8.5	-0.1814	-8.5	0	-8.5	0.0093	-8.5	0	-8.5	0.0114	-8.5	0	-8.5	-0.0525	-8.5	0	-8.5	-0.2501	-8.5	0	-8.5	0.1966	-8.5	0	-8.5	0.3237	-8.5	0	-8.5	-0.0459	-8.5	0	-8.5	0.1343	-8.5	0	-8.5	-0.0334	-8.5	0	-6.3	0.0187	-6.3	0
						-8.4	-0.178	-8.4	0	-8.4	0.0059	-8.4	0	-8.4	0.0088	-8.4	0	-8.4	-0.0568	-8.4	0	-8.4	-0.256	-8.4	0	-8.4	0.1972	-8.4	0	-8.4	0.3249	-8.4	0	-8.4	-0.0383	-8.4	0	-8.4	0.1357	-8.4	0	-8.4	-0.0255002	-8.4	0	-6.2	0.0194	-6.2	0
						-8.3	-0.1893	-8.3	0	-8.3	7.38182e-08	-8.3	0	-8.3	0.0145	-8.3	0	-8.3	-0.0513	-8.3	0	-8.3	-0.254	-8.3	0	-8.3	0.1889	-8.3	0	-8.3	0.3176	-8.3	0	-8.3	-0.04	-8.3	0	-8.3	0.1341	-8.3	0	-8.3	-0.0246	-8.3	0	-6.1	0.0122	-6.1	0
						-8.2	-0.1758	-8.2	0	-8.2	-0.0057	-8.2	0	-8.2	0.0109	-8.2	0	-8.2	-0.0532	-8.2	0	-8.2	-0.2466	-8.2	0	-8.2	0.1781	-8.2	0	-8.2	0.3084	-8.2	0	-8.2	-0.039	-8.2	0	-8.2	0.1353	-8.2	0	-8.2	-0.0249	-8.2	0	-6	0.0094	-6	0
						-8.1	-0.1734	-8.1	0	-8.1	-0.004	-8.1	0	-8.1	0.0139	-8.1	0	-8.1	-0.0516	-8.1	0	-8.1	-0.2449	-8.1	0	-8.1	0.1715	-8.1	0	-8.1	0.2971	-8.1	0	-8.1	-0.0404	-8.1	0	-8.1	0.1321	-8.1	0	-8.1	-0.0279	-8.1	0	-5.9	0.0082	-5.9	0
						-8	-0.1698	-8	0	-8	-0.000699964	-8	0	-8	0.0132	-8	0	-8	-0.053	-8	0	-8	-0.24	-8	0	-8	0.165	-8	0	-8	0.292	-8	0	-8	-0.0484	-8	0	-8	0.1274	-8	0	-8	-0.0306999	-8	0	-5.8	0.0084	-5.8	0
						-7.9	-0.1572	-7.9	0	-7.9	0.0102	-7.9	0	-7.9	0.0058	-7.9	0	-7.9	-0.0514	-7.9	0	-7.9	-0.2346	-7.9	0	-7.9	0.1594	-7.9	0	-7.9	0.2814	-7.9	0	-7.9	-0.0525	-7.9	0	-7.9	0.1185	-7.9	0	-7.9	-0.0256	-7.9	0	-5.7	0.0055	-5.7	0
						-7.8	-0.1394	-7.8	0	-7.8	0.012	-7.8	0	-7.8	0.0103	-7.8	0	-7.8	-0.0417	-7.8	0	-7.8	-0.2267	-7.8	0	-7.8	0.1554	-7.8	0	-7.8	0.271	-7.8	0	-7.8	-0.0599	-7.8	0	-7.8	0.1129	-7.8	0	-7.8	-0.0315	-7.8	0	-5.6	0.0062	-5.6	0
						-7.7	-0.1213	-7.7	0	-7.7	0.0163	-7.7	0	-7.7	0.018	-7.7	0	-7.7	-0.0422	-7.7	0	-7.7	-0.2154	-7.7	0	-7.7	0.1572	-7.7	0	-7.7	0.2645	-7.7	0	-7.7	-0.0642	-7.7	0	-7.7	0.1064	-7.7	0	-7.7	-0.0285	-7.7	0	-5.5	0.0026	-5.5	0
						-7.6	-0.1079	-7.6	0	-7.6	0.0145	-7.6	0	-7.6	0.0186	-7.6	0	-7.6	-0.0421	-7.6	0	-7.6	-0.2093	-7.6	0	-7.6	0.1526	-7.6	0	-7.6	0.2575	-7.6	0	-7.6	-0.0657	-7.6	0	-7.6	0.1019	-7.6	0	-7.6	-0.0202003	-7.6	0	-5.4	-0.0003	-5.4	0
						-7.5	-0.0973	-7.5	0	-7.5	0.0058	-7.5	0	-7.5	0.0213	-7.5	0	-7.5	-0.0411	-7.5	0	-7.5	-0.199	-7.5	0	-7.5	0.1552	-7.5	0	-7.5	0.2419	-7.5	0	-7.5	-0.0672	-7.5	0	-7.5	0.1	-7.5	0	-7.5	-0.0212	-7.5	0	-5.3	-0.0013	-5.3	0
						-7.4	-0.0903	-7.4	0	-7.4	-0.000800001	-7.4	0	-7.4	0.03	-7.4	0	-7.4	-0.0454	-7.4	0	-7.4	-0.1948	-7.4	0	-7.4	0.1497	-7.4	0	-7.4	0.2354	-7.4	0	-7.4	-0.0692	-7.4	0	-7.4	0.099	-7.4	0	-7.4	-0.0154	-7.4	0	-5.2	-0.0034	-5.2	0
						-7.3	-0.0855	-7.3	0	-7.3	-0.0021	-7.3	0	-7.3	0.0393	-7.3	0	-7.3	-0.0462	-7.3	0	-7.3	-0.1901	-7.3	0	-7.3	0.1458	-7.3	0	-7.3	0.2277	-7.3	0	-7.3	-0.071	-7.3	0	-7.3	0.0954	-7.3	0	-7.3	-0.0103001	-7.3	0	-5.1	-0.0057	-5.1	0
						-7.2	-0.0831	-7.2	0	-7.2	9.99994e-05	-7.2	0	-7.2	0.0412	-7.2	0	-7.2	-0.0469	-7.2	0	-7.2	-0.1844	-7.2	0	-7.2	0.1414	-7.2	0	-7.2	0.2206	-7.2	0	-7.2	-0.07	-7.2	0	-7.2	0.0902	-7.2	0	-7.2	-0.0083	-7.2	0	-5	-0.008	-5	0
						-7.1	-0.0796	-7.1	0	-7.1	-0.001	-7.1	0	-7.1	0.0403	-7.1	0	-7.1	-0.0478	-7.1	0	-7.1	-0.1767	-7.1	0	-7.1	0.1357	-7.1	0	-7.1	0.2125	-7.1	0	-7.1	-0.065	-7.1	0	-7.1	0.0825	-7.1	0	-7.1	-0.00560009	-7.1	0	-4.9	-0.0065	-4.9	0
						-7	-0.077	-7	0	-7	-0.0018	-7	0	-7	0.0431	-7	0	-7	-0.0502	-7	0	-7	-0.1715	-7	0	-7	0.1323	-7	0	-7	0.2123	-7	0	-7	-0.0604	-7	0	-7	0.0787	-7	0	-7	-0.0087	-7	0	-4.8	-0.005	-4.8	0
						-6.9	-0.0731	-6.9	0	-6.9	0.0046	-6.9	0	-6.9	0.0437	-6.9	0	-6.9	-0.0498	-6.9	0	-6.9	-0.169	-6.9	0	-6.9	0.1268	-6.9	0	-6.9	0.2029	-6.9	0	-6.9	-0.0569	-6.9	0	-6.9	0.0719	-6.9	0	-6.9	-0.0035	-6.9	0	-4.7	-0.0062	-4.7	0
						-6.8	-0.0712	-6.8	0	-6.8	0.0032	-6.8	0	-6.8	0.04	-6.8	0	-6.8	-0.0489	-6.8	0	-6.8	-0.1664	-6.8	0	-6.8	0.1214	-6.8	0	-6.8	0.191	-6.8	0	-6.8	-0.0533	-6.8	0	-6.8	0.0667	-6.8	0	-6.8	-0.00430001	-6.8	0	-4.6	-0.0082	-4.6	0
						-6.7	-0.0763	-6.7	0	-6.7	0.0008	-6.7	0	-6.7	0.0384	-6.7	0	-6.7	-0.0502	-6.7	0	-6.7	-0.1661	-6.7	0	-6.7	0.1157	-6.7	0	-6.7	0.1811	-6.7	0	-6.7	-0.0512	-6.7	0	-6.7	0.0668	-6.7	0	-6.7	-0.0036	-6.7	0	-4.5	-0.0049	-4.5	0
						-6.6	-0.0761	-6.6	0	-6.6	0.0032	-6.6	0	-6.6	0.0351	-6.6	0	-6.6	-0.0502	-6.6	0	-6.6	-0.1598	-6.6	0	-6.6	0.1125	-6.6	0	-6.6	0.174	-6.6	0	-6.6	-0.049	-6.6	0	-6.6	0.0624	-6.6	0	-6.6	-0.00549998	-6.6	0	-4.4	-0.0066	-4.4	0
						-6.5	-0.0784	-6.5	0	-6.5	9.99997e-05	-6.5	0	-6.5	0.0243	-6.5	0	-6.5	-0.0429	-6.5	0	-6.5	-0.1518	-6.5	0	-6.5	0.1094	-6.5	0	-6.5	0.1675	-6.5	0	-6.5	-0.0514	-6.5	0	-6.5	0.0553	-6.5	0	-6.5	-0.0063	-6.5	0	-4.3	-0.0059	-4.3	0
						-6.4	-0.0768	-6.4	0	-6.4	-0.000700001	-6.4	0	-6.4	0.0144	-6.4	0	-6.4	-0.0415	-6.4	0	-6.4	-0.14	-6.4	0	-6.4	0.1032	-6.4	0	-6.4	0.1598	-6.4	0	-6.4	-0.0439	-6.4	0	-6.4	0.0486	-6.4	0	-6.4	-0.0071	-6.4	0	-4.2	-0.0056	-4.2	0
						-6.3	-0.0809	-6.3	0	-6.3	0.0049	-6.3	0	-6.3	0.0115	-6.3	0	-6.3	-0.0311	-6.3	0	-6.3	-0.1343	-6.3	0	-6.3	0.096	-6.3	0	-6.3	0.1544	-6.3	0	-6.3	-0.0406	-6.3	0	-6.3	0.0358	-6.3	0	-6.3	-0.00499999	-6.3	0	-4.1	-0.0057	-4.1	0
						-6.2	-0.0793	-6.2	0	-6.2	0.0093	-6.2	0	-6.2	0.0151	-6.2	0	-6.2	-0.0287	-6.2	0	-6.2	-0.1289	-6.2	0	-6.2	0.092	-6.2	0	-6.2	0.1487	-6.2	0	-6.2	-0.0334	-6.2	0	-6.2	0.0349	-6.2	0	-6.2	-0.0055	-6.2	0	-4	-0.0041	-4	0
						-6.1	-0.0695	-6.1	0	-6.1	0.0116	-6.1	0	-6.1	0.0125	-6.1	0	-6.1	-0.0278	-6.1	0	-6.1	-0.1225	-6.1	0	-6.1	0.0837	-6.1	0	-6.1	0.137	-6.1	0	-6.1	-0.0311	-6.1	0	-6.1	0.0301	-6.1	0	-6.1	-0.00400008	-6.1	0	-3.9	-0.0047	-3.9	0
						-6	-0.0651	-6	0	-6	0.011	-6	0	-6	0.0099	-6	0	-6	-0.0278	-6	0	-6	-0.1087	-6	0	-6	0.0786	-6	0	-6	0.1252	-6	0	-6	-0.0283	-6	0	-6	0.0312	-6	0	-6	-0.004	-6	0	-3.8	-0.0085	-3.8	0
						-5.9	-0.0613	-5.9	0	-5.9	0.0122	-5.9	0	-5.9	0.0083	-5.9	0	-5.9	-0.0232	-5.9	0	-5.9	-0.1002	-5.9	0	-5.9	0.0723	-5.9	0	-5.9	0.1192	-5.9	0	-5.9	-0.0219	-5.9	0	-5.9	0.0251	-5.9	0	-5.9	-0.0024	-5.9	0	-3.7	-0.0152	-3.7	0
						-5.8	-0.0582	-5.8	0	-5.8	0.0088	-5.8	0	-5.8	0.0076	-5.8	0	-5.8	-0.0233	-5.8	0	-5.8	-0.0889	-5.8	0	-5.8	0.0634	-5.8	0	-5.8	0.1063	-5.8	0	-5.8	-0.0226	-5.8	0	-5.8	0.0264	-5.8	0	-5.8	-0.00240002	-5.8	0	-3.6	-0.0205	-3.6	0
						-5.7	-0.0591	-5.7	0	-5.7	0.0045	-5.7	0	-5.7	0.0022	-5.7	0	-5.7	-0.0226	-5.7	0	-5.7	-0.0853	-5.7	0	-5.7	0.0551	-5.7	0	-5.7	0.0916	-5.7	0	-5.7	-0.0161	-5.7	0	-5.7	0.0158	-5.7	0	-5.7	-0.0038	-5.7	0	-3.5	-0.0167	-3.5	0
						-5.6	-0.0486	-5.6	0	-5.6	0.0021	-5.6	0	-5.6	0.0027	-5.6	0	-5.6	-0.0207	-5.6	0	-5.6	-0.0802	-5.6	0	-5.6	0.0493	-5.6	0	-5.6	0.0842	-5.6	0	-5.6	-0.0147	-5.6	0	-5.6	0.0104	-5.6	0	-5.6	0.000199844	-5.6	0	-3.4	-0.0172	-3.4	0
						-5.5	-0.0411	-5.5	0	-5.5	-0.0004	-5.5	0	-5.5	0.003	-5.5	0	-5.5	-0.0191	-5.5	0	-5.5	-0.0722	-5.5	0	-5.5	0.0457	-5.5	0	-5.5	0.077	-5.5	0	-5.5	-0.0117	-5.5	0	-5.5	0.0108	-5.5	0	-5.5	0.0018	-5.5	0	-3.3	-0.0183	-3.3	0
						-5.4	-0.0368	-5.4	0	-5.4	4.00178e-11	-5.4	0	-5.4	0.0061	-5.4	0	-5.4	-0.013	-5.4	0	-5.4	-0.0613	-5.4	0	-5.4	0.0425	-5.4	0	-5.4	0.0632	-5.4	0	-5.4	-0.0122	-5.4	0	-5.4	0.0117	-5.4	0	-5.4	0.0027	-5.4	0	-3.2	-0.0221	-3.2	0
						-5.3	-0.0322	-5.3	0	-5.3	0.0042	-5.3	0	-5.3	0.0069	-5.3	0	-5.3	-0.0081	-5.3	0	-5.3	-0.0485	-5.3	0	-5.3	0.036	-5.3	0	-5.3	0.0501	-5.3	0	-5.3	-0.0104	-5.3	0	-5.3	0.0124	-5.3	0	-5.3	0.0037999	-5.3	0	-3.1	-0.0212	-3.1	0
						-5.2	-0.0239	-5.2	0	-5.2	0.0043	-5.2	0	-5.2	0.0058	-5.2	0	-5.2	-0.0038	-5.2	0	-5.2	-0.0368	-5.2	0	-5.2	0.0241	-5.2	0	-5.2	0.0362	-5.2	0	-5.2	-0.0076	-5.2	0	-5.2	0.0103	-5.2	0	-5.2	0.0057	-5.2	0	-3	-0.005	-3	0
						-5.1	-0.012	-5.1	0	-5.1	0.0038	-5.1	0	-5.1	0.0074	-5.1	0	-5.1	-0.000699992	-5.1	0	-5.1	-0.0261	-5.1	0	-5.1	0.0102	-5.1	0	-5.1	0.0181	-5.1	0	-5.1	-0.0047	-5.1	0	-5.1	0.0038	-5.1	0	-5.1	0.00260006	-5.1	0	-2.9	-0.0196	-2.9	0
						-5	-0.0003	-5	0	-5	0.0016	-5	0	-5	0.0041	-5	0	-5	0.007	-5	0	-5	-0.0086	-5	0	-5	0	-5	0	-5	0.0017	-5	0	-5	0	-5	0	-5	0	-5	0	-5	0.0007	-5	0	-2.8	-0.0277	-2.8	0
						-4.9	0.0108	-4.9	0	-4.9	0.0018	-4.9	0	-4.9	0.0029	-4.9	0	-4.9	0.0048	-4.9	0	-4.9	0.0109	-4.9	0	-4.9	-0.0123	-4.9	0	-4.9	-0.0113	-4.9	0	-4.9	0.0041	-4.9	0	-4.9	-0.0073	-4.9	0	-4.9	-0.0041	-4.9	0	-2.7	-0.0343	-2.7	0
						-4.8	0.0222	-4.8	0	-4.8	-0.0056	-4.8	0	-4.8	0.0022	-4.8	0	-4.8	0.0065	-4.8	0	-4.8	0.021	-4.8	0	-4.8	-0.0187	-4.8	0	-4.8	-0.0224	-4.8	0	-4.8	0.016	-4.8	0	-4.8	-0.0158	-4.8	0	-4.8	-0.00380006	-4.8	0	-2.6	-0.0363	-2.6	0
						-4.7	0.0301	-4.7	0	-4.7	-0.0123	-4.7	0	-4.7	0.0009	-4.7	0	-4.7	0.004	-4.7	0	-4.7	0.0298	-4.7	0	-4.7	-0.0217	-4.7	0	-4.7	-0.0319	-4.7	0	-4.7	0.0204	-4.7	0	-4.7	-0.0185	-4.7	0	-4.7	-0.0058	-4.7	0	-2.5	-0.0377	-2.5	0
						-4.6	0.0322	-4.6	0	-4.6	-0.0091	-4.6	0	-4.6	-0.000199996	-4.6	0	-4.6	0.0053	-4.6	0	-4.6	0.0387	-4.6	0	-4.6	-0.0262	-4.6	0	-4.6	-0.0446	-4.6	0	-4.6	0.0217	-4.6	0	-4.6	-0.0285	-4.6	0	-4.6	-0.00730005	-4.6	0	-2.4	-0.0471	-2.4	0
						-4.5	0.0385	-4.5	0	-4.5	-0.0082	-4.5	0	-4.5	0.0007	-4.5	0	-4.5	0.0072	-4.5	0	-4.5	0.0461	-4.5	0	-4.5	-0.0305	-4.5	0	-4.5	-0.0638	-4.5	0	-4.5	0.0238	-4.5	0	-4.5	-0.0348	-4.5	0	-4.5	-0.0099	-4.5	0	-2.3	-0.0471	-2.3	0
						-4.4	0.0404	-4.4	0	-4.4	-0.0151	-4.4	0	-4.4	-0.006	-4.4	0	-4.4	0.0064	-4.4	0	-4.4	0.0551	-4.4	0	-4.4	-0.0421	-4.4	0	-4.4	-0.0817	-4.4	0	-4.4	0.0251	-4.4	0	-4.4	-0.0415	-4.4	0	-4.4	-0.0111	-4.4	0	-2.2	-0.0522	-2.2	0
						-4.3	0.0525	-4.3	0	-4.3	-0.0153	-4.3	0	-4.3	-0.0103	-4.3	0	-4.3	0.0124	-4.3	0	-4.3	0.07	-4.3	0	-4.3	-0.05	-4.3	0	-4.3	-0.0902	-4.3	0	-4.3	0.0207	-4.3	0	-4.3	-0.0525	-4.3	0	-4.3	-0.0066001	-4.3	0	-2.1	-0.0601	-2.1	0
						-4.2	0.0627	-4.2	0	-4.2	-0.0241	-4.2	0	-4.2	-0.0174	-4.2	0	-4.2	0.0129	-4.2	0	-4.2	0.08	-4.2	0	-4.2	-0.0556	-4.2	0	-4.2	-0.1118	-4.2	0	-4.2	0.0204	-4.2	0	-4.2	-0.0596	-4.2	0	-4.2	-0.0057	-4.2	0	-2	-0.0738	-2	0
						-4.1	0.0775	-4.1	0	-4.1	-0.0337	-4.1	0	-4.1	-0.0204	-4.1	0	-4.1	0.0158	-4.1	0	-4.1	0.0986	-4.1	0	-4.1	-0.0585	-4.1	0	-4.1	-0.1274	-4.1	0	-4.1	0.0259	-4.1	0	-4.1	-0.0654	-4.1	0	-4.1	-0.0086	-4.1	0	-1.9	-0.0634	-1.9	0
						-4	0.0863	-4	0	-4	-0.0354	-4	0	-4	-0.0281	-4	0	-4	0.0141	-4	0	-4	0.1086	-4	0	-4	-0.0684	-4	0	-4	-0.144	-4	0	-4	0.0258	-4	0	-4	-0.0699	-4	0	-4	-0.009	-4	0	-1.8	-0.0761	-1.8	0
						-3.9	0.098	-3.9	0	-3.9	-0.0364	-3.9	0	-3.9	-0.033	-3.9	0	-3.9	0.0154	-3.9	0	-3.9	0.121	-3.9	0	-3.9	-0.0795	-3.9	0	-3.9	-0.1614	-3.9	0	-3.9	0.0282	-3.9	0	-3.9	-0.0766	-3.9	0	-3.9	-0.0063	-3.9	0	-1.7	-0.0723	-1.7	0
						-3.8	0.1081	-3.8	0	-3.8	-0.0417	-3.8	0	-3.8	-0.0299	-3.8	0	-3.8	0.014	-3.8	0	-3.8	0.1373	-3.8	0	-3.8	-0.0911	-3.8	0	-3.8	-0.1829	-3.8	0	-3.8	0.0297	-3.8	0	-3.8	-0.0843	-3.8	0	-3.8	-0.00470007	-3.8	0	-1.6	-0.0766	-1.6	0
						-3.7	0.1199	-3.7	0	-3.7	-0.0448	-3.7	0	-3.7	-0.0334	-3.7	0	-3.7	0.014	-3.7	0	-3.7	0.1518	-3.7	0	-3.7	-0.0996	-3.7	0	-3.7	-0.1933	-3.7	0	-3.7	0.03	-3.7	0	-3.7	-0.0923	-3.7	0	-3.7	-0.003	-3.7	0	-1.5	-0.0731	-1.5	0
						-3.6	0.1284	-3.6	0	-3.6	-0.0512	-3.6	0	-3.6	-0.0417	-3.6	0	-3.6	0.0144	-3.6	0	-3.6	0.1568	-3.6	0	-3.6	-0.1173	-3.6	0	-3.6	-0.2096	-3.6	0	-3.6	0.0307	-3.6	0	-3.6	-0.0974	-3.6	0	-3.6	-0.00779971	-3.6	0	-1.4	-0.0793	-1.4	0
						-3.5	0.1325	-3.5	0	-3.5	-0.0498	-3.5	0	-3.5	-0.051	-3.5	0	-3.5	0.0222	-3.5	0	-3.5	0.1699	-3.5	0	-3.5	-0.1268	-3.5	0	-3.5	-0.2285	-3.5	0	-3.5	0.0304	-3.5	0	-3.5	-0.1045	-3.5	0	-3.5	-0.0056	-3.5	0	-1.3	-0.0731	-1.3	0
						-3.4	0.1393	-3.4	0	-3.4	-0.0411	-3.4	0	-3.4	-0.052	-3.4	0	-3.4	0.0299	-3.4	0	-3.4	0.1895	-3.4	0	-3.4	-0.1319	-3.4	0	-3.4	-0.2521	-3.4	0	-3.4	0.0318	-3.4	0	-3.4	-0.1203	-3.4	0	-3.4	-0.0113	-3.4	0	-1.2	-0.0728	-1.2	0
						-3.3	0.1535	-3.3	0	-3.3	-0.0381	-3.3	0	-3.3	-0.0512	-3.3	0	-3.3	0.0344	-3.3	0	-3.3	0.2174	-3.3	0	-3.3	-0.1231	-3.3	0	-3.3	-0.2711	-3.3	0	-3.3	0.0306	-3.3	0	-3.3	-0.1282	-3.3	0	-3.3	-0.0125001	-3.3	0	-1.1	-0.0731	-1.1	0
						-3.2	0.1623	-3.2	0	-3.2	-0.0317	-3.2	0	-3.2	-0.0597	-3.2	0	-3.2	0.0363	-3.2	0	-3.2	0.2418	-3.2	0	-3.2	-0.1233	-3.2	0	-3.2	-0.2833	-3.2	0	-3.2	0.0297	-3.2	0	-3.2	-0.1354	-3.2	0	-3.2	-0.0102	-3.2	0	-1	-0.0793	-1	0
						-3.1	0.1782	-3.1	0	-3.1	-0.0305	-3.1	0	-3.1	-0.0648	-3.1	0	-3.1	0.0465	-3.1	0	-3.1	0.2637	-3.1	0	-3.1	-0.1237	-3.1	0	-3.1	-0.2986	-3.1	0	-3.1	0.0265	-3.1	0	-3.1	-0.1408	-3.1	0	-3.1	-0.0106001	-3.1	0	-0.9	-0.0793	-0.9	0
						-3	0.188	-3	0	-3	-0.0315	-3	0	-3	-0.0632	-3	0	-3	0.0523	-3	0	-3	0.2802	-3	0	-3	-0.1268	-3	0	-3	-0.3131	-3	0	-3	0.0193	-3	0	-3	-0.1366	-3	0	-3	0.0041	-3	0	-0.8	-0.0731	-0.8	0
						-2.9	0.1928	-2.9	0	-2.9	-0.0392	-2.9	0	-2.9	-0.0573	-2.9	0	-2.9	0.0413	-2.9	0	-2.9	0.2969	-2.9	0	-2.9	-0.1378	-2.9	0	-2.9	-0.3256	-2.9	0	-2.9	0.0209	-2.9	0	-2.9	-0.1433	-2.9	0	-2.9	0.0018	-2.9	0	-0.7		-0.7	0
						-2.8	0.1931	-2.8	0	-2.8	-0.033	-2.8	0	-2.8	-0.0562	-2.8	0	-2.8	0.0386	-2.8	0	-2.8	0.3169	-2.8	0	-2.8	-0.1424	-2.8	0	-2.8	-0.3424	-2.8	0	-2.8	0.0152	-2.8	0	-2.8	-0.1499	-2.8	0	-2.8	0.00280004	-2.8	0	-0.6		-0.6	0
						-2.7	0.199	-2.7	0	-2.7	-0.0338	-2.7	0	-2.7	-0.0517	-2.7	0	-2.7	0.0366	-2.7	0	-2.7	0.3306	-2.7	0	-2.7	-0.153	-2.7	0	-2.7	-0.3638	-2.7	0	-2.7	0.0262	-2.7	0	-2.7	-0.1589	-2.7	0	-2.7	0.0082	-2.7	0	-0.5		-0.5	0
						-2.6	0.208	-2.6	0	-2.6	-0.036	-2.6	0	-2.6	-0.0536	-2.6	0	-2.6	0.0397	-2.6	0	-2.6	0.3478	-2.6	0	-2.6	-0.1551	-2.6	0	-2.6	-0.3794	-2.6	0	-2.6	0.0266	-2.6	0	-2.6	-0.1729	-2.6	0	-2.6	0.00040008	-2.6	0	-0.4		-0.4	0
						-2.5	0.2216	-2.5	0	-2.5	-0.0425	-2.5	0	-2.5	-0.0574	-2.5	0	-2.5	0.0381	-2.5	0	-2.5	0.3633	-2.5	0	-2.5	-0.1659	-2.5	0	-2.5	-0.3962	-2.5	0	-2.5	0.0335	-2.5	0	-2.5	-0.1767	-2.5	0	-2.5	-0.0009	-2.5	0	-0.3		-0.3	0
						-2.4	0.2331	-2.4	0	-2.4	-0.0438	-2.4	0	-2.4	-0.0549	-2.4	0	-2.4	0.0365	-2.4	0	-2.4	0.3846	-2.4	0	-2.4	-0.1834	-2.4	0	-2.4	-0.4169	-2.4	0	-2.4	0.0395	-2.4	0	-2.4	-0.1822	-2.4	0	-2.4	-0.0048	-2.4	0	-0.2		-0.2	0
						-2.3	0.245	-2.3	0	-2.3	-0.0522	-2.3	0	-2.3	-0.0592	-2.3	0	-2.3	0.0237	-2.3	0	-2.3	0.393	-2.3	0	-2.3	-0.1882	-2.3	0	-2.3	-0.4352	-2.3	0	-2.3	0.0453	-2.3	0	-2.3	-0.1764	-2.3	0	-2.3	-0.00689995	-2.3	0	-0.1		-0.1	0
						-2.2	0.2609	-2.2	0	-2.2	-0.0564	-2.2	0	-2.2	-0.0697	-2.2	0	-2.2	0.0192	-2.2	0	-2.2	0.3995	-2.2	0	-2.2	-0.1824	-2.2	0	-2.2	-0.4569	-2.2	0	-2.2	0.0402	-2.2	0	-2.2	-0.1825	-2.2	0	-2.2	-0.0057	-2.2	0	0		0	0
						-2.1	0.2675	-2.1	0	-2.1	-0.0633	-2.1	0	-2.1	-0.0739	-2.1	0	-2.1	0.0221	-2.1	0	-2.1	0.4162	-2.1	0	-2.1	-0.1719	-2.1	0	-2.1	-0.4751	-2.1	0	-2.1	0.0479	-2.1	0	-2.1	-0.1939	-2.1	0	-2.1	-0.00360016	-2.1	0	0.1		0.1	0
						-2	0.2858	-2	0	-2	-0.062	-2	0	-2	-0.0788	-2	0	-2	0.0253	-2	0	-2	0.4451	-2	0	-2	-0.1699	-2	0	-2	-0.4974	-2	0	-2	0.0492	-2	0	-2	-0.1911	-2	0	-2	0.0032	-2	0	0.2		0.2	0.01141
						-1.9	0.3006	-1.9	0	-1.9	-0.073	-1.9	0	-1.9	-0.087	-1.9	0	-1.9	0.0297	-1.9	0	-1.9	0.4563	-1.9	0	-1.9	-0.1643	-1.9	0	-1.9	-0.5213	-1.9	0	-1.9	0.0525	-1.9	0	-1.9	-0.189	-1.9	0	-1.9	0.011	-1.9	0	0.3		0.3	0.02277
						-1.8	0.3198	-1.8	0	-1.8	-0.0772	-1.8	0	-1.8	-0.0883	-1.8	0	-1.8	0.0306	-1.8	0	-1.8	0.475	-1.8	0	-1.8	-0.1662	-1.8	0	-1.8	-0.538	-1.8	0	-1.8	0.0473	-1.8	0	-1.8	-0.199	-1.8	0	-1.8	0.000800057	-1.8	0	0.4		0.4	0.03409
						-1.7	0.3332	-1.7	0	-1.7	-0.0898	-1.7	0	-1.7	-0.0873	-1.7	0	-1.7	0.0333	-1.7	0	-1.7	0.4868	-1.7	0	-1.7	-0.1743	-1.7	0	-1.7	-0.5578	-1.7	0	-1.7	0.0415	-1.7	0	-1.7	-0.2142	-1.7	0	-1.7	-0.0037	-1.7	0	0.5		0.5	0.04538
						-1.6	0.353	-1.6	0	-1.6	-0.0917	-1.6	0	-1.6	-0.0888	-1.6	0	-1.6	0.0226	-1.6	0	-1.6	0.506	-1.6	0	-1.6	-0.1805	-1.6	0	-1.6	-0.5662	-1.6	0	-1.6	0.0439	-1.6	0	-1.6	-0.224	-1.6	0	-1.6	-0.00889998	-1.6	0	0.6		0.6	0.05662
						-1.5	0.3588	-1.5	0	-1.5	-0.0841	-1.5	0	-1.5	-0.0935	-1.5	0	-1.5	0.0144	-1.5	0	-1.5	0.512	-1.5	0	-1.5	-0.1946	-1.5	0	-1.5	-0.5776	-1.5	0	-1.5	0.0366	-1.5	0	-1.5	-0.2508	-1.5	0	-1.5	-0.0106	-1.5	0	0.7		0.7	0.06782
						-1.4	0.3796	-1.4	0	-1.4	-0.0919	-1.4	0	-1.4	-0.0821	-1.4	0	-1.4	0.0138	-1.4	0	-1.4	0.5169	-1.4	0	-1.4	-0.1869	-1.4	0	-1.4	-0.5901	-1.4	0	-1.4	0.0323	-1.4	0	-1.4	-0.2627	-1.4	0	-1.4	-0.0089	-1.4	0	0.8		0.8	0.07898
						-1.3	0.3796	-1.3	0	-1.3	-0.0919	-1.3	0	-1.3	-0.0878	-1.3	0	-1.3	0.0144	-1.3	0	-1.3	0.525	-1.3	0	-1.3	-0.1869	-1.3	0	-1.3	-0.6083	-1.3	0	-1.3	0.0289	-1.3	0	-1.3	-0.2631	-1.3	0	-1.3	-0.00560005	-1.3	0	0.9		0.9	0.09011
						-1.2	0.3717	-1.2	0	-1.2	-0.0916	-1.2	0	-1.2	-0.0821	-1.2	0	-1.2	0.0144	-1.2	0	-1.2	0.5169	-1.2	0	-1.2	-0.1946	-1.2	0	-1.2	-0.6183	-1.2	0	-1.2	0.0047	-1.2	0	-1.2	-0.2738	-1.2	0	-1.2	0.0004	-1.2	0	1		1	0.10119
						-1.1	0.3677	-1.1	0	-1.1	-0.0914	-1.1	0	-1.1	-0.0804	-1.1	0	-1.1	0.0138	-1.1	0	-1.1	0.512	-1.1	0	-1.1	-0.1946	-1.1	0	-1.1	-0.6183	-1.1	0	-1.1	-0.0168	-1.1	0	-1.1	-0.2875	-1.1	0	-1.1	0.00880001	-1.1	0	1.1		1.1	0.11223
						-1	0.3588	-1	0	-1	-0.0841	-1	0	-1	-0.0775	-1	0	-1	0.011	-1	0	-1	0.5019	-1	0	-1	-0.2036	-1	0	-1	-0.6083	-1	0	-1	-0.0384	-1	0	-1	-0.3209	-1	0	-1	0.0305	-1	0	1.2		1.2	0.12323
						-0.9	0.3374	-0.9	0	-0.9	-0.084	-0.9	0	-0.9	-0.0583	-0.9	0	-0.9	0.0065	-0.9	0	-0.9	0.4613	-0.9	0	-0.9	-0.1946	-0.9	0	-0.9	-0.5901	-0.9	0	-0.9	-0.0384	-0.9	0	-0.9	-0.2875	-0.9	0	-0.900002	0.0312	-0.900002	0	1.3		1.3	0.13419
						-0.8	0.3323	-0.8	0	-0.8	-0.084	-0.8	0	-0.8	-0.0562	-0.8	0	-0.8	0.0065	-0.8	0	-0.8	0.4613	-0.8	0	-0.8	-0.1946	-0.8	0	-0.8	-0.5776	-0.8	0	-0.8	-0.0168	-0.8	0	-0.8	-0.2738	-0.8	0	-0.800003	0.0814	-0.800003	0	1.4		1.4	0.14512
						-0.7		-0.7	0	-0.7		-0.7	0	-0.7		-0.7	0	-0.7		-0.7	0	-0.7		-0.7	0	-0.7		-0.7	0	-0.7		-0.7	0	-0.7		-0.7	0	-0.7		-0.7	0	-0.700001		-0.700001	0	1.5		1.5	0.156
						-0.6		-0.6	0	-0.6		-0.6	0	-0.6		-0.6	0	-0.6		-0.6	0	-0.6		-0.6	0	-0.6		-0.6	0	-0.6		-0.6	0	-0.6		-0.6	0	-0.6		-0.6	0	-0.600002		-0.600002	0	1.6		1.6	0.16685
						-0.5		-0.5	0	-0.5		-0.5	0	-0.5		-0.5	0	-0.5		-0.5	0	-0.5		-0.5	0	-0.5		-0.5	0	-0.5		-0.5	0	-0.5		-0.5	0	-0.5		-0.5	0	-0.5		-0.5	0	1.7		1.7	0.17765
						-0.4		-0.4	0	-0.4		-0.4	0	-0.4		-0.4	0	-0.4		-0.4	0	-0.4		-0.4	0	-0.4		-0.4	0	-0.4		-0.4	0	-0.4		-0.4	0	-0.4		-0.4	0	-0.400002		-0.400002	0	1.8	0.6361	1.8	0.18842
						-0.3		-0.3	0	-0.3		-0.3	0	-0.3		-0.3	0	-0.3		-0.3	0	-0.3		-0.3	0	-0.3		-0.3	0	-0.3		-0.3	0	-0.3		-0.3	0	-0.3		-0.3	0	-0.300003		-0.300003	0	1.9	0.6253	1.9	0.19915
						-0.2		-0.2	0	-0.2		-0.2	0	-0.2		-0.2	0	-0.2		-0.2	0	-0.2		-0.2	0	-0.2		-0.2	0	-0.2		-0.2	0	-0.2		-0.2	0	-0.2		-0.2	0	-0.200001		-0.200001	0	2	0.6253	2	0.20984
						-0.1		-0.1	0	-0.1		-0.1	0	-0.1		-0.1	0	-0.1		-0.1	0	-0.1		-0.1	0	-0.1		-0.1	0	-0.1		-0.1	0	-0.1		-0.1	0	-0.1		-0.1	0	-0.100002		-0.100002	0	2.1	0.678	2.1	0.22049
						0		0	0	0		0	0	0		0	0	0		0	0	0		0	0	0		0	0	0		0	0	0		0	0	0		0	0	0		0	0	2.2	0.73689	2.2	0.2311
						0.1		0.1	0	0.1		0.1	0	0.1		0.1	0	0.1		0.1	0	0.1		0.1	0	0.1		0.1	0	0.1		0.1	0	0.1		0.1	0	0.1		0.1	0	0.0999985		0.0999985	0	2.3	0.7502	2.3	0.24168
						0.2		0.2	0.16624	0.2		0.2	0.33877	0.2		0.2	0.22703	0.2		0.2	0.11569	0.2		0.2	0.06769	0.2		0.2	0.10011	0.2		0.2	0.23351	0.2		0.2	0.25504	0.2		0.2	0.1099	0.199997		0.199997	0.0171759	2.4	0.78609	2.4	0.25222
						0.3		0.3	0.33122	0.3		0.3	0.67404	0.3		0.3	0.45107	0.3		0.3	0.23007	0.3		0.3	0.1344	0.3		0.3	0.1993	0.3		0.3	0.46366	0.3		0.3	0.50803	0.3		0.3	0.21915	0.299999		0.299999	0.0343381	2.5	0.846	2.5	0.26271
						0.4		0.4	0.49493	0.4		0.4	1.00581	0.4		0.4	0.67216	0.4		0.4	0.34313	0.4		0.4	0.20013	0.4		0.4	0.29755	0.4		0.4	0.69047	0.4		0.4	0.75898	0.4		0.4	0.32777	0.399998		0.399998	0.0514853	2.6	0.9051	2.6	0.27318
						0.5		0.5	0.65739	0.5		0.5	1.33415	0.5		0.5	0.89034	0.5		0.5	0.4549	0.5		0.5	0.2649	0.5		0.5	0.3949	0.5		0.5	0.91402	0.5		0.5	1.0079	0.5		0.5	0.43577	0.5		0.5	0.0686189	2.7	0.91319	2.7	0.2836
						0.6		0.6	0.81861	0.6		0.6	1.65906	0.6		0.6	1.10564	0.6		0.6	0.56539	0.6		0.6	0.32874	0.6		0.6	0.49133	0.6		0.6	1.13432	0.6		0.6	1.25481	0.6		0.6	0.54312	0.599998		0.599998	0.0857376	2.8	0.9762	2.8	0.29399
						0.7		0.7	0.97859	0.7		0.7	1.9806	0.7		0.7	1.31811	0.7		0.7	0.67461	0.7		0.7	0.39164	0.7		0.7	0.58687	0.7		0.7	1.35144	0.7		0.7	1.49972	0.7		0.7	0.64986	0.699997		0.699997	0.102842	2.9	0.95759	2.9	0.30434
						0.8		0.8	1.13735	0.8		0.8	2.29881	0.8		0.8	1.52779	0.8		0.8	0.78259	0.8		0.8	0.45362	0.8		0.8	0.68152	0.8		0.8	1.56543	0.8		0.8	1.74267	0.8		0.8	0.75597	0.799999		0.799999	0.119933	3	0.9304	3	0.31465
						0.9		0.9	1.29489	0.9		0.9	2.6137	0.9		0.9	1.73469	0.9		0.9	0.88933	0.9		0.9	0.5147	0.9		0.9	0.77529	0.9		0.9	1.77631	0.9		0.9	1.98364	0.9		0.9	0.86147	0.899998		0.899998	0.137009	3.1	0.9164	3.1	0.32492
						1		1	1.45123	1		1	2.92534	1		1	1.93889	1		1	0.99484	1		1	0.5749	1		1	0.86818	1		1	1.98416	1		1	2.22268	1		1	0.96635	1		1	0.154071	3.2	0.95939	3.2	0.33516
						1.1		1.1	1.60637	1.1		1.1	3.23373	1.1		1.1	2.14038	1.1		1.1	1.09915	1.1		1.1	0.63421	1.1		1.1	0.96021	1.1		1.1	2.189	1.1		1.1	2.45978	1.1		1.1	1.07062	1.1		1.1	0.171119	3.3	0.9675	3.3	0.34536
						1.2		1.2	1.76033	1.2		1.2	3.53891	1.2		1.2	2.33922	1.2		1.2	1.20227	1.2		1.2	0.69266	1.2		1.2	1.05138	1.2		1.2	2.39087	1.2		1.2	2.69497	1.2		1.2	1.17428	1.2		1.2	0.188152	3.4	0.98649	3.4	0.35553
						1.3		1.3	1.91311	1.3		1.3	3.84093	1.3		1.3	2.53545	1.3		1.3	1.3042	1.3		1.3	0.75026	1.3		1.3	1.14171	1.3		1.3	2.58983	1.3		1.3	2.92826	1.3		1.3	1.27734	1.3		1.3	0.205171	3.5	1.0011	3.5	0.36565
						1.4		1.4	2.06471	1.4		1.4	4.13981	1.4		1.4	2.7291	1.4		1.4	1.40497	1.4		1.4	0.80702	1.4		1.4	1.23119	1.4		1.4	2.78591	1.4		1.4	3.15966	1.4		1.4	1.3798	1.4		1.4	0.222176	3.6	1.0477	3.6	0.37575
						1.5		1.5	2.21517	1.5		1.5	4.43559	1.5		1.5	2.92019	1.5		1.5	1.50458	1.5		1.5	0.86296	1.5		1.5	1.31984	1.5		1.5	2.97917	1.5		1.5	3.3892	1.5		1.5	1.48167	1.5		1.5	0.239168	3.7	1.03479	3.7	0.3858
						1.6		1.6	2.36446	1.6		1.6	4.72829	1.6		1.6	3.10877	1.6		1.6	1.60306	1.6		1.6	0.91807	1.6		1.6	1.40766	1.6		1.6	3.16962	1.6		1.6	3.61688	1.6		1.6	1.58294	1.6		1.6	0.256144	3.8	1.0973	3.8	0.39582
						1.7		1.7	2.51261	1.7		1.7	5.01795	1.7		1.7	3.29486	1.7		1.7	1.7004	1.7		1.7	0.97239	1.7		1.7	1.49466	1.7		1.7	3.35732	1.7		1.7	3.84273	1.7		1.7	1.68362	1.7		1.7	0.273107	3.9	1.14989	3.9	0.4058
						1.8	2.2908	1.8	2.65964	1.8	9.7665	1.8	5.30461	1.8	2.6086	1.8	3.47851	1.8	1.243	1.8	1.79664	1.8	0.02789	1.8	1.02591	1.8	1.3498	1.8	1.58086	1.8	3.3452	1.8	3.54231	1.8	4.1061	1.8	4.06675	1.8	0.8372	1.8	1.78372	1.8	-0.3643	1.8	0.290055	4	1.1888	4	0.41575
						1.9	2.46161	1.9	2.80553	1.9	10.3383	1.9	5.58829	1.9	3.0324	1.9	3.65973	1.9	1.34119	1.9	1.89176	1.9	0.0133	1.9	1.07866	1.9	1.45551	1.9	1.66625	1.9	3.62838	1.9	3.72462	1.9	4.42201	1.9	4.28896	1.9	1.17891	1.9	1.88323	1.9	-0.169113	1.9	0.30699	4.1	1.2168	4.1	0.42566
						2	2.6074	2	2.95032	2	10.9714	2	5.86902	2	3.3787	2	3.83857	2	1.4638	2	1.98581	2	0.02789	2	1.13063	2	1.6171	2	1.75085	2	3.9897	2	3.90431	2	4.8596	2	4.50938	2	1.4707	2	1.98216	2	-0.152303	2	0.32391	4.2	1.25909	4.2	0.43554
						2.1	2.8708	2.1	3.09399	2.1	11.5886	2.1	6.14684	2.1	3.5836	2.1	4.01505	2.1	1.6533	2.1	2.07877	2.1	0.1355	2.1	1.18185	2.1	1.6279	2.1	1.83466	2.1	4.4866	2.1	4.08139	2.1	5.3573	2.1	4.72801	2.1	1.6093	2.1	2.08052	2.1	-0.1239	2.1	0.340816	4.3	1.2884	4.3	0.44538
						2.2	3.0991	2.2	3.23656	2.2	12.0274	2.2	6.42176	2.2	3.9624	2.2	4.18921	2.2	1.7561	2.2	2.17067	2.2	0.21769	2.2	1.23232	2.2	1.7344	2.2	1.91768	2.2	4.88808	2.2	4.25591	2.2	5.831	2.2	4.94488	2.2	1.7909	2.2	2.1783	2.2	-0.0891001	2.2	0.357708	4.4	1.32049	4.4	0.45518
						2.3	3.4133	2.3	3.37805	2.3	12.6183	2.3	6.69384	2.3	4.1746	2.3	4.36108	2.3	1.85	2.3	2.26152	2.3	0.3343	2.3	1.28206	2.3	1.8271	2.3	1.99994	2.3	5.1386	2.3	4.42791	2.3	6.2793	2.3	5.16	2.3	2.0543	2.3	2.27552	2.3	-0.0891001	2.3	0.374586	4.5	1.3415	4.5	0.46495
						2.4	3.6108	2.4	3.51844	2.4	13.1135	2.4	6.96308	2.4	4.4793	2.4	4.53068	2.4	2.0205	2.4	2.35133	2.4	0.40339	2.4	1.33107	2.4	1.9844	2.4	2.08143	2.4	5.47339	2.4	4.59743	2.4	6.6772	2.4	5.37337	2.4	2.1952	2.4	2.37216	2.4	-0.0789031	2.4	0.39145	4.6	1.3595	4.6	0.47469
						2.5	3.959	2.5	3.65777	2.5	13.5593	2.5	7.22954	2.5	4.789	2.5	4.69806	2.5	2.1616	2.5	2.44011	2.5	0.506	2.5	1.37937	2.5	2.1522	2.5	2.16216	2.5	5.7852	2.5	4.7645	2.5	7.0076	2.5	5.58503	2.5	2.3498	2.5	2.46825	2.5	-0.0315998	2.5	0.4083	4.7	1.38189	4.7	0.48439
						2.6	4.1729	2.6	3.79603	2.6	13.9152	2.6	7.49322	2.6	5.0538	2.6	4.86322	2.6	2.291	2.6	2.52788	2.6	0.5614	2.6	1.42697	2.6	2.2566	2.6	2.24213	2.6	6.0816	2.6	4.92914	2.6	7.3118	2.6	5.79497	2.6	2.5851	2.6	2.56378	2.6	0.0870999	2.6	0.425136	4.8	1.3716	4.8	0.49405
						2.7	4.4477	2.7	3.93323	2.7	14.273	2.7	7.75416	2.7	5.289	2.7	5.02621	2.7	2.4284	2.7	2.61463	2.7	0.5902	2.7	1.47387	2.7	2.36	2.7	2.32137	2.7	6.25889	2.7	5.09141	2.7	7.645	2.7	6.00322	2.7	2.6522	2.7	2.65875	2.7	0.0330994	2.7	0.441957	4.9	1.3421	4.9	0.50368
						2.8	4.6622	2.8	4.06939	2.8	14.6303	2.8	8.0124	2.8	5.51	2.8	5.18706	2.8	2.5066	2.8	2.7004	2.8	0.6487	2.8	1.52009	2.8	2.5092	2.8	2.39986	2.8	6.5637	2.8	5.25134	2.8	7.9646	2.8	6.20979	2.8	2.8138	2.8	2.75317	2.8	-0.0189001	2.8	0.458765	5	1.3609	5	0.51328
						2.9	4.8633	2.9	4.2045	2.9	14.9385	2.9	8.26795	2.9	5.6776	2.9	5.34579	2.9	2.6131	2.9	2.78519	2.9	0.7341	2.9	1.56563	2.9	2.6507	2.9	2.47763	2.9	6.7987	2.9	5.40895	2.9	8.3283	2.9	6.41468	2.9	2.9015	2.9	2.84703	2.9	0.0256982	2.9	0.475559	5.1	1.3736	5.1	0.52284
						3	5.1139	3	4.33858	3	15.2333	3	8.52085	3	5.9337	3	5.50243	3	2.7463	3	2.869	3	0.8466	3	1.61051	3	2.753	3	2.55467	3	7.0221	3	5.56428	3	8.7147	3	6.61792	3	3.0022	3	2.94036	3	0.0669001	3	0.492339	5.2	1.3816	5.2	0.53236
						3.1	5.306	3.1	4.47163	3.1	15.5297	3.1	8.77111	3.1	6.1398	3.1	5.657	3.1	2.859	3.1	2.95186	3.1	0.9026	3.1	1.65474	3.1	2.8655	3.1	2.63099	3.1	7.2479	3.1	5.71737	3.1	9.0708	3.1	6.81952	3.1	3.1373	3.1	3.03313	3.1	0.1309	3.1	0.509105	5.3	1.3892	5.3	0.54186
						3.2	5.5302	3.2	4.60366	3.2	15.8145	3.2	9.01878	3.2	6.3556	3.2	5.80954	3.2	2.9726	3.2	3.03376	3.2	0.9617	3.2	1.69832	3.2	2.9529	3.2	2.7066	3.2	7.4684	3.2	5.86824	3.2	9.4158	3.2	7.01948	3.2	3.3534	3.2	3.12537	3.2	0.221898	3.2	0.525856	5.4	1.3796	5.4	0.55132
						3.3	5.6955	3.3	4.73468	3.3	16.1241	3.3	9.26388	3.3	6.6003	3.3	5.96008	3.3	3.0637	3.3	3.11473	3.3	1.0532	3.3	1.74127	3.3	3.0135	3.3	2.78151	3.3	7.681	3.3	6.01694	3.3	9.7042	3.3	7.21784	3.3	3.4894	3.3	3.21707	3.3	0.2503	3.3	0.542594	5.5	1.3701	5.5	0.56074
						3.4	5.8632	3.4	4.8647	3.4	16.3905	3.4	9.50643	3.4	6.8254	3.4	6.10862	3.4	3.1662	3.4	3.19478	3.4	1.1002	3.4	1.78359	3.4	3.1396	3.4	2.85572	3.4	7.9203	3.4	6.16349	3.4	10.0104	3.4	7.41458	3.4	3.6216	3.4	3.30824	3.4	0.250801	3.4	0.559318	5.6	1.3925	5.6	0.57013
						3.5	6.0237	3.5	4.99373	3.5	16.592	3.5	9.74647	3.5	7.0241	3.5	6.25522	3.5	3.265	3.5	3.2739	3.5	1.1434	3.5	1.8253	3.5	3.2224	3.5	2.92924	3.5	8.1251	3.5	6.30792	3.5	10.3105	3.5	7.60974	3.5	3.7478	3.5	3.39888	3.5	0.2798	3.5	0.576028	5.7	1.4054	5.7	0.57949
						3.6	6.1989	3.6	5.12177	3.6	16.8168	3.6	9.98401	3.6	7.1987	3.6	6.39988	3.6	3.3581	3.6	3.35212	3.6	1.1725	3.6	1.8664	3.6	3.3032	3.6	3.00207	3.6	8.2857	3.6	6.45026	3.6	10.6181	3.6	7.80332	3.6	3.8879	3.6	3.48899	3.6	0.3124	3.6	0.592724	5.8	1.4016	5.8	0.58881
						3.7	6.3586	3.7	5.24882	3.7	17.0344	3.7	10.2191	3.7	7.3613	3.7	6.54264	3.7	3.4375	3.7	3.42945	3.7	1.2023	3.7	1.90689	3.7	3.4095	3.7	3.07423	3.7	8.438	3.7	6.59054	3.7	10.9136	3.7	7.99533	3.7	4.0099	3.7	3.57857	3.7	0.3204	3.7	0.609406	5.9	1.3957	5.9	0.5981
						3.8	6.5363	3.8	5.37491	3.8	17.2585	3.8	10.4517	3.8	7.5007	3.8	6.68352	3.8	3.5397	3.8	3.50589	3.8	1.2508	3.8	1.9468	3.8	3.5164	3.8	3.14571	3.8	8.5819	3.8	6.72879	3.8	11.1877	3.8	8.1858	3.8	4.1395	3.8	3.66763	3.8	0.3032	3.8	0.626075	6	1.372	6	0.60735
						3.9	6.6972	3.9	5.50003	3.9	17.4558	3.9	10.6819	3.9	7.6438	3.9	6.82254	3.9	3.6365	3.9	3.58145	3.9	1.2822	3.9	1.98613	3.9	3.6024	3.9	3.21653	3.9	8.7442	3.9	6.86505	3.9	11.4518	3.9	8.37472	3.9	4.249	3.9	3.75618	3.9	0.374099	3.9	0.642729	6.1	1.3713	6.1	0.61658
						4	6.89	4	5.6242	4	17.6086	4	10.9098	4	7.7983	4	6.95974	4	3.7322	4	3.65615	4	1.3202	4	2.02489	4	3.6901	4	3.28669	4	8.9017	4	6.99934	4	11.7045	4	8.56211	4	4.3598	4	3.84421	4	0.3784	4	0.659369	6.2	1.3578	6.2	0.62577
						4.1	7.0513	4.1	5.74741	4.1	17.7834	4.1	11.1352	4.1	7.9245	4.1	7.09512	4.1	3.8251	4.1	3.73	4.1	1.3807	4.1	2.06308	4.1	3.7774	4.1	3.35619	4.1	9.0374	4.1	7.13168	4.1	11.9602	4.1	8.74799	4.1	4.4803	4.1	3.93172	4.1	0.4148	4.1	0.675996	6.3	1.372	6.3	0.63492
						4.2	7.2169	4.2	5.86968	4.2	17.9464	4.2	11.3583	4.2	8.0526	4.2	7.22872	4.2	3.9189	4.2	3.80299	4.2	1.4266	4.2	2.10071	4.2	3.8628	4.2	3.42505	4.2	9.1616	4.2	7.26211	4.2	12.2043	4.2	8.93236	4.2	4.6128	4.2	4.01873	4.2	0.4394	4.2	0.692608	6.4	1.3601	6.4	0.64405
						4.3	7.3983	4.3	5.99102	4.3	18.1164	4.3	11.5791	4.3	8.2052	4.3	7.36057	4.3	4.0143	4.3	3.87516	4.3	1.4697	4.3	2.1378	4.3	3.9261	4.3	3.49327	4.3	9.2888	4.3	7.39066	4.3	12.4316	4.3	9.11525	4.3	4.7402	4.3	4.10523	4.3	0.4684	4.3	0.709207	6.5	1.3518	6.5	0.65314
						4.4	7.5918	4.4	6.11143	4.4	18.2408	4.4	11.7976	4.4	8.2986	4.4	7.49067	4.4	4.1141	4.4	3.9465	4.4	1.5012	4.4	2.17434	4.4	3.9923	4.4	3.56085	4.4	9.4514	4.4	7.51735	4.4	12.6671	4.4	9.29666	4.4	4.8549	4.4	4.19122	4.4	0.465901	4.4	0.725792	6.6	1.3481	6.6	0.6622
						4.5	7.7598	4.5	6.23092	4.5	18.3817	4.5	12.0138	4.5	8.4152	4.5	7.61907	4.5	4.2167	4.5	4.01702	4.5	1.5284	4.5	2.21035	4.5	4.096	4.5	3.6278	4.5	9.5729	4.5	7.64221	4.5	12.9187	4.5	9.4766	4.5	4.9791	4.5	4.27672	4.5	0.5167	4.5	0.742364	6.7	1.3355	6.7	0.67122
						4.6	7.9442	4.6	6.34949	4.6	18.5016	4.6	12.2278	4.6	8.5555	4.6	7.74578	4.6	4.3062	4.6	4.08673	4.6	1.5638	4.6	2.24584	4.6	4.1713	4.6	3.69413	4.6	9.6775	4.6	7.76526	4.6	13.1577	4.6	9.65508	4.6	5.0885	4.6	4.36172	4.6	0.5259	4.6	0.758921	6.8	1.3487	6.8	0.68022
						4.7	8.0891	4.7	6.46715	4.7	18.6108	4.7	12.4396	4.7	8.6798	4.7	7.87081	4.7	4.3834	4.7	4.15565	4.7	1.6141	4.7	2.28081	4.7	4.2564	4.7	3.75984	4.7	9.7894	4.7	7.88654	4.7	13.3818	4.7	9.83212	4.7	5.2078	4.7	4.44622	4.7	0.531901	4.7	0.775464	6.9	1.3666	6.9	0.68918
						4.8	8.2512	4.8	6.58392	4.8	18.7356	4.8	12.6492	4.8	8.7942	4.8	7.9942	4.8	4.4491	4.8	4.22378	4.8	1.6502	4.8	2.31528	4.8	4.3376	4.8	3.82494	4.8	9.9244	4.8	8.00606	4.8	13.6009	4.8	10.0077	4.8	5.3216	4.8	4.53023	4.8	0.5383	4.8	0.791994	7	1.3804	7	0.69811
						4.9	8.4075	4.9	6.69979	4.9	18.8308	4.9	12.8566	4.9	8.916	4.9	8.11596	4.9	4.5261	4.9	4.29112	4.9	1.6982	4.9	2.34923	4.9	4.4162	4.9	3.88943	4.9	10.0429	4.9	8.12385	4.9	13.8143	4.9	10.1819	4.9	5.4386	4.9	4.61375	4.9	0.562	4.9	0.80851	7.1	1.3667	7.1	0.707
						5	8.5417	5	6.81478	5	18.9549	5	13.0618	5	9.0459	5	8.23613	5	4.5883	5	4.3577	5	1.7202	5	2.3827	5	4.5123	5	3.95332	5	10.154	5	8.23995	5	14.028	5	10.3547	5	5.5481	5	4.69679	5	0.5716	5	0.825013	7.2	1.3893	7.2	0.71587
						5.1	8.7098	5.1	6.92888	5.1	19.0585	5.1	13.2649	5.1	9.1396	5.1	8.35471	5.1	4.6812	5.1	4.42351	5.1	1.7485	5.1	2.41568	5.1	4.6056	5.1	4.01662	5.1	10.2655	5.1	8.35436	5.1	14.2326	5.1	10.5261	5.1	5.6645	5.1	4.77934	5.1	0.5756	5.1	0.841501	7.3	1.3961	7.3	0.7247
						5.2	8.8566	5.2	7.04211	5.2	19.1705	5.2	13.4659	5.2	9.2513	5.2	8.47172	5.2	4.7359	5.2	4.48857	5.2	1.7854	5.2	2.44817	5.2	4.6999	5.2	4.07933	5.2	10.3586	5.2	8.46712	5.2	14.4472	5.2	10.6961	5.2	5.7894	5.2	4.86141	5.2	0.5864	5.2	0.857975	7.4	1.4174	7.4	0.7335
						5.3	9.0026	5.3	7.15448	5.3	19.264	5.3	13.6648	5.3	9.3548	5.3	8.5872	5.3	4.789	5.3	4.55289	5.3	1.8243	5.3	2.4802	5.3	4.7986	5.3	4.14145	5.3	10.4462	5.3	8.57825	5.3	14.6516	5.3	10.8647	5.3	5.9018	5.3	4.94301	5.3	0.6002	5.3	0.874437	7.5	1.4243	7.5	0.74227
						5.4	9.1373	5.4	7.26599	5.4	19.356	5.4	13.8616	5.4	9.4846	5.4	8.70116	5.4	4.8564	5.4	4.61647	5.4	1.8492	5.4	2.51175	5.4	4.8899	5.4	4.20299	5.4	10.5273	5.4	8.68777	5.4	14.8566	5.4	11.032	5.4	6.0146	5.4	5.02413	5.4	0.6062	5.4	0.890884	7.6	1.4354	7.6	0.75101
						5.5	9.2729	5.5	7.37664	5.5	19.4573	5.5	14.0564	5.5	9.5798	5.5	8.81362	5.5	4.932	5.5	4.67932	5.5	1.8759	5.5	2.54285	5.5	4.9681	5.5	4.26397	5.5	10.6104	5.5	8.79571	5.5	15.0708	5.5	11.1979	5.5	6.1168	5.5	5.10478	5.5	0.6281	5.5	0.907318	7.7	1.4307	7.7	0.75971
						5.6	9.4135	5.6	7.48645	5.6	19.5451	5.6	14.2492	5.6	9.695	5.6	8.92459	5.6	4.9949	5.6	4.74145	5.6	1.9198	5.6	2.57349	5.6	5.047	5.6	4.32437	5.6	10.6941	5.6	8.90209	5.6	15.2701	5.6	11.3624	5.6	6.2375	5.6	5.18495	5.6	0.6436	5.6	0.923737	7.8	1.4498	7.8	0.76839
						5.7	9.529	5.7	7.59541	5.7	19.6195	5.7	14.44	5.7	9.7955	5.7	9.0341	5.7	5.0612	5.7	4.80287	5.7	1.949	5.7	2.60369	5.7	5.1184	5.7	4.38421	5.7	10.7755	5.7	9.00693	5.7	15.4639	5.7	11.5256	5.7	6.3259	5.7	5.26466	5.7	0.666	5.7	0.940143	7.9	1.4499	7.9	0.77703
						5.8	9.6607	5.8	7.70355	5.8	19.7132	5.8	14.6288	5.8	9.8899	5.8	9.14218	5.8	5.1232	5.8	4.86359	5.8	1.9577	5.8	2.63345	5.8	5.1944	5.8	4.44349	5.8	10.8537	5.8	9.11026	5.8	15.6636	5.8	11.6875	5.8	6.4266	5.8	5.34391	5.8	0.68	5.8	0.956536	8	1.4525	8	0.78565
						5.9	9.7983	5.9	7.81085	5.9	19.7983	5.9	14.8156	5.9	9.9825	5.9	9.24882	5.9	5.1877	5.9	4.92361	5.9	1.9882	5.9	2.66277	5.9	5.2493	5.9	4.50223	5.9	10.9423	5.9	9.21209	5.9	15.8576	5.9	11.8481	5.9	6.5276	5.9	5.42269	5.9	0.7009	5.9	0.972915	8.1	1.4614	8.1	0.79423
						6	9.9237	6	7.91734	6	19.8856	6	15.0005	6	10.0863	6	9.35407	6	5.2409	6	4.98295	6	2.0092	6	2.69167	6	5.3212	6	4.56041	6	11.022	6	9.31246	6	16.0259	6	12.0074	6	6.6247	6	5.50102	6	0.7203	6	0.989281	8.2	1.4588	8.2	0.80278
						6.1	10.0294	6.1	8.02301	6.1	19.9633	6.1	15.1834	6.1	10.1661	6.1	9.45793	6.1	5.2741	6.1	5.04161	6.1	2.0337	6.1	2.72015	6.1	5.379	6.1	4.61805	6.1	11.084	6.1	9.41137	6.1	16.2088	6.1	12.1654	6.1	6.7112	6.1	5.57889	6.1	0.7347	6.1	1.00563	8.3	1.4556	8.3	0.8113
						6.2	10.1557	6.2	8.12787	6.2	20.0271	6.2	15.3645	6.2	10.2652	6.2	9.56042	6.2	5.3187	6.2	5.09959	6.2	2.0526	6.2	2.74821	6.2	5.4323	6.2	4.67516	6.2	11.1717	6.2	9.50885	6.2	16.3926	6.2	12.3222	6.2	6.8191	6.2	5.6563	6.2	0.7546	6.2	1.02197	8.4	1.4595	8.4	0.81979
						6.3	10.2732	6.3	8.23193	6.3	20.1226	6.3	15.5437	6.3	10.3431	6.3	9.66156	6.3	5.3765	6.3	5.15692	6.3	2.0675	6.3	2.77586	6.3	5.4994	6.3	4.73173	6.3	11.235	6.3	9.60492	6.3	16.5732	6.3	12.4776	6.3	6.9017	6.3	5.73327	6.3	0.7669	6.3	1.03829	8.5	1.464	8.5	0.82825
						6.4	10.3729	6.4	8.33519	6.4	20.1911	6.4	15.721	6.4	10.4255	6.4	9.76137	6.4	5.4048	6.4	5.21358	6.4	2.0892	6.4	2.80311	6.4	5.5498	6.4	4.78778	6.4	11.3047	6.4	9.6996	6.4	16.7641	6.4	12.6318	6.4	6.9786	6.4	5.80979	6.4	0.7874	6.4	1.0546	8.6	1.4621	8.6	0.83668
						6.5	10.4722	6.5	8.43766	6.5	20.2607	6.5	15.8965	6.5	10.5011	6.5	9.85987	6.5	5.4423	6.5	5.2696	6.5	2.102	6.5	2.82996	6.5	5.5959	6.5	4.84331	6.5	11.3752	6.5	9.79292	6.5	16.9255	6.5	12.7848	6.5	7.0454	6.5	5.88586	6.5	0.8009	6.5	1.0709	8.7	1.4808	8.7	0.84507
						6.6	10.5811	6.6	8.53935	6.6	20.3159	6.6	16.0701	6.6	10.581	6.6	9.95706	6.6	5.4692	6.6	5.32497	6.6	2.1061	6.6	2.85642	6.6	5.6542	6.6	4.89831	6.6	11.4393	6.6	9.88488	6.6	17.0787	6.6	12.9365	6.6	7.1165	6.6	5.96149	6.6	0.8149	6.6	1.08719	8.8	1.495	8.8	0.85344
						6.7	10.6992	6.7	8.64026	6.7	20.3749	6.7	16.242	6.7	10.6494	6.7	10.053	6.7	5.526	6.7	5.37971	6.7	2.1218	6.7	2.8825	6.7	5.7113	6.7	4.95281	6.7	11.5123	6.7	9.97552	6.7	17.2395	6.7	13.087	6.7	7.196	6.7	6.03668	6.7	0.8345	6.7	1.10346	8.9	1.5038	8.9	0.86178
						6.8	10.8001	6.8	8.7404	6.8	20.4406	6.8	16.4121	6.8	10.7247	6.8	10.1476	6.8	5.5637	6.8	5.43383	6.8	2.1325	6.8	2.90819	6.8	5.7646	6.8	5.0068	6.8	11.5625	6.8	10.0648	6.8	17.4	6.8	13.2363	6.8	7.2609	6.8	6.11143	6.8	0.8545	6.8	1.11971	9	1.5091	9	0.87009
						6.9	10.8879	6.9	8.83977	6.9	20.5002	6.9	16.5804	6.9	10.7981	6.9	10.241	6.9	5.6295	6.9	5.48732	6.9	2.1671	6.9	2.93351	6.9	5.8129	6.9	5.06028	6.9	11.6108	6.9	10.1529	6.9	17.5516	6.9	13.3843	6.9	7.3331	6.9	6.18575	6.9	0.8742	6.9	1.13595	9.1	1.5118	9.1	0.87837
						7	10.9822	7	8.93839	7	20.542	7	16.7469	7	10.8877	7	10.3332	7	5.6721	7	5.54021	7	2.1923	7	2.95847	7	5.8844	7	5.11327	7	11.6526	7	10.2396	7	17.7053	7	13.5312	7	7.4102	7	6.25963	7	0.8887	7	1.15218	9.2	1.5317	9.2	0.88662
						7.1	11.0687	7.1	9.03624	7.1	20.6055	7.1	16.9117	7.1	10.95	7.1	10.4242	7.1	5.7115	7.1	5.59249	7.1	2.2035	7.1	2.98305	7.1	5.9419	7.1	5.16577	7.1	11.6929	7.1	10.3252	7.1	17.8391	7.1	13.6769	7.1	7.4759	7.1	6.33309	7.1	0.9043	7.1	1.1684	9.3	1.5348	9.3	0.89483
						7.2	11.1389	7.2	9.13335	7.2	20.6437	7.2	17.0749	7.2	11.0105	7.2	10.514	7.2	5.7627	7.2	5.64417	7.2	2.2315	7.2	3.00728	7.2	5.9805	7.2	5.21777	7.2	11.7257	7.2	10.4094	7.2	17.9847	7.2	13.8214	7.2	7.5502	7.2	6.40611	7.2	0.9213	7.2	1.1846	9.4	1.5406	9.4	0.90302
						7.3	11.2324	7.3	9.22972	7.3	20.6967	7.3	17.2363	7.3	11.069	7.3	10.6026	7.3	5.8265	7.3	5.69525	7.3	2.2464	7.3	3.03116	7.3	6.0314	7.3	5.26929	7.3	11.7591	7.3	10.4925	7.3	18.1287	7.3	13.9647	7.3	7.6353	7.3	6.47871	7.3	0.9384	7.3	1.20079	9.5	1.549	9.5	0.91118
						7.4	11.329	7.4	9.32535	7.4	20.7561	7.4	17.396	7.4	11.115	7.4	10.69	7.4	5.8619	7.4	5.74576	7.4	2.2532	7.4	3.05469	7.4	6.0746	7.4	5.32033	7.4	11.7953	7.4	10.5743	7.4	18.2643	7.4	14.1069	7.4	7.7334	7.4	6.55089	7.4	0.9626	7.4	1.21697	9.6	1.5535	9.6	0.91931
						7.5	11.4212	7.5	9.42025	7.5	20.8055	7.5	17.5541	7.5	11.1776	7.5	10.7762	7.5	5.9014	7.5	5.79568	7.5	2.2709	7.5	3.07788	7.5	6.1382	7.5	5.3709	7.5	11.8455	7.5	10.655	7.5	18.406	7.5	14.2479	7.5	7.8332	7.5	6.62265	7.5	0.9827	7.5	1.23313	9.7	1.5556	9.7	0.92742
						7.6	11.5059	7.6	9.51441	7.6	20.8609	7.6	17.7105	7.6	11.2383	7.6	10.8614	7.6	5.9386	7.6	5.84504	7.6	2.2842	7.6	3.10073	7.6	6.1877	7.6	5.42099	7.6	11.8824	7.6	10.7345	7.6	18.5468	7.6	14.3878	7.6	7.9182	7.6	6.69399	7.6	0.996	7.6	1.24928	9.8	1.5561	9.8	0.93549
						7.7	11.6037	7.7	9.60786	7.7	20.8987	7.7	17.8653	7.7	11.2884	7.7	10.9454	7.7	5.9799	7.7	5.89382	7.7	2.3094	7.7	3.12324	7.7	6.2399	7.7	5.47062	7.7	11.9248	7.7	10.8129	7.7	18.674	7.7	14.5265	7.7	7.9859	7.7	6.76491	7.7	1.0106	7.7	1.26541	9.9	1.5637	9.9	0.94353
						7.8	11.6959	7.8	9.7006	7.8	20.9433	7.8	18.0186	7.8	11.33	7.8	11.0283	7.8	5.995	7.8	5.94205	7.8	2.3313	7.8	3.14543	7.8	6.2775	7.8	5.51979	7.8	11.9816	7.8	10.8901	7.8	18.815	7.8	14.6641	7.8	8.0692	7.8	6.83543	7.8	1.0247	7.8	1.28153	10	1.5716	10	0.95155
						7.9	11.7944	7.9	9.79263	7.9	20.9876	7.9	18.1702	7.9	11.3689	7.9	11.1101	7.9	6.0276	7.9	5.98973	7.9	2.3554	7.9	3.1673	7.9	6.3196	7.9	5.56849	7.9	12.0414	7.9	10.9662	7.9	18.9554	7.9	14.8006	7.9	8.15	7.9	6.90553	7.9	1.0383	7.9	1.29764	10.1	1.5771	10.1	0.95953
						8	11.8807	8	9.88395	8	21.0303	8	18.3202	8	11.4095	8	11.1908	8	6.0613	8	6.03687	8	2.3715	8	3.18884	8	6.3443	8	5.61675	8	12.0892	8	11.0412	8	19.0799	8	14.936	8	8.2256	8	6.97522	8	1.0527	8	1.31374	10.2	1.5769	10.2	0.96749
						8.1	11.96	8.1	9.97457	8.1	21.0762	8.1	18.4687	8.1	11.4525	8.1	11.2705	8.1	6.0874	8.1	6.08346	8.1	2.3797	8.1	3.21008	8.1	6.3784	8.1	5.66455	8.1	12.1307	8.1	11.1151	8.1	19.1996	8.1	15.0703	8.1	8.303	8.1	7.04451	8.1	1.0757	8.1	1.32982	10.3	1.587	10.3	0.97542
						8.2	12.0433	8.2	10.0645	8.2	21.1167	8.2	18.6156	8.2	11.5025	8.2	11.3491	8.2	6.1311	8.2	6.12952	8.2	2.3864	8.2	3.231	8.2	6.4146	8.2	5.71191	8.2	12.1745	8.2	11.188	8.2	19.32	8.2	15.2035	8.2	8.3946	8.2	7.11339	8.2	1.0888	8.2	1.34588	10.4	1.5941	10.4	0.98332
						8.3	12.1331	8.3	10.1537	8.3	21.1644	8.3	18.7611	8.3	11.5458	8.3	11.4267	8.3	6.1673	8.3	6.17505	8.3	2.3936	8.3	3.25162	8.3	6.4312	8.3	5.75883	8.3	12.2142	8.3	11.2598	8.3	19.4407	8.3	15.3357	8.3	8.4754	8.3	7.18187	8.3	1.0997	8.3	1.36194	10.5	1.6049	10.5	0.99119
						8.4	12.21	8.4	10.2423	8.4	21.1984	8.4	18.905	8.4	11.5936	8.4	11.5033	8.4	6.1916	8.4	6.22006	8.4	2.4099	8.4	3.27193	8.4	6.4602	8.4	5.80531	8.4	12.2637	8.4	11.3305	8.4	19.5575	8.4	15.4667	8.4	8.5434	8.4	7.24996	8.4	1.1197	8.4	1.37798	10.6	1.6072	10.6	0.99903
						8.5	12.2913	8.5	10.3302	8.5	21.2445	8.5	19.0474	8.5	11.6397	8.5	11.5788	8.5	6.2169	8.5	6.26456	8.5	2.4172	8.5	3.29196	8.5	6.4902	8.5	5.85136	8.5	12.2974	8.5	11.4003	8.5	19.672	8.5	15.5967	8.5	8.6172	8.5	7.31765	8.5	1.1408	8.5	1.39401	10.7	1.6121	10.7	1.00684
						8.6	12.3709	8.6	10.4174	8.6	21.2847	8.6	19.1883	8.6	11.6882	8.6	11.6534	8.6	6.2497	8.6	6.30854	8.6	2.4315	8.6	3.31169	8.6	6.5341	8.6	5.89698	8.6	12.342	8.6	11.469	8.6	19.7851	8.6	15.7257	8.6	8.6898	8.6	7.38494	8.6	1.1538	8.6	1.41002	10.8	1.6185	10.8	1.01463
						8.7	12.4472	8.7	10.5039	8.7	21.3301	8.7	19.3278	8.7	11.7312	8.7	11.727	8.7	6.2777	8.7	6.35202	8.7	2.4415	8.7	3.33113	8.7	6.5619	8.7	5.94218	8.7	12.3819	8.7	11.5368	8.7	19.9016	8.7	15.8536	8.7	8.7575	8.7	7.45184	8.7	1.1691	8.7	1.42602	10.9	1.6201	10.9	1.02239
						8.8	12.5308	8.8	10.5898	8.8	21.3702	8.8	19.4658	8.8	11.763	8.8	11.7996	8.8	6.3084	8.8	6.39501	8.8	2.4532	8.8	3.35029	8.8	6.6002	8.8	5.98695	8.8	12.4214	8.8	11.6035	8.8	20.0153	8.8	15.9804	8.8	8.8229	8.8	7.51835	8.8	1.1846	8.8	1.44201	11	1.6188	11	1.03012
						8.9	12.6057	8.9	10.675	8.9	21.4043	8.9	19.6024	8.9	11.7865	8.9	11.8713	8.9	6.3342	8.9	6.4375	8.9	2.4709	8.9	3.36917	8.9	6.632	8.9	6.03131	8.9	12.4575	8.9	11.6693	8.9	20.1338	8.9	16.1063	8.9	8.8867	8.9	7.58448	8.9	1.1983	8.9	1.45798	11.1	1.6182	11.1	1.03782
						9	12.6823	9	10.7596	9	21.4346	9	19.7375	9	11.8109	9	11.942	9	6.365	9	6.47951	9	2.478	9	3.38777	9	6.6572	9	6.07525	9	12.4823	9	11.7342	9	20.2392	9	16.2311	9	8.9465	9	7.65022	9	1.2154	9	1.47395	11.2	1.6191	11.2	1.0455
						9.1	12.7568	9.1	10.8435	9.1	21.4797	9.1	19.8713	9.1	11.8415	9.1	12.0118	9.1	6.3881	9.1	6.52103	9.1	2.478	9.1	3.40611	9.1	6.706	9.1	6.11879	9.1	12.5083	9.1	11.7981	9.1	20.3469	9.1	16.3549	9.1	9.0158	9.1	7.71558	9.1	1.2319	9.1	1.48989	11.3	1.6223	11.3	1.05315
						9.2	12.8278	9.2	10.9268	9.2	21.5187	9.2	20.0037	9.2	11.88	9.2	12.0806	9.2	6.4126	9.2	6.56208	9.2	2.484	9.2	3.42417	9.2	6.7399	9.2	6.16192	9.2	12.5405	9.2	11.861	9.2	20.4639	9.2	16.4777	9.2	9.0751	9.2	7.78055	9.2	1.2486	9.2	1.50583	11.4	1.6254	11.4	1.06077
						9.3	12.8929	9.3	11.0094	9.3	21.5506	9.3	20.1347	9.3	11.9265	9.3	12.1486	9.3	6.4377	9.3	6.60267	9.3	2.4916	9.3	3.44198	9.3	6.7826	9.3	6.20465	9.3	12.5738	9.3	11.9231	9.3	20.579	9.3	16.5996	9.3	9.1359	9.3	7.84515	9.3	1.2672	9.3	1.52175	11.5	1.6314	11.5	1.06836
						9.4	12.9762	9.4	11.0915	9.4	21.5866	9.4	20.2643	9.4	11.9782	9.4	12.2156	9.4	6.4658	9.4	6.64278	9.4	2.4912	9.4	3.45952	9.4	6.8097	9.4	6.24698	9.4	12.6088	9.4	11.9843	9.4	20.688	9.4	16.7204	9.4	9.1826	9.4	7.90938	9.4	1.282	9.4	1.53766	11.6	1.6389	11.6	1.07593
						9.5	13.0352	9.5	11.1729	9.5	21.6259	9.5	20.3926	9.5	12.0169	9.5	12.2818	9.5	6.4882	9.5	6.68244	9.5	2.5031	9.5	3.47681	9.5	6.8411	9.5	6.28891	9.5	12.6471	9.5	12.0446	9.5	20.7913	9.5	16.8402	9.5	9.2397	9.5	7.97323	9.5	1.3	9.5	1.55355	11.7	1.6548	11.7	1.08346
						9.6	13.1103	9.6	11.2536	9.6	21.6633	9.6	20.5195	9.6	12.0502	9.6	12.3471	9.6	6.5164	9.6	6.72164	9.6	2.5024	9.6	3.49385	9.6	6.8847	9.6	6.33046	9.6	12.6783	9.6	12.104	9.6	20.8877	9.6	16.9591	9.6	9.2992	9.6	8.0367	9.6	1.3251	9.6	1.56943	11.8	1.6583	11.8	1.09097
						9.7	13.17	9.7	11.3338	9.7	21.6973	9.7	20.6452	9.7	12.0936	9.7	12.4116	9.7	6.5423	9.7	6.76039	9.7	2.5218	9.7	3.51064	9.7	6.9119	9.7	6.37161	9.7	12.7066	9.7	12.1626	9.7	20.9803	9.7	17.077	9.7	9.3632	9.7	8.09981	9.7	1.3414	9.7	1.5853	11.9	1.6618	11.9	1.09846
						9.8	13.2429	9.8	11.4133	9.8	21.7298	9.8	20.7695	9.8	12.1372	9.8	12.4752	9.8	6.5705	9.8	6.79871	9.8	2.5347	9.8	3.52718	9.8	6.9459	9.8	6.41239	9.8	12.7334	9.8	12.2203	9.8	21.0706	9.8	17.194	9.8	9.4212	9.8	8.16255	9.8	1.3567	9.8	1.60115	12	1.6596	12	1.10592
						9.9	13.3036	9.9	11.4922	9.9	21.76	9.9	20.8925	9.9	12.1826	9.9	12.5379	9.9	6.6022	9.9	6.83658	9.9	2.5435	9.9	3.54349	9.9	6.9786	9.9	6.45278	9.9	12.7611	9.9	12.2772	9.9	21.1644	9.9	17.31	9.9	9.4829	9.9	8.22492	9.9	1.3749	9.9	1.617	12.1	1.6642	12.1	1.11335
						10	13.3758	10	11.5705	10	21.7902	10	21.0143	10	12.2111	10	12.5999	10	6.6178	10	6.87402	10	2.5481	10	3.55955	10	7.0201	10	6.4928	10	12.7877	10	12.3332	10	21.2614	10	17.4251	10	9.5435	10	8.28694	10	1.3957	10	1.63282	12.2	1.6693	12.2	1.12075
						10.1	13.4431	10.1	11.6483	10.1	21.8238	10.1	21.1348	10.1	12.2463	10.1	12.661	10.1	6.6279	10.1	6.91103	10.1	2.5579	10.1	3.57538	10.1	7.0567	10.1	6.53245	10.1	12.8086	10.1	12.3885	10.1	21.3441	10.1	17.5392	10.1	9.5998	10.1	8.34859	10.1	1.4189	10.1	1.64864	12.3	1.6767	12.3	1.12813
						10.2	13.5124	10.2	11.7254	10.2	21.849	10.2	21.254	10.2	12.2842	10.2	12.7213	10.2	6.6472	10.2	6.94761	10.2	2.5654	10.2	3.59098	10.2	7.0908	10.2	6.57173	10.2	12.8364	10.2	12.4429	10.2	21.423	10.2	17.6524	10.2	9.6565	10.2	8.40988	10.2	1.4363	10.2	1.66444	12.4	1.6812	12.4	1.13548
						10.3	13.5698	10.3	11.8019	10.3	21.8833	10.3	21.3721	10.3	12.3017	10.3	12.7808	10.3	6.6676	10.3	6.98378	10.3	2.5711	10.3	3.60636	10.3	7.1173	10.3	6.61064	10.3	12.8608	10.3	12.4966	10.3	21.5126	10.3	17.7647	10.3	9.7135	10.3	8.47081	10.3	1.4601	10.3	1.68023	12.5	1.6831	12.5	1.1428
						10.4	13.6265	10.4	11.8779	10.4	21.916	10.4	21.4888	10.4	12.3202	10.4	12.8396	10.4	6.6741	10.4	7.01953	10.4	2.5748	10.4	3.62151	10.4	7.1485	10.4	6.64919	10.4	12.8739	10.4	12.5495	10.4	21.598	10.4	17.8761	10.4	9.7733	10.4	8.53139	10.4	1.476	10.4	1.69601	12.6	1.6821	12.6	1.1501
						10.5	13.6833	10.5	11.9532	10.5	21.947	10.5	21.6044	10.5	12.3527	10.5	12.8975	10.5	6.6868	10.5	7.05488	10.5	2.5785	10.5	3.63644	10.5	7.178	10.5	6.68738	10.5	12.8853	10.5	12.6016	10.5	21.675	10.5	17.9866	10.5	9.823	10.5	8.59162	10.5	1.4942	10.5	1.71177	12.7	1.6857	12.7	1.15737
						10.6	13.7484	10.6	12.028	10.6	21.9823	10.6	21.7188	10.6	12.3751	10.6	12.9547	10.6	6.7078	10.6	7.08982	10.6	2.5925	10.6	3.65115	10.6	7.2081	10.6	6.72521	10.6	12.8991	10.6	12.6529	10.6	21.7533	10.6	18.0962	10.6	9.8812	10.6	8.6515	10.6	1.5115	10.6	1.72752	12.8	1.6867	12.8	1.16462
						10.7	13.8148	10.7	12.1022	10.7	22.0138	10.7	21.832	10.7	12.3978	10.7	13.0112	10.7	6.7344	10.7	7.12436	10.7	2.6008	10.7	3.66564	10.7	7.2362	10.7	6.76269	10.7	12.9203	10.7	12.7036	10.7	21.8393	10.7	18.2049	10.7	9.9356	10.7	8.71102	10.7	1.5302	10.7	1.74325	12.9	1.6925	12.9	1.17184
						10.8	13.8787	10.8	12.1759	10.8	22.0479	10.8	21.944	10.8	12.422	10.8	13.0669	10.8	6.7549	10.8	7.1585	10.8	2.6111	10.8	3.67993	10.8	7.2661	10.8	6.79983	10.8	12.9457	10.8	12.7535	10.8	21.9187	10.8	18.3127	10.8	9.994	10.8	8.77021	10.8	1.5427	10.8	1.75898	13	1.6964	13	1.17903
						10.9	13.9415	10.9	12.249	10.9	22.0773	10.9	22.0548	10.9	12.4461	10.9	13.1218	10.9	6.766	10.9	7.19225	10.9	2.6151	10.9	3.69401	10.9	7.306	10.9	6.83661	10.9	12.9608	10.9	12.8026	10.9	21.9962	10.9	18.4196	10.9	10.0484	10.9	8.82904	10.9	1.5553	10.9	1.77469	13.1	1.7002	13.1	1.1862
						11	14.0037	11	12.3215	11	22.1054	11	22.1645	11	12.4744	11	13.1761	11	6.7854	11	7.22562	11	2.6242	11	3.70788	11	7.3444	11	6.87306	11	12.9774	11	12.8511	11	22.0742	11	18.5257	11	10.0965	11	8.88754	11	1.5762	11	1.79038	13.2	1.7021	13.2	1.19334
						11.1	14.0564	11.1	12.3935	11.1	22.1364	11.1	22.2731	11.1	12.5068	11.1	13.2296	11.1	6.7976	11.1	7.25861	11.1	2.6337	11.1	3.72155	11.1	7.3772	11.1	6.90916	11.1	13.0035	11.1	12.8989	11.1	22.1479	11.1	18.6309	11.1	10.1383	11.1	8.94569	11.1	1.5926	11.1	1.80607	13.3	1.7084	13.3	1.20046
						11.2	14.1128	11.2	12.4649	11.2	22.1637	11.2	22.3805	11.2	12.5386	11.2	13.2825	11.2	6.811	11.2	7.29121	11.2	2.6381	11.2	3.73502	11.2	7.4083	11.2	6.94493	11.2	13.0271	11.2	12.9459	11.2	22.205	11.2	18.7353	11.2	10.191	11.2	9.00351	11.2	1.6128	11.2	1.82174	13.4	1.7197	13.4	1.20755
						11.3	14.1715	11.3	12.5358	11.3	22.1952	11.3	22.4868	11.3	12.5599	11.3	13.3346	11.3	6.8283	11.3	7.32345	11.3	2.6456	11.3	3.7483	11.3	7.432	11.3	6.98037	11.3	13.0494	11.3	12.9923	11.3	22.2789	11.3	18.8388	11.3	10.2457	11.3	9.06099	11.3	1.6293	11.3	1.8374	13.5	1.7222	13.5	1.21461
						11.4	14.2179	11.4	12.6061	11.4	22.2275	11.4	22.592	11.4	12.5865	11.4	13.386	11.4	6.8461	11.4	7.35531	11.4	2.6597	11.4	3.76138	11.4	7.4606	11.4	7.01547	11.4	13.0771	11.4	13.038	11.4	22.3423	11.4	18.9415	11.4	10.2996	11.4	9.11813	11.4	1.6493	11.4	1.85304	13.6	1.7266	13.6	1.22165
						11.5	14.2714	11.5	12.6759	11.5	22.2595	11.5	22.6961	11.5	12.6191	11.5	13.4368	11.5	6.8628	11.5	7.38681	11.5	2.6717	11.5	3.77427	11.5	7.4908	11.5	7.05025	11.5	13.1062	11.5	13.0831	11.5	22.4099	11.5	19.0433	11.5	10.3566	11.5	9.17494	11.5	1.6708	11.5	1.86867	13.7	1.726	13.7	1.22866
						11.6	14.3373	11.6	12.7452	11.6	22.2904	11.6	22.7991	11.6	12.6395	11.6	13.4869	11.6	6.8756	11.6	7.41795	11.6	2.6738	11.6	3.78697	11.6	7.5145	11.6	7.0847	11.6	13.1281	11.6	13.1275	11.6	22.478	11.6	19.1444	11.6	10.4055	11.6	9.23142	11.6	1.6928	11.6	1.88429	13.8	1.7348	13.8	1.23565
						11.7	14.394	11.7	12.8139	11.7	22.3143	11.7	22.9011	11.7	12.654	11.7	13.5363	11.7	6.8981	11.7	7.44874	11.7	2.6757	11.7	3.79949	11.7	7.5337	11.7	7.11884	11.7	13.1478	11.7	13.1713	11.7	22.5478	11.7	19.2446	11.7	10.4504	11.7	9.28757	11.7	1.7115	11.7	1.8999	13.9	1.7332	13.9	1.24262
						11.8	14.4435	11.8	12.8821	11.8	22.343	11.8	23.002	11.8	12.6771	11.8	13.5851	11.8	6.9191	11.8	7.47917	11.8	2.6805	11.8	3.81183	11.8	7.5554	11.8	7.15265	11.8	13.1639	11.8	13.2144	11.8	22.6117	11.8	19.344	11.8	10.5016	11.8	9.3434	11.8	1.7288	11.8	1.91549	14	1.7321	14	1.24956
						11.9	14.4944	11.9	12.9498	11.9	22.3668	11.9	23.1018	11.9	12.6974	11.9	13.6333	11.9	6.9344	11.9	7.50925	11.9	2.6836	11.9	3.82398	11.9	7.579	11.9	7.18615	11.9	13.1789	11.9	13.2569	11.9	22.6751	11.9	19.4426	11.9	10.5623	11.9	9.3989	11.9	1.745	11.9	1.93107	14.1	1.7341	14.1	1.25647
						12	14.543	12	13.0169	12	22.3972	12	23.2007	12	12.7184	12	13.6808	12	6.9497	12	7.53899	12	2.6804	12	3.83596	12	7.6059	12	7.21934	12	13.197	12	13.2988	12	22.7456	12	19.5403	12	10.6134	12	9.45408	12	1.7642	12	1.94664	14.2	1.7346	14.2	1.26336
						12.1	14.5812	12.1	13.0836	12.1	22.4335	12.1	23.2984	12.1	12.738	12.1	13.7277	12.1	6.9701	12.1	7.56839	12.1	2.6921	12.1	3.84777	12.1	7.6374	12.1	7.25222	12.1	13.2129	12.1	13.3401	12.1	22.8098	12.1	19.6373	12.1	10.6629	12.1	9.50893	12.1	1.7807	12.1	1.96219	14.3	1.7362	14.3	1.27022
						12.2	14.6143	12.2	13.1497	12.2	22.4611	12.2	23.3952	12.2	12.7615	12.2	13.7739	12.2	6.9895	12.2	7.59745	12.2	2.703	12.2	3.8594	12.2	7.6664	12.2	7.2848	12.2	13.2304	12.2	13.3808	12.2	22.8736	12.2	19.7335	12.2	10.7188	12.2	9.56347	12.2	1.7959	12.2	1.97773	14.4	1.7394	14.4	1.27706
						12.3	14.6595	12.3	13.2154	12.3	22.4917	12.3	23.491	12.3	12.7946	12.3	13.8196	12.3	7.0155	12.3	7.62618	12.3	2.714	12.3	3.87086	12.3	7.6907	12.3	7.31707	12.3	13.2437	12.3	13.4209	12.3	22.939	12.3	19.829	12.3	10.7799	12.3	9.61769	12.3	1.8102	12.3	1.99326	14.5	1.7413	14.5	1.28388
						12.4	14.7109	12.4	13.2805	12.4	22.5178	12.4	23.5858	12.4	12.8196	12.4	13.8647	12.4	7.0341	12.4	7.65458	12.4	2.7167	12.4	3.88216	12.4	7.7149	12.4	7.34904	12.4	13.2602	12.4	13.4604	12.4	23.0025	12.4	19.9236	12.4	10.8276	12.4	9.67159	12.4	1.8293	12.4	2.00877	14.6	1.7442	14.6	1.29067
						12.5	14.7568	12.5	13.3452	12.5	22.5513	12.5	23.6795	12.5	12.8325	12.5	13.9091	12.5	7.043	12.5	7.68265	12.5	2.7261	12.5	3.89329	12.5	7.7444	12.5	7.38071	12.5	13.2724	12.5	13.4994	12.5	23.0617	12.5	20.0175	12.5	10.8672	12.5	9.72518	12.5	1.8459	12.5	2.02427	14.7	1.7474	14.7	1.29744
						12.6	14.8006	12.6	13.4093	12.6	22.5781	12.6	23.7724	12.6	12.858	12.6	13.953	12.6	7.0525	12.6	7.7104	12.6	2.7214	12.6	3.90426	12.6	7.7706	12.6	7.41209	12.6	13.2831	12.6	13.5378	12.6	23.1185	12.6	20.1106	12.6	10.9046	12.6	9.77846	12.6	1.8676	12.6	2.03976	14.8	1.7511	14.8	1.30418
						12.7	14.8393	12.7	13.4729	12.7	22.6051	12.7	23.8642	12.7	12.8765	12.7	13.9963	12.7	7.0575	12.7	7.73784	12.7	2.7243	12.7	3.91507	12.7	7.7906	12.7	7.44317	12.7	13.2818	12.7	13.5756	12.7	23.1712	12.7	20.203	12.7	10.9527	12.7	9.83142	12.7	1.8824	12.7	2.05524	14.9	1.7596	14.9	1.3109
						12.8	14.8801	12.8	13.5361	12.8	22.6293	12.8	23.9551	12.8	12.899	12.8	14.039	12.8	7.0745	12.8	7.76496	12.8	2.7357	12.8	3.92572	12.8	7.8134	12.8	7.47397	12.8	13.295	12.8	13.6129	12.8	23.2216	12.8	20.2946	12.8	11.0029	12.8	9.88408	12.8	1.8946	12.8	2.0707	15	1.7628	15	1.31759
						12.9	14.9271	12.9	13.5988	12.9	22.6641	12.9	24.0451	12.9	12.9183	12.9	14.0812	12.9	7.0851	12.9	7.79177	12.9	2.7415	12.9	3.93622	12.9	7.8384	12.9	7.50447	12.9	13.3006	12.9	13.6496	12.9	23.2768	12.9	20.3855	12.9	11.0473	12.9	9.93643	12.9	1.907	12.9	2.08615	15.1	1.7666	15.1	1.32426
						13	14.9785	13	13.661	13	22.6935	13	24.1341	13	12.939	13	14.1228	13	7.0997	13	7.81828	13	2.7493	13	3.94656	13	7.8619	13	7.5347	13	13.3092	13	13.6859	13	23.3284	13	20.4757	13	11.0903	13	9.98848	13	1.9255	13	2.10159	15.2	1.7696	15.2	1.3309
						13.1	15.0178	13.1	13.7227	13.1	22.717	13.1	24.2222	13.1	12.9602	13.1	14.1639	13.1	7.1084	13.1	7.84448	13.1	2.7582	13.1	3.95675	13.1	7.8861	13.1	7.56464	13.1	13.3173	13.1	13.7216	13.1	23.3779	13.1	20.5651	13.1	11.1319	13.1	10.0402	13.1	1.9457	13.1	2.11701	15.3	1.7687	15.3	1.33752
						13.2	15.0675	13.2	13.784	13.2	22.743	13.2	24.3093	13.2	12.984	13.2	14.2044	13.2	7.1231	13.2	7.87038	13.2	2.7627	13.2	3.9668	13.2	7.9116	13.2	7.59431	13.2	13.3243	13.2	13.7567	13.2	23.4301	13.2	20.6537	13.2	11.1713	13.2	10.0917	13.2	1.9609	13.2	2.13243	15.4	1.7728	15.4	1.34412
						13.3	15.1074	13.3	13.8447	13.3	22.7673	13.3	24.3956	13.3	13.0011	13.3	14.2444	13.3	7.1297	13.3	7.89598	13.3	2.7611	13.3	3.9767	13.3	7.9459	13.3	7.62369	13.3	13.3351	13.3	13.7914	13.3	23.4852	13.3	20.7417	13.3	11.2124	13.3	10.1428	13.3	1.9738	13.3	2.14783	15.5	1.7827	15.5	1.3507
						13.4	15.1515	13.4	13.9051	13.4	22.792	13.4	24.481	13.4	13.0219	13.4	14.2839	13.4	7.1419	13.4	7.9213	13.4	2.7626	13.4	3.98645	13.4	7.9727	13.4	7.65281	13.4	13.338	13.4	13.8256	13.4	23.5343	13.4	20.829	13.4	11.267	13.4	10.1937	13.4	1.9883	13.4	2.16321	15.6	1.7871	15.6	1.35725
						13.5	15.1909	13.5	13.9649	13.5	22.8217	13.5	24.5655	13.5	13.04	13.5	14.3228	13.5	7.1529	13.5	7.94632	13.5	2.7602	13.5	3.99606	13.5	7.9958	13.5	7.68165	13.5	13.3539	13.5	13.8593	13.5	23.5881	13.5	20.9155	13.5	11.319	13.5	10.2442	13.5	2.0013	13.5	2.17858	15.7	1.7864	15.7	1.36377
						13.6	15.2363	13.6	14.0243	13.6	22.8495	13.6	24.6491	13.6	13.0567	13.6	14.3613	13.6	7.1627	13.6	7.97105	13.6	2.7559	13.6	4.00553	13.6	8.0237	13.6	7.71023	13.6	13.3647	13.6	13.8925	13.6	23.6316	13.6	21.0014	13.6	11.3662	13.6	10.2945	13.6	2.013	13.6	2.19394	15.8	1.7883	15.8	1.37028
						13.7	15.2799	13.7	14.0833	13.7	22.872	13.7	24.7318	13.7	13.0742	13.7	14.3992	13.7	7.1744	13.7	7.9955	13.7	2.7559	13.7	4.01487	13.7	8.0481	13.7	7.73853	13.7	13.3754	13.7	13.9252	13.7	23.6809	13.7	21.0865	13.7	11.411	13.7	10.3444	13.7	2.0284	13.7	2.20929	15.9	1.789	15.9	1.37676
						13.8	15.315	13.8	14.1418	13.8	22.8937	13.8	24.8137	13.8	13.0848	13.8	14.4366	13.8	7.1917	13.8	8.01968	13.8	2.7613	13.8	4.02407	13.8	8.073	13.8	7.76658	13.8	13.382	13.8	13.9574	13.8	23.7329	13.8	21.171	13.8	11.4593	13.8	10.3941	13.8	2.0488	13.8	2.22463	16	1.7926	16	1.38321
						13.9	15.3561	13.9	14.1998	13.9	22.9181	13.9	24.8948	13.9	13.1032	13.9	14.4735	13.9	7.2047	13.9	8.04357	13.9	2.7657	13.9	4.03313	13.9	8.0916	13.9	7.79436	13.9	13.3886	13.9	13.9892	13.9	23.7856	13.9	21.2547	13.9	11.5093	13.9	10.4435	13.9	2.0662	13.9	2.23995	16.1	1.7959	16.1	1.38965
						14	15.3948	14	14.2574	14	22.9382	14	24.9749	14	13.1124	14	14.51	14	7.2146	14	8.06719	14	2.7707	14	4.04206	14	8.109	14	7.82189	14	13.4015	14	14.0205	14	23.8323	14	21.3378	14	11.5545	14	10.4926	14	2.0804	14	2.25526	16.2	1.798	16.2	1.39606
						14.1	15.4333	14.1	14.3146	14.1	22.9634	14.1	25.0543	14.1	13.1241	14.1	14.5459	14.1	7.2251	14.1	8.09055	14.1	2.7776	14.1	4.05086	14.1	8.1343	14.1	7.84915	14.1	13.4071	14.1	14.0513	14.1	23.8842	14.1	21.4202	14.1	11.5979	14.1	10.5414	14.1	2.0954	14.1	2.27055	16.3	1.8011	16.3	1.40244
						14.2	15.4609	14.2	14.3713	14.2	22.9915	14.2	25.1329	14.2	13.1412	14.2	14.5814	14.2	7.2394	14.2	8.11363	14.2	2.7754	14.2	4.05954	14.2	8.1576	14.2	7.87617	14.2	13.4274	14.2	14.0817	14.2	23.9346	14.2	21.502	14.2	11.6383	14.2	10.5899	14.2	2.11	14.2	2.28584	16.4	1.8009	16.4	1.40881
						14.3	15.4913	14.3	14.4276	14.3	23.0188	14.3	25.2106	14.3	13.1546	14.3	14.6165	14.3	7.2529	14.3	8.13645	14.3	2.7749	14.3	4.06808	14.3	8.1758	14.3	7.90293	14.3	13.4425	14.3	14.1117	14.3	23.9866	14.3	21.5831	14.3	11.6806	14.3	10.6381	14.3	2.1244	14.3	2.30111	16.5	1.8034	16.5	1.41515
						14.4	15.532	14.4	14.4834	14.4	23.043	14.4	25.2875	14.4	13.1667	14.4	14.651	14.4	7.2648	14.4	8.15901	14.4	2.7827	14.4	4.07651	14.4	8.1921	14.4	7.92945	14.4	13.4497	14.4	14.1413	14.4	24.0331	14.4	21.6635	14.4	11.7214	14.4	10.6861	14.4	2.1442	14.4	2.31637	16.6	1.8039	16.6	1.42147
						14.5	15.567	14.5	14.5389	14.5	23.0653	14.5	25.3636	14.5	13.1733	14.5	14.6852	14.5	7.2754	14.5	8.18131	14.5	2.7879	14.5	4.08481	14.5	8.2133	14.5	7.95571	14.5	13.451	14.5	14.1704	14.5	24.0792	14.5	21.7433	14.5	11.7612	14.5	10.7338	14.5	2.1603	14.5	2.33161	16.7	1.8046	16.7	1.42776
						14.6	15.5978	14.6	14.5939	14.6	23.0871	14.6	25.4389	14.6	13.1859	14.6	14.7188	14.6	7.2889	14.6	8.20335	14.6	2.7908	14.6	4.09299	14.6	8.2303	14.6	7.98173	14.6	13.4623	14.6	14.1991	14.6	24.1255	14.6	21.8224	14.6	11.8067	14.6	10.7812	14.6	2.1788	14.6	2.34685	16.8	1.8087	16.8	1.43404
						14.7	15.6315	14.7	14.6485	14.7	23.1093	14.7	25.5134	14.7	13.2013	14.7	14.752	14.7	7.3047	14.7	8.22515	14.7	2.7922	14.7	4.10105	14.7	8.2495	14.7	8.00751	14.7	13.4659	14.7	14.2273	14.7	24.1711	14.7	21.9009	14.7	11.8459	14.7	10.8283	14.7	2.202	14.7	2.36207	16.9	1.8146	16.9	1.44029
						14.8	15.6686	14.8	14.7026	14.8	23.1322	14.8	25.5872	14.8	13.2178	14.8	14.7848	14.8	7.3147	14.8	8.24669	14.8	2.7993	14.8	4.10899	14.8	8.2656	14.8	8.03305	14.8	13.4729	14.8	14.2552	14.8	24.2162	14.8	21.9788	14.8	11.8866	14.8	10.8752	14.8	2.2204	14.8	2.37727	17	1.8213	17	1.44652
						14.9	15.7011	14.9	14.7564	14.9	23.1587	14.9	25.6602	14.9	13.2305	14.9	14.8172	14.9	7.3256	14.9	8.26799	14.9	2.803	14.9	4.11682	14.9	8.2814	14.9	8.05835	14.9	13.478	14.9	14.2827	14.9	24.261	14.9	22.056	14.9	11.926	14.9	10.9218	14.9	2.235	14.9	2.39247	17.1	1.8284	17.1	1.45272
						15	15.7332	15	14.8097	15	23.1818	15	25.7325	15	13.2462	15	14.8491	15	7.339	15	8.28904	15	2.8062	15	4.12453	15	8.2995	15	8.08342	15	13.4795	15	14.3097	15	24.2991	15	22.1326	15	11.9617	15	10.9681	15	2.2543	15	2.40765	17.2	1.8303	17.2	1.45891
						15.1	15.7635	15.1	14.8627	15.1	23.1951	15.1	25.804	15.1	13.2578	15.1	14.8806	15.1	7.3484	15.1	8.30985	15.1	2.8039	15.1	4.13213	15.1	8.3166	15.1	8.10825	15.1	13.4843	15.1	14.3364	15.1	24.3427	15.1	22.2086	15.1	11.9996	15.1	11.0141	15.1	2.2767	15.1	2.42282	17.3	1.8403	17.3	1.46507
						15.2	15.7977	15.2	14.9152	15.2	23.219	15.2	25.8747	15.2	13.2701	15.2	14.9117	15.2	7.357	15.2	8.33043	15.2	2.8049	15.2	4.13962	15.2	8.3372	15.2	8.13285	15.2	13.4886	15.2	14.3627	15.2	24.3828	15.2	22.2839	15.2	12.0369	15.2	11.0599	15.2	2.2918	15.2	2.43798	17.4	1.8447	17.4	1.47121
						15.3	15.827	15.3	14.9673	15.3	23.2397	15.3	25.9447	15.3	13.2838	15.3	14.9423	15.3	7.3722	15.3	8.35077	15.3	2.8086	15.3	4.147	15.3	8.3545	15.3	8.15723	15.3	13.4952	15.3	14.3886	15.3	24.4263	15.3	22.3587	15.3	12.0754	15.3	11.1054	15.3	2.3072	15.3	2.45312	17.5	1.8495	17.5	1.47732
						15.4	15.8615	15.4	15.0191	15.4	23.2639	15.4	26.014	15.4	13.2991	15.4	14.9726	15.4	7.3834	15.4	8.37087	15.4	2.8066	15.4	4.15427	15.4	8.37	15.4	8.18137	15.4	13.5013	15.4	14.4142	15.4	24.466	15.4	22.4328	15.4	12.1108	15.4	11.1506	15.4	2.3307	15.4	2.46825	17.6	1.8555	17.6	1.48342
						15.5	15.8914	15.5	15.0704	15.5	23.2868	15.5	26.0826	15.5	13.3147	15.5	15.0025	15.5	7.3964	15.5	8.39075	15.5	2.811	15.5	4.16144	15.5	8.3838	15.5	8.20529	15.5	13.5027	15.5	14.4393	15.5	24.501	15.5	22.5063	15.5	12.1502	15.5	11.1956	15.5	2.3511	15.5	2.48337	17.7	1.8585	17.7	1.48949
						15.6	15.9265	15.6	15.1213	15.6	23.3126	15.6	26.1504	15.6	13.3275	15.6	15.032	15.6	7.4086	15.6	8.41039	15.6	2.8079	15.6	4.1685	15.6	8.3981	15.6	8.22899	15.6	13.5092	15.6	14.4641	15.6	24.5382	15.6	22.5793	15.6	12.1849	15.6	11.2403	15.6	2.3686	15.6	2.49848	17.8	1.8605	17.8	1.49554
						15.7	15.959	15.7	15.1719	15.7	23.3314	15.7	26.2176	15.7	13.3408	15.7	15.0611	15.7	7.4221	15.7	8.42982	15.7	2.8113	15.7	4.17546	15.7	8.4138	15.7	8.25247	15.7	13.5163	15.7	14.4886	15.7	24.5733	15.7	22.6516	15.7	12.2264	15.7	11.2848	15.7	2.3828	15.7	2.51357	17.9	1.865	17.9	1.50157
						15.8	15.9867	15.8	15.222	15.8	23.3551	15.8	26.284	15.8	13.3567	15.8	15.0898	15.8	7.4378	15.8	8.44902	15.8	2.8217	15.8	4.18232	15.8	8.4268	15.8	8.27573	15.8	13.5239	15.8	14.5127	15.8	24.6081	15.8	22.7234	15.8	12.2653	15.8	11.329	15.8	2.395	15.8	2.52865	18	1.8671	18	1.50758
						15.9	16.0118	15.9	15.2718	15.9	23.3789	15.9	26.3498	15.9	13.3665	15.9	15.1181	15.9	7.4439	15.9	8.468	15.9	2.8275	15.9	4.18908	15.9	8.4398	15.9	8.29877	15.9	13.5199	15.9	14.5364	15.9	24.6506	15.9	22.7946	15.9	12.3022	15.9	11.3729	15.9	2.416	15.9	2.54372	18.1	1.8693	18.1	1.51357
						16	16.042	16	15.3212	16	23.4085	16	26.4149	16	13.3824	16	15.1461	16	7.4501	16	8.48676	16	2.833	16	4.19574	16	8.4587	16	8.32159	16	13.5237	16	14.5598	16	24.6783	16	22.8652	16	12.3375	16	11.4166	16	2.4373	16	2.55878	18.2	1.8733	18.2	1.51953
						16.1	16.0713	16.1	15.3703	16.1	23.4297	16.1	26.4793	16.1	13.3961	16.1	15.1737	16.1	7.4609	16.1	8.50531	16.1	2.8367	16.1	4.2023	16.1	8.4785	16.1	8.34421	16.1	13.5269	16.1	14.5829	16.1	24.7139	16.1	22.9352	16.1	12.3784	16.1	11.46	16.1	2.4508	16.1	2.57382	18.3	1.8786	18.3	1.52547
						16.2	16.1086	16.2	15.4189	16.2	23.4508	16.2	26.543	16.2	13.4029	16.2	15.2009	16.2	7.4682	16.2	8.52365	16.2	2.8417	16.2	4.20877	16.2	8.4936	16.2	8.36661	16.2	13.5277	16.2	14.6056	16.2	24.7501	16.2	23.0047	16.2	12.4192	16.2	11.5032	16.2	2.4615	16.2	2.58885	18.4	1.8843	18.4	1.53139
						16.3	16.1425	16.3	15.4672	16.3	23.4776	16.3	26.6061	16.3	13.4117	16.3	15.2278	16.3	7.476	16.3	8.54177	16.3	2.8509	16.3	4.21514	16.3	8.5074	16.3	8.38881	16.3	13.526	16.3	14.628	16.3	24.7863	16.3	23.0736	16.3	12.4554	16.3	11.5461	16.3	2.4734	16.3	2.60387	18.5	1.8868	18.5	1.5373
						16.4	16.174	16.4	15.5151	16.4	23.4984	16.4	26.6685	16.4	13.4242	16.4	15.2543	16.4	7.4866	16.4	8.55969	16.4	2.8524	16.4	4.22142	16.4	8.518	16.4	8.4108	16.4	13.5269	16.4	14.6501	16.4	24.8239	16.4	23.1419	16.4	12.4904	16.4	11.5888	16.4	2.4906	16.4	2.61887	18.6	1.8871	18.6	1.54317
						16.5	16.2052	16.5	15.5626	16.5	23.5189	16.5	26.7302	16.5	13.4351	16.5	15.2805	16.5	7.4991	16.5	8.57741	16.5	2.8546	16.5	4.22761	16.5	8.5287	16.5	8.43258	16.5	13.5339	16.5	14.6718	16.5	24.8614	16.5	23.2097	16.5	12.5281	16.5	11.6312	16.5	2.5135	16.5	2.63387	18.7	1.8893	18.7	1.54903
						16.6	16.2383	16.6	15.6098	16.6	23.536	16.6	26.7914	16.6	13.4452	16.6	15.3063	16.6	7.5086	16.6	8.59492	16.6	2.8556	16.6	4.23371	16.6	8.5459	16.6	8.45416	16.6	13.543	16.6	14.6933	16.6	24.9007	16.6	23.2769	16.6	12.5685	16.6	11.6734	16.6	2.5265	16.6	2.64885	18.8	1.892	18.8	1.55487
						16.7	16.2652	16.7	15.6566	16.7	23.557	16.7	26.8519	16.7	13.4591	16.7	15.3318	16.7	7.5185	16.7	8.61223	16.7	2.8604	16.7	4.23972	16.7	8.5599	16.7	8.47554	16.7	13.5542	16.7	14.7144	16.7	24.9423	16.7	23.3436	16.7	12.6057	16.7	11.7154	16.7	2.5405	16.7	2.66382	18.9	1.8966	18.9	1.56069
						16.8	16.2995	16.8	15.7031	16.8	23.5808	16.8	26.9117	16.8	13.472	16.8	15.3569	16.8	7.522	16.8	8.62934	16.8	2.8633	16.8	4.24564	16.8	8.5755	16.8	8.49672	16.8	13.5625	16.8	14.7353	16.8	24.9796	16.8	23.4098	16.8	12.6398	16.8	11.757	16.8	2.5556	16.8	2.67877	19	1.8999	19	1.56648
						16.9	16.3241	16.9	15.7492	16.9	23.6028	16.9	26.971	16.9	13.4851	16.9	15.3817	16.9	7.5309	16.9	8.64626	16.9	2.8663	16.9	4.25148	16.9	8.5864	16.9	8.5177	16.9	13.5779	16.9	14.7558	16.9	25.0159	16.9	23.4754	16.9	12.6734	16.9	11.7985	16.9	2.572	16.9	2.69372	19.1	1.9023	19.1	1.57226
						17	16.3543	17	15.7949	17	23.6229	17	27.0296	17	13.4972	17	15.4062	17	7.5391	17	8.66298	17	2.8675	17	4.25723	17	8.6041	17	8.53849	17	13.5862	17	14.776	17	25.0518	17	23.5405	17	12.7054	17	11.8397	17	2.5899	17	2.70865	19.2	1.8998	19.2	1.57801
						17.1	16.3838	17.1	15.8403	17.1	23.6424	17.1	27.0876	17.1	13.5075	17.1	15.4304	17.1	7.5442	17.1	8.67951	17.1	2.8681	17.1	4.26289	17.1	8.6157	17.1	8.55909	17.1	13.5917	17.1	14.7959	17.1	25.0873	17.1	23.605	17.1	12.7384	17.1	11.8807	17.1	2.6026	17.1	2.72357	19.3	1.9026	19.3	1.58374
						17.2	16.4136	17.2	15.8854	17.2	23.6598	17.2	27.145	17.2	13.5188	17.2	15.4542	17.2	7.5505	17.2	8.69585	17.2	2.8683	17.2	4.26848	17.2	8.6255	17.2	8.57949	17.2	13.6021	17.2	14.8156	17.2	25.1221	17.2	23.669	17.2	12.7711	17.2	11.9214	17.2	2.6209	17.2	2.73847	19.4	1.9075	19.4	1.58945
						17.3	16.4414	17.3	15.9301	17.3	23.6789	17.3	27.2018	17.3	13.5253	17.3	15.4778	17.3	7.5587	17.3	8.71201	17.3	2.8657	17.3	4.27398	17.3	8.639	17.3	8.5997	17.3	13.6146	17.3	14.835	17.3	25.1604	17.3	23.7325	17.3	12.7996	17.3	11.9619	17.3	2.6365	17.3	2.75337	19.5	1.9105	19.5	1.59515
						17.4	16.4693	17.4	15.9744	17.4	23.702	17.4	27.2581	17.4	13.5338	17.4	15.501	17.4	7.5659	17.4	8.72798	17.4	2.8675	17.4	4.2794	17.4	8.6513	17.4	8.61973	17.4	13.6173	17.4	14.8541	17.4	25.1895	17.4	23.7955	17.4	12.8275	17.4	12.0022	17.4	2.6495	17.4	2.76825	19.6	1.9176	19.6	1.60082
						17.5	16.4972	17.5	16.0185	17.5	23.7243	17.5	27.3137	17.5	13.5479	17.5	15.5239	17.5	7.5779	17.5	8.74377	17.5	2.8665	17.5	4.28475	17.5	8.6684	17.5	8.63957	17.5	13.6185	17.5	14.8729	17.5	25.2253	17.5	23.858	17.5	12.8636	17.5	12.0422	17.5	2.6604	17.5	2.78312	19.7	1.9217	19.7	1.60647
						17.6	16.525	17.6	16.0621	17.6	23.7422	17.6	27.3688	17.6	13.5562	17.6	15.5465	17.6	7.5894	17.6	8.75937	17.6	2.8718	17.6	4.29001	17.6	8.6848	17.6	8.65922	17.6	13.6236	17.6	14.8914	17.6	25.2557	17.6	23.92	17.6	12.8972	17.6	12.082	17.6	2.6703	17.6	2.79797	19.8	1.9256	19.8	1.6121
						17.7	16.556	17.7	16.1055	17.7	23.7566	17.7	27.4233	17.7	13.5672	17.7	15.5688	17.7	7.5985	17.7	8.7748	17.7	2.8723	17.7	4.2952	17.7	8.7003	17.7	8.67869	17.7	13.6283	17.7	14.9097	17.7	25.2848	17.7	23.9815	17.7	12.9326	17.7	12.1215	17.7	2.683	17.7	2.81282	19.9	1.9253	19.9	1.61771
						17.8	16.5878	17.8	16.1485	17.8	23.7759	17.8	27.4772	17.8	13.5772	17.8	15.5909	17.8	7.6101	17.8	8.79005	17.8	2.8762	17.8	4.30032	17.8	8.7111	17.8	8.69798	17.8	13.6306	17.8	14.9277	17.8	25.3103	17.8	24.0424	17.8	12.9641	17.8	12.1608	17.8	2.6973	17.8	2.82765	20	1.931	20	1.6233
						17.9	16.6118	17.9	16.1912	17.9	23.7963	17.9	27.5306	17.9	13.5847	17.9	15.6126	17.9	7.6198	17.9	8.80513	17.9	2.8821	17.9	4.30536	17.9	8.7273	17.9	8.71709	17.9	13.6409	17.9	14.9454	17.9	25.3438	17.9	24.1029	17.9	12.9973	17.9	12.1999	17.9	2.7115	17.9	2.84247	20.1	1.9354	20.1	1.62887
						18	16.6379	18	16.2336	18	23.8164	18	27.5834	18	13.5977	18	15.6341	18	7.6328	18	8.82004	18	2.8906	18	4.31032	18	8.7429	18	8.73602	18	13.648	18	14.9629	18	25.3739	18	24.1629	18	13.0292	18	12.2388	18	2.7312	18	2.85727	20.2	1.9365	20.2	1.63442
						18.1	16.6591	18.1	16.2756	18.1	23.8404	18.1	27.6356	18.1	13.6042	18.1	15.6552	18.1	7.6408	18.1	8.83477	18.1	2.8976	18.1	4.31522	18.1	8.7555	18.1	8.75477	18.1	13.6527	18.1	14.9801	18.1	25.4021	18.1	24.2224	18.1	13.0606	18.1	12.2774	18.1	2.7488	18.1	2.87207	20.3	1.9406	20.3	1.63995
						18.2	16.6786	18.2	16.3173	18.2	23.8582	18.2	27.6874	18.2	13.6111	18.2	15.6761	18.2	7.6507	18.2	8.84933	18.2	2.8999	18.2	4.32004	18.2	8.7621	18.2	8.77335	18.2	13.6554	18.2	14.9971	18.2	25.4317	18.2	24.2814	18.2	13.096	18.2	12.3159	18.2	2.7652	18.2	2.88685	20.4	1.9455	20.4	1.64546
						18.3	16.7048	18.3	16.3587	18.3	23.8779	18.3	27.7386	18.3	13.6231	18.3	15.6967	18.3	7.6603	18.3	8.86373	18.3	2.9032	18.3	4.32479	18.3	8.7713	18.3	8.79176	18.3	13.6592	18.3	15.0139	18.3	25.4579	18.3	24.34	18.3	13.1294	18.3	12.3541	18.3	2.7862	18.3	2.90162	20.5	1.9485	20.5	1.65095
						18.4	16.732	18.4	16.3998	18.4	23.9043	18.4	27.7892	18.4	13.6334	18.4	15.7171	18.4	7.6722	18.4	8.87797	18.4	2.9079	18.4	4.32947	18.4	8.7855	18.4	8.81	18.4	13.671	18.4	15.0304	18.4	25.4872	18.4	24.398	18.4	13.1642	18.4	12.392	18.4	2.8057	18.4	2.91638	20.6	1.9573	20.6	1.65642
						18.5	16.748	18.5	16.4406	18.5	23.9239	18.5	27.8393	18.5	13.6443	18.5	15.7371	18.5	7.6804	18.5	8.89204	18.5	2.9079	18.5	4.33409	18.5	8.7992	18.5	8.82806	18.5	13.6775	18.5	15.0466	18.5	25.5184	18.5	24.4556	18.5	13.1971	18.5	12.4298	18.5	2.8225	18.5	2.93112	20.7	1.9659	20.7	1.66187
						18.6	16.7729	18.6	16.481	18.6	23.9482	18.6	27.8889	18.6	13.6541	18.6	15.7569	18.6	7.687	18.6	8.90595	18.6	2.9081	18.6	4.33863	18.6	8.8086	18.6	8.84596	18.6	13.6826	18.6	15.0627	18.6	25.5523	18.6	24.5127	18.6	13.2279	18.6	12.4673	18.6	2.8392	18.6	2.94586	20.8	1.9696	20.8	1.6673
						18.7	16.7899	18.7	16.5212	18.7	23.9702	18.7	27.938	18.7	13.6661	18.7	15.7765	18.7	7.7011	18.7	8.9197	18.7	2.9085	18.7	4.34311	18.7	8.8195	18.7	8.86369	18.7	13.6884	18.7	15.0785	18.7	25.5809	18.7	24.5694	18.7	13.2653	18.7	12.5046	18.7	2.8558	18.7	2.96058	20.9	1.972	20.9	1.67271
						18.8	16.8122	18.8	16.561	18.8	23.9863	18.8	27.9866	18.8	13.6788	18.8	15.7958	18.8	7.7146	18.8	8.93329	18.8	2.9083	18.8	4.34753	18.8	8.8352	18.8	8.88126	18.8	13.6943	18.8	15.094	18.8	25.612	18.8	24.6256	18.8	13.2967	18.8	12.5417	18.8	2.8746	18.8	2.97529	21	1.9725	21	1.67811
						18.9	16.835	18.9	16.6006	18.9	24.0021	18.9	28.0347	18.9	13.6929	18.9	15.8148	18.9	7.7207	18.9	8.94673	18.9	2.9099	18.9	4.35188	18.9	8.8476	18.9	8.89866	18.9	13.7053	18.9	15.1094	18.9	25.6396	18.9	24.6813	18.9	13.3229	18.9	12.5786	18.9	2.8952	18.9	2.98998	21.1	1.9768	21.1	1.68348
						19	16.8592	19	16.6398	19	24.0226	19	28.0823	19	13.7067	19	15.8336	19	7.7329	19	8.96001	19	2.91	19	4.35617	19	8.8648	19	8.9159	19	13.7113	19	15.1245	19	25.6646	19	24.7366	19	13.3536	19	12.6153	19	2.9105	19	3.00467	21.2	1.9803	21.2	1.68883
						19.1	16.8779	19.1	16.6787	19.1	24.0385	19.1	28.1293	19.1	13.7096	19.1	15.8521	19.1	7.747	19.1	8.97314	19.1	2.9154	19.1	4.3604	19.1	8.8749	19.1	8.93298	19.1	13.7151	19.1	15.1394	19.1	25.6965	19.1	24.7915	19.1	13.3847	19.1	12.6517	19.1	2.9245	19.1	3.01934	21.3	1.9895	21.3	1.69417
						19.2	16.9037	19.2	16.7174	19.2	24.0553	19.2	28.1759	19.2	13.7138	19.2	15.8704	19.2	7.7539	19.2	8.98612	19.2	2.9171	19.2	4.36456	19.2	8.8823	19.2	8.9499	19.2	13.7172	19.2	15.1541	19.2	25.7244	19.2	24.8459	19.2	13.4071	19.2	12.688	19.2	2.9406	19.2	3.034	21.4	1.9977	21.4	1.69948
						19.3	16.9239	19.3	16.7557	19.3	24.075	19.3	28.222	19.3	13.7214	19.3	15.8885	19.3	7.7616	19.3	8.99896	19.3	2.9226	19.3	4.36866	19.3	8.8905	19.3	8.96666	19.3	13.7153	19.3	15.1685	19.3	25.7495	19.3	24.8998	19.3	13.4395	19.3	12.724	19.3	2.9549	19.3	3.04865	21.5	2.0046	21.5	1.70478
						19.4	16.9464	19.4	16.7938	19.4	24.096	19.4	28.2677	19.4	13.7342	19.4	15.9063	19.4	7.7753	19.4	9.01164	19.4	2.9296	19.4	4.37271	19.4	8.898	19.4	8.98327	19.4	13.7291	19.4	15.1828	19.4	25.7738	19.4	24.9534	19.4	13.4676	19.4	12.7598	19.4	2.9721	19.4	3.06328	21.6	2.0087	21.6	1.71005
						19.5	16.9751	19.5	16.8315	19.5	24.1133	19.5	28.3128	19.5	13.7423	19.5	15.9239	19.5	7.7856	19.5	9.02418	19.5	2.9274	19.5	4.37669	19.5	8.9064	19.5	8.99972	19.5	13.7388	19.5	15.1969	19.5	25.8	19.5	25.0065	19.5	13.4933	19.5	12.7954	19.5	2.989	19.5	3.0779	21.7	2.0172	21.7	1.71531
						19.6	16.9939	19.6	16.869	19.6	24.1348	19.6	28.3575	19.6	13.7516	19.6	15.9413	19.6	7.8007	19.6	9.03658	19.6	2.9312	19.6	4.38062	19.6	8.9174	19.6	9.01602	19.6	13.7481	19.6	15.2107	19.6	25.8237	19.6	25.0591	19.6	13.5249	19.6	12.8308	19.6	3.0091	19.6	3.09251	21.8	2.0195	21.8	1.72055
						19.7	17.017	19.7	16.9062	19.7	24.1553	19.7	28.4017	19.7	13.7634	19.7	15.9584	19.7	7.8158	19.7	9.04883	19.7	2.9298	19.7	4.38449	19.7	8.9282	19.7	9.03217	19.7	13.7555	19.7	15.2244	19.7	25.8544	19.7	25.1113	19.7	13.5512	19.7	12.866	19.7	3.0318	19.7	3.10711	21.9	2.0233	21.9	1.72577
						19.8	17.0368	19.8	16.9431	19.8	24.1785	19.8	28.4455	19.8	13.7769	19.8	15.9753	19.8	7.8214	19.8	9.06095	19.8	2.9336	19.8	4.3883	19.8	8.9438	19.8	9.04816	19.8	13.7575	19.8	15.2378	19.8	25.8832	19.8	25.1631	19.8	13.5794	19.8	12.901	19.8	3.0533	19.8	3.1217	22	2.0303	22	1.73097
						19.9	17.0603	19.9	16.9797	19.9	24.2027	19.9	28.4888	19.9	13.79	19.9	15.9919	19.9	7.8258	19.9	9.07293	19.9	2.9386	19.9	4.39206	19.9	8.9584	19.9	9.06401	19.9	13.763	19.9	15.2511	19.9	25.9155	19.9	25.2145	19.9	13.6021	19.9	12.9358	19.9	3.0674	19.9	3.13627	22.1	2.0308	22.1	1.73616
						20	17.0862	20	17.016	20	24.2292	20	28.5317	20	13.799	20	16.0084	20	7.8325	20	9.08476	20	2.9426	20	4.39576	20	8.9719	20	9.07971	20	13.7705	20	15.2642	20	25.9384	20	25.2655	20	13.6249	20	12.9704	20	3.0875	20	3.15084	22.2	2.033	22.2	1.74132
						20.1	17.1063	20.1	17.0521	20.1	24.2491	20.1	28.5741	20.1	13.8119	20.1	16.0246	20.1	7.8394	20.1	9.09647	20.1	2.9481	20.1	4.39941	20.1	8.9834	20.1	9.09527	20.1	13.7765	20.1	15.277	20.1	25.9625	20.1	25.316	20.1	13.6502	20.1	13.0048	20.1	3.1136	20.1	3.16539	22.3	2.0358	22.3	1.74647
						20.2	17.1245	20.2	17.0878	20.2	24.2687	20.2	28.6161	20.2	13.8205	20.2	16.0407	20.2	7.8475	20.2	9.10804	20.2	2.954	20.2	4.403	20.2	8.9899	20.2	9.11068	20.2	13.7798	20.2	15.2897	20.2	25.9839	20.2	25.3662	20.2	13.6744	20.2	13.0389	20.2	3.1291	20.2	3.17992	22.4	2.0435	22.4	1.75159
						20.3	17.1471	20.3	17.1233	20.3	24.2848	20.3	28.6576	20.3	13.8299	20.3	16.0565	20.3	7.858	20.3	9.11947	20.3	2.9611	20.3	4.40655	20.3	9	20.3	9.12594	20.3	13.7876	20.3	15.3023	20.3	26.0023	20.3	25.4159	20.3	13.702	20.3	13.0729	20.3	3.1413	20.3	3.19445	22.5	2.0477	22.5	1.7567
						20.4	17.1676	20.4	17.1586	20.4	24.3049	20.4	28.6987	20.4	13.8395	20.4	16.0721	20.4	7.8675	20.4	9.13078	20.4	2.9684	20.4	4.41004	20.4	9.0118	20.4	9.14106	20.4	13.7939	20.4	15.3146	20.4	26.0243	20.4	25.4652	20.4	13.7252	20.4	13.1067	20.4	3.1635	20.4	3.20896	22.6	2.055	22.6	1.76179
						20.5	17.1896	20.5	17.1935	20.5	24.3277	20.5	28.7394	20.5	13.8447	20.5	16.0875	20.5	7.8777	20.5	9.14196	20.5	2.9719	20.5	4.41348	20.5	9.0227	20.5	9.15605	20.5	13.8001	20.5	15.3267	20.5	26.051	20.5	25.5142	20.5	13.7476	20.5	13.1403	20.5	3.1826	20.5	3.22346	22.7	2.0642	22.7	1.76686
						20.6	17.212	20.6	17.2282	20.6	24.3481	20.6	28.7797	20.6	13.8522	20.6	16.1027	20.6	7.8869	20.6	9.15301	20.6	2.9714	20.6	4.41687	20.6	9.0309	20.6	9.17089	20.6	13.8157	20.6	15.3387	20.6	26.0739	20.6	25.5627	20.6	13.7758	20.6	13.1737	20.6	3.1992	20.6	3.23795	22.8	2.0707	22.8	1.77192
						20.7	17.2324	20.7	17.2627	20.7	24.3715	20.7	28.8195	20.7	13.8656	20.7	16.1177	20.7	7.894	20.7	9.16393	20.7	2.9745	20.7	4.42021	20.7	9.0447	20.7	9.1856	20.7	13.8246	20.7	15.3505	20.7	26.0974	20.7	25.6108	20.7	13.804	20.7	13.2069	20.7	3.2057	20.7	3.25243	22.9	2.0719	22.9	1.77695
						20.8	17.253	20.8	17.2968	20.8	24.3998	20.8	28.8589	20.8	13.8817	20.8	16.1325	20.8	7.9028	20.8	9.17473	20.8	2.9764	20.8	4.4235	20.8	9.0525	20.8	9.20016	20.8	13.8331	20.8	15.3621	20.8	26.1214	20.8	25.6586	20.8	13.8293	20.8	13.2399	20.8	3.2141	20.8	3.2669	23	2.072	23	1.78197
						20.9	17.2782	20.9	17.3307	20.9	24.4177	20.9	28.8979	20.9	13.8883	20.9	16.1471	20.9	7.9139	20.9	9.1854	20.9	2.9761	20.9	4.42675	20.9	9.0589	20.9	9.2146	20.9	13.8384	20.9	15.3736	20.9	26.1454	20.9	25.7059	20.9	13.8545	20.9	13.2727	20.9	3.232	20.9	3.28135	23.1	2.0723	23.1	1.78697
						21	17.2993	21	17.3644	21	24.4368	21	28.9365	21	13.8938	21	16.1615	21	7.9258	21	9.19595	21	2.9784	21	4.42995	21	9.07	21	9.22889	21	13.8486	21	15.3849	21	26.1678	21	25.7529	21	13.8808	21	13.3053	21	3.2489	21	3.29579	23.2	2.0712	23.2	1.79195
						21.1	17.3193	21.1	17.3978	21.1	24.461	21.1	28.9748	21.1	13.8967	21.1	16.1757	21.1	7.933	21.1	9.20638	21.1	2.9817	21.1	4.4331	21.1	9.0761	21.1	9.24306	21.1	13.8554	21.1	15.3961	21.1	26.1899	21.1	25.7995	21.1	13.9025	21.1	13.3378	21.1	3.2641	21.1	3.31022	23.3	2.0769	23.3	1.79691
						21.2	17.3373	21.2	17.4309	21.2	24.4863	21.2	29.0126	21.2	13.9048	21.2	16.1897	21.2	7.9438	21.2	9.21669	21.2	2.9852	21.2	4.4362	21.2	9.0878	21.2	9.25709	21.2	13.8617	21.2	15.407	21.2	26.211	21.2	25.8457	21.2	13.9261	21.2	13.37	21.2	3.2716	21.2	3.32464	23.4	2.0795	23.4	1.80186
						21.3	17.354	21.3	17.4638	21.3	24.5062	21.3	29.05	21.3	13.9136	21.3	16.2036	21.3	7.9546	21.3	9.22689	21.3	2.9867	21.3	4.43926	21.3	9.0911	21.3	9.27099	21.3	13.8686	21.3	15.4178	21.3	26.2339	21.3	25.8916	21.3	13.946	21.3	13.4021	21.3	3.2898	21.3	3.33904	23.5	2.0846	23.5	1.80679
						21.4	17.3781	21.4	17.4964	21.4	24.5289	21.4	29.087	21.4	13.9237	21.4	16.2173	21.4	7.9599	21.4	9.23696	21.4	2.9908	21.4	4.44228	21.4	9.1045	21.4	9.28477	21.4	13.8782	21.4	15.4285	21.4	26.2549	21.4	25.937	21.4	13.9681	21.4	13.4339	21.4	3.3051	21.4	3.35343	23.6	2.0889	23.6	1.8117
						21.5	17.3934	21.5	17.5288	21.5	24.5457	21.5	29.1237	21.5	13.9319	21.5	16.2307	21.5	7.9705	21.5	9.24692	21.5	2.9948	21.5	4.44525	21.5	9.1162	21.5	9.29841	21.5	13.8809	21.5	15.439	21.5	26.2799	21.5	25.9821	21.5	13.9967	21.5	13.4656	21.5	3.3194	21.5	3.36782	23.7	2.0866	23.7	1.81659
						21.6	17.4111	21.6	17.5609	21.6	24.5657	21.6	29.1599	21.6	13.9366	21.6	16.2441	21.6	7.9771	21.6	9.25677	21.6	2.9953	21.6	4.44817	21.6	9.13	21.6	9.31193	21.6	13.891	21.6	15.4494	21.6	26.3015	21.6	26.0269	21.6	14.0124	21.6	13.4971	21.6	3.3356	21.6	3.38218	23.8	2.0885	23.8	1.82146
						21.7	17.4273	21.7	17.5928	21.7	24.5807	21.7	29.1958	21.7	13.95	21.7	16.2572	21.7	7.9798	21.7	9.26651	21.7	3.0001	21.7	4.45106	21.7	9.1439	21.7	9.32532	21.7	13.894	21.7	15.4596	21.7	26.326	21.7	26.0712	21.7	14.0371	21.7	13.5284	21.7	3.3524	21.7	3.39654	23.9	2.0888	23.9	1.82632
						21.8	17.4446	21.8	17.6245	21.8	24.5943	21.8	29.2313	21.8	13.9587	21.8	16.2702	21.8	7.9839	21.8	9.27613	21.8	3.0001	21.8	4.4539	21.8	9.1556	21.8	9.33859	21.8	13.8962	21.8	15.4696	21.8	26.3516	21.8	26.1152	21.8	14.0601	21.8	13.5596	21.8	3.3685	21.8	3.41089	24	2.0907	24	1.83116
						21.9	17.4675	21.9	17.6559	21.9	24.6102	21.9	29.2665	21.9	13.971	21.9	16.2829	21.9	7.9868	21.9	9.28564	21.9	3.0027	21.9	4.4567	21.9	9.1618	21.9	9.35173	21.9	13.905	21.9	15.4795	21.9	26.3762	21.9	26.1589	21.9	14.0823	21.9	13.5905	21.9	3.3874	21.9	3.42522	24.1	2.0971	24.1	1.83598
						22	17.4851	22	17.687	22	24.6322	22	29.3013	22	13.98	22	16.2956	22	7.998	22	9.29505	22	3.0099	22	4.45946	22	9.1708	22	9.36475	22	13.9104	22	15.4893	22	26.394	22	26.2022	22	14.1068	22	13.6213	22	3.4055	22	3.43954	24.2	2.1001	24.2	1.84079
						22.1	17.5022	22.1	17.7179	22.1	24.6503	22.1	29.3357	22.1	13.986	22.1	16.308	22.1	8.0018	22.1	9.30434	22.1	3.0059	22.1	4.46219	22.1	9.1811	22.1	9.37765	22.1	13.9206	22.1	15.4989	22.1	26.4174	22.1	26.2451	22.1	14.1306	22.1	13.6519	22.1	3.4186	22.1	3.45385	24.3	2.0977	24.3	1.84558
						22.2	17.5195	22.2	17.7486	22.2	24.6691	22.2	29.3697	22.2	13.9923	22.2	16.3203	22.2	8.0105	22.2	9.31353	22.2	3.0078	22.2	4.46487	22.2	9.1875	22.2	9.39043	22.2	13.9283	22.2	15.5084	22.2	26.4392	22.2	26.2877	22.2	14.1591	22.2	13.6823	22.2	3.4358	22.2	3.46815	24.4	2.1015	24.4	1.85035
						22.3	17.5356	22.3	17.7791	22.3	24.6889	22.3	29.4034	22.3	14.0008	22.3	16.3324	22.3	8.0152	22.3	9.32262	22.3	3.0101	22.3	4.46751	22.3	9.1968	22.3	9.40309	22.3	13.9367	22.3	15.5178	22.3	26.4622	22.3	26.33	22.3	14.1887	22.3	13.7126	22.3	3.4532	22.3	3.48243	24.5	2.1071	24.5	1.8551
						22.4	17.5501	22.4	17.8093	22.4	24.7077	22.4	29.4368	22.4	14.0083	22.4	16.3444	22.4	8.0224	22.4	9.3316	22.4	3.0099	22.4	4.47011	22.4	9.2065	22.4	9.41563	22.4	13.9423	22.4	15.527	22.4	26.482	22.4	26.3719	22.4	14.216	22.4	13.7426	22.4	3.4722	22.4	3.49671	24.6	2.1106	24.6	1.85984
						22.5	17.5625	22.5	17.8393	22.5	24.7286	22.5	29.4698	22.5	14.0149	22.5	16.3562	22.5	8.0299	22.5	9.34048	22.5	3.012	22.5	4.47268	22.5	9.216	22.5	9.42806	22.5	13.9461	22.5	15.5361	22.5	26.4994	22.5	26.4135	22.5	14.2415	22.5	13.7725	22.5	3.4874	22.5	3.51097	24.7	2.1149	24.7	1.86456
						22.6	17.577	22.6	17.869	22.6	24.7517	22.6	29.5025	22.6	14.0278	22.6	16.3679	22.6	8.0389	22.6	9.34925	22.6	3.0218	22.6	4.47521	22.6	9.2242	22.6	9.44037	22.6	13.9487	22.6	15.545	22.6	26.5192	22.6	26.4547	22.6	14.2642	22.6	13.8022	22.6	3.5027	22.6	3.52522	24.8	2.119	24.8	1.86926
						22.7	17.5879	22.7	17.8986	22.7	24.7809	22.7	29.5348	22.7	14.0363	22.7	16.3794	22.7	8.0484	22.7	9.35793	22.7	3.029	22.7	4.4777	22.7	9.2299	22.7	9.45256	22.7	13.943	22.7	15.5538	22.7	26.5401	22.7	26.4956	22.7	14.2796	22.7	13.8318	22.7	3.5179	22.7	3.53946	24.9	2.1236	24.9	1.87394
						22.8	17.6015	22.8	17.9279	22.8	24.8033	22.8	29.5668	22.8	14.0449	22.8	16.3907	22.8	8.0567	22.8	9.3665	22.8	3.0341	22.8	4.48015	22.8	9.2383	22.8	9.46464	22.8	13.9477	22.8	15.5625	22.8	26.5564	22.8	26.5362	22.8	14.308	22.8	13.8611	22.8	3.5368	22.8	3.55368	25	2.1254	25	1.87861
						22.9	17.6189	22.9	17.9569	22.9	24.821	22.9	29.5985	22.9	14.0495	22.9	16.4019	22.9	8.0663	22.9	9.37498	22.9	3.0392	22.9	4.48257	22.9	9.2443	22.9	9.47661	22.9	13.9565	22.9	15.5711	22.9	26.5728	22.9	26.5764	22.9	14.337	22.9	13.8903	22.9	3.5539	22.9	3.5679	25.1	2.1287	25.1	1.88326
						23	17.6353	23	17.9858	23	24.8417	23	29.6298	23	14.0589	23	16.413	23	8.0722	23	9.38336	23	3.0355	23	4.48495	23	9.2552	23	9.48847	23	13.9608	23	15.5795	23	26.588	23	26.6163	23	14.3595	23	13.9194	23	3.5773	23	3.5821	25.2	2.1346	25.2	1.8879
						23.1	17.6472	23.1	18.0144	23.1	24.859	23.1	29.6608	23.1	14.0695	23.1	16.4239	23.1	8.0755	23.1	9.39165	23.1	3.0401	23.1	4.4873	23.1	9.2629	23.1	9.50022	23.1	13.9683	23.1	15.5879	23.1	26.6074	23.1	26.6559	23.1	14.3845	23.1	13.9482	23.1	3.5951	23.1	3.59629	25.3	2.1408	25.3	1.89252
						23.2	17.6622	23.2	18.0429	23.2	24.8804	23.2	29.6915	23.2	14.0812	23.2	16.4347	23.2	8.089	23.2	9.39984	23.2	3.0419	23.2	4.48962	23.2	9.2734	23.2	9.51186	23.2	13.9742	23.2	15.5961	23.2	26.6227	23.2	26.6952	23.2	14.4064	23.2	13.9769	23.2	3.6149	23.2	3.61047	25.4	2.1458	25.4	1.89712
						23.3	17.6806	23.3	18.071	23.3	24.9005	23.3	29.7219	23.3	14.0934	23.3	16.4453	23.3	8.0997	23.3	9.40794	23.3	3.0467	23.3	4.4919	23.3	9.2853	23.3	9.52338	23.3	13.9735	23.3	15.6042	23.3	26.6412	23.3	26.7341	23.3	14.4218	23.3	14.0054	23.3	3.631	23.3	3.62464	25.5	2.1458	25.5	1.9017
						23.4	17.6954	23.4	18.099	23.4	24.9205	23.4	29.7519	23.4	14.1075	23.4	16.4558	23.4	8.1062	23.4	9.41594	23.4	3.0524	23.4	4.49415	23.4	9.2919	23.4	9.53481	23.4	13.972	23.4	15.6121	23.4	26.6569	23.4	26.7727	23.4	14.4474	23.4	14.0338	23.4	3.6453	23.4	3.63879	25.6	2.1483	25.6	1.90627
						23.5	17.7085	23.5	18.1268	23.5	24.9401	23.5	29.7817	23.5	14.1193	23.5	16.4661	23.5	8.1075	23.5	9.42385	23.5	3.0515	23.5	4.49636	23.5	9.3008	23.5	9.54612	23.5	13.9808	23.5	15.62	23.5	26.6731	23.5	26.811	23.5	14.4705	23.5	14.062	23.5	3.6617	23.5	3.65293	25.7	2.1501	25.7	1.91083
						23.6	17.726	23.6	18.1544	23.6	24.9561	23.6	29.8111	23.6	14.1249	23.6	16.4763	23.6	8.1129	23.6	9.43168	23.6	3.0476	23.6	4.49855	23.6	9.3053	23.6	9.55733	23.6	13.9874	23.6	15.6277	23.6	26.689	23.6	26.849	23.6	14.4913	23.6	14.09	23.6	3.6805	23.6	3.66706	25.8	2.1557	25.8	1.91536
						23.7	17.7427	23.7	18.1817	23.7	24.9722	23.7	29.8402	23.7	14.1319	23.7	16.4864	23.7	8.118	23.7	9.43941	23.7	3.0464	23.7	4.5007	23.7	9.3059	23.7	9.56844	23.7	13.998	23.7	15.6354	23.7	26.7058	23.7	26.8867	23.7	14.5125	23.7	14.1179	23.7	3.6955	23.7	3.68118	25.9	2.1584	25.9	1.91988
						23.8	17.7549	23.8	18.2088	23.8	24.9905	23.8	29.869	23.8	14.141	23.8	16.4964	23.8	8.1164	23.8	9.44705	23.8	3.0501	23.8	4.50282	23.8	9.3128	23.8	9.57944	23.8	14.0073	23.8	15.6429	23.8	26.7283	23.8	26.9241	23.8	14.5328	23.8	14.1456	23.8	3.7073	23.8	3.69529	26	2.1623	26	1.92438
						23.9	17.7604	23.9	18.2358	23.9	25.0099	23.9	29.8976	23.9	14.1525	23.9	16.5062	23.9	8.1131	23.9	9.45461	23.9	3.0507	23.9	4.50491	23.9	9.3262	23.9	9.59034	23.9	14.0147	23.9	15.6503	23.9	26.7551	23.9	26.9612	23.9	14.5562	23.9	14.1731	23.9	3.7165	23.9	3.70939	26.1	2.1667	26.1	1.92887
						24	17.7772	24	18.2625	24	25.037	24	29.9258	24	14.1645	24	16.5159	24	8.1173	24	9.46208	24	3.0532	24	4.50697	24	9.3344	24	9.60114	24	14.0145	24	15.6576	24	26.77	24	26.998	24	14.5769	24	14.2005	24	3.7341	24	3.72347	26.2	2.1738	26.2	1.93334
						24.1	17.7893	24.1	18.289	24.1	25.0606	24.1	29.9537	24.1	14.1712	24.1	16.5254	24.1	8.1178	24.1	9.46946	24.1	3.0536	24.1	4.50899	24.1	9.341	24.1	9.61184	24.1	14.0188	24.1	15.6648	24.1	26.7892	24.1	27.0345	24.1	14.6002	24.1	14.2277	24.1	3.7538	24.1	3.73755	26.3	2.178	26.3	1.9378
						24.2	17.8058	24.2	18.3153	24.2	25.0775	24.2	29.9814	24.2	14.1809	24.2	16.5348	24.2	8.123	24.2	9.47676	24.2	3.0516	24.2	4.51099	24.2	9.3457	24.2	9.62244	24.2	14.0191	24.2	15.6719	24.2	26.8061	24.2	27.0707	24.2	14.6242	24.2	14.2548	24.2	3.7657	24.2	3.75161	26.4	2.1821	26.4	1.94224
						24.3	17.8213	24.3	18.3414	24.3	25.097	24.3	30.0087	24.3	14.1891	24.3	16.5441	24.3	8.1271	24.3	9.48398	24.3	3.0538	24.3	4.51296	24.3	9.3572	24.3	9.63294	24.3	14.0222	24.3	15.6789	24.3	26.8274	24.3	27.1066	24.3	14.6414	24.3	14.2817	24.3	3.781	24.3	3.76566	26.5	2.1828	26.5	1.94666
						24.4	17.8424	24.4	18.3674	24.4	25.1166	24.4	30.0358	24.4	14.1964	24.4	16.5533	24.4	8.1314	24.4	9.49111	24.4	3.0562	24.4	4.5149	24.4	9.3653	24.4	9.64334	24.4	14.0373	24.4	15.6857	24.4	26.8458	24.4	27.1422	24.4	14.6601	24.4	14.3084	24.4	3.7945	24.4	3.77969	26.6	2.1852	26.6	1.95107
						24.5	17.8595	24.5	18.3931	24.5	25.1344	24.5	30.0626	24.5	14.207	24.5	16.5624	24.5	8.1356	24.5	9.49816	24.5	3.0624	24.5	4.51682	24.5	9.3674	24.5	9.65364	24.5	14.042	24.5	15.6925	24.5	26.8661	24.5	27.1775	24.5	14.6815	24.5	14.335	24.5	3.8117	24.5	3.79372	26.7	2.1891	26.7	1.95546
						24.6	17.8719	24.6	18.4186	24.6	25.1551	24.6	30.0891	24.6	14.2123	24.6	16.5713	24.6	8.1383	24.6	9.50513	24.6	3.0674	24.6	4.5187	24.6	9.3737	24.6	9.66385	24.6	14.0482	24.6	15.6992	24.6	26.8855	24.6	27.2125	24.6	14.7026	24.6	14.3615	24.6	3.8237	24.6	3.80773	26.8	2.1895	26.8	1.95983
						24.7	17.8857	24.7	18.4439	24.7	25.1756	24.7	30.1153	24.7	14.2201	24.7	16.5802	24.7	8.149	24.7	9.51203	24.7	3.066	24.7	4.52056	24.7	9.3837	24.7	9.67396	24.7	14.0599	24.7	15.7058	24.7	26.8968	24.7	27.2473	24.7	14.7228	24.7	14.3878	24.7	3.84	24.7	3.82174	26.9	2.1902	26.9	1.96419
						24.8	17.9003	24.8	18.469	24.8	25.1921	24.8	30.1413	24.8	14.2283	24.8	16.5889	24.8	8.1499	24.8	9.51884	24.8	3.0664	24.8	4.52239	24.8	9.3891	24.8	9.68398	24.8	14.068	24.8	15.7123	24.8	26.9196	24.8	27.2817	24.8	14.741	24.8	14.4139	24.8	3.8533	24.8	3.83573	27	2.1911	27	1.96854
						24.9	17.9169	24.9	18.494	24.9	25.206	24.9	30.167	24.9	14.2313	24.9	16.5975	24.9	8.1503	24.9	9.52557	24.9	3.0652	24.9	4.52419	24.9	9.3902	24.9	9.69391	24.9	14.0761	24.9	15.7187	24.9	26.9402	24.9	27.3159	24.9	14.7609	24.9	14.4399	24.9	3.8662	24.9	3.84971	27.1	2.1947	27.1	1.97286
						25	17.9342	25	18.5187	25	25.2273	25	30.1924	25	14.2397	25	16.6059	25	8.1608	25	9.53223	25	3.0707	25	4.52597	25	9.3926	25	9.70375	25	14.0818	25	15.725	25	26.956	25	27.3498	25	14.7841	25	14.4657	25	3.8799	25	3.86367	27.2	2.1966	27.2	1.97718
						25.1	17.9499	25.1	18.5433	25.1	25.2449	25.1	30.2176	25.1	14.2467	25.1	16.6143	25.1	8.169	25.1	9.53881	25.1	3.0754	25.1	4.52772	25.1	9.3979	25.1	9.71349	25.1	14.0958	25.1	15.7312	25.1	26.9692	25.1	27.3834	25.1	14.8053	25.1	14.4914	25.1	3.8959	25.1	3.87763	27.3	2.1947	27.3	1.98147
						25.2	17.9696	25.2	18.5677	25.2	25.2637	25.2	30.2425	25.2	14.2535	25.2	16.6226	25.2	8.1712	25.2	9.54532	25.2	3.0784	25.2	4.52945	25.2	9.4032	25.2	9.72314	25.2	14.1026	25.2	15.7374	25.2	26.9842	25.2	27.4168	25.2	14.8262	25.2	14.5169	25.2	3.9088	25.2	3.89157	27.4	2.191	27.4	1.98576
						25.3	17.9822	25.3	18.5918	25.3	25.2832	25.3	30.2671	25.3	14.2627	25.3	16.6307	25.3	8.1766	25.3	9.55175	25.3	3.0818	25.3	4.53115	25.3	9.4126	25.3	9.7327	25.3	14.1102	25.3	15.7434	25.3	26.9969	25.3	27.4499	25.3	14.8505	25.3	14.5423	25.3	3.9187	25.3	3.90551	27.5	2.1901	27.5	1.99002
						25.4	17.9974	25.4	18.6158	25.4	25.3033	25.4	30.2915	25.4	14.271	25.4	16.6388	25.4	8.1822	25.4	9.55811	25.4	3.0814	25.4	4.53283	25.4	9.4196	25.4	9.74217	25.4	14.12	25.4	15.7494	25.4	27.0138	25.4	27.4827	25.4	14.8698	25.4	14.5675	25.4	3.9387	25.4	3.91943	27.6	2.1866	27.6	1.99427
						25.5	18.0126	25.5	18.6396	25.5	25.3195	25.5	30.3157	25.5	14.2801	25.5	16.6467	25.5	8.1805	25.5	9.56439	25.5	3.0793	25.5	4.53448	25.5	9.4253	25.5	9.75156	25.5	14.1227	25.5	15.7552	25.5	27.0321	25.5	27.5152	25.5	14.8909	25.5	14.5926	25.5	3.9587	25.5	3.93334	27.7	2.1906	27.7	1.99851
						25.6	18.025	25.6	18.6633	25.6	25.3383	25.6	30.3395	25.6	14.2901	25.6	16.6545	25.6	8.1894	25.6	9.57061	25.6	3.0861	25.6	4.53611	25.6	9.4309	25.6	9.76086	25.6	14.1245	25.6	15.761	25.6	27.0532	25.6	27.5475	25.6	14.9102	25.6	14.6175	25.6	3.9745	25.6	3.94723	27.8	2.1889	27.8	2.00273
						25.7	18.0376	25.7	18.6867	25.7	25.353	25.7	30.3632	25.7	14.2986	25.7	16.6623	25.7	8.1923	25.7	9.57675	25.7	3.0877	25.7	4.53771	25.7	9.4339	25.7	9.77007	25.7	14.1301	25.7	15.7667	25.7	27.0709	25.7	27.5795	25.7	14.9287	25.7	14.6423	25.7	3.9892	25.7	3.96112	27.9	2.1958	27.9	2.00693
						25.8	18.0552	25.8	18.71	25.8	25.3686	25.8	30.3866	25.8	14.3113	25.8	16.6699	25.8	8.1928	25.8	9.58282	25.8	3.092	25.8	4.53929	25.8	9.441	25.8	9.77919	25.8	14.1343	25.8	15.7723	25.8	27.085	25.8	27.6113	25.8	14.9471	25.8	14.667	25.8	4.0016	25.8	3.97499	28	2.1983	28	2.01112
						25.9	18.0682	25.9	18.7331	25.9	25.3848	25.9	30.4097	25.9	14.3215	25.9	16.6774	25.9	8.1986	25.9	9.58882	25.9	3.0911	25.9	4.54085	25.9	9.4454	25.9	9.78823	25.9	14.1444	25.9	15.7779	25.9	27.0944	25.9	27.6428	25.9	14.9629	25.9	14.6915	25.9	4.0151	25.9	3.98886	28.1	2.2	28.1	2.0153
						26	18.0776	26	18.756	26	25.4028	26	30.4326	26	14.3277	26	16.6849	26	8.2059	26	9.59476	26	3.0854	26	4.54238	26	9.4535	26	9.79719	26	14.1503	26	15.7833	26	27.1056	26	27.6741	26	14.9811	26	14.7158	26	4.0323	26	4.00271	28.2	2.2006	28.2	2.01946
						26.1	18.0922	26.1	18.7788	26.1	25.4132	26.1	30.4553	26.1	14.3359	26.1	16.6922	26.1	8.2108	26.1	9.60062	26.1	3.0862	26.1	4.5439	26.1	9.4594	26.1	9.80606	26.1	14.1546	26.1	15.7887	26.1	27.1219	26.1	27.705	26.1	15.0043	26.1	14.7401	26.1	4.0423	26.1	4.01655	28.3	2.1998	28.3	2.0236
						26.2	18.1012	26.2	18.8013	26.2	25.4324	26.2	30.4777	26.2	14.3409	26.2	16.6994	26.2	8.2154	26.2	9.60642	26.2	3.0898	26.2	4.54539	26.2	9.4697	26.2	9.81485	26.2	14.1558	26.2	15.794	26.2	27.1389	26.2	27.7358	26.2	15.0219	26.2	14.7642	26.2	4.0533	26.2	4.03038	28.4	2.2015	28.4	2.02774
						26.3	18.1105	26.3	18.8237	26.3	25.4504	26.3	30.4999	26.3	14.346	26.3	16.7066	26.3	8.2208	26.3	9.61215	26.3	3.0897	26.3	4.54685	26.3	9.479	26.3	9.82355	26.3	14.1535	26.3	15.7992	26.3	27.154	26.3	27.7663	26.3	15.0456	26.3	14.7881	26.3	4.0709	26.3	4.04419	28.5	2.2018	28.5	2.03185
						26.4	18.1275	26.4	18.8459	26.4	25.473	26.4	30.5219	26.4	14.3538	26.4	16.7136	26.4	8.2236	26.4	9.61782	26.4	3.0936	26.4	4.5483	26.4	9.4859	26.4	9.83218	26.4	14.1584	26.4	15.8044	26.4	27.1749	26.4	27.7965	26.4	15.0698	26.4	14.8119	26.4	4.092	26.4	4.058	28.6	2.2066	28.6	2.03595
						26.5	18.1393	26.5	18.868	26.5	25.4893	26.5	30.5436	26.5	14.365	26.5	16.7205	26.5	8.2266	26.5	9.62342	26.5	3.0905	26.5	4.54973	26.5	9.496	26.5	9.84073	26.5	14.1635	26.5	15.8095	26.5	27.19	26.5	27.8265	26.5	15.0917	26.5	14.8356	26.5	4.1044	26.5	4.07179	28.7	2.2031	28.7	2.04004
						26.6	18.1457	26.6	18.8899	26.6	25.5051	26.6	30.5652	26.6	14.3766	26.6	16.7274	26.6	8.2294	26.6	9.62896	26.6	3.0886	26.6	4.55113	26.6	9.5022	26.6	9.84919	26.6	14.1656	26.6	15.8145	26.6	27.2024	26.6	27.8563	26.6	15.1124	26.6	14.8591	26.6	4.1168	26.6	4.08558	28.8	2.2008	28.8	2.04411
						26.7	18.1584	26.7	18.9116	26.7	25.5236	26.7	30.5864	26.7	14.3894	26.7	16.7342	26.7	8.2294	26.7	9.63443	26.7	3.0956	26.7	4.55252	26.7	9.5065	26.7	9.85758	26.7	14.1701	26.7	15.8194	26.7	27.217	26.7	27.8858	26.7	15.1284	26.7	14.8825	26.7	4.1336	26.7	4.09935	28.9	2.2012	28.9	2.04816
						26.8	18.1738	26.8	18.9332	26.8	25.5418	26.8	30.6075	26.8	14.3988	26.8	16.7409	26.8	8.2329	26.8	9.63984	26.8	3.1007	26.8	4.55388	26.8	9.5131	26.8	9.86589	26.8	14.1719	26.8	15.8242	26.8	27.2321	26.8	27.9151	26.8	15.1445	26.8	14.9057	26.8	4.1566	26.8	4.11311	29	2.2077	29	2.05221
						26.9	18.1862	26.9	18.9546	26.9	25.5521	26.9	30.6284	26.9	14.4059	26.9	16.7475	26.9	8.2369	26.9	9.64519	26.9	3.1032	26.9	4.55523	26.9	9.5205	26.9	9.87412	26.9	14.1802	26.9	15.829	26.9	27.247	26.9	27.9441	26.9	15.1609	26.9	14.9288	26.9	4.1773	26.9	4.12685	29.1	2.2086	29.1	2.05623
						27	18.2003	27	18.9758	27	25.5725	27	30.649	27	14.4158	27	16.754	27	8.2397	27	9.65048	27	3.105	27	4.55655	27	9.5307	27	9.88228	27	14.1877	27	15.8337	27	27.2567	27	27.9729	27	15.1797	27	14.9518	27	4.1876	27	4.14059	29.2	2.2123	29.2	2.06025
						27.1	18.2109	27.1	18.9968	27.1	25.5899	27.1	30.6694	27.1	14.427	27.1	16.7604	27.1	8.2437	27.1	9.65571	27.1	3.1055	27.1	4.55786	27.1	9.5357	27.1	9.89036	27.1	14.1882	27.1	15.8384	27.1	27.2683	27.1	28.0015	27.1	15.1946	27.1	14.9747	27.1	4.2033	27.1	4.15432	29.3	2.2172	29.3	2.06424
						27.2	18.2237	27.2	19.0177	27.2	25.603	27.2	30.6896	27.2	14.4392	27.2	16.7667	27.2	8.2503	27.2	9.66088	27.2	3.1061	27.2	4.55915	27.2	9.5426	27.2	9.89836	27.2	14.2016	27.2	15.843	27.2	27.2809	27.2	28.0298	27.2	15.2158	27.2	14.9974	27.2	4.2183	27.2	4.16803	29.4	2.2225	29.4	2.06823
						27.3	18.2376	27.3	19.0385	27.3	25.6181	27.3	30.7096	27.3	14.4465	27.3	16.773	27.3	8.2536	27.3	9.66598	27.3	3.1068	27.3	4.56042	27.3	9.5479	27.3	9.90629	27.3	14.2121	27.3	15.8475	27.3	27.2977	27.3	28.0579	27.3	15.2297	27.3	15.02	27.3	4.2389	27.3	4.18173	29.5	2.2229	29.5	2.0722
						27.4	18.2439	27.4	19.059	27.4	25.6329	27.4	30.7294	27.4	14.4557	27.4	16.7791	27.4	8.2545	27.4	9.67104	27.4	3.1112	27.4	4.56167	27.4	9.5525	27.4	9.91415	27.4	14.2272	27.4	15.8519	27.4	27.3093	27.4	28.0858	27.4	15.2499	27.4	15.0424	27.4	4.2518	27.4	4.19542	29.6	2.2219	29.6	2.07615
						27.5	18.2524	27.5	19.0795	27.5	25.645	27.5	30.749	27.5	14.4644	27.5	16.7852	27.5	8.2602	27.5	9.67603	27.5	3.1115	27.5	4.5629	27.5	9.5542	27.5	9.92193	27.5	14.2334	27.5	15.8563	27.5	27.3267	27.5	28.1134	27.5	15.2708	27.5	15.0647	27.5	4.2692	27.5	4.2091	29.7	2.224	29.7	2.08009
						27.6	18.2637	27.6	19.0997	27.6	25.6626	27.6	30.7684	27.6	14.4772	27.6	16.7912	27.6	8.2662	27.6	9.68096	27.6	3.1127	27.6	4.56411	27.6	9.5573	27.6	9.92964	27.6	14.2414	27.6	15.8606	27.6	27.3387	27.6	28.1409	27.6	15.2904	27.6	15.0869	27.6	4.2823	27.6	4.22277	29.8	2.2288	29.8	2.08402
						27.7	18.2744	27.7	19.1198	27.7	25.6825	27.7	30.7876	27.7	14.4855	27.7	16.7972	27.7	8.2678	27.7	9.68584	27.7	3.1102	27.7	4.56531	27.7	9.557	27.7	9.93728	27.7	14.2452	27.7	15.8649	27.7	27.3567	27.7	28.1681	27.7	15.3144	27.7	15.109	27.7	4.2991	27.7	4.23643	29.9	2.2332	29.9	2.08793
						27.8	18.2864	27.8	19.1398	27.8	25.7067	27.8	30.8066	27.8	14.4946	27.8	16.803	27.8	8.2767	27.8	9.69066	27.8	3.1097	27.8	4.56649	27.8	9.5591	27.8	9.94485	27.8	14.2544	27.8	15.8691	27.8	27.3717	27.8	28.195	27.8	15.3352	27.8	15.1309	27.8	4.3138	27.8	4.25007	30	2.2359	30	2.09183
						27.9	18.2979	27.9	19.1596	27.9	25.7306	27.9	30.8254	27.9	14.501	27.9	16.8088	27.9	8.2794	27.9	9.69543	27.9	3.1024	27.9	4.56765	27.9	9.5644	27.9	9.95235	27.9	14.2612	27.9	15.8732	27.9	27.3854	27.9	28.2218	27.9	15.3546	27.9	15.1527	27.9	4.3235	27.9	4.2637	30.1	2.2415	30.1	2.09572
						28	18.3081	28	19.1793	28	25.7484	28	30.8439	28	14.5088	28	16.8145	28	8.2836	28	9.70015	28	3.1022	28	4.56879	28	9.5726	28	9.95977	28	14.2682	28	15.8773	28	27.3994	28	28.2483	28	15.3737	28	15.1744	28	4.3377	28	4.27733	30.2	2.2428	30.2	2.09959
						28.1	18.3185	28.1	19.1988	28.1	25.7597	28.1	30.8623	28.1	14.5173	28.1	16.8201	28.1	8.2899	28.1	9.7048	28.1	3.1045	28.1	4.56992	28.1	9.5808	28.1	9.96713	28.1	14.279	28.1	15.8813	28.1	27.4144	28.1	28.2747	28.1	15.3904	28.1	15.196	28.1	4.3473	28.1	4.29094	30.3	2.2471	30.3	2.10345
						28.2	18.3281	28.2	19.2181	28.2	25.7737	28.2	30.8805	28.2	14.5262	28.2	16.8257	28.2	8.2945	28.2	9.70941	28.2	3.102	28.2	4.57103	28.2	9.5804	28.2	9.97442	28.2	14.2915	28.2	15.8853	28.2	27.4306	28.2	28.3008	28.2	15.411	28.2	15.2174	28.2	4.3637	28.2	4.30454	30.4	2.2511	30.4	2.10729
						28.3	18.342	28.3	19.2373	28.3	25.7947	28.3	30.8986	28.3	14.5346	28.3	16.8311	28.3	8.2975	28.3	9.71396	28.3	3.1029	28.3	4.57213	28.3	9.5831	28.3	9.98164	28.3	14.2895	28.3	15.8892	28.3	27.4463	28.3	28.3267	28.3	15.4245	28.3	15.2387	28.3	4.3764	28.3	4.31813	30.5	2.2493	30.5	2.11112
						28.4	18.352	28.4	19.2564	28.4	25.8116	28.4	30.9164	28.4	14.5453	28.4	16.8365	28.4	8.2993	28.4	9.71846	28.4	3.1012	28.4	4.57321	28.4	9.5861	28.4	9.9888	28.4	14.2992	28.4	15.8931	28.4	27.4633	28.4	28.3524	28.4	15.4394	28.4	15.2599	28.4	4.3888	28.4	4.3317	30.6	2.2441	30.6	2.11493
						28.5	18.3648	28.5	19.2753	28.5	25.8265	28.5	30.934	28.5	14.5586	28.5	16.8419	28.5	8.3033	28.5	9.72291	28.5	3.1045	28.5	4.57427	28.5	9.5926	28.5	9.99588	28.5	14.3053	28.5	15.8968	28.5	27.4802	28.5	28.3779	28.5	15.4615	28.5	15.2809	28.5	4.403	28.5	4.34527	30.7	2.2467	30.7	2.11874
						28.6	18.3763	28.6	19.2941	28.6	25.8397	28.6	30.9515	28.6	14.5732	28.6	16.8471	28.6	8.3047	28.6	9.72731	28.6	3.1004	28.6	4.57532	28.6	9.6004	28.6	10.0029	28.6	14.3053	28.6	15.9006	28.6	27.494	28.6	28.4032	28.6	15.4779	28.6	15.3018	28.6	4.4181	28.6	4.35882	30.8	2.2505	30.8	2.12252
						28.7	18.3934	28.7	19.3127	28.7	25.8526	28.7	30.9688	28.7	14.5784	28.7	16.8523	28.7	8.3104	28.7	9.73166	28.7	3.1009	28.7	4.57635	28.7	9.6067	28.7	10.0099	28.7	14.3117	28.7	15.9043	28.7	27.506	28.7	28.4282	28.7	15.4928	28.7	15.3227	28.7	4.4306	28.7	4.37237	30.9	2.251	30.9	2.1263
						28.8	18.4043	28.8	19.3312	28.8	25.8669	28.8	30.9859	28.8	14.5876	28.8	16.8575	28.8	8.3107	28.8	9.73596	28.8	3.0997	28.8	4.57737	28.8	9.6122	28.8	10.0168	28.8	14.3196	28.8	15.9079	28.8	27.5179	28.8	28.4531	28.8	15.5123	28.8	15.3433	28.8	4.4487	28.8	4.3859	31	2.2545	31	2.13006
						28.9	18.4194	28.9	19.3495	28.9	25.8837	28.9	31.0028	28.9	14.5964	28.9	16.8625	28.9	8.3168	28.9	9.74021	28.9	3.0981	28.9	4.57837	28.9	9.6119	28.9	10.0236	28.9	14.3274	28.9	15.9115	28.9	27.5319	28.9	28.4778	28.9	15.5282	28.9	15.3639	28.9	4.4653	28.9	4.39942	31.1	2.2584	31.1	2.13381
						29	18.4321	29	19.3677	29	25.9013	29	31.0195	29	14.6023	29	16.8675	29	8.3236	29	9.74441	29	3.1006	29	4.57936	29	9.6155	29	10.0303	29	14.3343	29	15.915	29	27.5474	29	28.5022	29	15.548	29	15.3844	29	4.4828	29	4.41293	31.2	2.2629	31.2	2.13754
						29.1	18.445	29.1	19.3858	29.1	25.9135	29.1	31.0361	29.1	14.6091	29.1	16.8724	29.1	8.3273	29.1	9.74856	29.1	3.1006	29.1	4.58033	29.1	9.619	29.1	10.037	29.1	14.3436	29.1	15.9185	29.1	27.5642	29.1	28.5265	29.1	15.5706	29.1	15.4047	29.1	4.4942	29.1	4.42643	31.3	2.2698	31.3	2.14126
						29.2	18.4594	29.2	19.4037	29.2	25.9308	29.2	31.0525	29.2	14.6216	29.2	16.8773	29.2	8.3369	29.2	9.75267	29.2	3.0965	29.2	4.58129	29.2	9.6251	29.2	10.0437	29.2	14.3487	29.2	15.9219	29.2	27.5751	29.2	28.5506	29.2	15.5911	29.2	15.4249	29.2	4.5089	29.2	4.43991	31.4	2.2743	31.4	2.14497
						29.3	18.4726	29.3	19.4215	29.3	25.9496	29.3	31.0688	29.3	14.6299	29.3	16.8821	29.3	8.34	29.3	9.75672	29.3	3.0976	29.3	4.58224	29.3	9.632	29.3	10.0503	29.3	14.3549	29.3	15.9253	29.3	27.5859	29.3	28.5744	29.3	15.6037	29.3	15.445	29.3	4.5235	29.3	4.45339	31.5	2.2792	31.5	2.14866
						29.4	18.4805	29.4	19.4392	29.4	25.9716	29.4	31.0848	29.4	14.6361	29.4	16.8868	29.4	8.3461	29.4	9.76074	29.4	3.101	29.4	4.58317	29.4	9.6348	29.4	10.0568	29.4	14.3701	29.4	15.9286	29.4	27.5939	29.4	28.5981	29.4	15.6194	29.4	15.465	29.4	4.5382	29.4	4.46685	31.6	2.2847	31.6	2.15234
						29.5	18.4877	29.5	19.4567	29.5	25.9866	29.5	31.1007	29.5	14.6441	29.5	16.8915	29.5	8.3536	29.5	9.7647	29.5	3.1036	29.5	4.58409	29.5	9.64	29.5	10.0632	29.5	14.3857	29.5	15.9319	29.5	27.6119	29.5	28.6216	29.5	15.6318	29.5	15.4848	29.5	4.5521	29.5	4.48031	31.7	2.2873	31.7	2.15601
						29.6	18.5025	29.6	19.474	29.6	26.0007	29.6	31.1164	29.6	14.6523	29.6	16.8961	29.6	8.3661	29.6	9.76862	29.6	3.1077	29.6	4.58499	29.6	9.6463	29.6	10.0696	29.6	14.3922	29.6	15.9351	29.6	27.6313	29.6	28.6449	29.6	15.6492	29.6	15.5046	29.6	4.5644	29.6	4.49375	31.8	2.2904	31.8	2.15966
						29.7	18.5064	29.7	19.4913	29.7	26.0184	29.7	31.132	29.7	14.6612	29.7	16.9006	29.7	8.3666	29.7	9.7725	29.7	3.1107	29.7	4.58588	29.7	9.6526	29.7	10.076	29.7	14.4053	29.7	15.9383	29.7	27.6419	29.7	28.668	29.7	15.6689	29.7	15.5242	29.7	4.5801	29.7	4.50718	31.9	2.2903	31.9	2.1633
						29.8	18.5109	29.8	19.5084	29.8	26.0341	29.8	31.1474	29.8	14.6701	29.8	16.9051	29.8	8.3779	29.8	9.77633	29.8	3.1107	29.8	4.58676	29.8	9.6575	29.8	10.0822	29.8	14.4094	29.8	15.9414	29.8	27.6538	29.8	28.6909	29.8	15.6828	29.8	15.5437	29.8	4.5958	29.8	4.5206	32	2.2942	32	2.16693
						29.9	18.5206	29.9	19.5254	29.9	26.0539	29.9	31.1626	29.9	14.6772	29.9	16.9096	29.9	8.3833	29.9	9.78012	29.9	3.114	29.9	4.58763	29.9	9.6579	29.9	10.0884	29.9	14.4092	29.9	15.9445	29.9	27.6635	29.9	28.7137	29.9	15.704	29.9	15.5631	29.9	4.6151	29.9	4.53401	32.1	2.2985	32.1	2.17054
						30	18.5373	30	19.5423	30	26.0731	30	31.1777	30	14.6853	30	16.9139	30	8.3976	30	9.78386	30	3.1095	30	4.58848	30	9.6568	30	10.0946	30	14.4156	30	15.9476	30	27.6766	30	28.7362	30	15.7208	30	15.5824	30	4.6343	30	4.5474	32.2	2.303	32.2	2.17415
						30.1	18.5464	30.1	19.559	30.1	26.0843	30.1	31.1927	30.1	14.693	30.1	16.9183	30.1	8.4084	30.1	9.78756	30.1	3.113	30.1	4.58932	30.1	9.6572	30.1	10.1007	30.1	14.4197	30.1	15.9506	30.1	27.6923	30.1	28.7586	30.1	15.738	30.1	15.6016	30.1	4.6521	30.1	4.56079	32.3	2.3065	32.3	2.17773
						30.2	18.5522	30.2	19.5756	30.2	26.0976	30.2	31.2074	30.2	14.7024	30.2	16.9225	30.2	8.4149	30.2	9.79122	30.2	3.1127	30.2	4.59015	30.2	9.6591	30.2	10.1068	30.2	14.43	30.2	15.9535	30.2	27.7053	30.2	28.7808	30.2	15.7505	30.2	15.6207	30.2	4.6622	30.2	4.57416	32.4	2.309	32.4	2.18131
						30.3	18.5622	30.3	19.5921	30.3	26.1124	30.3	31.2221	30.3	14.7178	30.3	16.9267	30.3	8.4186	30.3	9.79484	30.3	3.1073	30.3	4.59097	30.3	9.6622	30.3	10.1128	30.3	14.4291	30.3	15.9564	30.3	27.7215	30.3	28.8028	30.3	15.7612	30.3	15.6396	30.3	4.68	30.3	4.58753	32.5	2.3147	32.5	2.18487
						30.4	18.5734	30.4	19.6084	30.4	26.1267	30.4	31.2365	30.4	14.728	30.4	16.9309	30.4	8.4275	30.4	9.79841	30.4	3.1133	30.4	4.59177	30.4	9.6592	30.4	10.1187	30.4	14.432	30.4	15.9593	30.4	27.7346	30.4	28.8246	30.4	15.7769	30.4	15.6585	30.4	4.6929	30.4	4.60088	32.6	2.3222	32.6	2.18842
						30.5	18.5837	30.5	19.6246	30.5	26.1401	30.5	31.2508	30.5	14.7355	30.5	16.935	30.5	8.4311	30.5	9.80195	30.5	3.1178	30.5	4.59257	30.5	9.6611	30.5	10.1246	30.5	14.4348	30.5	15.9621	30.5	27.7487	30.5	28.8462	30.5	15.7888	30.5	15.6772	30.5	4.7038	30.5	4.61422	32.7	2.3242	32.7	2.19196
						30.6	18.5933	30.6	19.6407	30.6	26.1564	30.6	31.265	30.6	14.7444	30.6	16.939	30.6	8.4349	30.6	9.80544	30.6	3.1186	30.6	4.59335	30.6	9.6629	30.6	10.1304	30.6	14.4383	30.6	15.9649	30.6	27.7663	30.6	28.8677	30.6	15.7984	30.6	15.6958	30.6	4.7171	30.6	4.62755	32.8	2.3202	32.8	2.19549
						30.7	18.6016	30.7	19.6567	30.7	26.17	30.7	31.279	30.7	14.7525	30.7	16.943	30.7	8.4374	30.7	9.80889	30.7	3.1176	30.7	4.59412	30.7	9.666	30.7	10.1362	30.7	14.4426	30.7	15.9677	30.7	27.7807	30.7	28.889	30.7	15.8179	30.7	15.7143	30.7	4.7371	30.7	4.64087	32.9	2.3235	32.9	2.199
						30.8	18.6174	30.8	19.6725	30.8	26.184	30.8	31.2929	30.8	14.7572	30.8	16.9469	30.8	8.4448	30.8	9.81231	30.8	3.1206	30.8	4.59488	30.8	9.6672	30.8	10.1419	30.8	14.444	30.8	15.9704	30.8	27.7965	30.8	28.9101	30.8	15.8337	30.8	15.7327	30.8	4.7535	30.8	4.65418	33	2.3265	33	2.2025
						30.9	18.6295	30.9	19.6883	30.9	26.2026	30.9	31.3067	30.9	14.765	30.9	16.9508	30.9	8.445	30.9	9.81568	30.9	3.123	30.9	4.59562	30.9	9.6777	30.9	10.1475	30.9	14.4489	30.9	15.9731	30.9	27.8077	30.9	28.9311	30.9	15.8485	30.9	15.751	30.9	4.7676	30.9	4.66748	33.1	2.3298	33.1	2.20598
						31	18.6377	31	19.7039	31	26.2223	31	31.3202	31	14.7753	31	16.9546	31	8.4447	31	9.81902	31	3.1268	31	4.59636	31	9.682	31	10.1531	31	14.4574	31	15.9757	31	27.8169	31	28.9519	31	15.864	31	15.7692	31	4.7857	31	4.68076	33.2	2.3349	33.2	2.20946
						31.1	18.6429	31.1	19.7194	31.1	26.2385	31.1	31.3337	31.1	14.7876	31.1	16.9584	31.1	8.4483	31.1	9.82232	31.1	3.1302	31.1	4.59709	31.1	9.6918	31.1	10.1587	31.1	14.4638	31.1	15.9783	31.1	27.8287	31.1	28.9725	31.1	15.8786	31.1	15.7873	31.1	4.8011	31.1	4.69404	33.3	2.341	33.3	2.21292
						31.2	18.6502	31.2	19.7347	31.2	26.2542	31.2	31.347	31.2	14.8005	31.2	16.9621	31.2	8.4503	31.2	9.82558	31.2	3.1253	31.2	4.5978	31.2	9.6965	31.2	10.1642	31.2	14.4654	31.2	15.9809	31.2	27.8454	31.2	28.9929	31.2	15.891	31.2	15.8053	31.2	4.8162	31.2	4.7073	33.4	2.3435	33.4	2.21637
						31.3	18.6606	31.3	19.75	31.3	26.2735	31.3	31.3602	31.3	14.8059	31.3	16.9658	31.3	8.4549	31.3	9.8288	31.3	3.122	31.3	4.59851	31.3	9.6981	31.3	10.1697	31.3	14.469	31.3	15.9834	31.3	27.8583	31.3	29.0132	31.3	15.8995	31.3	15.8232	31.3	4.837	31.3	4.72055	33.5	2.3464	33.5	2.21981
						31.4	18.6693	31.4	19.7651	31.4	26.2907	31.4	31.3732	31.4	14.8149	31.4	16.9694	31.4	8.4583	31.4	9.83199	31.4	3.1238	31.4	4.5992	31.4	9.7046	31.4	10.1751	31.4	14.4766	31.4	15.9859	31.4	27.8723	31.4	29.0333	31.4	15.9136	31.4	15.841	31.4	4.8592	31.4	4.73379	33.6	2.3513	33.6	2.22323
						31.5	18.6792	31.5	19.7801	31.5	26.3036	31.5	31.3861	31.5	14.8242	31.5	16.973	31.5	8.4602	31.5	9.83514	31.5	3.1282	31.5	4.59989	31.5	9.7075	31.5	10.1804	31.5	14.4846	31.5	15.9883	31.5	27.8833	31.5	29.0533	31.5	15.9302	31.5	15.8586	31.5	4.8734	31.5	4.74702	33.7	2.3553	33.7	2.22664
						31.6	18.6865	31.6	19.7951	31.6	26.3201	31.6	31.3989	31.6	14.8258	31.6	16.9765	31.6	8.4642	31.6	9.83825	31.6	3.1335	31.6	4.60056	31.6	9.7154	31.6	10.1857	31.6	14.4871	31.6	15.9907	31.6	27.8942	31.6	29.0731	31.6	15.9415	31.6	15.8762	31.6	4.8857	31.6	4.76024	33.8	2.3541	33.8	2.23004
						31.7	18.6934	31.7	19.8099	31.7	26.3357	31.7	31.4115	31.7	14.8351	31.7	16.98	31.7	8.4668	31.7	9.84133	31.7	3.1372	31.7	4.60123	31.7	9.7229	31.7	10.191	31.7	14.4995	31.7	15.9931	31.7	27.9045	31.7	29.0927	31.7	15.9499	31.7	15.8937	31.7	4.9029	31.7	4.77345	33.9	2.3599	33.9	2.23343
						31.8	18.7026	31.8	19.8245	31.8	26.3506	31.8	31.424	31.8	14.8487	31.8	16.9835	31.8	8.4719	31.8	9.84437	31.8	3.1402	31.8	4.60188	31.8	9.7318	31.8	10.1962	31.8	14.5052	31.8	15.9955	31.8	27.9178	31.8	29.1122	31.8	15.9628	31.8	15.911	31.8	4.915	31.8	4.78665	34	2.364	34	2.2368
						31.9	18.7126	31.9	19.8391	31.9	26.3661	31.9	31.4364	31.9	14.8592	31.9	16.9869	31.9	8.4756	31.9	9.84738	31.9	3.1417	31.9	4.60253	31.9	9.7299	31.9	10.2013	31.9	14.5175	31.9	15.9978	31.9	27.9279	31.9	29.1315	31.9	15.9776	31.9	15.9283	31.9	4.9296	31.9	4.79984	34.1	2.3698	34.1	2.24017
						32	18.726	32	19.8535	32	26.3827	32	31.4486	32	14.8682	32	16.9902	32	8.4816	32	9.85036	32	3.1447	32	4.60316	32	9.7309	32	10.2064	32	14.5168	32	16.0001	32	27.942	32	29.1506	32	15.9975	32	15.9455	32	4.9416	32	4.81301	34.2	2.3704	34.2	2.24352
						32.1	18.7371	32.1	19.8679	32.1	26.3982	32.1	31.4607	32.1	14.8807	32.1	16.9935	32.1	8.4826	32.1	9.8533	32.1	3.1489	32.1	4.60379	32.1	9.7338	32.1	10.2115	32.1	14.5177	32.1	16.0023	32.1	27.9521	32.1	29.1696	32.1	16.0078	32.1	15.9625	32.1	4.9541	32.1	4.82618	34.3	2.375	34.3	2.24686
						32.2	18.7421	32.2	19.8821	32.2	26.413	32.2	31.4727	32.2	14.8904	32.2	16.9968	32.2	8.4858	32.2	9.8562	32.2	3.1511	32.2	4.60441	32.2	9.7369	32.2	10.2165	32.2	14.5223	32.2	16.0045	32.2	27.9627	32.2	29.1885	32.2	16.025	32.2	15.9795	32.2	4.9714	32.2	4.83933	34.4	2.3783	34.4	2.25018
						32.3	18.7547	32.3	19.8963	32.3	26.4238	32.3	31.4846	32.3	14.9051	32.3	17	32.3	8.4885	32.3	9.85907	32.3	3.1563	32.3	4.60502	32.3	9.7359	32.3	10.2215	32.3	14.5272	32.3	16.0067	32.3	27.9745	32.3	29.2072	32.3	16.0403	32.3	15.9963	32.3	4.9859	32.3	4.85247	34.5	2.3831	34.5	2.2535
						32.4	18.7647	32.4	19.9103	32.4	26.439	32.4	31.4963	32.4	14.9155	32.4	17.0032	32.4	8.4954	32.4	9.86191	32.4	3.1592	32.4	4.60562	32.4	9.7391	32.4	10.2264	32.4	14.5279	32.4	16.0088	32.4	27.985	32.4	29.2257	32.4	16.0573	32.4	16.0131	32.4	5.0004	32.4	4.8656	34.6	2.3876	34.6	2.2568
						32.5	18.7693	32.5	19.9242	32.5	26.4499	32.5	31.508	32.5	14.9236	32.5	17.0064	32.5	8.4994	32.5	9.86472	32.5	3.1582	32.5	4.60621	32.5	9.7394	32.5	10.2313	32.5	14.5301	32.5	16.011	32.5	27.9927	32.5	29.2441	32.5	16.0692	32.5	16.0298	32.5	5.013	32.5	4.87873	34.7	2.3888	34.7	2.26009
						32.6	18.7828	32.6	19.938	32.6	26.4662	32.6	31.5194	32.6	14.9321	32.6	17.0095	32.6	8.5017	32.6	9.8675	32.6	3.1578	32.6	4.60679	32.6	9.7406	32.6	10.2361	32.6	14.5341	32.6	16.013	32.6	28.0012	32.6	29.2623	32.6	16.0823	32.6	16.0464	32.6	5.0265	32.6	4.89183	34.8	2.3938	34.8	2.26337
						32.7	18.7965	32.7	19.9517	32.7	26.4797	32.7	31.5308	32.7	14.9416	32.7	17.0125	32.7	8.501	32.7	9.87024	32.7	3.1605	32.7	4.60737	32.7	9.7482	32.7	10.2409	32.7	14.5394	32.7	16.0151	32.7	28.0141	32.7	29.2804	32.7	16.0959	32.7	16.0628	32.7	5.0416	32.7	4.90493	34.9	2.3952	34.9	2.26664
						32.8	18.8053	32.8	19.9653	32.8	26.4973	32.8	31.5421	32.8	14.9532	32.8	17.0155	32.8	8.5046	32.8	9.87295	32.8	3.1608	32.8	4.60793	32.8	9.757	32.8	10.2456	32.8	14.5446	32.8	16.0171	32.8	28.0281	32.8	29.2984	32.8	16.1079	32.8	16.0792	32.8	5.0567	32.8	4.91802	35	2.4018	35	2.2699
						32.9	18.8088	32.9	19.9788	32.9	26.5125	32.9	31.5532	32.9	14.9599	32.9	17.0185	32.9	8.5095	32.9	9.87563	32.9	3.1639	32.9	4.60849	32.9	9.7608	32.9	10.2503	32.9	14.5495	32.9	16.0191	32.9	28.0417	32.9	29.3162	32.9	16.1183	32.9	16.0955	32.9	5.0681	32.9	4.9311	35.1	2.401	35.1	2.27314
						33	18.8198	33	19.9922	33	26.5308	33	31.5643	33	14.9664	33	17.0214	33	8.5149	33	9.87828	33	3.1618	33	4.60904	33	9.7673	33	10.255	33	14.5505	33	16.0211	33	28.0543	33	29.3338	33	16.1326	33	16.1117	33	5.0805	33	4.94416	35.2	2.4102	35.2	2.27637
						33.1	18.8281	33.1	20.0054	33.1	26.5502	33.1	31.5752	33.1	14.97	33.1	17.0243	33.1	8.5219	33.1	9.8809	33.1	3.1621	33.1	4.60958	33.1	9.7723	33.1	10.2596	33.1	14.5509	33.1	16.023	33.1	28.0695	33.1	29.3513	33.1	16.1434	33.1	16.1278	33.1	5.0958	33.1	4.95722	35.3	2.413	35.3	2.27959
						33.2	18.8331	33.2	20.0186	33.2	26.5658	33.2	31.586	33.2	14.9809	33.2	17.0272	33.2	8.5282	33.2	9.88349	33.2	3.1613	33.2	4.61011	33.2	9.7772	33.2	10.2642	33.2	14.5567	33.2	16.025	33.2	28.0837	33.2	29.3687	33.2	16.1599	33.2	16.1438	33.2	5.1107	33.2	4.97026	35.4	2.4139	35.4	2.2828
						33.3	18.8447	33.3	20.0317	33.3	26.583	33.3	31.5967	33.3	14.9886	33.3	17.03	33.3	8.5334	33.3	9.88605	33.3	3.1664	33.3	4.61064	33.3	9.7808	33.3	10.2687	33.3	14.5664	33.3	16.0268	33.3	28.1014	33.3	29.3859	33.3	16.172	33.3	16.1597	33.3	5.1254	33.3	4.9833	35.5	2.4132	35.5	2.286
						33.4	18.8527	33.4	20.0447	33.4	26.6041	33.4	31.6073	33.4	14.9968	33.4	17.0328	33.4	8.533	33.4	9.88859	33.4	3.1678	33.4	4.61116	33.4	9.7781	33.4	10.2731	33.4	14.568	33.4	16.0287	33.4	28.1109	33.4	29.403	33.4	16.1942	33.4	16.1755	33.4	5.1348	33.4	4.99632	35.6	2.4169	35.6	2.28919
						33.5	18.8663	33.5	20.0576	33.5	26.618	33.5	31.6177	33.5	15.0061	33.5	17.0356	33.5	8.5369	33.5	9.89109	33.5	3.1654	33.5	4.61167	33.5	9.7834	33.5	10.2776	33.5	14.5695	33.5	16.0305	33.5	28.1255	33.5	29.42	33.5	16.2123	33.5	16.1912	33.5	5.1501	33.5	5.00933	35.7	2.4226	35.7	2.29236
						33.6	18.8747	33.6	20.0704	33.6	26.6376	33.6	31.6281	33.6	15.012	33.6	17.0383	33.6	8.5409	33.6	9.89356	33.6	3.1666	33.6	4.61217	33.6	9.7908	33.6	10.282	33.6	14.5725	33.6	16.0323	33.6	28.1351	33.6	29.4368	33.6	16.2235	33.6	16.2069	33.6	5.1623	33.6	5.02233	35.8	2.4275	35.8	2.29553
						33.7	18.8815	33.7	20.083	33.7	26.654	33.7	31.6383	33.7	15.0208	33.7	17.0409	33.7	8.5456	33.7	9.89601	33.7	3.1636	33.7	4.61267	33.7	9.7966	33.7	10.2864	33.7	14.5738	33.7	16.0341	33.7	28.1467	33.7	29.4535	33.7	16.2363	33.7	16.2224	33.7	5.173	33.7	5.03532	35.9	2.4288	35.9	2.29868
						33.8	18.8862	33.8	20.0956	33.8	26.6655	33.8	31.6485	33.8	15.0298	33.8	17.0436	33.8	8.5504	33.8	9.89842	33.8	3.1683	33.8	4.61316	33.8	9.7999	33.8	10.2907	33.8	14.5735	33.8	16.0359	33.8	28.1584	33.8	29.47	33.8	16.2449	33.8	16.2379	33.8	5.1851	33.8	5.0483	36	2.4306	36	2.30182
						33.9	18.8934	33.9	20.1081	33.9	26.677	33.9	31.6585	33.9	15.0408	33.9	17.0462	33.9	8.5539	33.9	9.90081	33.9	3.1711	33.9	4.61364	33.9	9.7966	33.9	10.2949	33.9	14.5697	33.9	16.0376	33.9	28.1663	33.9	29.4864	33.9	16.2535	33.9	16.2532	33.9	5.1975	33.9	5.06127	36.1	2.4355	36.1	2.30495
						34	18.9047	34	20.1205	34	26.6908	34	31.6684	34	15.0457	34	17.0488	34	8.5585	34	9.90318	34	3.176	34	4.61411	34	9.7988	34	10.2992	34	14.5756	34	16.0393	34	28.177	34	29.5027	34	16.2677	34	16.2685	34	5.2131	34	5.07423	36.2	2.4383	36.2	2.30807
						34.1	18.9086	34.1	20.1328	34.1	26.7031	34.1	31.6783	34.1	15.0543	34.1	17.0513	34.1	8.5573	34.1	9.90551	34.1	3.1781	34.1	4.61458	34.1	9.7998	34.1	10.3034	34.1	14.5742	34.1	16.041	34.1	28.192	34.1	29.5188	34.1	16.2787	34.1	16.2837	34.1	5.2303	34.1	5.08718	36.3	2.4386	36.3	2.31117
						34.2	18.9149	34.2	20.145	34.2	26.723	34.2	31.688	34.2	15.0624	34.2	17.0538	34.2	8.5617	34.2	9.90782	34.2	3.1797	34.2	4.61504	34.2	9.8084	34.2	10.3075	34.2	14.572	34.2	16.0426	34.2	28.2045	34.2	29.5348	34.2	16.2959	34.2	16.2988	34.2	5.2436	34.2	5.10011	36.4	2.4394	36.4	2.31427
						34.3	18.9261	34.3	20.1572	34.3	26.7447	34.3	31.6976	34.3	15.0691	34.3	17.0563	34.3	8.5672	34.3	9.9101	34.3	3.1836	34.3	4.61549	34.3	9.8149	34.3	10.3117	34.3	14.5761	34.3	16.0443	34.3	28.2126	34.3	29.5507	34.3	16.3095	34.3	16.3138	34.3	5.2573	34.3	5.11304	36.5	2.4426	36.5	2.31735
						34.4	18.9327	34.4	20.1692	34.4	26.7589	34.4	31.7072	34.4	15.0799	34.4	17.0587	34.4	8.5705	34.4	9.91236	34.4	3.1865	34.4	4.61594	34.4	9.8215	34.4	10.3157	34.4	14.5763	34.4	16.0459	34.4	28.22	34.4	29.5664	34.4	16.3216	34.4	16.3287	34.4	5.2733	34.4	5.12595	36.6	2.4457	36.6	2.32043
						34.5	18.9396	34.5	20.1811	34.5	26.7712	34.5	31.7166	34.5	15.0886	34.5	17.0611	34.5	8.57	34.5	9.91459	34.5	3.1835	34.5	4.61638	34.5	9.8297	34.5	10.3198	34.5	14.5756	34.5	16.0474	34.5	28.2251	34.5	29.5821	34.5	16.3327	34.5	16.3435	34.5	5.2917	34.5	5.13885	36.7	2.4523	36.7	2.32349
						34.6	18.9455	34.6	20.1929	34.6	26.7875	34.6	31.7259	34.6	15.0898	34.6	17.0635	34.6	8.5741	34.6	9.91679	34.6	3.1776	34.6	4.61682	34.6	9.8357	34.6	10.3238	34.6	14.5747	34.6	16.049	34.6	28.2353	34.6	29.5976	34.6	16.34	34.6	16.3583	34.6	5.3049	34.6	5.15175	36.8	2.4573	36.8	2.32654
						34.7	18.9613	34.7	20.2047	34.7	26.809	34.7	31.7352	34.7	15.0934	34.7	17.0658	34.7	8.5789	34.7	9.91897	34.7	3.1792	34.7	4.61725	34.7	9.8415	34.7	10.3277	34.7	14.5795	34.7	16.0505	34.7	28.2484	34.7	29.6129	34.7	16.3512	34.7	16.3729	34.7	5.322	34.7	5.16463	36.9	2.4611	36.9	2.32958
						34.8	18.9692	34.8	20.2163	34.8	26.8236	34.8	31.7443	34.8	15.1009	34.8	17.0682	34.8	8.5761	34.8	9.92112	34.8	3.1828	34.8	4.61767	34.8	9.8477	34.8	10.3317	34.8	14.5829	34.8	16.0521	34.8	28.2596	34.8	29.6282	34.8	16.3632	34.8	16.3875	34.8	5.3373	34.8	5.1775	37	2.4643	37	2.33261
						34.9	18.9736	34.9	20.2279	34.9	26.837	34.9	31.7534	34.9	15.1148	34.9	17.0704	34.9	8.5791	34.9	9.92325	34.9	3.1819	34.9	4.61808	34.9	9.8578	34.9	10.3356	34.9	14.5779	34.9	16.0535	34.9	28.2758	34.9	29.6433	34.9	16.3656	34.9	16.402	34.9	5.3509	34.9	5.19036	37.1	2.4608	37.1	2.33563
						35	18.9751	35	20.2394	35	26.8551	35	31.7623	35	15.1257	35	17.0727	35	8.5833	35	9.92536	35	3.1803	35	4.61849	35	9.8657	35	10.3394	35	14.5806	35	16.055	35	28.2907	35	29.6583	35	16.3694	35	16.4164	35	5.3648	35	5.20321	37.2	2.4611	37.2	2.33864
						35.1	18.9786	35.1	20.2508	35.1	26.8731	35.1	31.7712	35.1	15.1396	35.1	17.0749	35.1	8.5803	35.1	9.92744	35.1	3.185	35.1	4.6189	35.1	9.8661	35.1	10.3432	35.1	14.5774	35.1	16.0565	35.1	28.3022	35.1	29.6732	35.1	16.3732	35.1	16.4307	35.1	5.3754	35.1	5.21605	37.3	2.4599	37.3	2.34163
						35.2	18.9834	35.2	20.2621	35.2	26.8927	35.2	31.7799	35.2	15.1458	35.2	17.0771	35.2	8.5803	35.2	9.9295	35.2	3.1865	35.2	4.61929	35.2	9.8678	35.2	10.347	35.2	14.5798	35.2	16.0579	35.2	28.3107	35.2	29.6879	35.2	16.3768	35.2	16.4449	35.2	5.3866	35.2	5.22888	37.4	2.4553	37.4	2.34462
						35.3	18.9864	35.3	20.2733	35.3	26.9086	35.3	31.7886	35.3	15.1514	35.3	17.0793	35.3	8.5834	35.3	9.93153	35.3	3.1907	35.3	4.61969	35.3	9.8694	35.3	10.3508	35.3	14.5865	35.3	16.0593	35.3	28.3212	35.3	29.7025	35.3	16.383	35.3	16.4591	35.3	5.4001	35.3	5.2417	37.5	2.4558	37.5	2.3476
						35.4	18.9916	35.4	20.2844	35.4	26.9226	35.4	31.7972	35.4	15.1568	35.4	17.0814	35.4	8.5867	35.4	9.93354	35.4	3.1896	35.4	4.62007	35.4	9.8725	35.4	10.3545	35.4	14.5897	35.4	16.0607	35.4	28.332	35.4	29.7171	35.4	16.3976	35.4	16.4732	35.4	5.4105	35.4	5.25451	37.6	2.4558	37.6	2.35056
						35.5	18.9967	35.5	20.2955	35.5	26.9325	35.5	31.8057	35.5	15.1664	35.5	17.0835	35.5	8.5878	35.5	9.93553	35.5	3.1876	35.5	4.62045	35.5	9.8787	35.5	10.3582	35.5	14.5983	35.5	16.0621	35.5	28.3471	35.5	29.7315	35.5	16.4136	35.5	16.4872	35.5	5.4212	35.5	5.2673	37.7	2.4561	37.7	2.35351
						35.6	19.009	35.6	20.3065	35.6	26.9486	35.6	31.8141	35.6	15.1775	35.6	17.0856	35.6	8.5883	35.6	9.93749	35.6	3.1934	35.6	4.62083	35.6	9.8843	35.6	10.3618	35.6	14.5951	35.6	16.0634	35.6	28.3584	35.6	29.7457	35.6	16.4255	35.6	16.5011	35.6	5.4375	35.6	5.28009	37.8	2.4618	37.8	2.35646
						35.7	19.0138	35.7	20.3173	35.7	26.9654	35.7	31.8224	35.7	15.1878	35.7	17.0877	35.7	8.5924	35.7	9.93944	35.7	3.1982	35.7	4.6212	35.7	9.8859	35.7	10.3654	35.7	14.5892	35.7	16.0647	35.7	28.3683	35.7	29.7599	35.7	16.4349	35.7	16.5149	35.7	5.4562	35.7	5.29286	37.9	2.4635	37.9	2.35939
						35.8	19.0239	35.8	20.3281	35.8	26.9804	35.8	31.8306	35.8	15.1941	35.8	17.0897	35.8	8.5932	35.8	9.94136	35.8	3.2013	35.8	4.62156	35.8	9.8899	35.8	10.369	35.8	14.5899	35.8	16.0661	35.8	28.385	35.8	29.7739	35.8	16.44	35.8	16.5286	35.8	5.4698	35.8	5.30563	38	2.4625	38	2.36231
						35.9	19.0344	35.9	20.3389	35.9	26.9942	35.9	31.8388	35.9	15.2043	35.9	17.0917	35.9	8.5949	35.9	9.94326	35.9	3.2002	35.9	4.62192	35.9	9.8936	35.9	10.3726	35.9	14.5943	35.9	16.0673	35.9	28.3979	35.9	29.7879	35.9	16.4507	35.9	16.5423	35.9	5.4892	35.9	5.31838	38.1	2.462	38.1	2.36522
						36	19.0432	36	20.3495	36	27.0104	36	31.8468	36	15.2145	36	17.0937	36	8.5969	36	9.94513	36	3.1931	36	4.62228	36	9.9002	36	10.3761	36	14.6009	36	16.0686	36	28.4067	36	29.8017	36	16.4552	36	16.5559	36	5.5045	36	5.33113	38.2	2.4633	38.2	2.36813
						36.1	19.051	36.1	20.36	36.1	27.0302	36.1	31.8548	36.1	15.223	36.1	17.0956	36.1	8.5939	36.1	9.94699	36.1	3.1934	36.1	4.62262	36.1	9.9101	36.1	10.3796	36.1	14.602	36.1	16.0699	36.1	28.4166	36.1	29.8154	36.1	16.4576	36.1	16.5694	36.1	5.517	36.1	5.34386	38.3	2.463	38.3	2.37102
						36.2	19.0569	36.2	20.3705	36.2	27.0471	36.2	31.8627	36.2	15.2312	36.2	17.0975	36.2	8.5964	36.2	9.94882	36.2	3.1954	36.2	4.62297	36.2	9.9158	36.2	10.383	36.2	14.6044	36.2	16.0711	36.2	28.4263	36.2	29.829	36.2	16.4642	36.2	16.5829	36.2	5.5301	36.2	5.35658	38.4	2.4663	38.4	2.3739
						36.3	19.0707	36.3	20.3809	36.3	27.0615	36.3	31.8705	36.3	15.2346	36.3	17.0994	36.3	8.5959	36.3	9.95063	36.3	3.1996	36.3	4.62331	36.3	9.9236	36.3	10.3864	36.3	14.6097	36.3	16.0723	36.3	28.4375	36.3	29.8425	36.3	16.4702	36.3	16.5962	36.3	5.5434	36.3	5.36929	38.5	2.4689	38.5	2.37677
						36.4	19.081	36.4	20.3912	36.4	27.0785	36.4	31.8783	36.4	15.2386	36.4	17.1013	36.4	8.5965	36.4	9.95242	36.4	3.206	36.4	4.62364	36.4	9.9326	36.4	10.3898	36.4	14.6147	36.4	16.0735	36.4	28.4446	36.4	29.8559	36.4	16.4803	36.4	16.6095	36.4	5.5561	36.4	5.38199	38.6	2.4701	38.6	2.37963
						36.5	19.084	36.5	20.4014	36.5	27.094	36.5	31.8859	36.5	15.244	36.5	17.1031	36.5	8.6009	36.5	9.9542	36.5	3.2073	36.5	4.62397	36.5	9.9377	36.5	10.3932	36.5	14.6249	36.5	16.0747	36.5	28.4554	36.5	29.8692	36.5	16.486	36.5	16.6227	36.5	5.5715	36.5	5.39468	38.7	2.4698	38.7	2.38248
						36.6	19.0875	36.6	20.4116	36.6	27.1141	36.6	31.8935	36.6	15.2534	36.6	17.105	36.6	8.6061	36.6	9.95595	36.6	3.2039	36.6	4.62429	36.6	9.941	36.6	10.3965	36.6	14.6315	36.6	16.0759	36.6	28.4651	36.6	29.8823	36.6	16.4917	36.6	16.6358	36.6	5.5912	36.6	5.40736	38.8	2.4683	38.8	2.38532
						36.7	19.0927	36.7	20.4217	36.7	27.1272	36.7	31.901	36.7	15.2668	36.7	17.1068	36.7	8.6094	36.7	9.95768	36.7	3.2019	36.7	4.62461	36.7	9.9467	36.7	10.3998	36.7	14.6284	36.7	16.077	36.7	28.4729	36.7	29.8954	36.7	16.4949	36.7	16.6488	36.7	5.5986	36.7	5.42003	38.9	2.4733	38.9	2.38814
						36.8	19.1029	36.8	20.4317	36.8	27.1405	36.8	31.9084	36.8	15.2742	36.8	17.1085	36.8	8.6186	36.8	9.95939	36.8	3.202	36.8	4.62493	36.8	9.947	36.8	10.4031	36.8	14.6317	36.8	16.0782	36.8	28.4857	36.8	29.9083	36.8	16.5074	36.8	16.6618	36.8	5.6111	36.8	5.43269	39	2.4739	39	2.39096
						36.9	19.1086	36.9	20.4416	36.9	27.155	36.9	31.9157	36.9	15.2827	36.9	17.1103	36.9	8.6262	36.9	9.96108	36.9	3.198	36.9	4.62524	36.9	9.9477	36.9	10.4063	36.9	14.6365	36.9	16.0793	36.9	28.4953	36.9	29.9212	36.9	16.5173	36.9	16.6747	36.9	5.6249	36.9	5.44534	39.1	2.4746	39.1	2.39377
						37	19.1148	37	20.4514	37	27.1658	37	31.923	37	15.2887	37	17.112	37	8.6341	37	9.96275	37	3.204	37	4.62554	37	9.9517	37	10.4095	37	14.636	37	16.0804	37	28.5038	37	29.9339	37	16.525	37	16.6875	37	5.6349	37	5.45798	39.2	2.4779	39.2	2.39657
						37.1	19.1268	37.1	20.4612	37.1	27.1806	37.1	31.9302	37.1	15.2923	37.1	17.1137	37.1	8.6435	37.1	9.96441	37.1	3.2084	37.1	4.62584	37.1	9.952	37.1	10.4126	37.1	14.6438	37.1	16.0815	37.1	28.5171	37.1	29.9465	37.1	16.5343	37.1	16.7003	37.1	5.6435	37.1	5.4706	39.3	2.4742	39.3	2.39936
						37.2	19.1355	37.2	20.4709	37.2	27.1955	37.2	31.9373	37.2	15.2986	37.2	17.1154	37.2	8.6484	37.2	9.96604	37.2	3.2103	37.2	4.62614	37.2	9.9605	37.2	10.4158	37.2	14.6528	37.2	16.0825	37.2	28.53	37.2	29.9591	37.2	16.5479	37.2	16.7129	37.2	5.6515	37.2	5.48322	39.4	2.4672	39.4	2.40214
						37.3	19.1404	37.3	20.4805	37.3	27.2117	37.3	31.9444	37.3	15.3024	37.3	17.1171	37.3	8.6506	37.3	9.96766	37.3	3.2175	37.3	4.62643	37.3	9.9606	37.3	10.4189	37.3	14.6527	37.3	16.0836	37.3	28.5423	37.3	29.9715	37.3	16.5543	37.3	16.7255	37.3	5.67	37.3	5.49582	39.5	2.4674	39.5	2.40491
						37.4	19.14	37.4	20.4901	37.4	27.2228	37.4	31.9513	37.4	15.3159	37.4	17.1187	37.4	8.6529	37.4	9.96925	37.4	3.2226	37.4	4.62672	37.4	9.958	37.4	10.422	37.4	14.6507	37.4	16.0846	37.4	28.5516	37.4	29.9838	37.4	16.5675	37.4	16.738	37.4	5.6815	37.4	5.50842	39.6	2.4655	39.6	2.40766
						37.5	19.1478	37.5	20.4995	37.5	27.2413	37.5	31.9582	37.5	15.3208	37.5	17.1203	37.5	8.6489	37.5	9.97083	37.5	3.2265	37.5	4.627	37.5	9.9678	37.5	10.425	37.5	14.6614	37.5	16.0856	37.5	28.5596	37.5	29.9961	37.5	16.5816	37.5	16.7505	37.5	5.6942	37.5	5.52101	39.7	2.4719	39.7	2.41041
						37.6	19.1517	37.6	20.5089	37.6	27.2637	37.6	31.965	37.6	15.3304	37.6	17.1219	37.6	8.6528	37.6	9.97239	37.6	3.2281	37.6	4.62728	37.6	9.9754	37.6	10.4281	37.6	14.6651	37.6	16.0866	37.6	28.5709	37.6	30.0082	37.6	16.5905	37.6	16.7629	37.6	5.7096	37.6	5.53358	39.8	2.4759	39.8	2.41315
						37.7	19.1594	37.7	20.5183	37.7	27.2808	37.7	31.9718	37.7	15.3373	37.7	17.1235	37.7	8.6633	37.7	9.97394	37.7	3.2301	37.7	4.62756	37.7	9.9792	37.7	10.4311	37.7	14.6787	37.7	16.0876	37.7	28.5821	37.7	30.0202	37.7	16.5998	37.7	16.7752	37.7	5.7206	37.7	5.54614	39.9	2.4769	39.9	2.41588
						37.8	19.1711	37.8	20.5275	37.8	27.2973	37.8	31.9785	37.8	15.3416	37.8	17.1251	37.8	8.6687	37.8	9.97546	37.8	3.2333	37.8	4.62783	37.8	9.9863	37.8	10.434	37.8	14.6866	37.8	16.0886	37.8	28.5926	37.8	30.0321	37.8	16.6061	37.8	16.7874	37.8	5.7351	37.8	5.5587	40	2.4779	40	2.4186
						37.9	19.1764	37.9	20.5367	37.9	27.3096	37.9	31.9851	37.9	15.3494	37.9	17.1266	37.9	8.6728	37.9	9.97697	37.9	3.2354	37.9	4.6281	37.9	9.9856	37.9	10.437	37.9	14.6951	37.9	16.0896	37.9	28.6011	37.9	30.044	37.9	16.6158	37.9	16.7996	37.9	5.7482	37.9	5.57124	40.1	2.4904	40.1	2.42131
						38	19.1782	38	20.5458	38	27.3241	38	31.9916	38	15.3586	38	17.1281	38	8.6788	38	9.97846	38	3.2361	38	4.62836	38	9.989	38	10.4399	38	14.6961	38	16.0905	38	28.6115	38	30.0557	38	16.6247	38	16.8117	38	5.7617	38	5.58377	40.2	2.4981	40.2	2.42401
						38.1	19.1768	38.1	20.5549	38.1	27.3395	38.1	31.9981	38.1	15.3625	38.1	17.1296	38.1	8.6793	38.1	9.97993	38.1	3.2447	38.1	4.62862	38.1	9.9876	38.1	10.4428	38.1	14.7018	38.1	16.0915	38.1	28.6204	38.1	30.0674	38.1	16.6355	38.1	16.8237	38.1	5.7776	38.1	5.59629	40.3	2.4922	40.3	2.4267
						38.2	19.1834	38.2	20.5639	38.2	27.3532	38.2	32.0045	38.2	15.3709	38.2	17.1311	38.2	8.6817	38.2	9.98139	38.2	3.2526	38.2	4.62888	38.2	9.9903	38.2	10.4456	38.2	14.7049	38.2	16.0924	38.2	28.6309	38.2	30.0789	38.2	16.6437	38.2	16.8356	38.2	5.7988	38.2	5.60881	40.4	2.489	40.4	2.42938
						38.3	19.1989	38.3	20.5728	38.3	27.3719	38.3	32.0109	38.3	15.3733	38.3	17.1325	38.3	8.6826	38.3	9.98283	38.3	3.2618	38.3	4.62913	38.3	10.0028	38.3	10.4485	38.3	14.7142	38.3	16.0933	38.3	28.6472	38.3	30.0904	38.3	16.6499	38.3	16.8475	38.3	5.8131	38.3	5.62131	40.5	2.4865	40.5	2.43205
						38.4	19.2076	38.4	20.5816	38.4	27.3906	38.4	32.0171	38.4	15.3835	38.4	17.1339	38.4	8.6876	38.4	9.98425	38.4	3.272	38.4	4.62938	38.4	10.0216	38.4	10.4513	38.4	14.7247	38.4	16.0942	38.4	28.6587	38.4	30.1017	38.4	16.6582	38.4	16.8593	38.4	5.8277	38.4	5.6338	40.6	2.4946	40.6	2.43471
						38.5	19.2173	38.5	20.5904	38.5	27.4064	38.5	32.0233	38.5	15.393	38.5	17.1354	38.5	8.6883	38.5	9.98566	38.5	3.2553	38.5	4.62962	38.5	10.0207	38.5	10.454	38.5	14.731	38.5	16.0951	38.5	28.6731	38.5	30.113	38.5	16.6673	38.5	16.8711	38.5	5.8389	38.5	5.64628	40.7	2.4965	40.7	2.43736
						38.6	19.2293	38.6	20.5991	38.6	27.422	38.6	32.0295	38.6	15.3988	38.6	17.1368	38.6	8.6904	38.6	9.98705	38.6	3.2307	38.6	4.62987	38.6	10.026	38.6	10.4568	38.6	14.7314	38.6	16.0959	38.6	28.6876	38.6	30.1242	38.6	16.6798	38.6	16.8827	38.6	5.8556	38.6	5.65875	40.8	2.4993	40.8	2.44
						38.7	19.2354	38.7	20.6077	38.7	27.4343	38.7	32.0356	38.7	15.4049	38.7	17.1381	38.7	8.6934	38.7	9.98842	38.7	3.207	38.7	4.6301	38.7	10.0233	38.7	10.4595	38.7	14.7259	38.7	16.0968	38.7	28.6971	38.7	30.1353	38.7	16.6796	38.7	16.8943	38.7	5.8729	38.7	5.67121	40.9	2.5094	40.9	2.44263
						38.8	19.2402	38.8	20.6163	38.8	27.4564	38.8	32.0416	38.8	15.4128	38.8	17.1395	38.8	8.6948	38.8	9.98978	38.8	3.1878	38.8	4.63034	38.8	10.0198	38.8	10.4622	38.8	14.7217	38.8	16.0977	38.8	28.7023	38.8	30.1463	38.8	16.6859	38.8	16.9059	38.8	5.8912	38.8	5.68366	41	2.5099	41	2.44526
						38.9	19.2485	38.9	20.6248	38.9	27.4686	38.9	32.0476	38.9	15.4238	38.9	17.1409	38.9	8.6957	38.9	9.99113	38.9	3.176	38.9	4.63057	38.9	10.0199	38.9	10.4649	38.9	14.7379	38.9	16.0985	38.9	28.7165	38.9	30.1572	38.9	16.6987	38.9	16.9173	38.9	5.9097	38.9	5.6961	41.1	2.5076	41.1	2.44787
						39	19.26	39	20.6333	39	27.4833	39	32.0534	39	15.4344	39	17.1422	39	8.6952	39	9.99246	39	3.1579	39	4.6308	39	10.0202	39	10.4676	39	14.7457	39	16.0993	39	28.727	39	30.168	39	16.7048	39	16.9288	39	5.9215	39	5.70853	41.2	2.5103	41.2	2.45047
						39.1	19.2682	39.1	20.6416	39.1	27.497	39.1	32.0593	39.1	15.4444	39.1	17.1435	39.1	8.7015	39.1	9.99377	39.1	3.1461	39.1	4.63102	39.1	10.0235	39.1	10.4702	39.1	14.7536	39.1	16.1001	39.1	28.7413	39.1	30.1787	39.1	16.7104	39.1	16.9401	39.1	5.9339	39.1	5.72094	41.3	2.5045	41.3	2.45307
						39.2	19.2716	39.2	20.65	39.2	27.5071	39.2	32.065	39.2	15.4511	39.2	17.1448	39.2	8.7047	39.2	9.99507	39.2	3.1392	39.2	4.63124	39.2	10.0248	39.2	10.4728	39.2	14.7778	39.2	16.1009	39.2	28.7534	39.2	30.1894	39.2	16.7203	39.2	16.9514	39.2	5.9505	39.2	5.73335	41.4	2.5091	41.4	2.45565
						39.3	19.2835	39.3	20.6582	39.3	27.5204	39.3	32.0708	39.3	15.4549	39.3	17.146	39.3	8.71	39.3	9.99635	39.3	3.1227	39.3	4.63146	39.3	10.0189	39.3	10.4754	39.3	14.7868	39.3	16.1017	39.3	28.7634	39.3	30.1999	39.3	16.733	39.3	16.9626	39.3	5.9685	39.3	5.74575	41.5	2.5143	41.5	2.45823
						39.4	19.2896	39.4	20.6664	39.4	27.5306	39.4	32.0764	39.4	15.4648	39.4	17.1473	39.4	8.714	39.4	9.99762	39.4	3.105	39.4	4.63168	39.4	10.0142	39.4	10.4779	39.4	14.8008	39.4	16.1025	39.4	28.7753	39.4	30.2104	39.4	16.7371	39.4	16.9737	39.4	5.9896	39.4	5.75814	41.6	2.5182	41.6	2.4608
						39.5	19.2935	39.5	20.6745	39.5	27.5418	39.5	32.082	39.5	15.4735	39.5	17.1486	39.5	8.7208	39.5	9.99887	39.5	3.0863	39.5	4.63189	39.5	10.0139	39.5	10.4805	39.5	14.8181	39.5	16.1032	39.5	28.7865	39.5	30.2208	39.5	16.743	39.5	16.9848	39.5	6.0088	39.5	5.77051	41.7	2.5144	41.7	2.46335
						39.6	19.3002	39.6	20.6826	39.6	27.5587	39.6	32.0876	39.6	15.4829	39.6	17.1498	39.6	8.7238	39.6	10.0001	39.6	3.0668	39.6	4.6321	39.6	10.0064	39.6	10.483	39.6	14.8318	39.6	16.104	39.6	28.795	39.6	30.2311	39.6	16.7399	39.6	16.9958	39.6	6.0175	39.6	5.78288	41.8	2.5219	41.8	2.4659
						39.7	19.3078	39.7	20.6906	39.7	27.5742	39.7	32.093	39.7	15.4929	39.7	17.151	39.7	8.7311	39.7	10.0013	39.7	3.0466	39.7	4.6323	39.7	9.9996	39.7	10.4855	39.7	14.7861	39.7	16.1047	39.7	28.8008	39.7	30.2413	39.7	16.7393	39.7	17.0067	39.7	6.0273	39.7	5.79524	41.9	2.5284	41.9	2.46844
						39.8	19.3133	39.8	20.6985	39.8	27.5809	39.8	32.0984	39.8	15.4944	39.8	17.1522	39.8	8.7374	39.8	10.0025	39.8	3.0237	39.8	4.6325	39.8	9.9949	39.8	10.4879	39.8	12.8954	39.8	16.1055	39.8	28.8066	39.8	30.2514	39.8	16.7462	39.8	17.0176	39.8	6.0402	39.8	5.80758	42	2.5331	42	2.47097
						39.9	19.3206	39.9	20.7064	39.9	27.6021	39.9	32.1038	39.9	15.4979	39.9	17.1534	39.9	8.7408	39.9	10.0038	39.9	3.0024	39.9	4.6327	39.9	9.9949	39.9	10.4904	39.9	15.3319	39.9	16.1062	39.9	28.8132	39.9	30.2615	39.9	16.7444	39.9	17.0284	39.9	6.0563	39.9	5.81992	42.1	2.531	42.1	2.47349
						40	19.3285	40	20.7142	40	27.6133	40	32.1091	40	15.5109	40	17.1545	40	8.7509	40	10.0049	40	2.9891	40	4.6329	40	9.9939	40	10.4928	40	16.197	40	16.1069	40	28.8223	40	30.2715	40	16.7492	40	17.0392	40	6.0741	40	5.83224	42.2	2.531	42.2	2.476
						40.1	19.331	40.1	20.722	40.1	27.6277	40.1	32.1144	40.1	15.5208	40.1	17.1557	40.1	8.7609	40.1	10.0061	40.1	2.9768	40.1	4.63309	40.1	9.9973	40.1	10.4952	40.1	16.0201	40.1	16.1076	40.1	28.8349	40.1	30.2814	40.1	16.753	40.1	17.0499	40.1	6.0992	40.1	5.84456	42.3	2.5386	42.3	2.47851
						40.2	19.3409	40.2	20.7297	40.2	27.644	40.2	32.1196	40.2	15.5307	40.2	17.1568	40.2	8.7695	40.2	10.0073	40.2	2.9579	40.2	4.63328	40.2	9.9949	40.2	10.4975	40.2	15.682	40.2	16.1083	40.2	28.8447	40.2	30.2912	40.2	16.7579	40.2	17.0605	40.2	6.1166	40.2	5.85686	42.4	2.5435	42.4	2.481
						40.3	19.3468	40.3	20.7373	40.3	27.6496	40.3	32.1247	40.3	15.5484	40.3	17.1579	40.3	8.7643	40.3	10.0084	40.3	2.9371	40.3	4.63347	40.3	9.9923	40.3	10.4999	40.3	15.6504	40.3	16.109	40.3	28.8582	40.3	30.3009	40.3	16.7638	40.3	17.0711	40.3	6.1341	40.3	5.86916	42.5	2.5488	42.5	2.48348
						40.4	19.3539	40.4	20.7449	40.4	27.6466	40.4	32.1298	40.4	15.5627	40.4	17.159	40.4	8.7724	40.4	10.0095	40.4	2.9217	40.4	4.63366	40.4	9.9948	40.4	10.5022	40.4	15.6024	40.4	16.1096	40.4	28.8605	40.4	30.3106	40.4	16.7701	40.4	17.0816	40.4	6.1461	40.4	5.88144	42.6	2.5548	42.6	2.48596
						40.5	19.3568	40.5	20.7524	40.5	27.6461	40.5	32.1349	40.5	15.5737	40.5	17.1601	40.5	8.7787	40.5	10.0107	40.5	2.9029	40.5	4.63384	40.5	9.9845	40.5	10.5045	40.5	15.6006	40.5	16.1103	40.5	28.8664	40.5	30.3201	40.5	16.7834	40.5	17.0921	40.5	6.1619	40.5	5.89371	42.7	2.5621	42.7	2.48843
						40.6	19.3645	40.6	20.7599	40.6	27.6521	40.6	32.1399	40.6	15.5907	40.6	17.1612	40.6	8.7878	40.6	10.0117	40.6	2.8822	40.6	4.63402	40.6	9.9808	40.6	10.5068	40.6	15.6068	40.6	16.111	40.6	28.8801	40.6	30.3296	40.6	16.7921	40.6	17.1025	40.6	6.1802	40.6	5.90598	42.8	2.5657	42.8	2.49088
						40.7	19.3716	40.7	20.7673	40.7	27.6654	40.7	32.1448	40.7	15.6112	40.7	17.1622	40.7	8.793	40.7	10.0129	40.7	2.8703	40.7	4.6342	40.7	9.9865	40.7	10.5091	40.7	15.5782	40.7	16.1116	40.7	28.8913	40.7	30.3391	40.7	16.8027	40.7	17.1128	40.7	6.2046	40.7	5.91823	42.9	2.5659	42.9	2.49333
						40.8	19.3759	40.8	20.7747	40.8	27.6787	40.8	32.1497	40.8	15.6152	40.8	17.1633	40.8	8.8037	40.8	10.0139	40.8	2.8566	40.8	4.63437	40.8	9.9897	40.8	10.5113	40.8	15.5662	40.8	16.1122	40.8	28.9031	40.8	30.3484	40.8	16.8098	40.8	17.123	40.8	6.2275	40.8	5.93047	43	2.5629	43	2.49577
						40.9	19.3822	40.9	20.782	40.9	27.6922	40.9	32.1545	40.9	15.6194	40.9	17.1643	40.9	8.8085	40.9	10.015	40.9	2.8416	40.9	4.63455	40.9	9.9816	40.9	10.5135	40.9	15.5618	40.9	16.1129	40.9	28.911	40.9	30.3577	40.9	16.815	40.9	17.1333	40.9	6.25	40.9	5.94271	43.1	2.5636	43.1	2.49821
						41	19.3901	41	20.7892	41	27.7043	41	32.1593	41	15.6244	41	17.1653	41	8.8202	41	10.016	41	2.8275	41	4.63472	41	9.9792	41	10.5157	41	15.5936	41	16.1135	41	28.917	41	30.3668	41	16.818	41	17.1434	41	6.2745	41	5.95493	43.2	2.5656	43.2	2.50063
						41.1	19.3969	41.1	20.7964	41.1	27.7215	41.1	32.164	41.1	15.6308	41.1	17.1663	41.1	8.8184	41.1	10.0171	41.1	2.8031	41.1	4.63488	41.1	9.9942	41.1	10.5179	41.1	15.6048	41.1	16.1141	41.1	28.9324	41.1	30.376	41.1	16.8137	41.1	17.1535	41.1	6.2929	41.1	5.96714	43.3	2.5681	43.3	2.50304
						41.2	19.4062	41.2	20.8035	41.2	27.7356	41.2	32.1687	41.2	15.631	41.2	17.1673	41.2	8.8237	41.2	10.0181	41.2	2.7836	41.2	4.63505	41.2	10.0079	41.2	10.5201	41.2	15.6362	41.2	16.1147	41.2	28.9446	41.2	30.385	41.2	16.8243	41.2	17.1635	41.2	6.3014	41.2	5.97935	43.4	2.5757	43.4	2.50545
						41.3	19.4206	41.3	20.8106	41.3	27.7448	41.3	32.1733	41.3	15.6327	41.3	17.1683	41.3	8.8264	41.3	10.0191	41.3	2.7798	41.3	4.63521	41.3	10.0173	41.3	10.5222	41.3	15.6629	41.3	16.1153	41.3	28.9608	41.3	30.394	41.3	16.8328	41.3	17.1735	41.3	6.3144	41.3	5.99154	43.5	2.5823	43.5	2.50784
						41.4	19.428	41.4	20.8176	41.4	27.7627	41.4	32.1779	41.4	15.6463	41.4	17.1693	41.4	8.8302	41.4	10.0201	41.4	2.7786	41.4	4.63537	41.4	10.0317	41.4	10.5243	41.4	15.6675	41.4	16.1158	41.4	28.9737	41.4	30.4029	41.4	16.8427	41.4	17.1834	41.4	6.3262	41.4	6.00372	43.6	2.5829	43.6	2.51023
						41.5	19.4331	41.5	20.8246	41.5	27.7817	41.5	32.1825	41.5	15.6562	41.5	17.1702	41.5	8.8321	41.5	10.0212	41.5	2.8077	41.5	4.63553	41.5	10.023	41.5	10.5264	41.5	15.6702	41.5	16.1164	41.5	28.9857	41.5	30.4117	41.5	16.8447	41.5	17.1933	41.5	6.3387	41.5	6.01589	43.7	2.579	43.7	2.51261
						41.6	19.4499	41.6	20.8315	41.6	27.7951	41.6	32.187	41.6	15.6624	41.6	17.1712	41.6	8.8376	41.6	10.0221	41.6	2.8168	41.6	4.63568	41.6	10.0101	41.6	10.5285	41.6	15.6687	41.6	16.117	41.6	28.9936	41.6	30.4204	41.6	16.8558	41.6	17.2031	41.6	6.3502	41.6	6.02806	43.8	2.5842	43.8	2.51498
						41.7	19.4605	41.7	20.8384	41.7	27.7989	41.7	32.1914	41.7	15.6736	41.7	17.1721	41.7	8.8382	41.7	10.0231	41.7	2.8309	41.7	4.63584	41.7	10.012	41.7	10.5306	41.7	15.6749	41.7	16.1175	41.7	28.9974	41.7	30.4291	41.7	16.8626	41.7	17.2128	41.7	6.3527	41.7	6.04021	43.9	2.5879	43.9	2.51735
						41.8	19.4692	41.8	20.8452	41.8	27.8003	41.8	32.1958	41.8	15.6825	41.8	17.173	41.8	8.8357	41.8	10.0241	41.8	2.849	41.8	4.63599	41.8	10.0199	41.8	10.5326	41.8	15.7039	41.8	16.1181	41.8	29.009	41.8	30.4377	41.8	16.8698	41.8	17.2225	41.8	6.3571	41.8	6.05235	44	2.5879	44	2.5197
						41.9	19.4752	41.9	20.8519	41.9	27.8131	41.9	32.2002	41.9	15.6927	41.9	17.1739	41.9	8.8422	41.9	10.025	41.9	2.8687	41.9	4.63614	41.9	10.0281	41.9	10.5346	41.9	15.7256	41.9	16.1186	41.9	29.0208	41.9	30.4463	41.9	16.876	41.9	17.2321	41.9	6.358	41.9	6.06448	44.1	2.5921	44.1	2.52205
						42	19.4779	42	20.8586	42	27.8198	42	32.2045	42	15.7044	42	17.1748	42	8.8507	42	10.026	42	2.8732	42	4.63628	42	10.0369	42	10.5366	42	15.7365	42	16.1192	42	29.0318	42	30.4548	42	16.8768	42	17.2417	42	6.3645	42	6.0766	44.2	2.6025	44.2	2.52438
						42.1	19.4827	42.1	20.8653	42.1	27.8384	42.1	32.2087	42.1	15.7112	42.1	17.1757	42.1	8.8572	42.1	10.0269	42.1	2.8825	42.1	4.63643	42.1	10.0453	42.1	10.5386	42.1	15.7257	42.1	16.1197	42.1	29.0401	42.1	30.4631	42.1	16.8738	42.1	17.2512	42.1	6.3688	42.1	6.08871	44.3	2.6054	44.3	2.52671
						42.2	19.49	42.2	20.8719	42.2	27.8591	42.2	32.213	42.2	15.7141	42.2	17.1765	42.2	8.8641	42.2	10.0278	42.2	2.8919	42.2	4.63657	42.2	10.0573	42.2	10.5406	42.2	15.6988	42.2	16.1202	42.2	29.0537	42.2	30.4715	42.2	16.8758	42.2	17.2607	42.2	6.3835	42.2	6.10081	44.4	2.608	44.4	2.52903
						42.3	19.5014	42.3	20.8785	42.3	27.8791	42.3	32.2171	42.3	15.7179	42.3	17.1774	42.3	8.8698	42.3	10.0287	42.3	2.9061	42.3	4.63671	42.3	10.0723	42.3	10.5426	42.3	15.7176	42.3	16.1207	42.3	29.0641	42.3	30.4797	42.3	16.8827	42.3	17.2701	42.3	6.3964	42.3	6.11291	44.5	2.6102	44.5	2.53134
						42.4	19.5086	42.4	20.885	42.4	27.9027	42.4	32.2213	42.4	15.7236	42.4	17.1782	42.4	8.8798	42.4	10.0296	42.4	2.9242	42.4	4.63685	42.4	10.0987	42.4	10.5445	42.4	15.7802	42.4	16.1212	42.4	29.0721	42.4	30.488	42.4	16.8841	42.4	17.2794	42.4	6.4074	42.4	6.12499	44.6	2.6126	44.6	2.53365
						42.5	19.5137	42.5	20.8914	42.5	27.9193	42.5	32.2254	42.5	15.7313	42.5	17.1791	42.5	8.8783	42.5	10.0305	42.5	2.9372	42.5	4.63699	42.5	10.1124	42.5	10.5464	42.5	15.7373	42.5	16.1217	42.5	29.0787	42.5	30.4961	42.5	16.8817	42.5	17.2887	42.5	6.4306	42.5	6.13706	44.7	2.6164	44.7	2.53594
						42.6	19.5169	42.6	20.8978	42.6	27.9403	42.6	32.2294	42.6	15.7409	42.6	17.1799	42.6	8.8805	42.6	10.0314	42.6	2.9563	42.6	4.63712	42.6	10.1212	42.6	10.5483	42.6	17.2259	42.6	16.1222	42.6	29.0846	42.6	30.5041	42.6	16.8876	42.6	17.298	42.6	6.438	42.6	6.14912	44.8	2.6208	44.8	2.53823
						42.7	19.5288	42.7	20.9042	42.7	27.9554	42.7	32.2334	42.7	15.7522	42.7	17.1807	42.7	8.8832	42.7	10.0322	42.7	2.975	42.7	4.63725	42.7	10.1259	42.7	10.5502	42.7	16.349	42.7	16.1227	42.7	29.0877	42.7	30.5121	42.7	16.8931	42.7	17.3071	42.7	6.4547	42.7	6.16117	44.9	2.629	44.9	2.54051
						42.8	19.5423	42.8	20.9105	42.8	27.9735	42.8	32.2374	42.8	15.7591	42.8	17.1815	42.8	8.8835	42.8	10.0331	42.8	2.9945	42.8	4.63738	42.8	10.1204	42.8	10.552	42.8	14.5072	42.8	16.1231	42.8	29.1002	42.8	30.5201	42.8	16.9058	42.8	17.3163	42.8	6.4632	42.8	6.17321	45	2.6335	45	2.54278
						42.9	19.5464	42.9	20.9167	42.9	27.9894	42.9	32.2413	42.9	15.768	42.9	17.1823	42.9	8.8846	42.9	10.034	42.9	3.0113	42.9	4.63751	42.9	10.1228	42.9	10.5539	42.9	15.0267	42.9	16.1236	42.9	29.1037	42.9	30.528	42.9	16.9168	42.9	17.3254	42.9	6.467	42.9	6.18524	45.1	2.6338	45.1	2.54504
						43	19.5556	43	20.923	43	28.0037	43	32.2452	43	15.7799	43	17.1831	43	8.8906	43	10.0348	43	3.0224	43	4.63764	43	10.1339	43	10.5557	43	15.0351	43	16.1241	43	29.1083	43	30.5358	43	16.9233	43	17.3344	43	6.4661	43	6.19726	45.2	2.6355	45.2	2.54729
						43.1	19.5648	43.1	20.9291	43.1	28.0158	43.1	32.249	43.1	15.7862	43.1	17.1838	43.1	8.898	43.1	10.0356	43.1	3.031	43.1	4.63776	43.1	10.1397	43.1	10.5575	43.1	14.9229	43.1	16.1245	43.1	29.1177	43.1	30.5435	43.1	16.931	43.1	17.3434	43.1	6.468	43.1	6.20927	45.3	2.6362	45.3	2.54954
						43.2	19.5804	43.2	20.9352	43.2	28.0239	43.2	32.2528	43.2	15.7931	43.2	17.1846	43.2	8.9053	43.2	10.0364	43.2	3.0467	43.2	4.63789	43.2	10.149	43.2	10.5593	43.2	14.9483	43.2	16.1249	43.2	29.1258	43.2	30.5512	43.2	16.9347	43.2	17.3523	43.2	6.4782	43.2	6.22127	45.4	2.6335	45.4	2.55178
						43.3	19.5841	43.3	20.9413	43.3	28.0371	43.3	32.2566	43.3	15.8024	43.3	17.1853	43.3	8.9135	43.3	10.0373	43.3	3.0561	43.3	4.63801	43.3	10.1632	43.3	10.5611	43.3	14.9759	43.3	16.1254	43.3	29.139	43.3	30.5588	43.3	16.9384	43.3	17.3612	43.3	6.4863	43.3	6.23326	45.5	2.6353	45.5	2.55401
						43.4	19.594	43.4	20.9473	43.4	28.0519	43.4	32.2603	43.4	15.8048	43.4	17.1861	43.4	8.9243	43.4	10.0381	43.4	3.0677	43.4	4.63813	43.4	10.1845	43.4	10.5628	43.4	14.9755	43.4	16.1258	43.4	29.144	43.4	30.5664	43.4	16.9462	43.4	17.37	43.4	6.4951	43.4	6.24525	45.6	2.6388	45.6	2.55623
						43.5	19.6018	43.5	20.9533	43.5	28.0733	43.5	32.264	43.5	15.8104	43.5	17.1868	43.5	8.9362	43.5	10.0388	43.5	3.0801	43.5	4.63824	43.5	10.1918	43.5	10.5646	43.5	14.9838	43.5	16.1262	43.5	29.1496	43.5	30.5739	43.5	16.9587	43.5	17.3788	43.5	6.5069	43.5	6.25722	45.7	2.6433	45.7	2.55845
						43.6	19.6107	43.6	20.9592	43.6	28.0873	43.6	32.2676	43.6	15.8213	43.6	17.1875	43.6	8.9372	43.6	10.0396	43.6	3.0915	43.6	4.63836	43.6	10.2015	43.6	10.5663	43.6	14.9759	43.6	16.1267	43.6	29.1584	43.6	30.5813	43.6	16.9582	43.6	17.3875	43.6	6.5177	43.6	6.26918	45.8	2.6407	45.8	2.56065
						43.7	19.6189	43.7	20.9651	43.7	28.1008	43.7	32.2713	43.7	15.8272	43.7	17.1883	43.7	8.9408	43.7	10.0404	43.7	3.1065	43.7	4.63847	43.7	10.2131	43.7	10.568	43.7	14.9791	43.7	16.1271	43.7	29.1579	43.7	30.5887	43.7	16.9632	43.7	17.3961	43.7	6.532	43.7	6.28113	45.9	2.6404	45.9	2.56285
						43.8	19.6235	43.8	20.9709	43.8	28.1108	43.8	32.2748	43.8	15.837	43.8	17.189	43.8	8.9479	43.8	10.0412	43.8	3.1225	43.8	4.63859	43.8	10.2073	43.8	10.5697	43.8	14.9853	43.8	16.1275	43.8	29.1676	43.8	30.596	43.8	16.9656	43.8	17.4047	43.8	6.543	43.8	6.29307	46	2.6407	46	2.56504
						43.9	19.6294	43.9	20.9767	43.9	28.1233	43.9	32.2784	43.9	15.8451	43.9	17.1897	43.9	8.9474	43.9	10.0419	43.9	3.1268	43.9	4.6387	43.9	10.1803	43.9	10.5714	43.9	14.9601	43.9	16.1279	43.9	29.1787	43.9	30.6032	43.9	16.9702	43.9	17.4133	43.9	6.5581	43.9	6.305	46.1	2.641	46.1	2.56722
						44	19.6403	44	20.9825	44	28.1339	44	32.2818	44	15.8496	44	17.1903	44	8.9528	44	10.0427	44	3.1378	44	4.63881	44	10.1722	44	10.573	44	14.9774	44	16.1283	44	29.1891	44	30.6104	44	16.9743	44	17.4218	44	6.5684	44	6.31692	46.2	2.6361	46.2	2.5694
						44.1	19.6476	44.1	20.9882	44.1	28.1463	44.1	32.2853	44.1	15.8488	44.1	17.191	44.1	8.9521	44.1	10.0434	44.1	3.1484	44.1	4.63891	44.1	10.1697	44.1	10.5747	44.1	14.9828	44.1	16.1287	44.1	29.1964	44.1	30.6176	44.1	16.97	44.1	17.4303	44.1	6.5906	44.1	6.32883	46.3	2.6329	46.3	2.57156
						44.2	19.6541	44.2	20.9939	44.2	28.1614	44.2	32.2887	44.2	15.8515	44.2	17.1917	44.2	8.9539	44.2	10.0441	44.2	3.1564	44.2	4.63902	44.2	10.1684	44.2	10.5763	44.2	14.9846	44.2	16.1291	44.2	29.2065	44.2	30.6246	44.2	16.9707	44.2	17.4387	44.2	6.6004	44.2	6.34073	46.4	2.6342	46.4	2.57372
						44.3	19.6592	44.3	20.9995	44.3	28.1735	44.3	32.2921	44.3	15.8605	44.3	17.1923	44.3	8.9618	44.3	10.0449	44.3	3.1718	44.3	4.63913	44.3	10.1749	44.3	10.5779	44.3	14.9995	44.3	16.1294	44.3	29.2188	44.3	30.6317	44.3	16.9716	44.3	17.4471	44.3	6.6162	44.3	6.35262	46.5	2.6433	46.5	2.57587
						44.4	19.6627	44.4	21.0051	44.4	28.1863	44.4	32.2955	44.4	15.8689	44.4	17.193	44.4	8.9642	44.4	10.0456	44.4	3.174	44.4	4.63923	44.4	10.179	44.4	10.5795	44.4	15.0264	44.4	16.1298	44.4	29.2216	44.4	30.6386	44.4	16.9756	44.4	17.4554	44.4	6.628	44.4	6.36451	46.6	2.6473	46.6	2.57802
						44.5	19.6713	44.5	21.0106	44.5	28.1999	44.5	32.2988	44.5	15.8768	44.5	17.1936	44.5	8.9695	44.5	10.0463	44.5	3.1627	44.5	4.63933	44.5	10.1767	44.5	10.5811	44.5	15.035	44.5	16.1302	44.5	29.237	44.5	30.6455	44.5	16.9817	44.5	17.4637	44.5	6.632	44.5	6.37638	46.7	2.6473	46.7	2.58015
						44.6	19.6807	44.6	21.0161	44.6	28.2121	44.6	32.3021	44.6	15.8833	44.6	17.1943	44.6	8.9753	44.6	10.047	44.6	3.1535	44.6	4.63943	44.6	10.1823	44.6	10.5827	44.6	15.0509	44.6	16.1306	44.6	29.2411	44.6	30.6524	44.6	16.9873	44.6	17.4719	44.6	6.6447	44.6	6.38824	46.8	2.6467	46.8	2.58228
						44.7	19.6859	44.7	21.0215	44.7	28.2254	44.7	32.3053	44.7	15.8822	44.7	17.1949	44.7	8.9862	44.7	10.0477	44.7	3.1433	44.7	4.63953	44.7	10.1784	44.7	10.5842	44.7	15.062	44.7	16.1309	44.7	29.2431	44.7	30.6592	44.7	16.9898	44.7	17.4801	44.7	6.6566	44.7	6.40009	46.9	2.6444	46.9	2.5844
						44.8	19.695	44.8	21.0269	44.8	28.2375	44.8	32.3085	44.8	15.8914	44.8	17.1955	44.8	8.9893	44.8	10.0483	44.8	3.1449	44.8	4.63963	44.8	10.176	44.8	10.5858	44.8	15.0598	44.8	16.1313	44.8	29.2517	44.8	30.6659	44.8	16.9972	44.8	17.4882	44.8	6.67	44.8	6.41193	47	2.6473	47	2.58651
						44.9	19.7048	44.9	21.0323	44.9	28.2455	44.9	32.3117	44.9	15.8958	44.9	17.1961	44.9	8.9892	44.9	10.049	44.9	3.1559	44.9	4.63972	44.9	10.1807	44.9	10.5873	44.9	15.053	44.9	16.1316	44.9	29.2649	44.9	30.6726	44.9	17.002	44.9	17.4963	44.9	6.6841	44.9	6.42376	47.1	2.6473	47.1	2.58862
						45	19.7123	45	21.0376	45	28.2499	45	32.3149	45	15.8989	45	17.1967	45	8.9859	45	10.0497	45	3.16	45	4.63982	45	10.1925	45	10.5888	45	15.0504	45	16.132	45	29.2679	45	30.6792	45	17.011	45	17.5043	45	6.6965	45	6.43559	47.2	2.6526	47.2	2.59072
						45.1	19.7129	45.1	21.0429	45.1	28.2557	45.1	32.318	45.1	15.9073	45.1	17.1973	45.1	8.9829	45.1	10.0503	45.1	3.1687	45.1	4.63991	45.1	10.2035	45.1	10.5903	45.1	15.073	45.1	16.1323	45.1	29.2768	45.1	30.6858	45.1	17.0031	45.1	17.5123	45.1	6.7099	45.1	6.4474	47.3	2.659	47.3	2.59281
						45.2	19.7164	45.2	21.0482	45.2	28.2627	45.2	32.3211	45.2	15.9236	45.2	17.1979	45.2	8.9828	45.2	10.051	45.2	3.1653	45.2	4.64	45.2	10.2098	45.2	10.5918	45.2	15.0855	45.2	16.1326	45.2	29.2807	45.2	30.6923	45.2	17.0081	45.2	17.5203	45.2	6.7181	45.2	6.4592	47.4	2.6579	47.4	2.59489
						45.3	19.724	45.3	21.0534	45.3	28.2741	45.3	32.3241	45.3	15.9251	45.3	17.1984	45.3	8.9871	45.3	10.0516	45.3	3.1705	45.3	4.64009	45.3	10.2192	45.3	10.5933	45.3	15.0808	45.3	16.133	45.3	29.2877	45.3	30.6988	45.3	17.0132	45.3	17.5282	45.3	6.7236	45.3	6.47099	47.5	2.6545	47.5	2.59696
						45.4	19.7361	45.4	21.0585	45.4	28.279	45.4	32.3272	45.4	15.9274	45.4	17.199	45.4	8.9949	45.4	10.0523	45.4	3.1737	45.4	4.64018	45.4	10.2175	45.4	10.5947	45.4	15.0835	45.4	16.1333	45.4	29.2964	45.4	30.7052	45.4	17.0263	45.4	17.536	45.4	6.7404	45.4	6.48278	47.6	2.6611	47.6	2.59903
						45.5	19.7469	45.5	21.0637	45.5	28.29	45.5	32.3302	45.5	15.9358	45.5	17.1996	45.5	8.9957	45.5	10.0529	45.5	3.1753	45.5	4.64027	45.5	10.2204	45.5	10.5962	45.5	15.0917	45.5	16.1336	45.5	29.311	45.5	30.7116	45.5	17.0337	45.5	17.5438	45.5	6.7525	45.5	6.49455	47.7	2.6645	47.7	2.60109
						45.6	19.7495	45.6	21.0688	45.6	28.3004	45.6	32.3331	45.6	15.9421	45.6	17.2001	45.6	8.9951	45.6	10.0535	45.6	3.182	45.6	4.64035	45.6	10.2289	45.6	10.5976	45.6	15.1039	45.6	16.1339	45.6	29.3182	45.6	30.7179	45.6	17.0384	45.6	17.5516	45.6	6.7665	45.6	6.50631	47.8	2.6633	47.8	2.60314
						45.7	19.7519	45.7	21.0738	45.7	28.3111	45.7	32.336	45.7	15.9473	45.7	17.2007	45.7	9.0052	45.7	10.0541	45.7	3.1835	45.7	4.64044	45.7	10.2353	45.7	10.599	45.7	15.1041	45.7	16.1342	45.7	29.3218	45.7	30.7242	45.7	17.0445	45.7	17.5593	45.7	6.7842	45.7	6.51806	47.9	2.6599	47.9	2.60519
						45.8	19.756	45.8	21.0788	45.8	28.3204	45.8	32.3389	45.8	15.9599	45.8	17.2012	45.8	9.0094	45.8	10.0547	45.8	3.1932	45.8	4.64052	45.8	10.2341	45.8	10.6004	45.8	15.1113	45.8	16.1345	45.8	29.3244	45.8	30.7304	45.8	17.054	45.8	17.5669	45.8	6.7997	45.8	6.52981	48	2.6604	48	2.60723
						45.9	19.7668	45.9	21.0838	45.9	28.3285	45.9	32.3418	45.9	15.9676	45.9	17.2017	45.9	9.0064	45.9	10.0553	45.9	3.198	45.9	4.64061	45.9	10.2347	45.9	10.6018	45.9	15.1169	45.9	16.1348	45.9	29.332	45.9	30.7365	45.9	17.0636	45.9	17.5746	45.9	6.8131	45.9	6.54154	48.1	2.6626	48.1	2.60926
						46	19.7711	46	21.0887	46	28.3411	46	32.3447	46	15.9746	46	17.2023	46	9.0104	46	10.0559	46	3.2022	46	4.64069	46	10.2439	46	10.6032	46	15.1212	46	16.1351	46	29.3435	46	30.7427	46	17.068	46	17.5821	46	6.8299	46	6.55327	48.2	2.6628	48.2	2.61128
						46.1	19.7714	46.1	21.0936	46.1	28.3583	46.1	32.3475	46.1	15.9764	46.1	17.2028	46.1	9.0175	46.1	10.0565	46.1	3.2072	46.1	4.64077	46.1	10.2475	46.1	10.6046	46.1	15.1204	46.1	16.1354	46.1	29.3517	46.1	30.7487	46.1	17.0745	46.1	17.5897	46.1	6.8455	46.1	6.56498	48.3	2.6627	48.3	2.6133
						46.2	19.782	46.2	21.0985	46.2	28.3714	46.2	32.3502	46.2	15.9854	46.2	17.2033	46.2	9.0187	46.2	10.0571	46.2	3.2058	46.2	4.64085	46.2	10.2486	46.2	10.6059	46.2	15.1304	46.2	16.1357	46.2	29.3601	46.2	30.7547	46.2	17.0756	46.2	17.5972	46.2	6.8636	46.2	6.57668	48.4	2.662	48.4	2.6153
						46.3	19.788	46.3	21.1033	46.3	28.3862	46.3	32.353	46.3	15.9934	46.3	17.2038	46.3	9.0231	46.3	10.0577	46.3	3.207	46.3	4.64093	46.3	10.2475	46.3	10.6073	46.3	15.1361	46.3	16.136	46.3	29.3653	46.3	30.7607	46.3	17.074	46.3	17.6046	46.3	6.8785	46.3	6.58838	48.5	2.6669	48.5	2.61731
						46.4	19.7988	46.4	21.1081	46.4	28.3979	46.4	32.3557	46.4	15.9981	46.4	17.2043	46.4	9.0262	46.4	10.0582	46.4	3.2135	46.4	4.641	46.4	10.2493	46.4	10.6086	46.4	15.1428	46.4	16.1363	46.4	29.3678	46.4	30.7666	46.4	17.0848	46.4	17.612	46.4	6.8913	46.4	6.60006	48.6	2.6665	48.6	2.6193
						46.5	19.816	46.5	21.1128	46.5	28.4099	46.5	32.3584	46.5	16.0053	46.5	17.2048	46.5	9.0278	46.5	10.0588	46.5	3.2173	46.5	4.64108	46.5	10.2538	46.5	10.6099	46.5	15.151	46.5	16.1365	46.5	29.3675	46.5	30.7725	46.5	17.0943	46.5	17.6194	46.5	6.9067	46.5	6.61174	48.7	2.6642	48.7	2.62129
						46.6	19.8248	46.6	21.1175	46.6	28.4158	46.6	32.3611	46.6	16.009	46.6	17.2053	46.6	9.0316	46.6	10.0594	46.6	3.2177	46.6	4.64115	46.6	10.2543	46.6	10.6112	46.6	15.1551	46.6	16.1368	46.6	29.3685	46.6	30.7783	46.6	17.0896	46.6	17.6267	46.6	6.9219	46.6	6.6234	48.8	2.6695	48.8	2.62327
						46.7	19.8388	46.7	21.1222	46.7	28.4276	46.7	32.3637	46.7	16.0105	46.7	17.2057	46.7	9.0299	46.7	10.0599	46.7	3.2212	46.7	4.64123	46.7	10.2579	46.7	10.6125	46.7	15.1637	46.7	16.1371	46.7	29.3715	46.7	30.7841	46.7	17.096	46.7	17.634	46.7	6.9398	46.7	6.63506	48.9	2.6739	48.9	2.62524
						46.8	19.8464	46.8	21.1268	46.8	28.4365	46.8	32.3663	46.8	16.0212	46.8	17.2062	46.8	9.0324	46.8	10.0604	46.8	3.2233	46.8	4.6413	46.8	10.262	46.8	10.6138	46.8	15.1745	46.8	16.1374	46.8	29.3761	46.8	30.7898	46.8	17.0964	46.8	17.6412	46.8	6.9505	46.8	6.6467	49	2.682	49	2.62721
						46.9	19.8531	46.9	21.1314	46.9	28.4482	46.9	32.3689	46.9	16.0309	46.9	17.2067	46.9	9.0315	46.9	10.061	46.9	3.2261	46.9	4.64137	46.9	10.2668	46.9	10.6151	46.9	15.1839	46.9	16.1376	46.9	29.3843	46.9	30.7955	46.9	17.0963	46.9	17.6484	46.9	6.961	46.9	6.65834	49.1	2.682	49.1	2.62916
						47	19.8634	47	21.136	47	28.4615	47	32.3715	47	16.0344	47	17.2071	47	9.0311	47	10.0615	47	3.2348	47	4.64144	47	10.2776	47	10.6163	47	15.1931	47	16.1379	47	29.385	47	30.8011	47	17.1006	47	17.6555	47	6.9755	47	6.66997	49.2	2.681	49.2	2.63112
						47.1	19.8693	47.1	21.1405	47.1	28.4754	47.1	32.374	47.1	16.0375	47.1	17.2076	47.1	9.0371	47.1	10.062	47.1	3.2335	47.1	4.64151	47.1	10.2828	47.1	10.6175	47.1	15.1935	47.1	16.1381	47.1	29.3939	47.1	30.8067	47.1	17.1098	47.1	17.6626	47.1	6.9828	47.1	6.68158	49.3	2.6785	49.3	2.63306
						47.2	19.8759	47.2	21.145	47.2	28.4899	47.2	32.3765	47.2	16.0428	47.2	17.208	47.2	9.0447	47.2	10.0625	47.2	3.2326	47.2	4.64158	47.2	10.2878	47.2	10.6188	47.2	15.2036	47.2	16.1384	47.2	29.3981	47.2	30.8122	47.2	17.1183	47.2	17.6697	47.2	6.9992	47.2	6.69319	49.4	2.675	49.4	2.635
						47.3	19.885	47.3	21.1495	47.3	28.5075	47.3	32.379	47.3	16.045	47.3	17.2085	47.3	9.0478	47.3	10.0631	47.3	3.2345	47.3	4.64165	47.3	10.2902	47.3	10.62	47.3	15.2144	47.3	16.1386	47.3	29.4033	47.3	30.8177	47.3	17.1265	47.3	17.6767	47.3	7.0128	47.3	6.70479	49.5	2.6771	49.5	2.63693
						47.4	19.8942	47.4	21.1539	47.4	28.5186	47.4	32.3814	47.4	16.0502	47.4	17.2089	47.4	9.0552	47.4	10.0636	47.4	3.2368	47.4	4.64171	47.4	10.2924	47.4	10.6212	47.4	15.2216	47.4	16.1389	47.4	29.4053	47.4	30.8232	47.4	17.1297	47.4	17.6837	47.4	7.0257	47.4	6.71638	49.6	2.6758	49.6	2.63885
						47.5	19.9046	47.5	21.1583	47.5	28.53	47.5	32.3839	47.5	16.0578	47.5	17.2094	47.5	9.058	47.5	10.0641	47.5	3.2369	47.5	4.64178	47.5	10.2947	47.5	10.6224	47.5	15.2277	47.5	16.1391	47.5	29.4157	47.5	30.8286	47.5	17.1384	47.5	17.6907	47.5	7.0418	47.5	6.72795	49.7	2.6758	49.7	2.64077
						47.6	19.9098	47.6	21.1627	47.6	28.5457	47.6	32.3862	47.6	16.0618	47.6	17.2098	47.6	9.0574	47.6	10.0646	47.6	3.2339	47.6	4.64184	47.6	10.2976	47.6	10.6236	47.6	15.2454	47.6	16.1393	47.6	29.4223	47.6	30.834	47.6	17.1479	47.6	17.6976	47.6	7.0567	47.6	6.73952	49.8	2.6787	49.8	2.64268
						47.7	19.9178	47.7	21.167	47.7	28.5603	47.7	32.3886	47.7	16.0688	47.7	17.2102	47.7	9.0555	47.7	10.065	47.7	3.2426	47.7	4.64191	47.7	10.2964	47.7	10.6248	47.7	15.2541	47.7	16.1396	47.7	29.4276	47.7	30.8393	47.7	17.154	47.7	17.7044	47.7	7.0726	47.7	6.75108	49.9	2.6804	49.9	2.64458
						47.8	19.9265	47.8	21.1713	47.8	28.5704	47.8	32.391	47.8	16.0767	47.8	17.2106	47.8	9.0583	47.8	10.0655	47.8	3.2521	47.8	4.64197	47.8	10.2983	47.8	10.6259	47.8	15.2574	47.8	16.1398	47.8	29.4388	47.8	30.8446	47.8	17.1624	47.8	17.7112	47.8	7.0832	47.8	6.76263	50	2.6818	50	2.64648
						47.9	19.9385	47.9	21.1756	47.9	28.5787	47.9	32.3933	47.9	16.0786	47.9	17.211	47.9	9.0587	47.9	10.066	47.9	3.2471	47.9	4.64203	47.9	10.2974	47.9	10.6271	47.9	15.2665	47.9	16.14	47.9	29.4429	47.9	30.8498	47.9	17.1667	47.9	17.718	47.9	7.0974	47.9	6.77417	50.1	2.6795	50.1	2.64837
						48	19.9473	48	21.1798	48	28.5924	48	32.3956	48	16.0896	48	17.2114	48	9.0603	48	10.0665	48	3.246	48	4.64209	48	10.2988	48	10.6282	48	15.2707	48	16.1402	48	29.449	48	30.855	48	17.1666	48	17.7248	48	7.1087	48	6.7857	50.2	2.6824	50.2	2.65025
						48.1	19.9525	48.1	21.184	48.1	28.6015	48.1	32.3979	48.1	16.0923	48.1	17.2118	48.1	9.0605	48.1	10.0669	48.1	3.2556	48.1	4.64215	48.1	10.3006	48.1	10.6294	48.1	15.2776	48.1	16.1405	48.1	29.4619	48.1	30.8601	48.1	17.1661	48.1	17.7315	48.1	7.1204	48.1	6.79722	50.3	2.6825	50.3	2.65213
						48.2	19.9581	48.2	21.1882	48.2	28.6068	48.2	32.4001	48.2	16.0959	48.2	17.2122	48.2	9.0661	48.2	10.0674	48.2	3.2621	48.2	4.64221	48.2	10.3028	48.2	10.6305	48.2	15.2791	48.2	16.1407	48.2	29.4679	48.2	30.8652	48.2	17.1702	48.2	17.7381	48.2	7.1368	48.2	6.80873	50.4	2.6881	50.4	2.65399
						48.3	19.9612	48.3	21.1923	48.3	28.6161	48.3	32.4024	48.3	16.1027	48.3	17.2126	48.3	9.0634	48.3	10.0678	48.3	3.262	48.3	4.64227	48.3	10.3055	48.3	10.6316	48.3	15.2892	48.3	16.1409	48.3	29.4736	48.3	30.8703	48.3	17.1748	48.3	17.7448	48.3	7.1511	48.3	6.82023	50.5	2.6877	50.5	2.65586
						48.4	19.9627	48.4	21.1964	48.4	28.6257	48.4	32.4046	48.4	16.1085	48.4	17.213	48.4	9.0588	48.4	10.0683	48.4	3.2661	48.4	4.64233	48.4	10.3035	48.4	10.6327	48.4	15.294	48.4	16.1411	48.4	29.4888	48.4	30.8753	48.4	17.1744	48.4	17.7513	48.4	7.166	48.4	6.83172	50.6	2.692	50.6	2.65771
						48.5	19.9724	48.5	21.2005	48.5	28.6375	48.5	32.4068	48.5	16.1145	48.5	17.2133	48.5	9.0633	48.5	10.0687	48.5	3.2735	48.5	4.64238	48.5	10.3062	48.5	10.6338	48.5	15.304	48.5	16.1413	48.5	29.4952	48.5	30.8803	48.5	17.1785	48.5	17.7579	48.5	7.1786	48.5	6.84321	50.7	2.6924	50.7	2.65956
						48.6	19.9759	48.6	21.2045	48.6	28.6477	48.6	32.4089	48.6	16.1189	48.6	17.2137	48.6	9.0697	48.6	10.0692	48.6	3.2788	48.6	4.64244	48.6	10.3046	48.6	10.6349	48.6	15.3085	48.6	16.1415	48.6	29.5009	48.6	30.8852	48.6	17.1826	48.6	17.7644	48.6	7.1949	48.6	6.85468	50.8	2.6883	50.8	2.6614
						48.7	19.9762	48.7	21.2085	48.7	28.6569	48.7	32.4111	48.7	16.1285	48.7	17.2141	48.7	9.0712	48.7	10.0696	48.7	3.2733	48.7	4.64249	48.7	10.3074	48.7	10.6359	48.7	15.3142	48.7	16.1417	48.7	29.5092	48.7	30.8901	48.7	17.1794	48.7	17.7709	48.7	7.2087	48.7	6.86614	50.9	2.6876	50.9	2.66324
						48.8	19.9742	48.8	21.2125	48.8	28.6664	48.8	32.4132	48.8	16.1402	48.8	17.2144	48.8	9.0712	48.8	10.0701	48.8	3.2738	48.8	4.64255	48.8	10.3113	48.8	10.637	48.8	15.3193	48.8	16.1419	48.8	29.5108	48.8	30.895	48.8	17.1877	48.8	17.7773	48.8	7.2245	48.8	6.87759	51	2.6908	51	2.66507
						48.9	19.9792	48.9	21.2164	48.9	28.6777	48.9	32.4153	48.9	16.1516	48.9	17.2148	48.9	9.0729	48.9	10.0705	48.9	3.2807	48.9	4.6426	48.9	10.311	48.9	10.638	48.9	15.3278	48.9	16.1421	48.9	29.5118	48.9	30.8998	48.9	17.1954	48.9	17.7837	48.9	7.2396	48.9	6.88904	51.1	2.6935	51.1	2.66689
						49	19.9842	49	21.2204	49	28.6937	49	32.4174	49	16.1571	49	17.2152	49	9.0819	49	10.0709	49	3.2831	49	4.64265	49	10.3129	49	10.6391	49	15.3362	49	16.1423	49	29.518	49	30.9046	49	17.2034	49	17.7901	49	7.2579	49	6.90047	51.2	2.7018	51.2	2.66871
						49.1	19.9916	49.1	21.2243	49.1	28.7143	49.1	32.4194	49.1	16.1573	49.1	17.2155	49.1	9.0854	49.1	10.0713	49.1	3.2896	49.1	4.6427	49.1	10.3108	49.1	10.6401	49.1	15.3444	49.1	16.1425	49.1	29.5299	49.1	30.9094	49.1	17.212	49.1	17.7964	49.1	7.2739	49.1	6.9119	51.3	2.7068	51.3	2.67052
						49.2	19.9928	49.2	21.2281	49.2	28.7261	49.2	32.4215	49.2	16.1607	49.2	17.2158	49.2	9.0864	49.2	10.0717	49.2	3.2922	49.2	4.64276	49.2	10.313	49.2	10.6411	49.2	15.3557	49.2	16.1427	49.2	29.5343	49.2	30.9141	49.2	17.2188	49.2	17.8027	49.2	7.2884	49.2	6.92331	51.4	2.7122	51.4	2.67232
						49.3	20.0003	49.3	21.2319	49.3	28.7358	49.3	32.4235	49.3	16.1654	49.3	17.2162	49.3	9.0885	49.3	10.0721	49.3	3.2954	49.3	4.64281	49.3	10.3155	49.3	10.6422	49.3	15.3646	49.3	16.1428	49.3	29.5436	49.3	30.9187	49.3	17.2253	49.3	17.8089	49.3	7.3067	49.3	6.93472	51.5	2.7133	51.5	2.67411
						49.4	20.0049	49.4	21.2357	49.4	28.75	49.4	32.4254	49.4	16.1733	49.4	17.2165	49.4	9.0963	49.4	10.0725	49.4	3.2942	49.4	4.64285	49.4	10.3207	49.4	10.6432	49.4	15.3724	49.4	16.143	49.4	29.5467	49.4	30.9234	49.4	17.2313	49.4	17.8152	49.4	7.3203	49.4	6.94611	51.6	2.71	51.6	2.6759
						49.5	20.0121	49.5	21.2395	49.5	28.7593	49.5	32.4274	49.5	16.1829	49.5	17.2169	49.5	9.0963	49.5	10.0729	49.5	3.2923	49.5	4.6429	49.5	10.3217	49.5	10.6442	49.5	15.3791	49.5	16.1432	49.5	29.5533	49.5	30.928	49.5	17.239	49.5	17.8213	49.5	7.338	49.5	6.9575	51.7	2.7086	51.7	2.67769
						49.6	20.0179	49.6	21.2432	49.6	28.7712	49.6	32.4294	49.6	16.1875	49.6	17.2172	49.6	9.0958	49.6	10.0733	49.6	3.2951	49.6	4.64295	49.6	10.3209	49.6	10.6451	49.6	15.3838	49.6	16.1434	49.6	29.5644	49.6	30.9325	49.6	17.2493	49.6	17.8275	49.6	7.3584	49.6	6.96888	51.8	2.7077	51.8	2.67946
						49.7	20.0323	49.7	21.247	49.7	28.7798	49.7	32.4313	49.7	16.1897	49.7	17.2175	49.7	9.0976	49.7	10.0737	49.7	3.3001	49.7	4.643	49.7	10.3182	49.7	10.6461	49.7	15.3934	49.7	16.1436	49.7	29.5745	49.7	30.937	49.7	17.2574	49.7	17.8336	49.7	7.3741	49.7	6.98025	51.9	2.71	51.9	2.68124
						49.8	20.0411	49.8	21.2506	49.8	28.7939	49.8	32.4332	49.8	16.1967	49.8	17.2178	49.8	9.106	49.8	10.0741	49.8	3.297	49.8	4.64305	49.8	10.3188	49.8	10.6471	49.8	15.4019	49.8	16.1437	49.8	29.5792	49.8	30.9415	49.8	17.2657	49.8	17.8396	49.8	7.3885	49.8	6.9916	52	2.7139	52	2.683
						49.9	20.0456	49.9	21.2543	49.9	28.8109	49.9	32.4351	49.9	16.2091	49.9	17.2181	49.9	9.1118	49.9	10.0745	49.9	3.2937	49.9	4.64309	49.9	10.3221	49.9	10.648	49.9	15.4059	49.9	16.1439	49.9	29.5893	49.9	30.946	49.9	17.2669	49.9	17.8457	49.9	7.3955	49.9	7.00295	52.1	2.7111	52.1	2.68476
						50	20.0516	50	21.2579	50	28.8242	50	32.437	50	16.2165	50	17.2184	50	9.1145	50	10.0748	50	3.2897	50	4.64314	50	10.3245	50	10.649	50	15.4122	50	16.1441	50	29.5995	50	30.9504	50	17.2812	50	17.8517	50	7.4036	50	7.01429	52.2	2.7143	52.2	2.68651
						50.1	20.0563	50.1	21.2615	50.1	28.8319	50.1	32.4388	50.1	16.2183	50.1	17.2187	50.1	9.1211	50.1	10.0752	50.1	3.2905	50.1	4.64318	50.1	10.3175	50.1	10.6499	50.1	15.422	50.1	16.1442	50.1	29.603	50.1	30.9548	50.1	17.2915	50.1	17.8576	50.1	7.4123	50.1	7.02562	52.3	2.7168	52.3	2.68825
						50.2	20.0598	50.2	21.2651	50.2	28.8439	50.2	32.4406	50.2	16.2261	50.2	17.219	50.2	9.122	50.2	10.0756	50.2	3.2959	50.2	4.64323	50.2	10.3165	50.2	10.6509	50.2	15.4266	50.2	16.1444	50.2	29.6127	50.2	30.9591	50.2	17.2945	50.2	17.8636	50.2	7.4232	50.2	7.03694	52.4	2.7182	52.4	2.68999
						50.3	20.0695	50.3	21.2686	50.3	28.8576	50.3	32.4425	50.3	16.2317	50.3	17.2193	50.3	9.1305	50.3	10.0759	50.3	3.2983	50.3	4.64327	50.3	10.3168	50.3	10.6518	50.3	15.433	50.3	16.1445	50.3	29.6157	50.3	30.9634	50.3	17.3012	50.3	17.8695	50.3	7.4366	50.3	7.04825	52.5	2.7175	52.5	2.69173
						50.4	20.0757	50.4	21.2722	50.4	28.8748	50.4	32.4442	50.4	16.2425	50.4	17.2196	50.4	9.1386	50.4	10.0763	50.4	3.3061	50.4	4.64331	50.4	10.3179	50.4	10.6527	50.4	15.4413	50.4	16.1447	50.4	29.6211	50.4	30.9676	50.4	17.3133	50.4	17.8753	50.4	7.4514	50.4	7.05956	52.6	2.717	52.6	2.69345
						50.5	20.0807	50.5	21.2756	50.5	28.8871	50.5	32.446	50.5	16.2515	50.5	17.2199	50.5	9.144	50.5	10.0767	50.5	3.3116	50.5	4.64335	50.5	10.3163	50.5	10.6536	50.5	15.4595	50.5	16.1449	50.5	29.632	50.5	30.9719	50.5	17.3154	50.5	17.8812	50.5	7.466	50.5	7.07085	52.7	2.7211	52.7	2.69517
						50.6	20.0905	50.6	21.2791	50.6	28.9023	50.6	32.4478	50.6	16.2621	50.6	17.2202	50.6	9.1449	50.6	10.077	50.6	3.3068	50.6	4.6434	50.6	10.3141	50.6	10.6545	50.6	15.4736	50.6	16.145	50.6	29.6403	50.6	30.9761	50.6	17.3216	50.6	17.887	50.6	7.4803	50.6	7.08213	52.8	2.7234	52.8	2.69689
						50.7	20.0918	50.7	21.2826	50.7	28.9129	50.7	32.4495	50.7	16.2773	50.7	17.2205	50.7	9.1506	50.7	10.0773	50.7	3.3064	50.7	4.64344	50.7	10.3185	50.7	10.6554	50.7	15.485	50.7	16.1452	50.7	29.647	50.7	30.9803	50.7	17.3288	50.7	17.8927	50.7	7.4895	50.7	7.0934	52.9	2.7247	52.9	2.69859
						50.8	20.0974	50.8	21.286	50.8	28.9251	50.8	32.4512	50.8	16.288	50.8	17.2208	50.8	9.1569	50.8	10.0777	50.8	3.3079	50.8	4.64348	50.8	10.3194	50.8	10.6563	50.8	15.4972	50.8	16.1453	50.8	29.6504	50.8	30.9844	50.8	17.3439	50.8	17.8984	50.8	7.5021	50.8	7.10467	53	2.7258	53	2.7003
						50.9	20.1059	50.9	21.2893	50.9	28.9375	50.9	32.4529	50.9	16.2927	50.9	17.221	50.9	9.1677	50.9	10.078	50.9	3.3031	50.9	4.64352	50.9	10.3222	50.9	10.6571	50.9	15.5094	50.9	16.1455	50.9	29.6538	50.9	30.9885	50.9	17.3531	50.9	17.9041	50.9	7.509	50.9	7.11592	53.1	2.728	53.1	2.70199
						51	20.1119	51	21.2927	51	28.9512	51	32.4546	51	16.2993	51	17.2213	51	9.1685	51	10.0784	51	3.3053	51	4.64356	51	10.3199	51	10.658	51	15.5166	51	16.1456	51	29.6589	51	30.9925	51	17.3632	51	17.9098	51	7.5234	51	7.12717	53.2	2.7283	53.2	2.70368
						51.1	20.1137	51.1	21.296	51.1	28.9667	51.1	32.4563	51.1	16.3042	51.1	17.2216	51.1	9.1711	51.1	10.0787	51.1	3.3015	51.1	4.64359	51.1	10.3191	51.1	10.6588	51.1	15.5268	51.1	16.1457	51.1	29.6626	51.1	30.9966	51.1	17.3703	51.1	17.9154	51.1	7.5393	51.1	7.1384	53.3	2.7315	53.3	2.70536
						51.2	20.1145	51.2	21.2994	51.2	28.9821	51.2	32.4579	51.2	16.3095	51.2	17.2218	51.2	9.1721	51.2	10.079	51.2	3.2991	51.2	4.64363	51.2	10.316	51.2	10.6597	51.2	15.5354	51.2	16.1459	51.2	29.667	51.2	31.0006	51.2	17.3828	51.2	17.921	51.2	7.5504	51.2	7.14963	53.4	2.7332	53.4	2.70704
						51.3	20.1155	51.3	21.3026	51.3	28.9918	51.3	32.4596	51.3	16.3189	51.3	17.2221	51.3	9.177	51.3	10.0793	51.3	3.3037	51.3	4.64367	51.3	10.3124	51.3	10.6605	51.3	15.5425	51.3	16.146	51.3	29.6701	51.3	31.0045	51.3	17.388	51.3	17.9266	51.3	7.5618	51.3	7.16084	53.5	2.7339	53.5	2.70871
						51.4	20.1188	51.4	21.3059	51.4	29.0055	51.4	32.4612	51.4	16.3217	51.4	17.2223	51.4	9.181	51.4	10.0797	51.4	3.3035	51.4	4.64371	51.4	10.3132	51.4	10.6614	51.4	15.5554	51.4	16.1461	51.4	29.6743	51.4	31.0085	51.4	17.3952	51.4	17.9321	51.4	7.5756	51.4	7.17205	53.6	2.7358	53.6	2.71038
						51.5	20.1205	51.5	21.3091	51.5	29.0188	51.5	32.4628	51.5	16.3221	51.5	17.2226	51.5	9.1827	51.5	10.08	51.5	3.3035	51.5	4.64374	51.5	10.3135	51.5	10.6622	51.5	15.5684	51.5	16.1463	51.5	29.6803	51.5	31.0124	51.5	17.4009	51.5	17.9376	51.5	7.5832	51.5	7.18325	53.7	2.732	53.7	2.71204
						51.6	20.1268	51.6	21.3123	51.6	29.0355	51.6	32.4644	51.6	16.3254	51.6	17.2229	51.6	9.1814	51.6	10.0803	51.6	3.3036	51.6	4.64378	51.6	10.3182	51.6	10.663	51.6	15.577	51.6	16.1464	51.6	29.6934	51.6	31.0162	51.6	17.403	51.6	17.9431	51.6	7.5936	51.6	7.19444	53.8	2.7305	53.8	2.71369
						51.7	20.1361	51.7	21.3155	51.7	29.05	51.7	32.4659	51.7	16.3351	51.7	17.2231	51.7	9.1837	51.7	10.0806	51.7	3.3083	51.7	4.64381	51.7	10.3227	51.7	10.6638	51.7	15.5883	51.7	16.1465	51.7	29.705	51.7	31.0201	51.7	17.4142	51.7	17.9485	51.7	7.6021	51.7	7.20562	53.9	2.7343	53.9	2.71534
						51.8	20.1345	51.8	21.3187	51.8	29.063	51.8	32.4675	51.8	16.3392	51.8	17.2233	51.8	9.1877	51.8	10.0809	51.8	3.3125	51.8	4.64385	51.8	10.3225	51.8	10.6646	51.8	15.5928	51.8	16.1467	51.8	29.711	51.8	31.0239	51.8	17.4266	51.8	17.9539	51.8	7.618	51.8	7.21679	54	2.7427	54	2.71698
						51.9	20.135	51.9	21.3218	51.9	29.0696	51.9	32.469	51.9	16.3464	51.9	17.2236	51.9	9.1911	51.9	10.0812	51.9	3.3138	51.9	4.64388	51.9	10.3236	51.9	10.6654	51.9	15.5972	51.9	16.1468	51.9	29.7202	51.9	31.0277	51.9	17.4331	51.9	17.9593	51.9	7.6299	51.9	7.22795	54.1	2.7433	54.1	2.71862
						52	20.1439	52	21.3249	52	29.0809	52	32.4705	52	16.3511	52	17.2238	52	9.1935	52	10.0815	52	3.3198	52	4.64392	52	10.3245	52	10.6662	52	15.6058	52	16.1469	52	29.7288	52	31.0314	52	17.4438	52	17.9646	52	7.6392	52	7.2391	54.2	2.7463	54.2	2.72025
						52.1	20.1458	52.1	21.328	52.1	29.0887	52.1	32.472	52.1	16.3541	52.1	17.224	52.1	9.1951	52.1	10.0818	52.1	3.3152	52.1	4.64395	52.1	10.3283	52.1	10.667	52.1	15.6132	52.1	16.147	52.1	29.7336	52.1	31.0351	52.1	17.4462	52.1	17.9699	52.1	7.652	52.1	7.25025	54.3	2.7527	54.3	2.72187
						52.2	20.1491	52.2	21.3311	52.2	29.1014	52.2	32.4735	52.2	16.357	52.2	17.2243	52.2	9.1984	52.2	10.0821	52.2	3.3151	52.2	4.64398	52.2	10.3292	52.2	10.6677	52.2	15.6194	52.2	16.1472	52.2	29.7388	52.2	31.0388	52.2	17.4474	52.2	17.9752	52.2	7.6632	52.2	7.26138	54.4	2.758	54.4	2.72349
						52.3	20.1496	52.3	21.3341	52.3	29.1186	52.3	32.475	52.3	16.3588	52.3	17.2245	52.3	9.2024	52.3	10.0824	52.3	3.3203	52.3	4.64402	52.3	10.3345	52.3	10.6685	52.3	15.6285	52.3	16.1473	52.3	29.7477	52.3	31.0425	52.3	17.4585	52.3	17.9804	52.3	7.674	52.3	7.2725	54.5	2.7624	54.5	2.7251
						52.4	20.151	52.4	21.3371	52.4	29.1341	52.4	32.4764	52.4	16.3645	52.4	17.2247	52.4	9.2055	52.4	10.0826	52.4	3.332	52.4	4.64405	52.4	10.3371	52.4	10.6693	52.4	15.6289	52.4	16.1474	52.4	29.7495	52.4	31.0461	52.4	17.4653	52.4	17.9856	52.4	7.6901	52.4	7.28362	54.6	2.764	54.6	2.72671
						52.5	20.1516	52.5	21.3401	52.5	29.1467	52.5	32.4779	52.5	16.3659	52.5	17.2249	52.5	9.2121	52.5	10.0829	52.5	3.33	52.5	4.64408	52.5	10.3378	52.5	10.67	52.5	15.6429	52.5	16.1475	52.5	29.7612	52.5	31.0497	52.5	17.4712	52.5	17.9908	52.5	7.6983	52.5	7.29472	54.7	2.7691	54.7	2.72831
						52.6	20.158	52.6	21.3431	52.6	29.1584	52.6	32.4793	52.6	16.3682	52.6	17.2252	52.6	9.2155	52.6	10.0832	52.6	3.3305	52.6	4.64411	52.6	10.3361	52.6	10.6708	52.6	15.6515	52.6	16.1476	52.6	29.7667	52.6	31.0532	52.6	17.4798	52.6	17.996	52.6	7.7119	52.6	7.30582	54.8	2.7733	54.8	2.7299
						52.7	20.1537	52.7	21.346	52.7	29.1736	52.7	32.4807	52.7	16.3769	52.7	17.2254	52.7	9.2185	52.7	10.0835	52.7	3.3294	52.7	4.64414	52.7	10.3455	52.7	10.6715	52.7	15.6552	52.7	16.1477	52.7	29.7725	52.7	31.0568	52.7	17.4921	52.7	18.0011	52.7	7.7232	52.7	7.31691	54.9	2.7723	54.9	2.73149
						52.8	20.1498	52.8	21.349	52.8	29.186	52.8	32.4821	52.8	16.3878	52.8	17.2256	52.8	9.224	52.8	10.0838	52.8	3.3308	52.8	4.64417	52.8	10.3465	52.8	10.6722	52.8	15.6655	52.8	16.1478	52.8	29.7778	52.8	31.0603	52.8	17.4966	52.8	18.0062	52.8	7.7331	52.8	7.32798	55	2.7739	55	2.73307
						52.9	20.1543	52.9	21.3519	52.9	29.197	52.9	32.4835	52.9	16.3976	52.9	17.2258	52.9	9.2274	52.9	10.084	52.9	3.3314	52.9	4.6442	52.9	10.3416	52.9	10.673	52.9	15.674	52.9	16.148	52.9	29.7801	52.9	31.0638	52.9	17.4981	52.9	18.0113	52.9	7.7486	52.9	7.33905	55.1	2.7737	55.1	2.73465
						53	20.1639	53	21.3547	53	29.2114	53	32.4849	53	16.401	53	17.226	53	9.229	53	10.0843	53	3.3311	53	4.64423	53	10.3383	53	10.6737	53	15.6825	53	16.1481	53	29.7857	53	31.0672	53	17.5097	53	18.0163	53	7.7667	53	7.35011	55.2	2.7782	55.2	2.73622
						53.1	20.1677	53.1	21.3576	53.1	29.2203	53.1	32.4862	53.1	16.4059	53.1	17.2262	53.1	9.2343	53.1	10.0845	53.1	3.3316	53.1	4.64426	53.1	10.339	53.1	10.6744	53.1	15.6908	53.1	16.1482	53.1	29.791	53.1	31.0707	53.1	17.5184	53.1	18.0213	53.1	7.7803	53.1	7.36116	55.3	2.784	55.3	2.73779
						53.2	20.1699	53.2	21.3605	53.2	29.23	53.2	32.4875	53.2	16.4106	53.2	17.2264	53.2	9.2359	53.2	10.0848	53.2	3.33	53.2	4.64429	53.2	10.3467	53.2	10.6751	53.2	15.6891	53.2	16.1483	53.2	29.802	53.2	31.074	53.2	17.5206	53.2	18.0263	53.2	7.795	53.2	7.3722	55.4	2.7855	55.4	2.73935
						53.3	20.1723	53.3	21.3633	53.3	29.2444	53.3	32.4889	53.3	16.4158	53.3	17.2266	53.3	9.2377	53.3	10.0851	53.3	3.3302	53.3	4.64431	53.3	10.3483	53.3	10.6758	53.3	15.6955	53.3	16.1484	53.3	29.8178	53.3	31.0774	53.3	17.5281	53.3	18.0312	53.3	7.8073	53.3	7.38323	55.5	2.7898	55.5	2.74091
						53.4	20.1757	53.4	21.3661	53.4	29.2531	53.4	32.4902	53.4	16.421	53.4	17.2268	53.4	9.2393	53.4	10.0853	53.4	3.3437	53.4	4.64434	53.4	10.3547	53.4	10.6765	53.4	15.7044	53.4	16.1485	53.4	29.8214	53.4	31.0807	53.4	17.5349	53.4	18.0362	53.4	7.8214	53.4	7.39426	55.6	2.7932	55.6	2.74246
						53.5	20.1771	53.5	21.3688	53.5	29.2674	53.5	32.4915	53.5	16.4255	53.5	17.227	53.5	9.2392	53.5	10.0856	53.5	3.3418	53.5	4.64437	53.5	10.3538	53.5	10.6771	53.5	15.7143	53.5	16.1486	53.5	29.8282	53.5	31.0841	53.5	17.54	53.5	18.0411	53.5	7.8346	53.5	7.40527	55.7	2.7973	55.7	2.744
						53.6	20.1826	53.6	21.3716	53.6	29.284	53.6	32.4928	53.6	16.43	53.6	17.2272	53.6	9.2406	53.6	10.0858	53.6	3.3394	53.6	4.6444	53.6	10.3602	53.6	10.6778	53.6	15.7197	53.6	16.1487	53.6	29.833	53.6	31.0874	53.6	17.547	53.6	18.0459	53.6	7.8476	53.6	7.41627	55.8	2.8016	55.8	2.74554
						53.7	20.1812	53.7	21.3743	53.7	29.2947	53.7	32.494	53.7	16.4384	53.7	17.2274	53.7	9.2414	53.7	10.0861	53.7	3.3414	53.7	4.64442	53.7	10.3633	53.7	10.6785	53.7	15.7247	53.7	16.1488	53.7	29.8468	53.7	31.0906	53.7	17.5558	53.7	18.0508	53.7	7.8595	53.7	7.42727	55.9	2.805	55.9	2.74707
						53.8	20.1792	53.8	21.377	53.8	29.3028	53.8	32.4953	53.8	16.442	53.8	17.2276	53.8	9.2465	53.8	10.0863	53.8	3.3402	53.8	4.64445	53.8	10.365	53.8	10.6792	53.8	15.7356	53.8	16.1489	53.8	29.8622	53.8	31.0938	53.8	17.5571	53.8	18.0556	53.8	7.8717	53.8	7.43825	56	2.8063	56	2.7486
						53.9	20.1838	53.9	21.3797	53.9	29.3197	53.9	32.4965	53.9	16.4469	53.9	17.2278	53.9	9.2469	53.9	10.0865	53.9	3.3425	53.9	4.64447	53.9	10.3725	53.9	10.6798	53.9	15.7418	53.9	16.1489	53.9	29.8709	53.9	31.097	53.9	17.5601	53.9	18.0603	53.9	7.8822	53.9	7.44923	56.1	2.8065	56.1	2.75012
						54	20.1868	54	21.3824	54	29.3379	54	32.4978	54	16.4603	54	17.2279	54	9.2476	54	10.0868	54	3.3468	54	4.6445	54	10.3798	54	10.6805	54	15.7472	54	16.149	54	29.876	54	31.1002	54	17.5671	54	18.0651	54	7.8939	54	7.4602	56.2	2.8132	56.2	2.75164
						54.1	20.1914	54.1	21.385	54.1	29.3486	54.1	32.499	54.1	16.4662	54.1	17.2281	54.1	9.2486	54.1	10.087	54.1	3.3499	54.1	4.64452	54.1	10.3773	54.1	10.6811	54.1	15.7506	54.1	16.1491	54.1	29.8809	54.1	31.1034	54.1	17.5796	54.1	18.0698	54.1	7.9063	54.1	7.47115	56.3	2.8125	56.3	2.75315
						54.2	20.1959	54.2	21.3877	54.2	29.3615	54.2	32.5002	54.2	16.4753	54.2	17.2283	54.2	9.2562	54.2	10.0872	54.2	3.3493	54.2	4.64455	54.2	10.3842	54.2	10.6818	54.2	15.7669	54.2	16.1492	54.2	29.8926	54.2	31.1065	54.2	17.5922	54.2	18.0745	54.2	7.9176	54.2	7.4821	56.4	2.8138	56.4	2.75465
						54.3	20.2046	54.3	21.3903	54.3	29.372	54.3	32.5014	54.3	16.4816	54.3	17.2285	54.3	9.2658	54.3	10.0875	54.3	3.3498	54.3	4.64457	54.3	10.3915	54.3	10.6824	54.3	15.7737	54.3	16.1493	54.3	29.9006	54.3	31.1096	54.3	17.6004	54.3	18.0792	54.3	7.9293	54.3	7.49304	56.5	2.8235	56.5	2.75615
						54.4	20.2095	54.4	21.3928	54.4	29.3828	54.4	32.5026	54.4	16.4906	54.4	17.2286	54.4	9.2696	54.4	10.0877	54.4	3.3501	54.4	4.6446	54.4	10.3965	54.4	10.683	54.4	15.7824	54.4	16.1494	54.4	29.9091	54.4	31.1127	54.4	17.6085	54.4	18.0838	54.4	7.9441	54.4	7.50397	56.6	2.8192	56.6	2.75765
						54.5	20.2095	54.5	21.3954	54.5	29.3912	54.5	32.5037	54.5	16.4933	54.5	17.2288	54.5	9.2691	54.5	10.0879	54.5	3.3486	54.5	4.64462	54.5	10.3993	54.5	10.6836	54.5	15.7796	54.5	16.1495	54.5	29.9211	54.5	31.1158	54.5	17.6118	54.5	18.0884	54.5	7.956	54.5	7.5149	56.7	2.8228	56.7	2.75914
						54.6	20.214	54.6	21.398	54.6	29.4032	54.6	32.5049	54.6	16.4981	54.6	17.229	54.6	9.2739	54.6	10.0881	54.6	3.3447	54.6	4.64464	54.6	10.4029	54.6	10.6843	54.6	15.7745	54.6	16.1496	54.6	29.9297	54.6	31.1188	54.6	17.6202	54.6	18.093	54.6	7.967	54.6	7.52581	56.8	2.8287	56.8	2.76062
						54.7	20.2183	54.7	21.4005	54.7	29.4117	54.7	32.506	54.7	16.506	54.7	17.2292	54.7	9.2802	54.7	10.0884	54.7	3.3447	54.7	4.64466	54.7	10.4092	54.7	10.6849	54.7	15.7826	54.7	16.1497	54.7	29.9371	54.7	31.1218	54.7	17.6298	54.7	18.0976	54.7	7.9812	54.7	7.53671	56.9	2.8274	56.9	2.7621
						54.8	20.2177	54.8	21.403	54.8	29.4275	54.8	32.5072	54.8	16.5118	54.8	17.2293	54.8	9.2838	54.8	10.0886	54.8	3.3476	54.8	4.64469	54.8	10.4106	54.8	10.6855	54.8	15.7951	54.8	16.1497	54.8	29.943	54.8	31.1248	54.8	17.6344	54.8	18.1021	54.8	7.9977	54.8	7.54761	57	2.8229	57	2.76357
						54.9	20.2204	54.9	21.4055	54.9	29.442	54.9	32.5083	54.9	16.519	54.9	17.2295	54.9	9.2888	54.9	10.0888	54.9	3.3504	54.9	4.64471	54.9	10.4151	54.9	10.6861	54.9	15.8008	54.9	16.1498	54.9	29.9529	54.9	31.1277	54.9	17.636	54.9	18.1066	54.9	8.0131	54.9	7.55849	57.1	2.8348	57.1	2.76504
						55	20.2311	55	21.408	55	29.454	55	32.5094	55	16.5212	55	17.2296	55	9.2909	55	10.089	55	3.3515	55	4.64473	55	10.4171	55	10.6867	55	15.8068	55	16.1499	55	29.9624	55	31.1307	55	17.6351	55	18.1111	55	8.0244	55	7.56937	57.2	2.8398	57.2	2.7665
						55.1	20.2351	55.1	21.4104	55.1	29.4659	55.1	32.5105	55.1	16.5271	55.1	17.2298	55.1	9.2852	55.1	10.0892	55.1	3.3598	55.1	4.64475	55.1	10.4217	55.1	10.6873	55.1	15.8078	55.1	16.15	55.1	29.9689	55.1	31.1336	55.1	17.6374	55.1	18.1155	55.1	8.0367	55.1	7.58023	57.3	2.8461	57.3	2.76796
						55.2	20.2375	55.2	21.4128	55.2	29.4798	55.2	32.5116	55.2	16.5378	55.2	17.2299	55.2	9.2858	55.2	10.0894	55.2	3.3578	55.2	4.64477	55.2	10.4254	55.2	10.6878	55.2	15.8115	55.2	16.1501	55.2	29.973	55.2	31.1364	55.2	17.642	55.2	18.12	55.2	8.0506	55.2	7.59109	57.4	2.8508	57.4	2.76941
						55.3	20.2415	55.3	21.4153	55.3	29.4916	55.3	32.5127	55.3	16.545	55.3	17.2301	55.3	9.2835	55.3	10.0896	55.3	3.3572	55.3	4.64479	55.3	10.4279	55.3	10.6884	55.3	15.8076	55.3	16.1501	55.3	29.9821	55.3	31.1393	55.3	17.6453	55.3	18.1244	55.3	8.0568	55.3	7.60194	57.5	2.8622	57.5	2.77086
						55.4	20.2468	55.4	21.4177	55.4	29.5093	55.4	32.5137	55.4	16.548	55.4	17.2303	55.4	9.2849	55.4	10.0898	55.4	3.3619	55.4	4.64482	55.4	10.4308	55.4	10.689	55.4	15.8071	55.4	16.1502	55.4	29.9888	55.4	31.1422	55.4	17.6498	55.4	18.1288	55.4	8.0678	55.4	7.61278	57.6	2.8691	57.6	2.7723
						55.5	20.2513	55.5	21.42	55.5	29.5255	55.5	32.5148	55.5	16.5459	55.5	17.2304	55.5	9.2833	55.5	10.09	55.5	3.3701	55.5	4.64484	55.5	10.4292	55.5	10.6896	55.5	15.8115	55.5	16.1503	55.5	29.9948	55.5	31.145	55.5	17.6544	55.5	18.1331	55.5	8.0826	55.5	7.62361	57.7	2.8702	57.7	2.77374
						55.6	20.2547	55.6	21.4224	55.6	29.5385	55.6	32.5158	55.6	16.5493	55.6	17.2306	55.6	9.2867	55.6	10.0902	55.6	3.3748	55.6	4.64486	55.6	10.4337	55.6	10.6901	55.6	15.8173	55.6	16.1504	55.6	30.0023	55.6	31.1478	55.6	17.662	55.6	18.1374	55.6	8.0961	55.6	7.63443	57.8	2.8766	57.8	2.77517
						55.7	20.2579	55.7	21.4247	55.7	29.5536	55.7	32.5168	55.7	16.5555	55.7	17.2307	55.7	9.2897	55.7	10.0904	55.7	3.3793	55.7	4.64487	55.7	10.4376	55.7	10.6907	55.7	15.8193	55.7	16.1504	55.7	30.0101	55.7	31.1505	55.7	17.6643	55.7	18.1417	55.7	8.104	55.7	7.64525	57.9	2.8791	57.9	2.7766
						55.8	20.2489	55.8	21.4271	55.8	29.5712	55.8	32.5179	55.8	16.5667	55.8	17.2308	55.8	9.2877	55.8	10.0906	55.8	3.3783	55.8	4.64489	55.8	10.4379	55.8	10.6912	55.8	15.8263	55.8	16.1505	55.8	30.0178	55.8	31.1533	55.8	17.6713	55.8	18.146	55.8	8.1146	55.8	7.65605	58	2.8789	58	2.77802
						55.9	20.2533	55.9	21.4294	55.9	29.5815	55.9	32.5189	55.9	16.5682	55.9	17.231	55.9	9.2863	55.9	10.0908	55.9	3.3784	55.9	4.64491	55.9	10.4386	55.9	10.6918	55.9	15.83	55.9	16.1506	55.9	30.0229	55.9	31.156	55.9	17.6785	55.9	18.1503	55.9	8.121	55.9	7.66685	58.1	2.8847	58.1	2.77943
						56	20.2561	56	21.4317	56	29.5905	56	32.5199	56	16.5733	56	17.2311	56	9.293	56	10.091	56	3.375	56	4.64493	56	10.4347	56	10.6923	56	15.8359	56	16.1506	56	30.0292	56	31.1587	56	17.6869	56	18.1545	56	8.1346	56	7.67763	58.2	2.8999	58.2	2.78084
						56.1	20.2579	56.1	21.4339	56.1	29.6022	56.1	32.5209	56.1	16.5763	56.1	17.2312	56.1	9.2961	56.1	10.0912	56.1	3.3768	56.1	4.64495	56.1	10.441	56.1	10.6928	56.1	15.8388	56.1	16.1507	56.1	30.0298	56.1	31.1614	56.1	17.6907	56.1	18.1587	56.1	8.1527	56.1	7.68841	58.3	2.9071	58.3	2.78225
						56.2	20.2623	56.2	21.4362	56.2	29.6159	56.2	32.5218	56.2	16.5817	56.2	17.2314	56.2	9.2983	56.2	10.0913	56.2	3.3766	56.2	4.64497	56.2	10.4415	56.2	10.6934	56.2	15.8472	56.2	16.1508	56.2	30.0401	56.2	31.164	56.2	17.6906	56.2	18.1629	56.2	8.1671	56.2	7.69918	58.4	2.9089	58.4	2.78365
						56.3	20.2632	56.3	21.4384	56.3	29.6296	56.3	32.5228	56.3	16.5873	56.3	17.2315	56.3	9.2982	56.3	10.0915	56.3	3.3787	56.3	4.64499	56.3	10.4477	56.3	10.6939	56.3	15.85	56.3	16.1508	56.3	30.0497	56.3	31.1667	56.3	17.6917	56.3	18.167	56.3	8.1829	56.3	7.70994	58.5	2.9	58.5	2.78505
						56.4	20.2659	56.4	21.4406	56.4	29.642	56.4	32.5238	56.4	16.5877	56.4	17.2316	56.4	9.2999	56.4	10.0917	56.4	3.3781	56.4	4.645	56.4	10.4504	56.4	10.6944	56.4	15.8529	56.4	16.1509	56.4	30.0596	56.4	31.1693	56.4	17.6977	56.4	18.1712	56.4	8.1975	56.4	7.72069	58.6	2.9	58.6	2.78644
						56.5	20.2663	56.5	21.4428	56.5	29.6478	56.5	32.5247	56.5	16.5937	56.5	17.2318	56.5	9.2979	56.5	10.0919	56.5	3.3766	56.5	4.64502	56.5	10.46	56.5	10.6949	56.5	15.8573	56.5	16.151	56.5	30.0739	56.5	31.1719	56.5	17.7101	56.5	18.1753	56.5	8.2107	56.5	7.73143	58.7	2.9	58.7	2.78782
						56.6	20.2599	56.6	21.445	56.6	29.6636	56.6	32.5256	56.6	16.5934	56.6	17.2319	56.6	9.2948	56.6	10.0921	56.6	3.3804	56.6	4.64504	56.6	10.4577	56.6	10.6954	56.6	15.8687	56.6	16.151	56.6	30.0711	56.6	31.1745	56.6	17.7135	56.6	18.1793	56.6	8.2218	56.6	7.74216	58.8	2.9	58.8	2.7892
						56.7	20.2599	56.7	21.4472	56.7	29.6825	56.7	32.5266	56.7	16.5946	56.7	17.232	56.7	9.3035	56.7	10.0922	56.7	3.3837	56.7	4.64506	56.7	10.4547	56.7	10.696	56.7	15.8711	56.7	16.1511	56.7	30.0675	56.7	31.177	56.7	17.7128	56.7	18.1834	56.7	8.2376	56.7	7.75288	58.9	2.9	58.9	2.79058
						56.8	20.2571	56.8	21.4493	56.8	29.6997	56.8	32.5275	56.8	16.6027	56.8	17.2322	56.8	9.303	56.8	10.0924	56.8	3.3809	56.8	4.64507	56.8	10.448	56.8	10.6965	56.8	15.8807	56.8	16.1512	56.8	30.0721	56.8	31.1795	56.8	17.7092	56.8	18.1874	56.8	8.2518	56.8	7.7636	59	2.9	59	2.79195
						56.9	20.2536	56.9	21.4515	56.9	29.716	56.9	32.5284	56.9	16.61	56.9	17.2323	56.9	9.3016	56.9	10.0926	56.9	3.3779	56.9	4.64509	56.9	10.4655	56.9	10.697	56.9	15.8739	56.9	16.1512	56.9	30.0798	56.9	31.1821	56.9	17.713	56.9	18.1914	56.9	8.2719	56.9	7.7743	59.1	2.8989	59.1	2.79331
						57	20.2627	57	21.4536	57	29.7296	57	32.5293	57	16.6178	57	17.2324	57	9.299	57	10.0927	57	3.3748	57	4.64511	57	10.4773	57	10.6974	57	15.8736	57	16.1513	57	30.0905	57	31.1845	57	17.7169	57	18.1954	57	8.2994	57	7.785	59.2	2.8978	59.2	2.79468
						57.1	20.2674	57.1	21.4557	57.1	29.737	57.1	32.5302	57.1	16.6338	57.1	17.2325	57.1	9.304	57.1	10.0929	57.1	3.3777	57.1	4.64512	57.1	10.4735	57.1	10.6979	57.1	15.8672	57.1	16.1513	57.1	30.0973	57.1	31.187	57.1	17.7149	57.1	18.1994	57.1	8.3099	57.1	7.79569	59.3		59.3	2.79603
						57.2	20.2699	57.2	21.4578	57.2	29.7452	57.2	32.5311	57.2	16.646	57.2	17.2326	57.2	9.3057	57.2	10.0931	57.2	3.3773	57.2	4.64514	57.2	10.4738	57.2	10.6984	57.2	15.8712	57.2	16.1514	57.2	30.1004	57.2	31.1895	57.2	17.7226	57.2	18.2033	57.2	8.3264	57.2	7.80636	59.4		59.4	2.79738
						57.3	20.2708	57.3	21.4598	57.3	29.7675	57.3	32.532	57.3	16.6492	57.3	17.2328	57.3	9.3086	57.3	10.0932	57.3	3.3794	57.3	4.64515	57.3	10.4797	57.3	10.6989	57.3	15.871	57.3	16.1515	57.3	30.1142	57.3	31.1919	57.3	17.7199	57.3	18.2072	57.3	8.3434	57.3	7.81703	59.5		59.5	2.79873
						57.4	20.2766	57.4	21.4619	57.4	29.7803	57.4	32.5328	57.4	16.6535	57.4	17.2329	57.4	9.3155	57.4	10.0934	57.4	3.3781	57.4	4.64517	57.4	10.4882	57.4	10.6994	57.4	15.8807	57.4	16.1515	57.4	30.1259	57.4	31.1943	57.4	17.72	57.4	18.2111	57.4	8.3603	57.4	7.82769	59.6		59.6	2.80007
						57.5	20.277	57.5	21.464	57.5	29.7943	57.5	32.5337	57.5	16.6638	57.5	17.233	57.5	9.3165	57.5	10.0935	57.5	3.3783	57.5	4.64518	57.5	10.4883	57.5	10.6998	57.5	15.8881	57.5	16.1516	57.5	30.148	57.5	31.1967	57.5	17.7317	57.5	18.215	57.5	8.3778	57.5	7.83835	59.7		59.7	2.80141
						57.6	20.2784	57.6	21.466	57.6	29.7981	57.6	32.5345	57.6	16.676	57.6	17.2331	57.6	9.3195	57.6	10.0937	57.6	3.3857	57.6	4.6452	57.6	10.4837	57.6	10.7003	57.6	15.9011	57.6	16.1516	57.6	30.1529	57.6	31.1991	57.6	17.7308	57.6	18.2189	57.6	8.3957	57.6	7.84899	59.8		59.8	2.80274
						57.7	20.2807	57.7	21.468	57.7	29.8115	57.7	32.5354	57.7	16.6828	57.7	17.2332	57.7	9.3286	57.7	10.0938	57.7	3.3815	57.7	4.64521	57.7	10.4883	57.7	10.7008	57.7	15.9048	57.7	16.1517	57.7	30.1597	57.7	31.2014	57.7	17.7402	57.7	18.2227	57.7	8.4061	57.7	7.85962	59.9		59.9	2.80407
						57.8	20.2908	57.8	21.47	57.8	29.8268	57.8	32.5362	57.8	16.689	57.8	17.2333	57.8	9.3273	57.8	10.094	57.8	3.3828	57.8	4.64523	57.8	10.5005	57.8	10.7012	57.8	15.9061	57.8	16.1517	57.8	30.1713	57.8	31.2037	57.8	17.7463	57.8	18.2265	57.8	8.4206	57.8	7.87025	60		60	2.80539
						57.9	20.3029	57.9	21.4719	57.9	29.8474	57.9	32.537	57.9	16.693	57.9	17.2334	57.9	9.3275	57.9	10.0942	57.9	3.3851	57.9	4.64524	57.9	10.5122	57.9	10.7017	57.9	15.9032	57.9	16.1518	57.9	30.172	57.9	31.2061	57.9	17.7407	57.9	18.2303	57.9	8.4322	57.9	7.88087	60.1		60.1	2.80539
						58	20.3023	58	21.4739	58	29.857	58	32.5378	58	16.7032	58	17.2336	58	9.3242	58	10.0943	58	3.3822	58	4.64526	58	10.5106	58	10.7021	58	15.9062	58	16.1518	58	30.167	58	31.2084	58	17.7383	58	18.234	58	8.4482	58	7.89147	60.2		60.2	2.7976
						58.1	20.307	58.1	21.4759	58.1	29.8798	58.1	32.5386	58.1	16.7063	58.1	17.2337	58.1	9.328	58.1	10.0945	58.1	3.3807	58.1	4.64527	58.1	10.5105	58.1	10.7026	58.1	15.9166	58.1	16.1519	58.1	30.1735	58.1	31.2106	58.1	17.7432	58.1	18.2378	58.1	8.4612	58.1	7.90207	60.3		60.3	2.78984
						58.2	20.3106	58.2	21.4778	58.2	29.8975	58.2	32.5394	58.2	16.712	58.2	17.2338	58.2	9.3301	58.2	10.0946	58.2	3.3772	58.2	4.64528	58.2	10.5054	58.2	10.703	58.2	15.9192	58.2	16.1519	58.2	30.174	58.2	31.2129	58.2	17.76	58.2	18.2415	58.2	8.4695	58.2	7.91266	60.4		60.4	2.7821
						58.3	20.312	58.3	21.4797	58.3	29.9113	58.3	32.5402	58.3	16.6975	58.3	17.2339	58.3	9.3412	58.3	10.0947	58.3	3.3752	58.3	4.6453	58.3	10.523	58.3	10.7035	58.3	15.9174	58.3	16.152	58.3	30.1795	58.3	31.2151	58.3	17.7647	58.3	18.2452	58.3	8.4799	58.3	7.92324	60.5		60.5	2.77437
						58.4	20.3227	58.4	21.4816	58.4	29.9224	58.4	32.541	58.4	16.7136	58.4	17.234	58.4	9.3524	58.4	10.0949	58.4	3.3831	58.4	4.64531	58.4	10.5331	58.4	10.7039	58.4	15.9163	58.4	16.152	58.4	30.1963	58.4	31.2173	58.4	17.7584	58.4	18.2489	58.4	8.4948	58.4	7.93381	60.6		60.6	2.76667
						58.5	20.3392	58.5	21.4835	58.5	29.9489	58.5	32.5417	58.5	16.7096	58.5	17.2341	58.5	9.351	58.5	10.095	58.5	3.374	58.5	4.64532	58.5	10.5439	58.5	10.7043	58.5	15.9214	58.5	16.1521	58.5	30.1967	58.5	31.2196	58.5	17.7742	58.5	18.2525	58.5	8.5215	58.5	7.94438	60.7		60.7	2.759
						58.6	20.3392	58.6	21.4854	58.6	29.9684	58.6	32.5425	58.6	16.712	58.6	17.2342	58.6	9.351	58.6	10.0952	58.6	3.3768	58.6	4.64534	58.6	10.5439	58.6	10.7047	58.6	15.9214	58.6	16.1521	58.6	30.1967	58.6	31.2217	58.6	17.7742	58.6	18.2562	58.6	8.5392	58.6	7.95493	60.8		60.8	2.75134
						58.7	20.3313	58.7	21.4872	58.7	29.9904	58.7	32.5433	58.7	16.713	58.7	17.2343	58.7	9.351	58.7	10.0953	58.7	3.379	58.7	4.64535	58.7	10.5458	58.7	10.7051	58.7	15.923	58.7	16.1522	58.7	30.1967	58.7	31.2239	58.7	17.7789	58.7	18.2598	58.7	8.5531	58.7	7.96548	60.9		60.9	2.7437
						58.8	20.3205	58.8	21.4891	58.8	29.9982	58.8	32.544	58.8	16.7165	58.8	17.2343	58.8	9.351	58.8	10.0954	58.8	3.377	58.8	4.64536	58.8	10.5463	58.8	10.7056	58.8	15.927	58.8	16.1522	58.8	30.1935	58.8	31.2261	58.8	17.7913	58.8	18.2633	58.8	8.5638	58.8	7.97601	61		61	2.73609
						58.9	20.3156	58.9	21.4909	58.9	29.996	58.9	32.5447	58.9	16.7226	58.9	17.2344	58.9	9.3514	58.9	10.0956	58.9	3.3768	58.9	4.64537	58.9	10.5527	58.9	10.706	58.9	15.9237	58.9	16.1523	58.9	30.1967	58.9	31.2282	58.9	17.793	58.9	18.2669	58.9	8.5784	58.9	7.98654	61.1		61.1	2.7285
						59	20.2782	59	21.4927	59	29.996	59	32.5455	59	16.7263	59	17.2345	59	9.3514	59	10.0957	59	3.3768	59	4.64538	59	10.5553	59	10.7064	59	15.927	59	16.1523	59	30.1967	59	31.2303	59	17.7974	59	18.2705	59	8.5876	59	7.99706	61.2		61.2	2.72092
						59.1	20.2777	59.1	21.4945	59.1	29.996	59.1	32.5462	59.1	16.7337	59.1	17.2346	59.1	9.3514	59.1	10.0958	59.1	3.3765	59.1	4.6454	59.1	10.5574	59.1	10.7068	59.1	15.927	59.1	16.1523	59.1	30.1986	59.1	31.2324	59.1	17.8015	59.1	18.274	59.1	8.595	59.1	8.00757	61.3		61.3	2.71337
						59.2	20.2704	59.2	21.4963	59.2	29.996	59.2	32.5469	59.2	16.7353	59.2	17.2347	59.2	9.3514	59.2	10.096	59.2	3.3757	59.2	4.64541	59.2	10.5581	59.2	10.7072	59.2	15.9271	59.2	16.1524	59.2	30.2124	59.2	31.2345	59.2	17.8087	59.2	18.2775	59.2	8.5956	59.2	8.01808	61.4		61.4	2.70584
						59.3		59.3	21.4981	59.3		59.3	32.5476	59.3		59.3	17.2348	59.3		59.3	10.0961	59.3		59.3	4.64542	59.3		59.3	10.7076	59.3		59.3	16.1524	59.3		59.3	31.2366	59.3		59.3	18.281	59.3		59.3	8.02857	61.5		61.5	2.69833
						59.4		59.4	21.4999	59.4		59.4	32.5483	59.4		59.4	17.2349	59.4		59.4	10.0962	59.4		59.4	4.64543	59.4		59.4	10.708	59.4		59.4	16.1525	59.4		59.4	31.2386	59.4		59.4	18.2844	59.4		59.4	8.03905	61.6		61.6	2.69084
						59.5		59.5	21.5016	59.5		59.5	32.549	59.5		59.5	17.235	59.5		59.5	10.0963	59.5		59.5	4.64544	59.5		59.5	10.7084	59.5		59.5	16.1525	59.5		59.5	31.2406	59.5		59.5	18.2879	59.5		59.5	8.04953	61.7		61.7	2.68338
						59.6		59.6	21.5033	59.6		59.6	32.5497	59.6		59.6	17.2351	59.6		59.6	10.0965	59.6		59.6	4.64545	59.6		59.6	10.7088	59.6		59.6	16.1526	59.6		59.6	31.2426	59.6		59.6	18.2913	59.6		59.6	8.06	61.8	2.34583	61.8	2.67593
						59.7		59.7	21.5051	59.7		59.7	32.5504	59.7		59.7	17.2352	59.7		59.7	10.0966	59.7		59.7	4.64546	59.7		59.7	10.7091	59.7		59.7	16.1526	59.7		59.7	31.2446	59.7		59.7	18.2947	59.7		59.7	8.07045	61.9	2.3229	61.9	2.6685
						59.8		59.8	21.5068	59.8		59.8	32.551	59.8		59.8	17.2353	59.8		59.8	10.0967	59.8		59.8	4.64548	59.8		59.8	10.7095	59.8		59.8	16.1526	59.8		59.8	31.2466	59.8		59.8	18.2981	59.8		59.8	8.0809	62	2.2857	62	2.6611
						59.9		59.9	21.5085	59.9		59.9	32.5517	59.9		59.9	17.2353	59.9		59.9	10.0968	59.9		59.9	4.64549	59.9		59.9	10.7099	59.9		59.9	16.1527	59.9		59.9	31.2486	59.9		59.9	18.3015	59.9		59.9	8.09134	62.1	2.2654	62.1	2.65371
						60		60	21.5101	60		60	32.5524	60		60	17.2354	60		60	10.0969	60		60	4.6455	60		60	10.7103	60		60	16.1527	60		60	31.2505	60		60	18.3048	60		60	8.10178	62.2	2.2185	62.2	2.64635
						60.1		60.1	21.5101	60.1		60.1	32.5524	60.1		60.1	17.2354	60.1		60.1	10.0969	60.1		60.1	4.6455	60.1		60.1	10.7103	60.1		60.1	16.1527	60.1		60.1	31.2505	60.1		60.1	18.3048	60.1		60.1	8.10178	62.3	2.21102	62.3	2.639
						60.2		60.2	21.3948	60.2		60.2	32.2927	60.2		60.2	17.061	60.2		60.2	10.0022	60.2		60.2	4.58756	60.2		60.2	10.6411	60.2		60.2	15.9722	60.2		60.2	31.1122	60.2		60.2	18.2298	60.2		60.2	8.09859	62.4	2.1694	62.4	2.63168
						60.3		60.3	21.28	60.3		60.3	32.0351	60.3		60.3	16.8884	60.3		60.3	9.90834	60.3		60.3	4.53035	60.3		60.3	10.5724	60.3		60.3	15.7937	60.3		60.3	30.9745	60.3		60.3	18.155	60.3		60.3	8.09541	62.5	2.1452	62.5	2.62438
						60.4		60.4	21.1659	60.4		60.4	31.7795	60.4		60.4	16.7175	60.4		60.4	9.81536	60.4		60.4	4.47384	60.4		60.4	10.5041	60.4		60.4	15.6171	60.4		60.4	30.8374	60.4		60.4	18.0806	60.4		60.4	8.09223	62.6	2.131	62.6	2.61709
						60.5		60.5	21.0524	60.5		60.5	31.526	60.5		60.5	16.5483	60.5		60.5	9.72326	60.5		60.5	4.41805	60.5		60.5	10.4363	60.5		60.5	15.4426	60.5		60.5	30.7009	60.5		60.5	18.0064	60.5		60.5	8.08905	62.7	2.1304	62.7	2.60983
						60.6		60.6	20.9395	60.6		60.6	31.2746	60.6		60.6	16.3809	60.6		60.6	9.63202	60.6		60.6	4.36295	60.6		60.6	10.3689	60.6		60.6	15.27	60.6		60.6	30.565	60.6		60.6	17.9326	60.6		60.6	8.08588	62.8	2.12052	62.8	2.60259
						60.7		60.7	20.8271	60.7		60.7	31.0251	60.7		60.7	16.2152	60.7		60.7	9.54164	60.7		60.7	4.30854	60.7		60.7	10.302	60.7		60.7	15.0993	60.7		60.7	30.4297	60.7		60.7	17.859	60.7		60.7	8.0827	62.9	2.0563	62.9	2.59536
						60.8		60.8	20.7154	60.8		60.8	30.7776	60.8		60.8	16.0511	60.8		60.8	9.4521	60.8		60.8	4.2548	60.8		60.8	10.2355	60.8		60.8	14.9305	60.8		60.8	30.295	60.8		60.8	17.7858	60.8		60.8	8.07952	63	2.0239	63	2.58816
						60.9		60.9	20.6043	60.9		60.9	30.5321	60.9		60.9	15.8887	60.9		60.9	9.3634	60.9		60.9	4.20174	60.9		60.9	10.1694	60.9		60.9	14.7637	60.9		60.9	30.1609	60.9		60.9	17.7129	60.9		60.9	8.07635	63.1	2.076	63.1	2.58098
						61		61	20.4938	61		61	30.2885	61		61	15.7279	61		61	9.27554	61		61	4.14933	61		61	10.1037	61		61	14.5986	61		61	30.0275	61		61	17.6403	61		61	8.07318	63.2	2.1328	63.2	2.57382
						61.1		61.1	20.3839	61.1		61.1	30.0469	61.1		61.1	15.5687	61.1		61.1	9.1885	61.1		61.1	4.09759	61.1		61.1	10.0384	61.1		61.1	14.4355	61.1		61.1	29.8946	61.1		61.1	17.5679	61.1		61.1	8.07001	63.3	2.09102	63.3	2.56667
						61.2		61.2	20.2746	61.2		61.2	29.8072	61.2		61.2	15.4112	61.2		61.2	9.10228	61.2		61.2	4.04648	61.2		61.2	9.97364	61.2		61.2	14.2741	61.2		61.2	29.7623	61.2		61.2	17.4959	61.2		61.2	8.06684	63.4	2.0771	63.4	2.55955
						61.3		61.3	20.1658	61.3		61.3	29.5695	61.3		61.3	15.2553	61.3		61.3	9.01687	61.3		61.3	3.99602	61.3		61.3	9.90924	61.3		61.3	14.1146	61.3		61.3	29.6305	61.3		61.3	17.4241	61.3		61.3	8.06367	63.5	2.0461	63.5	2.55245
						61.4		61.4	20.0577	61.4		61.4	29.3336	61.4		61.4	15.1009	61.4		61.4	8.93225	61.4		61.4	3.94618	61.4		61.4	9.84525	61.4		61.4	13.9568	61.4		61.4	29.4994	61.4		61.4	17.3527	61.4		61.4	8.0605	63.6	2.0487	63.6	2.54536
						61.5		61.5	19.9501	61.5		61.5	29.0996	61.5		61.5	14.9481	61.5		61.5	8.84844	61.5		61.5	3.89697	61.5		61.5	9.78168	61.5		61.5	13.8008	61.5		61.5	29.3689	61.5		61.5	17.2815	61.5		61.5	8.05733	63.7	2.0962	63.7	2.5383
						61.6		61.6	19.8431	61.6		61.6	28.8675	61.6		61.6	14.7969	61.6		61.6	8.76541	61.6		61.6	3.84836	61.6		61.6	9.71852	61.6		61.6	13.6466	61.6		61.6	29.2389	61.6		61.6	17.2107	61.6		61.6	8.05417	63.8	2.05861	63.8	2.53126
						61.7		61.7	19.7367	61.7		61.7	28.6372	61.7		61.7	14.6472	61.7		61.7	8.68316	61.7		61.7	3.80037	61.7		61.7	9.65577	61.7		61.7	13.494	61.7		61.7	29.1095	61.7		61.7	17.1401	61.7		61.7	8.05101	63.9	1.9799	63.9	2.52423
						61.8	19.0532	61.8	19.6308	61.8	22.4117	61.8	28.4088	61.8	14.8918	61.8	14.499	61.8	9.0387	61.8	8.60168	61.8	4.365	61.8	3.75297	61.8	9.2959	61.8	9.59342	61.8	14.2122	61.8	13.3432	61.8	28.0058	61.8	28.9807	61.8	17.2387	61.8	17.0698	61.8	9.36732	61.8	8.04784	64	1.9294	64	2.51723
						61.9	18.9346	61.9	19.5255	61.9	21.876	61.9	28.1821	61.9	14.5891	61.9	14.3522	61.9	9.0387	61.9	8.52096	61.9	4.365	61.9	3.70617	61.9	9.279	61.9	9.53147	61.9	14.1288	61.9	13.1941	61.9	27.6986	61.9	28.8524	61.9	17.0174	61.9	16.9998	61.9	9.36732	61.9	8.04468	64.1	1.8436	64.1	2.51024
						62	18.8883	62	19.4208	62	21.322	62	27.9573	62	14.2614	62	14.207	62	8.9085	62	8.441	62	4.358	62	3.65994	62	9.1459	62	9.46993	62	13.3981	62	13.0466	62	27.4559	62	28.7248	62	16.91	62	16.9301	62	9.2345	62	8.04152	64.2	1.8082	64.2	2.50327
						62.1	18.6355	62.1	19.3166	62.1	20.8183	62.1	27.7343	62.1	13.9404	62.1	14.0633	62.1	8.6455	62.1	8.36179	62.1	4.358	62.1	3.6143	62.1	9.0855	62.1	9.40878	62.1	13.1811	62.1	12.9008	62.1	27.1703	62.1	28.5976	62.1	16.8229	62.1	16.8607	62.1	9.1584	62.1	8.03836	64.3	1.78081	64.3	2.49633
						62.2	18.4054	62.2	19.213	62.2	20.1481	62.2	27.5131	62.2	13.6361	62.2	13.921	62.2	8.5544	62.2	8.28333	62.2	4.2255	62.2	3.56922	62.2	8.97509	62.2	9.34803	62.2	12.9113	62.2	12.7566	62.2	26.8865	62.2	28.4711	62.2	16.6838	62.2	16.7916	62.2	9.134	62.2	8.0352	64.4	1.7583	64.4	2.4894
						62.3	18.2357	62.3	19.11	62.3	19.5746	62.3	27.2936	62.3	13.4901	62.3	13.7801	62.3	8.43161	62.3	8.2056	62.3	4.20472	62.3	3.52471	62.3	8.9465	62.3	9.28767	62.3	12.7274	62.3	12.614	62.3	26.6343	62.3	28.3451	62.3	16.5112	62.3	16.7227	62.3	9.02051	62.3	8.03205	64.5	1.7272	64.5	2.48249
						62.4	18.1294	62.4	19.0074	62.4	19.1291	62.4	27.0759	62.4	13.1597	62.4	13.6407	62.4	8.2138	62.4	8.1286	62.4	3.9615	62.4	3.48075	62.4	8.9205	62.4	9.22769	62.4	12.3894	62.4	12.473	62.4	26.3395	62.4	28.2197	62.4	16.4613	62.4	16.6541	62.4	9.0192	62.4	8.02889	64.6	1.6957	64.6	2.4756
						62.5	18.0425	62.5	18.9055	62.5	18.5524	62.5	26.8599	62.5	13.083	62.5	13.5026	62.5	8.0384	62.5	8.05233	62.5	3.9506	62.5	3.43734	62.5	8.8352	62.5	9.16811	62.5	12.1039	62.5	12.3336	62.5	26.0336	62.5	28.0948	62.5	16.2761	62.5	16.5858	62.5	8.9651	62.5	8.02574	64.7	1.6808	64.7	2.46873
						62.6	17.8313	62.6	18.8041	62.6	17.9967	62.6	26.6456	62.6	12.8541	62.6	13.366	62.6	7.8785	62.6	7.97677	62.6	3.7831	62.6	3.39447	62.6	8.7315	62.6	9.10891	62.6	11.7582	62.6	12.1958	62.6	25.805	62.6	27.9705	62.6	16.1491	62.6	16.5178	62.6	8.8221	62.6	8.02259	64.8	1.70391	64.8	2.46188
						62.7	17.6549	62.7	18.7033	62.7	17.6327	62.7	26.4331	62.7	12.5932	62.7	13.2308	62.7	7.6852	62.7	7.90192	62.7	3.7085	62.7	3.35214	62.7	8.7711	62.7	9.05009	62.7	11.5055	62.7	12.0595	62.7	25.5912	62.7	27.8467	62.7	16.0463	62.7	16.4501	62.7	8.7713	62.7	8.01943	64.9	1.7149	64.9	2.45505
						62.8	17.4055	62.8	18.6029	62.8	17.0979	62.8	26.2222	62.8	12.3856	62.8	13.0969	62.8	7.5763	62.8	7.82777	62.8	3.57992	62.8	3.31033	62.8	8.75189	62.8	8.99166	62.8	11.2236	62.8	11.9247	62.8	25.4056	62.8	27.7235	62.8	15.882	62.8	16.3826	62.8	8.7617	62.8	8.01628	65	1.7054	65	2.44824
						62.9	17.2825	62.9	18.5032	62.9	16.8054	62.9	26.013	62.9	12.1664	62.9	12.9644	62.9	7.4958	62.9	7.75431	62.9	3.351	62.9	3.26904	62.9	8.6835	62.9	8.9336	62.9	11.0124	62.9	11.7914	62.9	25.1875	62.9	27.6009	62.9	15.7469	62.9	16.3154	62.9	8.8053	62.9	8.01314	65.1	1.6874	65.1	2.44144
						63	17.1298	63	18.4039	63	16.4771	63	25.8055	63	12.0253	63	12.8332	63	7.408	63	7.68155	63	3.1109	63	3.22828	63	8.5614	63	8.87591	63	10.8503	63	11.6596	63	24.9622	63	27.4787	63	15.5843	63	16.2486	63	8.7825	63	8.00999	65.2	1.6811	65.2	2.43467
						63.1	16.9381	63.1	18.3052	63.1	16.2364	63.1	25.5997	63.1	11.8975	63.1	12.7034	63.1	7.2864	63.1	7.60947	63.1	2.967	63.1	3.18801	63.1	8.5482	63.1	8.8186	63.1	10.5384	63.1	11.5293	63.1	24.6784	63.1	27.3572	63.1	15.5487	63.1	16.1819	63.1	8.742	63.1	8.00684	65.3	1.68751	65.3	2.42791
						63.2	16.7758	63.2	18.207	63.2	15.8491	63.2	25.3955	63.2	11.6268	63.2	12.5748	63.2	7.1407	63.2	7.53806	63.2	2.9255	63.2	3.14826	63.2	8.527	63.2	8.76166	63.2	10.2465	63.2	11.4004	63.2	24.4596	63.2	27.2361	63.2	15.5466	63.2	16.1156	63.2	8.7892	63.2	8.0037	65.4	1.683	65.4	2.42117
						63.3	16.6108	63.3	18.1094	63.3	15.5451	63.3	25.1929	63.3	11.4396	63.3	12.4476	63.3	6.9837	63.3	7.46733	63.3	2.88141	63.3	3.10899	63.3	8.3675	63.3	8.70508	63.3	9.92952	63.3	11.273	63.3	24.2212	63.3	27.1156	63.3	15.4641	63.3	16.0495	63.3	8.759	63.3	8.00055	65.5	1.6888	65.5	2.41445
						63.4	16.4068	63.4	18.0122	63.4	15.2625	63.4	24.9919	63.4	11.1591	63.4	12.3216	63.4	6.8777	63.4	7.39725	63.4	2.7492	63.4	3.07022	63.4	8.3033	63.4	8.64887	63.4	9.6829	63.4	11.147	63.4	23.9893	63.4	26.9956	63.4	15.3086	63.4	15.9837	63.4	8.798	63.4	7.99741	65.6	1.6785	65.6	2.40775
						63.5	16.2093	63.5	17.9156	63.5	14.9425	63.5	24.7926	63.5	11.027	63.5	12.1969	63.5	6.7654	63.5	7.32784	63.5	2.6448	63.5	3.03193	63.5	8.2423	63.5	8.59303	63.5	9.5112	63.5	11.0224	63.5	23.7854	63.5	26.8762	63.5	15.1641	63.5	15.9181	63.5	8.8016	63.5	7.99427	65.7	1.6864	65.7	2.40107
						63.6	15.9683	63.6	17.8195	63.6	14.7015	63.6	24.5948	63.6	10.8706	63.6	12.0735	63.6	6.7166	63.6	7.25908	63.6	2.5283	63.6	2.99411	63.6	8.2006	63.6	8.53754	63.6	9.4009	63.6	10.8992	63.6	23.585	63.6	26.7573	63.6	15.0304	63.6	15.8529	63.6	8.7913	63.6	7.99113	65.8	1.67221	65.8	2.39441
						63.7	15.7862	63.7	17.724	63.7	14.448	63.7	24.3986	63.7	10.7526	63.7	11.9514	63.7	6.6079	63.7	7.19096	63.7	2.4189	63.7	2.95677	63.7	8.1042	63.7	8.48242	63.7	9.3125	63.7	10.7774	63.7	23.3831	63.7	26.6389	63.7	14.9504	63.7	15.7879	63.7	8.7986	63.7	7.98799	65.9	1.6516	65.9	2.38777
						63.8	15.6113	63.8	17.6289	63.8	14.2562	63.8	24.204	63.8	10.5388	63.8	11.8304	63.8	6.52	63.8	7.12349	63.8	2.38491	63.8	2.9199	63.8	8.1107	63.8	8.42764	63.8	9.08011	63.8	10.6569	63.8	23.2057	63.8	26.5211	63.8	14.8761	63.8	15.7231	63.8	8.8053	63.8	7.98485	66	1.6378	66	2.38114
						63.9	15.447	63.9	17.5343	63.9	14.0349	63.9	24.0109	63.9	10.3632	63.9	11.7107	63.9	6.443	63.9	7.05664	63.9	2.3242	63.9	2.88348	63.9	8.0162	63.9	8.37322	63.9	8.8935	63.9	10.5378	63.9	23.0273	63.9	26.4037	63.9	14.8089	63.9	15.6586	63.9	8.7875	63.9	7.98171	66.1	1.6116	66.1	2.37453
						64	15.2456	64	17.4403	64	13.8518	64	23.8194	64	10.198	64	11.5922	64	6.353	64	6.99042	64	2.2323	64	2.84752	64	7.9907	64	8.31916	64	8.7662	64	10.42	64	22.837	64	26.2869	64	14.7626	64	15.5944	64	8.7813	64	7.97858	66.2	1.6066	66.2	2.36794
						64.1	15.0828	64.1	17.3468	64.1	13.653	64.1	23.6294	64.1	10.0688	64.1	11.4749	64.1	6.2518	64.1	6.92483	64.1	2.1701	64.1	2.81201	64.1	7.9297	64.1	8.26544	64.1	8.7037	64.1	10.3035	64.1	22.6512	64.1	26.1706	64.1	14.709	64.1	15.5305	64.1	8.785	64.1	7.97544	66.3	1.56731	66.3	2.36137
						64.2	14.932	64.2	17.2537	64.2	13.4797	64.2	23.4409	64.2	9.9174	64.2	11.3588	64.2	6.1631	64.2	6.85985	64.2	2.142	64.2	2.77694	64.2	7.8912	64.2	8.21207	64.2	8.5351	64.2	10.1884	64.2	22.4619	64.2	26.0549	64.2	14.6443	64.2	15.4668	64.2	8.7889	64.2	7.97231	66.4	1.5646	66.4	2.35482
						64.3	14.7591	64.3	17.1612	64.3	13.3097	64.3	23.2539	64.3	9.82849	64.3	11.2439	64.3	6.0426	64.3	6.79548	64.3	2.093	64.3	2.7423	64.3	7.8529	64.3	8.15905	64.3	8.4405	64.3	10.0745	64.3	22.2774	64.3	25.9396	64.3	14.5573	64.3	15.4034	64.3	8.7593	64.3	7.96918	66.5	1.5477	66.5	2.34828
						64.4	14.6137	64.4	17.0691	64.4	13.1306	64.4	23.0684	64.4	9.7014	64.4	11.1301	64.4	5.9528	64.4	6.73171	64.4	2.0318	64.4	2.7081	64.4	7.7901	64.4	8.10636	64.4	8.3548	64.4	9.9619	64.4	22.1036	64.4	25.8249	64.4	14.464	64.4	15.3402	64.4	8.7652	64.4	7.96605	66.6	1.5385	66.6	2.34177
						64.5	14.4682	64.5	16.9776	64.5	12.9912	64.5	22.8844	64.5	9.5649	64.5	11.0175	64.5	5.8515	64.5	6.66854	64.5	1.9674	64.5	2.67433	64.5	7.7369	64.5	8.05402	64.5	8.2685	64.5	9.85056	64.5	21.9379	64.5	25.7106	64.5	14.4137	64.5	15.2773	64.5	8.7609	64.5	7.96292	66.7	1.5313	66.7	2.33527
						64.6	14.307	64.6	16.8865	64.6	12.8575	64.6	22.7018	64.6	9.4349	64.6	10.906	64.6	5.7593	64.6	6.60596	64.6	1.898	64.6	2.64097	64.6	7.6684	64.6	8.00201	64.6	8.1412	64.6	9.74046	64.6	21.7658	64.6	25.5969	64.6	14.3277	64.6	15.2147	64.6	8.7673	64.6	7.95979	66.8	1.5265	66.8	2.32879
						64.7	14.1383	64.7	16.7959	64.7	12.6948	64.7	22.5207	64.7	9.3123	64.7	10.7957	64.7	5.6636	64.7	6.54398	64.7	1.8237	64.7	2.60804	64.7	7.6101	64.7	7.95034	64.7	8.0633	64.7	9.63159	64.7	21.6066	64.7	25.4837	64.7	14.2593	64.7	15.1523	64.7	8.7585	64.7	7.95666	66.9	1.5354	66.9	2.32233
						64.8	13.981	64.8	16.7059	64.8	12.5535	64.8	22.3411	64.8	9.1598	64.8	10.6865	64.8	5.5598	64.8	6.48257	64.8	1.7457	64.8	2.57551	64.8	7.56	64.8	7.89901	64.8	8.004	64.8	9.52394	64.8	21.445	64.8	25.3709	64.8	14.1821	64.8	15.0901	64.8	8.7391	64.8	7.95354	67	1.5394	67	2.31588
						64.9	13.8311	64.9	16.6163	64.9	12.4231	64.9	22.1629	64.9	9.0459	64.9	10.5783	64.9	5.4724	64.9	6.42174	64.9	1.673	64.9	2.54339	64.9	7.4985	64.9	7.848	64.9	7.9429	64.9	9.41749	64.9	21.2981	64.9	25.2587	64.9	14.099	64.9	15.0283	64.9	8.7278	64.9	7.95041	67.1	1.5199	67.1	2.30945
						65	13.6658	65	16.5271	65	12.2808	65	21.9861	65	8.923	65	10.4713	65	5.3736	65	6.36148	65	1.6007	65	2.51167	65	7.4273	65	7.79733	65	7.8663	65	9.31223	65	21.1501	65	25.147	65	14.014	65	14.9666	65	8.7227	65	7.94729	67.2	1.5089	67.2	2.30305
						65.1	13.4944	65.1	16.4385	65.1	12.1614	65.1	21.8107	65.1	8.7957	65.1	10.3653	65.1	5.2886	65.1	6.30178	65.1	1.5092	65.1	2.48035	65.1	7.3596	65.1	7.74698	65.1	7.7803	65.1	9.20815	65.1	20.9927	65.1	25.0358	65.1	13.9025	65.1	14.9053	65.1	8.72	65.1	7.94417	67.3	1.4978	67.3	2.29666
						65.2	13.3377	65.2	16.3503	65.2	12.038	65.2	21.6367	65.2	8.6538	65.2	10.2604	65.2	5.2046	65.2	6.24265	65.2	1.4254	65.2	2.44941	65.2	7.2957	65.2	7.69696	65.2	7.692	65.2	9.10523	65.2	20.8318	65.2	24.925	65.2	13.791	65.2	14.8442	65.2	8.7185	65.2	7.94105	67.4	1.4804	67.4	2.29028
						65.3	13.1704	65.3	16.2626	65.3	11.938	65.3	21.4641	65.3	8.5213	65.3	10.1566	65.3	5.1021	65.3	6.18407	65.3	1.3624	65.3	2.41887	65.3	7.2296	65.3	7.64726	65.3	7.6045	65.3	9.00346	65.3	20.6769	65.3	24.8148	65.3	13.6605	65.3	14.7833	65.3	8.7174	65.3	7.93793	67.5	1.4689	67.5	2.28393
						65.4	13.0192	65.4	16.1754	65.4	11.8347	65.4	21.2929	65.4	8.3838	65.4	10.0539	65.4	5.0199	65.4	6.12604	65.4	1.2868	65.4	2.3887	65.4	7.1578	65.4	7.59788	65.4	7.5224	65.4	8.90282	65.4	20.5238	65.4	24.705	65.4	13.5201	65.4	14.7227	65.4	8.7143	65.4	7.93481	67.6	1.4548	67.6	2.27759
						65.5	12.8568	65.5	16.0886	65.5	11.7558	65.5	21.123	65.5	8.2584	65.5	9.95212	65.5	4.9241	65.5	6.06856	65.5	1.2183	65.5	2.35891	65.5	7.0882	65.5	7.54882	65.5	7.414	65.5	8.80331	65.5	20.3656	65.5	24.5957	65.5	13.3851	65.5	14.6623	65.5	8.7155	65.5	7.93169	67.7	1.4246	67.7	2.27127
						65.6	12.71	65.6	16.0023	65.6	11.6537	65.6	20.9546	65.6	8.131	65.6	9.85142	65.6	4.8383	65.6	6.01161	65.6	1.1375	65.6	2.32949	65.6	7.0262	65.6	7.50008	65.6	7.3102	65.6	8.70492	65.6	20.2141	65.6	24.4869	65.6	13.2637	65.6	14.6022	65.6	8.7078	65.6	7.92858	67.8	1.4245	67.8	2.26497
						65.7	12.5459	65.7	15.9165	65.7	11.5489	65.7	20.7874	65.7	8.0036	65.7	9.75174	65.7	4.7654	65.7	5.9552	65.7	1.076	65.7	2.30044	65.7	6.9676	65.7	7.45165	65.7	7.2048	65.7	8.60763	65.7	20.055	65.7	24.3786	65.7	13.129	65.7	14.5423	65.7	8.7041	65.7	7.92546	67.9	1.4048	67.9	2.25868
						65.8	12.4218	65.8	15.8311	65.8	11.4446	65.8	20.6216	65.8	7.8804	65.8	9.65307	65.8	4.7124	65.8	5.89932	65.8	1.0085	65.8	2.27175	65.8	6.9117	65.8	7.40353	65.8	7.1002	65.8	8.51142	65.8	19.905	65.8	24.2708	65.8	13.0274	65.8	14.4827	65.8	8.6979	65.8	7.92235	68	1.3889	68	2.25241
						65.9	12.2771	65.9	15.7462	65.9	11.3605	65.9	20.4571	65.9	7.7541	65.9	9.55539	65.9	4.6424	65.9	5.84396	65.9	0.9338	65.9	2.24341	65.9	6.837	65.9	7.35572	65.9	7.0108	65.9	8.41628	65.9	19.7612	65.9	24.1635	65.9	12.8993	65.9	14.4233	65.9	8.696	65.9	7.91924	68.1	1.3784	68.1	2.24616
						66	12.1311	66	15.6618	66	11.2634	66	20.2939	66	7.6238	66	9.45871	66	4.5676	66	5.78912	66	0.8688	66	2.21543	66	6.774	66	7.30823	66	6.9183	66	8.32221	66	19.6078	66	24.0566	66	12.7661	66	14.3641	66	8.695	66	7.91613	68.2	1.3782	68.2	2.23993
						66.1	11.9588	66.1	15.5778	66.1	11.1769	66.1	20.132	66.1	7.5118	66.1	9.363	66.1	4.4806	66.1	5.7348	66.1	0.854	66.1	2.1878	66.1	6.7281	66.1	7.26104	66.1	6.8091	66.1	8.2292	66.1	19.4586	66.1	23.9502	66.1	12.6308	66.1	14.3052	66.1	8.6861	66.1	7.91302	68.3	1.3509	68.3	2.23371
						66.2	11.8145	66.2	15.4942	66.2	11.0996	66.2	19.9714	66.2	7.3806	66.2	9.26826	66.2	4.4014	66.2	5.68099	66.2	0.8263	66.2	2.16052	66.2	6.6624	66.2	7.21416	66.2	6.6941	66.2	8.13722	66.2	19.3114	66.2	23.8443	66.2	12.5228	66.2	14.2466	66.2	8.6809	66.2	7.90991	68.4	1.3369	68.4	2.22752
						66.3	11.6811	66.3	15.4111	66.3	11.0061	66.3	19.8121	66.3	7.265	66.3	9.17448	66.3	4.3201	66.3	5.62768	66.3	0.7686	66.3	2.13357	66.3	6.6017	66.3	7.16757	66.3	6.6044	66.3	8.04627	66.3	19.1711	66.3	23.7388	66.3	12.4077	66.3	14.1882	66.3	8.6796	66.3	7.9068	68.5	1.3345	68.5	2.22133
						66.4	11.56	66.4	15.3285	66.4	10.9252	66.4	19.6541	66.4	7.1566	66.4	9.08165	66.4	4.2537	66.4	5.57487	66.4	0.7039	66.4	2.10696	66.4	6.5577	66.4	7.12129	66.4	6.5191	66.4	7.95633	66.4	19.0169	66.4	23.6338	66.4	12.3009	66.4	14.13	66.4	8.6829	66.4	7.9037	68.6	1.3261	68.6	2.21517
						66.5	11.4444	66.5	15.2462	66.5	10.8405	66.5	19.4973	66.5	7.047	66.5	8.98976	66.5	4.1788	66.5	5.52256	66.5	0.6589	66.5	2.08069	66.5	6.5076	66.5	7.07531	66.5	6.4611	66.5	7.86741	66.5	18.8785	66.5	23.5293	66.5	12.1986	66.5	14.072	66.5	8.6734	66.5	7.90059	68.7	1.3174	68.7	2.20902
						66.6	11.3167	66.6	15.1645	66.6	10.7839	66.6	19.3418	66.6	6.9483	66.6	8.8988	66.6	4.1288	66.6	5.47073	66.6	0.6028	66.6	2.05474	66.6	6.4447	66.6	7.02962	66.6	6.3981	66.6	7.77947	66.6	18.7057	66.6	23.4253	66.6	12.1297	66.6	14.0143	66.6	8.6665	66.6	7.89749	68.8	1.2717	68.8	2.20289
						66.7	11.2048	66.7	15.0831	66.7	10.7157	66.7	19.1875	66.7	6.8543	66.7	8.80875	66.7	4.0692	66.7	5.4194	66.7	0.5439	66.7	2.02911	66.7	6.3861	66.7	6.98423	66.7	6.3531	66.7	7.69252	66.7	18.5394	66.7	23.3217	66.7	12.0522	66.7	13.9568	66.7	8.6569	66.7	7.89439	68.9	1.2636	68.9	2.19678
						66.8	11.1089	66.8	15.0022	66.8	10.6517	66.8	19.0344	66.8	6.7806	66.8	8.71963	66.8	4.0049	66.8	5.36855	66.8	0.4954	66.8	2.00381	66.8	6.3576	66.8	6.93914	66.8	6.2997	66.8	7.60654	66.8	18.3794	66.8	23.2185	66.8	11.9791	66.8	13.8996	66.8	8.6628	66.8	7.89129	69	1.2651	69	2.19069
						66.9	11.033	66.9	14.9218	66.9	10.6028	66.9	18.8826	66.9	6.7	66.9	8.63139	66.9	3.954	66.9	5.31817	66.9	0.4524	66.9	1.97881	66.9	6.2839	66.9	6.89433	66.9	6.2585	66.9	7.52152	66.9	18.2189	66.9	23.1158	66.9	11.914	66.9	13.8426	66.9	8.6569	66.9	7.88819	69.1	1.2618	69.1	2.18461
						67	10.9327	67	14.8417	67	10.5706	67	18.7319	67	6.6315	67	8.54406	67	3.9042	67	5.26826	67	0.4059	67	1.95414	67	6.2415	67	6.84981	67	6.2213	67	7.43745	67	18.0534	67	23.0136	67	11.8307	67	13.7859	67	8.6578	67	7.88509	69.2	1.2787	69.2	2.17854
						67.1	10.8392	67.1	14.7621	67.1	10.502	67.1	18.5825	67.1	6.5499	67.1	8.4576	67.1	3.8822	67.1	5.21883	67.1	0.3593	67.1	1.92976	67.1	6.2119	67.1	6.80558	67.1	6.1642	67.1	7.35432	67.1	17.8968	67.1	22.9119	67.1	11.7757	67.1	13.7293	67.1	8.6586	67.1	7.88199	69.3	1.29481	69.3	2.1725
						67.2	10.7488	67.2	14.6829	67.2	10.4463	67.2	18.4343	67.2	6.477	67.2	8.37203	67.2	3.8164	67.2	5.16986	67.2	0.3529	67.2	1.9057	67.2	6.1547	67.2	6.76164	67.2	6.1301	67.2	7.27213	67.2	17.7502	67.2	22.8105	67.2	11.7102	67.2	13.673	67.2	8.6533	67.2	7.87889	69.4	1.3107	69.4	2.16647
						67.3	10.6508	67.3	14.6042	67.3	10.3976	67.3	18.2872	67.3	6.3997	67.3	8.28732	67.3	3.7809	67.3	5.12135	67.3	0.3073	67.3	1.88193	67.3	6.0942	67.3	6.71798	67.3	6.0897	67.3	7.19085	67.3	17.6031	67.3	22.7097	67.3	11.6711	67.3	13.617	67.3	8.6408	67.3	7.8758	69.5	1.3631	69.5	2.16046
						67.4	10.5825	67.4	14.5259	67.4	10.3583	67.4	18.1414	67.4	6.3214	67.4	8.20346	67.4	3.7267	67.4	5.07329	67.4	0.277	67.4	1.85846	67.4	6.0292	67.4	6.6746	67.4	6.0645	67.4	7.11047	67.4	17.4778	67.4	22.6092	67.4	11.6181	67.4	13.5611	67.4	8.6331	67.4	7.8727	69.6		69.6	2.15446
						67.5	10.5036	67.5	14.448	67.5	10.3024	67.5	17.9966	67.5	6.2343	67.5	8.12045	67.5	3.6929	67.5	5.02568	67.5	0.2724	67.5	1.83528	67.5	5.957	67.5	6.6315	67.5	6.0342	67.5	7.031	67.5	17.3378	67.5	22.5093	67.5	11.5496	67.5	13.5055	67.5	8.6385	67.5	7.86961	69.7		69.7	2.14849
						67.6	10.4279	67.6	14.3705	67.6	10.2425	67.6	17.8531	67.6	6.1604	67.6	8.03829	67.6	3.6453	67.6	4.97852	67.6	0.279	67.6	1.81239	67.6	5.8932	67.6	6.58868	67.6	5.9854	67.6	6.95241	67.6	17.2089	67.6	22.4097	67.6	11.4683	67.6	13.4501	67.6	8.6503	67.6	7.86652	69.8		69.8	2.14252
						67.7	10.3345	67.7	14.2934	67.7	10.1876	67.7	17.7107	67.7	6.0846	67.7	7.95695	67.7	3.5871	67.7	4.9318	67.7	0.2772	67.7	1.78979	67.7	5.8099	67.7	6.54614	67.7	5.9312	67.7	6.8747	67.7	17.0646	67.7	22.3106	67.7	11.3996	67.7	13.395	67.7	8.6716	67.7	7.86343	69.9		69.9	2.13658
						67.8	10.2428	67.8	14.2167	67.8	10.1533	67.8	17.5694	67.8	6.015	67.8	7.87644	67.8	3.5331	67.8	4.88553	67.8	0.2727	67.8	1.76747	67.8	5.7229	67.8	6.50387	67.8	5.8382	67.8	6.79787	67.8	16.9279	67.8	22.212	67.8	11.3199	67.8	13.3401	67.8	8.6864	67.8	7.86034	70		70	2.13065
						67.9	10.1519	67.9	14.1405	67.9	10.0976	67.9	17.4292	67.9	5.9548	67.9	7.79674	67.9	3.4934	67.9	4.83968	67.9	0.2436	67.9	1.74542	67.9	5.6555	67.9	6.46187	67.9	5.7763	67.9	6.72188	67.9	16.8065	67.9	22.1137	67.9	11.2507	67.9	13.2854	67.9	8.694	67.9	7.85725	70.1		70.1	2.12474
						68	10.0835	68	14.0646	68	10.0328	68	17.2902	68	5.8683	68	7.71785	68	3.4369	68	4.79427	68	0.2221	68	1.72366	68	5.6101	68	6.42015	68	5.7276	68	6.64675	68	16.6972	68	22.016	68	11.1868	68	13.2309	68	8.7139	68	7.85417	70.2		70.2	2.11884
						68.1	10.0115	68.1	13.9892	68.1	9.9915	68.1	17.1523	68.1	5.8045	68.1	7.63976	68.1	3.4003	68.1	4.74928	68.1	0.2031	68.1	1.70216	68.1	5.5536	68.1	6.37869	68.1	5.647	68.1	6.57246	68.1	16.5862	68.1	21.9186	68.1	11.1122	68.1	13.1766	68.1	8.7292	68.1	7.85108	70.3		70.3	2.11296
						68.2	9.9229	68.2	13.9142	68.2	9.9424	68.2	17.0155	68.2	5.7346	68.2	7.56246	68.2	3.3697	68.2	4.70471	68.2	0.2267	68.2	1.68093	68.2	5.487	68.2	6.3375	68.2	5.5825	68.2	6.499	68.2	16.4579	68.2	21.8217	68.2	11.0752	68.2	13.1226	68.2	8.7385	68.2	7.848	70.4		70.4	2.1071
						68.3	9.868	68.3	13.8395	68.3	9.898	68.3	16.8797	68.3	5.6709	68.3	7.48594	68.3	3.3502	68.3	4.66057	68.3	0.2892	68.3	1.65997	68.3	5.4412	68.3	6.29658	68.3	5.5181	68.3	6.42636	68.3	16.3112	68.3	21.7252	68.3	11.0388	68.3	13.0688	68.3	8.7458	68.3	7.84491	70.5		70.5	2.10125
						68.4	9.7946	68.4	13.7653	68.4	9.8542	68.4	16.7451	68.4	5.6053	68.4	7.41019	68.4	3.3218	68.4	4.61683	68.4	0.2991	68.4	1.63926	68.4	5.3878	68.4	6.25592	68.4	5.5166	68.4	6.35453	68.4	16.1414	68.4	21.6292	68.4	10.9856	68.4	13.0152	68.4	8.7504	68.4	7.84183	70.6		70.6	2.09542
						68.5	9.7332	68.5	13.6915	68.5	9.7889	68.5	16.6115	68.5	5.5422	68.5	7.33521	68.5	3.3076	68.5	4.57351	68.5	0.3352	68.5	1.61882	68.5	5.343	68.5	6.21553	68.5	5.4753	68.5	6.28351	68.5	16.003	68.5	21.5335	68.5	10.8766	68.5	12.9618	68.5	8.7439	68.5	7.83875	70.7		70.7	2.08961
						68.6	9.6609	68.6	13.618	68.6	9.6857	68.6	16.479	68.6	5.504	68.6	7.26099	68.6	3.3051	68.6	4.53059	68.6	0.335	68.6	1.59863	68.6	5.3192	68.6	6.1754	68.6	5.3628	68.6	6.21328	68.6	15.8695	68.6	21.4383	68.6	10.7782	68.6	12.9087	68.6	8.7334	68.6	7.83567	70.8		70.8	2.08381
						68.7	9.568	68.7	13.545	68.7	9.6123	68.7	16.3475	68.7	5.4505	68.7	7.18752	68.7	3.289	68.7	4.48808	68.7	0.3497	68.7	1.57869	68.7	5.2809	68.7	6.13552	68.7	5.2672	68.7	6.14383	68.7	15.72	68.7	21.3435	68.7	10.7537	68.7	12.8558	68.7	8.7049	68.7	7.8326	70.9		70.9	2.07803
						68.8	9.5454	68.8	13.4724	68.8	9.5762	68.8	16.2172	68.8	5.3922	68.8	7.11479	68.8	3.2663	68.8	4.44597	68.8	0.3476	68.8	1.55901	68.8	5.2242	68.8	6.09591	68.8	5.1764	68.8	6.07516	68.8	15.6796	68.8	21.2492	68.8	10.7411	68.8	12.803	68.8	8.6526	68.8	7.82952	71		71	2.07226
						68.9	9.5901	68.9	13.4001	68.9	9.6061	68.9	16.0878	68.9	5.3209	68.9	7.0428	68.9	3.2291	68.9	4.40424	68.9	0.3497	68.9	1.53956	68.9	5.1948	68.9	6.05654	68.9	5.0844	68.9	6.00726	68.9	15.7287	68.9	21.1552	68.9	10.6821	68.9	12.7505	68.9	8.5941	68.9	7.82644	71.1		71.1	2.06651
						69	9.7441	69	13.3282	69	9.6393	69	15.9594	69	5.2643	69	6.97154	69	3.167	69	4.36292	69	0.3635	69	1.52036	69	5.1673	69	6.01743	69	5.0087	69	5.94011	69	15.8016	69	21.0617	69	10.7462	69	12.6982	69	8.5446	69	7.82337	71.2		71.2	2.06078
						69.1	9.9476	69.1	13.2567	69.1	9.6242	69.1	15.8321	69.1	5.1999	69.1	6.901	69.1	3.1244	69.1	4.32198	69.1	0.3704	69.1	1.5014	69.1	5.1216	69.1	5.97858	69.1	4.957	69.1	5.87372	69.1	15.8469	69.1	20.9686	69.1	10.9814	69.1	12.6462	69.1	8.4858	69.1	7.8203	71.3		71.3	2.05506
						69.2	9.9489	69.2	13.1856	69.2	9.6207	69.2	15.7058	69.2	5.1393	69.2	6.83117	69.2	3.0832	69.2	4.28142	69.2	0.3804	69.2	1.48268	69.2	5.0677	69.2	5.93998	69.2	4.8934	69.2	5.80807	69.2	15.7469	69.2	20.8759	69.2	11.4001	69.2	12.5943	69.2	8.5035	69.2	7.81722	71.4		71.4	2.04936
						69.3	9.64473	69.3	13.1149	69.3	9.6093	69.3	15.5806	69.3	5.0926	69.3	6.76205	69.3	3.048	69.3	4.24125	69.3	0.3891	69.3	1.46418	69.3	5.0053	69.3	5.90162	69.3	4.818	69.3	5.74316	69.3	15.4921	69.3	20.7836	69.3	11.67	69.3	12.5427	69.3	8.53469	69.3	7.81415	71.5		71.5	2.04367
						69.4	9.0046	69.4	13.0446	69.4	9.5896	69.4	15.4563	69.4	5.0427	69.4	6.69363	69.4	3.0119	69.4	4.20145	69.4	0.3985	69.4	1.44592	69.4	4.9624	69.4	5.86351	69.4	4.7457	69.4	5.67896	69.4	15.2467	69.4	20.6917	69.4	10.8548	69.4	12.4912	69.4	8.5004	69.4	7.81108	71.6		71.6	2.038
						69.5	8.4582	69.5	12.9746	69.5	9.559	69.5	15.333	69.5	4.9851	69.5	6.6259	69.5	2.9779	69.5	4.16202	69.5	0.4246	69.5	1.42789	69.5	4.9541	69.5	5.82565	69.5	4.6869	69.5	5.61549	69.5	15.0317	69.5	20.6002	69.5	10.2958	69.5	12.44	69.5	8.3909	69.5	7.80801	71.7		71.7	2.03234
						69.6	8.5319	69.6	12.905	69.6	9.5342	69.6	15.2107	69.6	4.9095	69.6	6.55885	69.6	2.9563	69.6	4.12297	69.6	0.4573	69.6	1.41008	69.6	4.9119	69.6	5.78804	69.6	4.633	69.6	5.55272	69.6	14.8315	69.6	20.5091	69.6	10.3036	69.6	12.389	69.6	8.363	69.6	7.80495	71.8		71.8	2.0267
						69.7	8.6695	69.7	12.8358	69.7	9.4895	69.7	15.0893	69.7	4.8387	69.7	6.49249	69.7	2.9199	69.7	4.08428	69.7	0.4737	69.7	1.3925	69.7	4.8811	69.7	5.75066	69.7	4.5722	69.7	5.49066	69.7	14.6827	69.7	20.4185	69.7	10.3818	69.7	12.3382	69.7	8.3546	69.7	7.80188	71.9		71.9	2.02108
						69.8	8.57329	69.8	12.7669	69.8	9.4641	69.8	14.969	69.8	4.8226	69.8	6.4268	69.8	2.9133	69.8	4.04595	69.8	0.4707	69.8	1.37513	69.8	4.8516	69.8	5.71353	69.8	4.5845	69.8	5.42929	69.8	14.6563	69.8	20.3282	69.8	10.3125	69.8	12.2876	69.8	8.3834	69.8	7.79882	72		72	2.01547
						69.9	8.5786	69.9	12.6985	69.9	9.3971	69.9	14.8496	69.9	4.7762	69.9	6.36176	69.9	2.8793	69.9	4.00798	69.9	0.457	69.9	1.35798	69.9	4.8119	69.9	5.67664	69.9	4.6447	69.9	5.36861	69.9	14.5311	69.9	20.2383	69.9	10.2572	69.9	12.2372	69.9	8.4359	69.9	7.79575	72.1		72.1	2.00988
						70	8.4873	70	12.6304	70	9.3276	70	14.7311	70	4.7325	70	6.29739	70	2.8825	70	3.97038	70	0.3226	70	1.34104	70	4.7944	70	5.63998	70	4.6934	70	5.3086	70	14.4045	70	20.1489	70	10.1642	70	12.187	70	8.4615	70	7.79269	72.2		72.2	2.0043
						70.1	8.4543	70.1	12.5626	70.1	9.4232	70.1	14.6136	70.1	4.7191	70.1	6.23367	70.1	2.8477	70.1	3.93312	70.1	0.2745	70.1	1.32432	70.1	4.7475	70.1	5.60357	70.1	4.6862	70.1	5.24927	70.1	14.3637	70.1	20.0598	70.1	10.1333	70.1	12.1371	70.1	8.4341	70.1	7.78963	72.3		72.3	1.99874
						70.2	8.5612	70.2	12.4952	70.2	9.4106	70.2	14.497	70.2	4.718	70.2	6.1706	70.2	2.8175	70.2	3.89621	70.2	0.2704	70.2	1.3078	70.2	4.6935	70.2	5.56738	70.2	4.6997	70.2	5.1906	70.2	14.2914	70.2	19.9711	70.2	10.3262	70.2	12.0873	70.2	8.4591	70.2	7.78657	72.4		72.4	1.9932
						70.3	8.5102	70.3	12.4282	70.3	9.30961	70.3	14.3814	70.3	4.6805	70.3	6.10816	70.3	2.7733	70.3	3.85965	70.3	0.2507	70.3	1.29149	70.3	4.6587	70.3	5.53143	70.3	4.6988	70.3	5.13258	70.3	14.2095	70.3	19.8828	70.3	10.267	70.3	12.0377	70.3	8.44091	70.3	7.78351	72.5		72.5	1.98766
						70.4	8.4239	70.4	12.3615	70.4	9.2861	70.4	14.2667	70.4	4.6594	70.4	6.04636	70.4	2.7166	70.4	3.82343	70.4	0.243	70.4	1.27538	70.4	4.5861	70.4	5.49572	70.4	4.6797	70.4	5.07521	70.4	14.1017	70.4	19.7949	70.4	10.1983	70.4	11.9884	70.4	8.5507	70.4	7.78045	72.6		72.6	1.98215
						70.5	8.3688	70.5	12.2952	70.5	9.2541	70.5	14.1529	70.5	4.664	70.5	5.98518	70.5	2.6652	70.5	3.78756	70.5	0.1402	70.5	1.25948	70.5	4.5405	70.5	5.46023	70.5	4.6385	70.5	5.01849	70.5	14.0062	70.5	19.7074	70.5	10.1232	70.5	11.9392	70.5	8.5304	70.5	7.7774	72.7		72.7	1.97665
						70.6	8.3208	70.6	12.2293	70.6	9.2792	70.6	14.04	70.6	4.707	70.6	5.92462	70.6	2.5769	70.6	3.75201	70.6	0.0372	70.6	1.24377	70.6	4.4964	70.6	5.42497	70.6	4.65	70.6	4.9624	70.6	13.8938	70.6	19.6203	70.6	9.9872	70.6	11.8903	70.6	8.5294	70.6	7.77434	72.8		72.8	1.97117
						70.7	8.2402	70.7	12.1637	70.7	9.3971	70.7	13.928	70.7	4.9452	70.7	5.86467	70.7	2.5396	70.7	3.71681	70.7	0.203	70.7	1.22826	70.7	4.4682	70.7	5.38994	70.7	4.7167	70.7	4.90693	70.7	13.8062	70.7	19.5336	70.7	9.9774	70.7	11.8415	70.7	8.5769	70.7	7.77129	72.9		72.9	1.9657
						70.8	8.2106	70.8	12.0985	70.8	9.5835	70.8	13.8169	70.8	5.2011	70.8	5.80533	70.8	2.7018	70.8	3.68193	70.8	0.19889	70.8	1.21294	70.8	4.4488	70.8	5.35514	70.8	4.53601	70.8	4.85209	70.8	13.7325	70.8	19.4472	70.8	9.8947	70.8	11.7929	70.8	8.66882	70.8	7.76824	73		73	1.96024
						70.9	8.055	70.9	12.0336	70.9	9.5265	70.9	13.7066	70.9	5.3887	70.9	5.74658	70.9	3.1174	70.9	3.64738	70.9	0.1832	70.9	1.19781	70.9	4.4117	70.9	5.32056	70.9	4.458	70.9	4.79785	70.9	13.6029	70.9	19.3613	70.9	9.728	70.9	11.7446	70.9	8.7592	70.9	7.76518	73.1		73.1	1.9548
						71	6.6201	71	11.969	71	9.2363	71	13.5973	71	5.5901	71	5.68844	71	2.3145	71	3.61315	71	0.2704	71	1.18288	71	4.3695	71	5.28621	71	4.3696	71	4.74423	71	14.4405	71	19.2757	71	8.5407	71	11.6964	71	7.8417	71	7.76213	73.2		73.2	1.94938
						71.1	11.5216	71.1	11.9048	71.1	7.9564	71.1	13.4888	71.1	5.428	71.1	5.63088	71.1	0.3603	71.1	3.57925	71.1	0.441	71.1	1.16812	71.1	4.3453	71.1	5.25207	71.1	4.1769	71.1	4.6912	71.1	15.5045	71.1	19.1905	71.1	13.9455	71.1	11.6485	71.1	8.2009	71.1	7.75908	73.3		73.3	1.94397
						71.2	12.3563	71.2	11.841	71.2	8.676	71.2	13.3812	71.2	5.0113	71.2	5.57391	71.2	1.6298	71.2	3.54566	71.2	0.4562	71.2	1.15355	71.2	4.3206	71.2	5.21816	71.2	4.3669	71.2	4.63877	71.2	13.7129	71.2	19.1057	71.2	10.4257	71.2	11.6007	71.2	7.8985	71.2	7.75604	73.4		73.4	1.93858
						71.3	7.25451	71.3	11.7775	71.3	8.46816	71.3	13.2745	71.3	4.525	71.3	5.51751	71.3	3.77773	71.3	3.51239	71.3	0.70939	71.3	1.13917	71.3	4.2927	71.3	5.18447	71.3	4.4654	71.3	4.58692	71.3	11.572	71.3	19.0212	71.3	8.19081	71.3	11.5531	71.3	8.79419	71.3	7.75299	73.5		73.5	1.9332
						71.4	6.5108	71.4	11.7143	71.4	10.6513	71.4	13.1686	71.4	3.2223	71.4	5.46168	71.4	4.4072	71.4	3.47943	71.4	0.674	71.4	1.12496	71.4	4.2582	71.4	5.15099	71.4	5.1724	71.4	4.53565	71.4	12.5342	71.4	18.9371	71.4	8.8776	71.4	11.5058	71.4	9.336	71.4	7.74994	73.6		73.6	1.92783
						71.5	7.2137	71.5	11.6515	71.5	10.4685	71.5	13.0636	71.5	3.5372	71.5	5.40641	71.5	2.6766	71.5	3.44678	71.5	0.5513	71.5	1.11093	71.5	4.2225	71.5	5.11773	71.5	4.6615	71.5	4.48495	71.5	12.681	71.5	18.8534	71.5	9.3052	71.5	11.4586	71.5	9.131	71.5	7.7469	73.7		73.7	1.92248
						71.6	7.4998	71.6	11.589	71.6	9.6223	71.6	12.9594	71.6	3.8427	71.6	5.35171	71.6	2.6465	71.6	3.41444	71.6	0.1437	71.6	1.09708	71.6	4.1947	71.6	5.08468	71.6	4.4391	71.6	4.43483	71.6	13.0753	71.6	18.7701	71.6	9.5949	71.6	11.4116	71.6	8.915	71.6	7.74386	73.8		73.8	1.91715
						71.7	7.3411	71.7	11.5268	71.7	9.4367	71.7	12.856	71.7	3.941	71.7	5.29756	71.7	2.3962	71.7	3.3824	71.7	0.0788	71.7	1.08339	71.7	4.1658	71.7	5.05185	71.7	4.4707	71.7	4.38526	71.7	13.2044	71.7	18.6871	71.7	9.7585	71.7	11.3648	71.7	8.617	71.7	7.74081	73.9		73.9	1.91183
						71.8	7.37819	71.8	11.465	71.8	9.3326	71.8	12.7534	71.8	4.01379	71.8	5.24396	71.8	2.17932	71.8	3.35066	71.8	0.05201	71.8	1.06988	71.8	4.1476	71.8	5.01923	71.8	4.3862	71.8	4.33625	71.8	13.1371	71.8	18.6045	71.8	9.55091	71.8	11.3182	71.8	8.7228	71.8	7.73777	74		74	1.90652
						71.9	7.29	71.9	11.4035	71.9	9.3501	71.9	12.6517	71.9	3.9515	71.9	5.19089	71.9	2.2201	71.9	3.31922	71.9	0.0465	71.9	1.05654	71.9	4.125	71.9	4.98682	71.9	4.3311	71.9	4.28778	71.9	13.1078	71.9	18.5223	71.9	9.5079	71.9	11.2718	71.9	8.8928	71.9	7.73473	74.1		74.1	1.90123
						72	7.2327	72	11.3423	72	9.4281	72	12.5508	72	3.8025	72	5.13837	72	2.1756	72	3.28807	72	0.0259	72	1.04336	72	4.0281	72	4.95462	72	4.2244	72	4.23985	72	13.055	72	18.4404	72	9.5387	72	11.2256	72	8.8664	72	7.7317	74.2		74.2	1.89596
						72.1	7.1851	72.1	11.2815	72.1	9.43	72.1	12.4506	72.1	3.7899	72.1	5.08638	72.1	2.1115	72.1	3.25722	72.1	0.0178	72.1	1.03035	72.1	3.946	72.1	4.92263	72.1	4.2539	72.1	4.19246	72.1	12.8751	72.1	18.3589	72.1	9.4707	72.1	11.1795	72.1	8.8361	72.1	7.72866	74.3		74.3	1.8907
						72.2	7.1196	72.2	11.221	72.2	9.3599	72.2	12.3513	72.2	3.8443	72.2	5.03491	72.2	2.0543	72.2	3.22665	72.2	-0.0121	72.2	1.0175	72.2	3.9065	72.2	4.89085	72.2	4.268	72.2	4.14561	72.2	12.805	72.2	18.2778	72.2	9.4511	72.2	11.1337	72.2	8.8479	72.2	7.72562	74.4		74.4	1.88545
						72.3	7.0953	72.3	11.1608	72.3	9.2562	72.3	12.2528	72.3	3.8776	72.3	4.98397	72.3	1.9889	72.3	3.19637	72.3	-0.0036	72.3	1.00481	72.3	3.8829	72.3	4.85927	72.3	4.1392	72.3	4.09927	72.3	12.7138	72.3	18.197	72.3	9.4178	72.3	11.088	72.3	8.8032	72.3	7.72259	74.5		74.5	1.88022
						72.4	7.0396	72.4	11.1009	72.4	9.1398	72.4	12.1551	72.4	3.9051	72.4	4.93353	72.4	1.8323	72.4	3.16638	72.4	0.1915	72.4	0.99228	72.4	3.891	72.4	4.82789	72.4	4.287	72.4	4.05345	72.4	12.6696	72.4	18.1166	72.4	9.3641	72.4	11.0426	72.4	8.788	72.4	7.71955	74.6		74.6	1.875
						72.5	7.0049	72.5	11.0414	72.5	9.2022	72.5	12.0581	72.5	3.738	72.5	4.88362	72.5	1.9312	72.5	3.13667	72.5	0.1039	72.5	0.9799	72.5	3.8829	72.5	4.79671	72.5	4.4259	72.5	4.00814	72.5	12.6197	72.5	18.0365	72.5	9.3454	72.5	10.9973	72.5	8.7263	72.5	7.71652	74.7		74.7	1.8698
						72.6	6.9613	72.6	10.9822	72.6	9.2241	72.6	11.9619	72.6	3.6617	72.6	4.8342	72.6	1.8982	72.6	3.10723	72.6	0.0795	72.6	0.96768	72.6	3.8653	72.6	4.76574	72.6	4.2878	72.6	3.96335	72.6	12.5644	72.6	17.9568	72.6	9.3309	72.6	10.9522	72.6	8.6963	72.6	7.71349	74.8		74.8	1.86461
						72.7	6.9297	72.7	10.9233	72.7	9.2313	72.7	11.8665	72.7	3.7269	72.7	4.78529	72.7	2.3149	72.7	3.07808	72.7	0.073	72.7	0.95561	72.7	3.8595	72.7	4.73497	72.7	4.3082	72.7	3.91905	72.7	12.5365	72.7	17.8774	72.7	9.3034	72.7	10.9073	72.7	8.5917	72.7	7.71046	74.9		74.9	1.85944
						72.8	6.93571	72.8	10.8647	72.8	9.63079	72.8	11.7718	72.8	3.76809	72.8	4.73687	72.8	2.54461	72.8	3.04919	72.8	0.0886	72.8	0.9437	72.8	3.9006	72.8	4.7044	72.8	4.3247	72.8	3.87525	72.8	12.5418	72.8	17.7984	72.8	9.3021	72.8	10.8626	72.8	8.44278	72.8	7.70743	75		75	1.85428
						72.9	6.4265	72.9	10.8064	72.9	10.0347	72.9	11.6779	72.9	3.7472	72.9	4.68894	72.9	2.1655	72.9	3.02058	72.9	0.1229	72.9	0.93193	72.9	3.876	72.9	4.67402	72.9	4.3592	72.9	3.83193	72.9	11.4076	72.9	17.7198	72.9	8.9518	72.9	10.818	72.9	8.4716	72.9	7.7044	75.1		75.1	1.84914
						73	4.4955	73	10.7485	73	10.3421	73	11.5848	73	3.7998	73	4.64149	73	2.3576	73	2.99224	73	0.1014	73	0.9203	73	3.8578	73	4.64384	73	4.4925	73	3.7891	73	10.6084	73	17.6414	73	7.282	73	10.7737	73	11.6527	73	7.70138	75.2		75.2	1.844
						73.1	6.3097	73.1	10.6908	73.1	10.3332	73.1	11.4924	73.1	4.0165	73.1	4.59453	73.1	3.1142	73.1	2.96416	73.1	0.0731	73.1	0.90883	73.1	3.8189	73.1	4.61385	73.1	4.4185	73.1	3.74675	73.1	11.8131	73.1	17.5635	73.1	8.2452	73.1	10.7295	73.1	8.47	73.1	7.69835	75.3		75.3	1.83889
						73.2	7.7402	73.2	10.6335	73.2	9.552	73.2	11.4007	73.2	4.628	73.2	4.54804	73.2	1.5982	73.2	2.93634	73.2	0.0233	73.2	0.89749	73.2	3.7588	73.2	4.58406	73.2	4.6194	73.2	3.70487	73.2	13.1253	73.2	17.4859	73.2	9.3303	73.2	10.6855	73.2	8.6157	73.2	7.69533	75.4		75.4	1.83379
						73.3	8.7983	73.3	10.5764	73.3	8.73854	73.3	11.3097	73.3	4.25212	73.3	4.50202	73.3	1.58635	73.3	2.90879	73.3	-0.16208	73.3	0.8863	73.3	3.63841	73.3	4.55446	73.3	3.82344	73.3	3.66346	73.3	13.2865	73.3	17.4086	73.3	10.5288	73.3	10.6417	73.3	8.69531	73.3	7.69231	75.5		75.5	1.8287
						73.4	9.3221	73.4	10.5197	73.4	8.1645	73.4	11.2195	73.4	3.9572	73.4	4.45646	73.4	1.8323	73.4	2.88149	73.4	-0.1782	73.4	0.87524	73.4	3.5997	73.4	4.52505	73.4	3.7961	73.4	3.62251	73.4	11.9655	73.4	17.3316	73.4	10.4012	73.4	10.598	73.4	8.0659	73.4	7.68928	75.6		75.6	1.82362
						73.5	7.1774	73.5	10.4633	73.5	7.594	73.5	11.13	73.5	3.7483	73.5	4.41137	73.5	1.2892	73.5	2.85445	73.5	-0.16	73.5	0.86433	73.5	3.5471	73.5	4.49583	73.5	3.9138	73.5	3.58203	73.5	12.8513	73.5	17.2551	73.5	9.3402	73.5	10.5546	73.5	7.5862	73.5	7.68626	75.7		75.7	1.81856
						73.6	7.3638	73.6	10.4072	73.6	8.9865	73.6	11.0412	73.6	3.6822	73.6	4.36674	73.6	1.4474	73.6	2.82767	73.6	-0.117	73.6	0.85355	73.6	3.5695	73.6	4.4668	73.6	3.9726	73.6	3.54199	73.6	12.0022	73.6	17.1788	73.6	9.3	73.6	10.5113	73.6	9.0174	73.6	7.68324	75.8		75.8	1.81352
						73.7	7.0432	73.7	10.3514	73.7	8.899	73.7	10.9532	73.7	3.765	73.7	4.32255	73.7	1.879	73.7	2.80114	73.7	-0.0187	73.7	0.8429	73.7	3.5606	73.7	4.43796	73.7	3.9458	73.7	3.5024	73.7	12.2746	73.7	17.1029	73.7	9.2606	73.7	10.4682	73.7	9.4131	73.7	7.68023	75.9		75.9	1.80849
						73.8	7.43194	73.8	10.2958	73.8	9.09147	73.8	10.8658	73.8	4.01327	73.8	4.27882	73.8	2.02257	73.8	2.77485	73.8	-0.01892	73.8	0.83239	73.8	3.64138	73.8	4.40931	73.8	4.04078	73.8	3.46326	73.8	12.1872	73.8	17.0273	73.8	8.52691	73.8	10.4253	73.8	8.78491	73.8	7.67721	76		76	1.80347
						73.9	7.079	73.9	10.2406	73.9	9.0201	73.9	10.7791	73.9	3.9612	73.9	4.23552	73.9	2.0438	73.9	2.74881	73.9	-0.0075	73.9	0.82201	73.9	3.6861	73.9	4.38083	73.9	4.089	73.9	3.42454	73.9	11.9738	73.9	16.9521	73.9	8.2532	73.9	10.3825	73.9	7.6183	73.9	7.67419	76.1		76.1	1.79846
						74	6.1709	74	10.1857	74	9.172	74	10.6931	74	3.7217	74	4.19266	74	2.02	74	2.72302	74	-0.0983	74	0.81176	74	3.6721	74	4.35255	74	4.0965	74	3.38627	74	11.5515	74	16.8772	74	7.7089	74	10.3399	74	7.4511	74	7.67118	76.2		76.2	1.79347
						74.1	6.1442	74.1	10.1311	74.1	9.0015	74.1	10.6078	74.1	3.5711	74.1	4.15024	74.1	2.1132	74.1	2.69747	74.1	-0.1889	74.1	0.80164	74.1	3.4737	74.1	4.32444	74.1	4.206	74.1	3.34842	74.1	11.4262	74.1	16.8026	74.1	7.8384	74.1	10.2975	74.1	7.8306	74.1	7.66817	76.3		76.3	1.7885
						74.2	6.1315	74.2	10.0767	74.2	8.8974	74.2	10.5232	74.2	3.4872	74.2	4.10825	74.2	1.9368	74.2	2.67215	74.2	-0.2147	74.2	0.79164	74.2	3.3635	74.2	4.29652	74.2	4.2962	74.2	3.311	74.2	11.4203	74.2	16.7283	74.2	7.801	74.2	10.2553	74.2	8.0691	74.2	7.66515	76.4		76.4	1.78354
						74.3	6.21869	74.3	10.0227	74.3	8.8066	74.3	10.4393	74.3	3.422	74.3	4.06668	74.3	1.932	74.3	2.64708	74.3	-0.186	74.3	0.78176	74.3	3.2341	74.3	4.26878	74.3	4.14322	74.3	3.27399	74.3	11.3348	74.3	16.6544	74.3	7.83899	74.3	10.2133	74.3	8.40229	74.3	7.66214	76.5	1.0936	76.5	1.77859
						74.4	6.1825	74.4	9.96891	74.4	8.8155	74.4	10.356	74.4	3.4731	74.4	4.02553	74.4	1.8121	74.4	2.62224	74.4	-0.1679	74.4	0.77201	74.4	3.1938	74.4	4.24121	74.4	3.9199	74.4	3.23739	74.4	11.307	74.4	16.5808	74.4	7.949	74.4	10.1714	74.4	8.5153	74.4	7.65913	76.6	1.0806	76.6	1.77365
						74.5	6.1625	74.5	9.91544	74.5	8.7652	74.5	10.2734	74.5	3.4472	74.5	3.9848	74.5	1.8124	74.5	2.59763	74.5	-0.177	74.5	0.76239	74.5	3.2104	74.5	4.21383	74.5	3.9327	74.5	3.20121	74.5	11.2242	74.5	16.5075	74.5	7.971	74.5	10.1297	74.5	8.593	74.5	7.65612	76.7	1.0812	76.7	1.76873
						74.6	6.2158	74.6	9.86226	74.6	8.7135	74.6	10.1914	74.6	3.4681	74.6	3.94448	74.6	1.7625	74.6	2.57326	74.6	-0.1668	74.6	0.75288	74.6	3.1793	74.6	4.18662	74.6	3.9445	74.6	3.16543	74.6	11.1325	74.6	16.4346	74.6	8.116	74.6	10.0881	74.6	8.7381	74.6	7.65312	76.8	1.0717	76.8	1.76382
						74.7	6.1861	74.7	9.80936	74.7	8.7054	74.7	10.1102	74.7	3.4482	74.7	3.90456	74.7	1.7799	74.7	2.54911	74.7	-0.1206	74.7	0.74349	74.7	3.145	74.7	4.15958	74.7	4.002	74.7	3.13005	74.7	11.0711	74.7	16.362	74.7	8.1335	74.7	10.0468	74.7	8.7636	74.7	7.65011	76.9	1.0868	76.9	1.75893
						74.8	6.0892	74.8	9.75675	74.8	8.706	74.8	10.0295	74.8	3.462	74.8	3.86506	74.8	1.8157	74.8	2.52519	74.8	-0.0694	74.8	0.73422	74.8	3.1601	74.8	4.13273	74.8	4.02599	74.8	3.09507	74.8	10.9987	74.8	16.2897	74.8	8.23129	74.8	10.0056	74.8	8.7898	74.8	7.6471	77	1.0986	77	1.75405
						74.9	6.0455	74.9	9.70442	74.9	8.6935	74.9	9.94949	74.9	3.4441	74.9	3.82595	74.9	1.8221	74.9	2.5015	74.9	-0.0545	74.9	0.72506	74.9	3.1711	74.9	4.10604	74.9	3.885	74.9	3.06047	74.9	10.9535	74.9	16.2177	74.9	8.2797	74.9	9.96454	74.9	8.7612	74.9	7.6441	77.1	1.1067	77.1	1.74918
						75	6.0026	75	9.65237	75	8.6838	75	9.87012	75	3.4284	75	3.78723	75	1.8206	75	2.47802	75	-0.0687	75	0.71602	75	3.1524	75	4.07953	75	3.9586	75	3.02626	75	10.8868	75	16.146	75	8.2298	75	9.92368	75	8.7642	75	7.6411	77.2	1.1151	77.2	1.74433
						75.1	5.9607	75.1	9.6006	75.1	8.6652	75.1	9.79139	75.1	3.4217	75.1	3.74891	75.1	1.8093	75.1	2.45477	75.1	-0.0589	75.1	0.70709	75.1	3.1526	75.1	4.05319	75.1	3.9209	75.1	2.99244	75.1	10.8332	75.1	16.0747	75.1	8.1992	75.1	9.88299	75.1	8.7338	75.1	7.6381	77.3	1.1261	77.3	1.73949
						75.2	5.9102	75.2	9.5491	75.2	8.6565	75.2	9.71329	75.2	3.4311	75.2	3.71098	75.2	1.8099	75.2	2.43174	75.2	-0.0949	75.2	0.69827	75.2	3.1426	75.2	4.02701	75.2	3.8994	75.2	2.95899	75.2	10.7867	75.2	16.0037	75.2	8.1305	75.2	9.84247	75.2	8.7473	75.2	7.6351	77.4	1.1233	77.4	1.73466
						75.3	5.8894	75.3	9.49789	75.3	8.6283	75.3	9.6358	75.3	3.4317	75.3	3.67343	75.3	1.823	75.3	2.40892	75.3	-0.1027	75.3	0.68956	75.3	3.1184	75.3	4.00101	75.3	3.9616	75.3	2.92592	75.3	10.7141	75.3	15.9329	75.3	8.0586	75.3	9.80211	75.3	8.7434	75.3	7.6321	77.5	1.1126	77.5	1.72985
						75.4	5.8722	75.4	9.44694	75.4	8.611	75.4	9.55893	75.4	3.4254	75.4	3.63626	75.4	1.8181	75.4	2.38631	75.4	-0.1083	75.4	0.68096	75.4	3.1068	75.4	3.97518	75.4	3.9809	75.4	2.89321	75.4	10.6762	75.4	15.8625	75.4	8.0265	75.4	9.76191	75.4	8.7073	75.4	7.6291	77.6	1.1136	77.6	1.72505
						75.5	5.8587	75.5	9.39627	75.5	8.586	75.5	9.48268	75.5	3.4247	75.5	3.59947	75.5	1.7886	75.5	2.36392	75.5	-0.1142	75.5	0.67247	75.5	3.086	75.5	3.94951	75.5	4.0362	75.5	2.86088	75.5	10.6009	75.5	15.7925	75.5	8.0221	75.5	9.72188	75.5	8.6887	75.5	7.6261	77.7	1.0967	77.7	1.72026
						75.6	5.8331	75.6	9.34588	75.6	8.5544	75.6	9.40704	75.6	3.4204	75.6	3.56305	75.6	1.7771	75.6	2.34174	75.6	-0.1258	75.6	0.66408	75.6	3.0491	75.6	3.92401	75.6	4.0821	75.6	2.8289	75.6	10.5267	75.6	15.7227	75.6	8.006	75.6	9.68202	75.6	8.6677	75.6	7.62311	77.8	1.0841	77.8	1.71549
						75.7	5.7675	75.7	9.29575	75.7	8.5305	75.7	9.332	75.7	3.4034	75.7	3.527	75.7	1.7739	75.7	2.31976	75.7	-0.1329	75.7	0.6558	75.7	3.0102	75.7	3.89867	75.7	4.0966	75.7	2.79728	75.7	10.4509	75.7	15.6532	75.7	7.953	75.7	9.64232	75.7	8.6452	75.7	7.62011	77.9	1.0843	77.9	1.71073
						75.8	5.7196	75.8	9.24589	75.8	8.5072	75.8	9.25756	75.8	3.3904	75.8	3.49131	75.8	1.7555	75.8	2.298	75.8	-0.1451	75.8	0.64762	75.8	3.0002	75.8	3.8735	75.8	4.1033	75.8	2.76602	75.8	10.4105	75.8	15.584	75.8	7.9178	75.8	9.60278	75.8	8.6334	75.8	7.61712	78	1.084	78	1.70599
						75.9	5.672	75.9	9.1963	75.9	8.498	75.9	9.18371	75.9	3.3783	75.9	3.45598	75.9	1.7482	75.9	2.27643	75.9	-0.1359	75.9	0.63954	75.9	2.9867	75.9	3.84848	75.9	4.0777	75.9	2.7351	75.9	10.3729	75.9	15.5152	75.9	7.8497	75.9	9.5634	75.9	8.6251	75.9	7.61413	78.1	1.0647	78.1	1.70125
						76	5.6406	76	9.14697	76	8.4959	76	9.11045	76	3.3678	76	3.42101	76	1.7173	76	2.25507	76	-0.1593	76	0.63157	76	2.9694	76	3.82363	76	4.0353	76	2.70453	76	10.3172	76	15.4466	76	7.8029	76	9.52418	76	8.5993	76	7.61113	78.2	1.0667	78.2	1.69653
						76.1	5.5952	76.1	9.09791	76.1	8.4835	76.1	9.03778	76.1	3.3651	76.1	3.3864	76.1	1.7072	76.1	2.23391	76.1	-0.1654	76.1	0.62369	76.1	2.9545	76.1	3.79894	76.1	3.9398	76.1	2.6743	76.1	10.2424	76.1	15.3784	76.1	7.7531	76.1	9.48513	76.1	8.5755	76.1	7.60815	78.3	1.0568	78.3	1.69182
						76.2	5.5598	76.2	9.04912	76.2	8.4805	76.2	8.96569	76.2	3.3583	76.2	3.35213	76.2	1.7084	76.2	2.21295	76.2	-0.1861	76.2	0.61591	76.2	2.9484	76.2	3.77441	76.2	3.8532	76.2	2.64441	76.2	10.1643	76.2	15.3104	76.2	7.7373	76.2	9.44624	76.2	8.569	76.2	7.60516	78.4	1.0483	78.4	1.68713
						76.3	5.5257	76.3	9.00058	76.3	8.4683	76.3	8.89417	76.3	3.3453	76.3	3.31821	76.3	1.6983	76.3	2.19218	76.3	-0.1936	76.3	0.60823	76.3	2.9327	76.3	3.75004	76.3	3.7891	76.3	2.61486	76.3	10.1066	76.3	15.2428	76.3	7.6947	76.3	9.4075	76.3	8.5526	76.3	7.60217	78.5	1.0386	78.5	1.68245
						76.4	5.4927	76.4	8.9523	76.4	8.4587	76.4	8.82322	76.4	3.3381	76.4	3.28464	76.4	1.6938	76.4	2.17161	76.4	-0.2013	76.4	0.60064	76.4	2.9201	76.4	3.72583	76.4	3.737	76.4	2.58563	76.4	10.0523	76.4	15.1754	76.4	7.6374	76.4	9.36892	76.4	8.5483	76.4	7.59918	78.6	1.0383	78.6	1.67778
						76.5	5.4556	76.5	8.90429	76.5	8.4496	76.5	8.75284	76.5	3.3226	76.5	3.2514	76.5	1.6824	76.5	2.15123	76.5	-0.2137	76.5	0.59315	76.5	2.9054	76.5	3.70177	76.5	3.6894	76.5	2.55673	76.5	10.0056	76.5	15.1084	76.5	7.5864	76.5	9.33051	76.5	8.553	76.5	7.5962	78.7	1.0372	78.7	1.67313
						76.6	5.4305	76.6	8.85653	76.6	8.4413	76.6	8.68302	76.6	3.3159	76.6	3.2185	76.6	1.6727	76.6	2.13105	76.6	-0.2198	76.6	0.58576	76.6	2.8945	76.6	3.67787	76.6	3.6927	76.6	2.52815	76.6	9.9491	76.6	15.0417	76.6	7.5329	76.6	9.29225	76.6	8.5491	76.6	7.59321	78.8	1.0255	78.8	1.66848
						76.7	5.4108	76.7	8.80903	76.7	8.4328	76.7	8.61375	76.7	3.3079	76.7	3.18594	76.7	1.6636	76.7	2.11105	76.7	-0.2232	76.7	0.57845	76.7	2.8703	76.7	3.65412	76.7	3.6838	76.7	2.4999	76.7	9.8697	76.7	14.9752	76.7	7.4822	76.7	9.25414	76.7	8.5345	76.7	7.59023	78.9	1.0202	78.9	1.66385
						76.8	5.3749	76.8	8.76178	76.8	8.4205	76.8	8.54504	76.8	3.3057	76.8	3.1537	76.8	1.6494	76.8	2.09124	76.8	-0.2148	76.8	0.57124	76.8	2.8569	76.8	3.63053	76.8	3.6475	76.8	2.47195	76.8	9.8011	76.8	14.909	76.8	7.4353	76.8	9.2162	76.8	8.5255	76.8	7.58725	79	1.0169	79	1.65924
						76.9	5.3483	76.9	8.71479	76.9	8.4166	76.9	8.47687	76.9	3.295	76.9	3.12179	76.9	1.6522	76.9	2.07162	76.9	-0.2243	76.9	0.56411	76.9	2.8364	76.9	3.60708	76.9	3.6307	76.9	2.44432	76.9	9.7588	76.9	14.8432	76.9	7.4035	76.9	9.1784	76.9	8.5173	76.9	7.58427	79.1	1.0234	79.1	1.65463
						77	5.3239	77	8.66804	77	8.4062	77	8.40925	77	3.2944	77	3.0902	77	1.6548	77	2.05218	77	-0.2274	77	0.55708	77	2.8246	77	3.58379	77	3.6335	77	2.417	77	9.7035	77	14.7776	77	7.3645	77	9.14077	77	8.5034	77	7.58129	79.2	1.0245	79.2	1.65004
						77.1	5.3063	77.1	8.62155	77.1	8.3991	77.1	8.34218	77.1	3.288	77.1	3.05893	77.1	1.6546	77.1	2.03292	77.1	-0.2374	77.1	0.55013	77.1	2.8144	77.1	3.56065	77.1	3.6247	77.1	2.38999	77.1	9.6619	77.1	14.7123	77.1	7.3291	77.1	9.10329	77.1	8.4978	77.1	7.57831	79.3	1.0268	79.3	1.64547
						77.2	5.2659	77.2	8.57531	77.2	8.3966	77.2	8.27563	77.2	3.2837	77.2	3.02798	77.2	1.6541	77.2	2.01384	77.2	-0.2436	77.2	0.54327	77.2	2.7979	77.2	3.53766	77.2	3.6188	77.2	2.36328	77.2	9.6227	77.2	14.6473	77.2	7.2865	77.2	9.06596	77.2	8.4989	77.2	7.57533	79.4	1.032	79.4	1.6409
						77.3	5.2407	77.3	8.52932	77.3	8.3868	77.3	8.20962	77.3	3.2643	77.3	2.99734	77.3	1.6613	77.3	1.99495	77.3	-0.2486	77.3	0.53649	77.3	2.7753	77.3	3.51482	77.3	3.6276	77.3	2.33686	77.3	9.5783	77.3	14.5826	77.3	7.2643	77.3	9.02878	77.3	8.4882	77.3	7.57236	79.5	1.0378	79.5	1.63635
						77.4	5.2232	77.4	8.48357	77.4	8.3643	77.4	8.14413	77.4	3.2511	77.4	2.96701	77.4	1.6595	77.4	1.97623	77.4	-0.2548	77.4	0.5298	77.4	2.7588	77.4	3.49212	77.4	3.6078	77.4	2.31074	77.4	9.5368	77.4	14.5182	77.4	7.2337	77.4	8.99176	77.4	8.4791	77.4	7.56938	79.6	1.0442	79.6	1.63181
						77.5	5.1959	77.5	8.43807	77.5	8.3583	77.5	8.07916	77.5	3.2508	77.5	2.93699	77.5	1.6594	77.5	1.95768	77.5	-0.2591	77.5	0.52319	77.5	2.7446	77.5	3.46957	77.5	3.6075	77.5	2.28491	77.5	9.501	77.5	14.454	77.5	7.1912	77.5	8.95489	77.5	8.4751	77.5	7.56641	79.7	1.0501	79.7	1.62728
						77.6	5.1648	77.6	8.39281	77.6	8.347	77.6	8.01471	77.6	3.2425	77.6	2.90727	77.6	1.6492	77.6	1.93931	77.6	-0.2631	77.6	0.51667	77.6	2.7251	77.6	3.44717	77.6	3.5839	77.6	2.25938	77.6	9.4633	77.6	14.3902	77.6	7.1572	77.6	8.91817	77.6	8.4653	77.6	7.56344	79.8	1.049	79.8	1.62277
						77.7	5.1367	77.7	8.34779	77.7	8.335	77.7	7.95078	77.7	3.2299	77.7	2.87786	77.7	1.6371	77.7	1.92111	77.7	-0.2622	77.7	0.51023	77.7	2.6992	77.7	3.42491	77.7	3.5721	77.7	2.23412	77.7	9.4196	77.7	14.3266	77.7	7.1266	77.7	8.8816	77.7	8.464	77.7	7.56047	79.9	1.0505	79.9	1.61826
						77.8	5.102	77.8	8.30302	77.8	8.3253	77.8	7.88736	77.8	3.2184	77.8	2.84874	77.8	1.6183	77.8	1.90309	77.8	-0.2701	77.8	0.50386	77.8	2.6848	77.8	3.4028	77.8	3.5653	77.8	2.20915	77.8	9.3853	77.8	14.2633	77.8	7.0937	77.8	8.84518	77.8	8.4593	77.8	7.5575	80	1.0509	80	1.61377
						77.9	5.07	77.9	8.25848	77.9	8.3161	77.9	7.82444	77.9	3.2126	77.9	2.81991	77.9	1.6029	77.9	1.88523	77.9	-0.2779	77.9	0.49758	77.9	2.6767	77.9	3.38082	77.9	3.5577	77.9	2.18446	77.9	9.3401	77.9	14.2003	77.9	7.0651	77.9	8.80891	77.9	8.454	77.9	7.55453	80.1	1.0543	80.1	1.6093
						78	5.0407	78	8.21419	78	8.3069	78	7.76202	78	3.2044	78	2.79138	78	1.5871	78	1.86754	78	-0.2825	78	0.49137	78	2.6694	78	3.35899	78	3.5461	78	2.16004	78	9.2938	78	14.1376	78	7.0356	78	8.77279	78	8.4469	78	7.55156	80.2	1.0524	80.2	1.60483
						78.1	5.0063	78.1	8.17013	78.1	8.2904	78.1	7.70011	78.1	3.1998	78.1	2.76314	78.1	1.5812	78.1	1.85001	78.1	-0.2802	78.1	0.48524	78.1	2.6596	78.1	3.3373	78.1	3.5328	78.1	2.1359	78.1	9.2595	78.1	14.0751	78.1	7.0026	78.1	8.73681	78.1	8.4364	78.1	7.54859	80.3	1.056	80.3	1.60038
						78.2	4.9736	78.2	8.12631	78.2	8.2797	78.2	7.63868	78.2	3.1871	78.2	2.73518	78.2	1.58	78.2	1.83265	78.2	-0.2816	78.2	0.47919	78.2	2.6483	78.2	3.31575	78.2	3.5273	78.2	2.11203	78.2	9.2195	78.2	14.0129	78.2	6.9678	78.2	8.70099	78.2	8.4307	78.2	7.54563	80.4	1.0583	80.4	1.59594
						78.3	4.9494	78.3	8.08273	78.3	8.2708	78.3	7.57775	78.3	3.1779	78.3	2.7075	78.3	1.563	78.3	1.81546	78.3	-0.2842	78.3	0.47322	78.3	2.6301	78.3	3.29434	78.3	3.5183	78.3	2.08842	78.3	9.1851	78.3	13.951	78.3	6.9373	78.3	8.66531	78.3	8.4255	78.3	7.54267	80.5	1.053	80.5	1.59151
						78.4	4.9268	78.4	8.03937	78.4	8.2598	78.4	7.5173	78.4	3.1705	78.4	2.6801	78.4	1.5485	78.4	1.79842	78.4	-0.2876	78.4	0.46731	78.4	2.6198	78.4	3.27307	78.4	3.5106	78.4	2.06508	78.4	9.1434	78.4	13.8894	78.4	6.9057	78.4	8.62977	78.4	8.4192	78.4	7.5397	80.6	1.0516	80.6	1.58709
						78.5	4.9013	78.5	7.99625	78.5	8.2518	78.5	7.45734	78.5	3.1567	78.5	2.65299	78.5	1.5384	78.5	1.78154	78.5	-0.2938	78.5	0.46149	78.5	2.6124	78.5	3.25194	78.5	3.4938	78.5	2.042	78.5	9.099	78.5	13.828	78.5	6.8711	78.5	8.59439	78.5	8.4172	78.5	7.53674	80.7	1.0559	80.7	1.58269
						78.6	4.8782	78.6	7.95337	78.6	8.2391	78.6	7.39785	78.6	3.1482	78.6	2.62614	78.6	1.5318	78.6	1.76483	78.6	-0.2957	78.6	0.45573	78.6	2.5967	78.6	3.23094	78.6	3.4856	78.6	2.01917	78.6	9.0517	78.6	13.767	78.6	6.8302	78.6	8.55915	78.6	8.4172	78.6	7.53378	80.8	1.057	80.8	1.5783
						78.7	4.8548	78.7	7.91071	78.7	8.2269	78.7	7.33884	78.7	3.1433	78.7	2.59957	78.7	1.5256	78.7	1.74827	78.7	-0.2981	78.7	0.45005	78.7	2.5855	78.7	3.21008	78.7	3.4681	78.7	1.99661	78.7	9.0133	78.7	13.7061	78.7	6.7925	78.7	8.52405	78.7	8.4123	78.7	7.53082	80.9	1.0503	80.9	1.57392
						78.8	4.8321	78.8	7.86828	78.8	8.2249	78.8	7.2803	78.8	3.1394	78.8	2.57327	78.8	1.521	78.8	1.73186	78.8	-0.3023	78.8	0.44444	78.8	2.5716	78.8	3.18935	78.8	3.4622	78.8	1.97429	78.8	8.9722	78.8	13.6456	78.8	6.7552	78.8	8.4891	78.8	8.4051	78.8	7.52786	81	1.0425	81	1.56955
						78.9	4.8056	78.9	7.82607	78.9	8.219	78.9	7.22222	78.9	3.1315	78.9	2.54723	78.9	1.5176	78.9	1.71561	78.9	-0.3009	78.9	0.43889	78.9	2.5642	78.9	3.16876	78.9	3.449	78.9	1.95222	78.9	8.9279	78.9	13.5853	78.9	6.7266	78.9	8.45429	78.9	8.4038	78.9	7.52491	81.1	1.0376	81.1	1.5652
						79	4.7841	79	7.7841	79	8.2142	79	7.16461	79	3.1185	79	2.52145	79	1.5149	79	1.69951	79	-0.3009	79	0.43342	79	2.5549	79	3.14829	79	3.4347	79	1.9304	79	8.8824	79	13.5253	79	6.6923	79	8.41962	79	8.4048	79	7.52195	81.2	1.0349	81.2	1.56086
						79.1	4.7608	79.1	7.74235	79.1	8.2092	79.1	7.10746	79.1	3.1112	79.1	2.49594	79.1	1.5107	79.1	1.68356	79.1	-0.3087	79.1	0.42801	79.1	2.5501	79.1	3.12797	79.1	3.4213	79.1	1.90883	79.1	8.8373	79.1	13.4656	79.1	6.6601	79.1	8.38509	79.1	8.4028	79.1	7.51899	81.3	1.0362	81.3	1.55653
						79.2	4.7343	79.2	7.70082	79.2	8.2015	79.2	7.05076	79.2	3.1051	79.2	2.47069	79.2	1.5045	79.2	1.66777	79.2	-0.3102	79.2	0.42268	79.2	2.546	79.2	3.10777	79.2	3.4086	79.2	1.88749	79.2	8.7909	79.2	13.4061	79.2	6.6335	79.2	8.35071	79.2	8.4015	79.2	7.51604	81.4	1.0347	81.4	1.55221
						79.3	4.7124	79.3	7.65952	79.3	8.196	79.3	6.99452	79.3	3.1	79.3	2.44569	79.3	1.4997	79.3	1.65212	79.3	-0.3071	79.3	0.4174	79.3	2.54	79.3	3.0877	79.3	3.3951	79.3	1.8664	79.3	8.7443	79.3	13.3469	79.3	6.6042	79.3	8.31647	79.3	8.403	79.3	7.51309	81.5	1.0366	81.5	1.5479
						79.4	4.6914	79.4	7.61844	79.4	8.1871	79.4	6.93872	79.4	3.0926	79.4	2.42094	79.4	1.4945	79.4	1.63661	79.4	-0.3108	79.4	0.4122	79.4	2.5311	79.4	3.06776	79.4	3.3911	79.4	1.84553	79.4	8.7071	79.4	13.2879	79.4	6.579	79.4	8.28236	79.4	8.4002	79.4	7.51014	81.6	1.0273	81.6	1.54361
						79.5	4.6692	79.5	7.57757	79.5	8.1808	79.5	6.88337	79.5	3.0812	79.5	2.39644	79.5	1.4922	79.5	1.62126	79.5	-0.3137	79.5	0.40706	79.5	2.5145	79.5	3.04796	79.5	3.3798	79.5	1.82491	79.5	8.6664	79.5	13.2292	79.5	6.5526	79.5	8.2484	79.5	8.3953	79.5	7.50719	81.7	1.0141	81.7	1.53932
						79.6	4.6463	79.6	7.53693	79.6	8.1774	79.6	6.82846	79.6	3.0697	79.6	2.3722	79.6	1.489	79.6	1.60604	79.6	-0.3146	79.6	0.40198	79.6	2.5006	79.6	3.02827	79.6	3.3694	79.6	1.80451	79.6	8.6288	79.6	13.1708	79.6	6.5217	79.6	8.21458	79.6	8.3871	79.6	7.50424	81.8	1.0175	81.8	1.53505
						79.7	4.6169	79.7	7.49651	79.7	8.1747	79.7	6.77399	79.7	3.0559	79.7	2.34819	79.7	1.4815	79.7	1.59097	79.7	-0.3123	79.7	0.39697	79.7	2.4891	79.7	3.00872	79.7	3.3584	79.7	1.78434	79.7	8.592	79.7	13.1126	79.7	6.4974	79.7	8.1809	79.7	8.3818	79.7	7.50129	81.9	1.0144	81.9	1.53079
						79.8	4.5961	79.8	7.4563	79.8	8.1709	79.8	6.71996	79.8	3.06	79.8	2.32443	79.8	1.4715	79.8	1.57604	79.8	-0.3136	79.8	0.39202	79.8	2.4798	79.8	2.98929	79.8	3.3498	79.8	1.7644	79.8	8.5487	79.8	13.0547	79.8	6.469	79.8	8.14735	79.8	8.3837	79.8	7.49834	82	1.0151	82	1.52655
						79.9	4.5801	79.9	7.41631	79.9	8.1671	79.9	6.66635	79.9	3.0541	79.9	2.30091	79.9	1.458	79.9	1.56125	79.9	-0.3183	79.9	0.38713	79.9	2.4644	79.9	2.96999	79.9	3.3389	79.9	1.74468	79.9	8.5125	79.9	12.997	79.9	6.4398	79.9	8.11394	79.9	8.3793	79.9	7.4954	82.1	1.0104	82.1	1.52231
						80	4.5618	80	7.37653	80	8.1529	80	6.61317	80	3.0417	80	2.27763	80	1.4467	80	1.5466	80	-0.3209	80	0.3823	80	2.4476	80	2.95081	80	3.3276	80	1.72517	80	8.4795	80	12.9396	80	6.4168	80	8.08067	80	8.3718	80	7.49245	82.2	1.0046	82.2	1.51809
						80.1	4.5399	80.1	7.33696	80.1	8.1385	80.1	6.56042	80.1	3.0361	80.1	2.25459	80.1	1.4382	80.1	1.53209	80.1	-0.3263	80.1	0.37753	80.1	2.4363	80.1	2.93176	80.1	3.3266	80.1	1.70589	80.1	8.4441	80.1	12.8825	80.1	6.3947	80.1	8.04753	80.1	8.3689	80.1	7.48951	82.3	0.9957	82.3	1.51388
						80.2	4.5195	80.2	7.29761	80.2	8.1355	80.2	6.50809	80.2	3.029	80.2	2.23177	80.2	1.4315	80.2	1.51771	80.2	-0.3275	80.2	0.37282	80.2	2.4333	80.2	2.91283	80.2	3.3225	80.2	1.68683	80.2	8.4116	80.2	12.8255	80.2	6.3698	80.2	8.01453	80.2	8.3628	80.2	7.48657	82.4	0.988	82.4	1.50968
						80.3	4.4998	80.3	7.25847	80.3	8.1293	80.3	6.45618	80.3	3.0204	80.3	2.20919	80.3	1.4277	80.3	1.50347	80.3	-0.3289	80.3	0.36817	80.3	2.4298	80.3	2.89402	80.3	3.3148	80.3	1.66797	80.3	8.378	80.3	12.7689	80.3	6.3478	80.3	7.98167	80.3	8.3634	80.3	7.48363	82.5	0.9833	82.5	1.50549
						80.4	4.4832	80.4	7.21954	80.4	8.1233	80.4	6.40467	80.4	3.0126	80.4	2.18684	80.4	1.4189	80.4	1.48936	80.4	-0.3279	80.4	0.36358	80.4	2.4132	80.4	2.87533	80.4	3.3021	80.4	1.64933	80.4	8.3429	80.4	12.7125	80.4	6.3292	80.4	7.94894	80.4	8.3628	80.4	7.48069	82.6	0.9788	82.6	1.50131
						80.5	4.4762	80.5	7.18082	80.5	8.1133	80.5	6.35358	80.5	3.0033	80.5	2.16471	80.5	1.4089	80.5	1.47539	80.5	-0.3301	80.5	0.35905	80.5	2.3979	80.5	2.85677	80.5	3.2913	80.5	1.63089	80.5	8.3088	80.5	12.6563	80.5	6.3088	80.5	7.91634	80.5	8.3605	80.5	7.47775	82.7	0.9764	82.7	1.49715
						80.6	4.4574	80.6	7.1423	80.6	8.1078	80.6	6.3029	80.6	2.9946	80.6	2.14281	80.6	1.4092	80.6	1.46154	80.6	-0.3283	80.6	0.35457	80.6	2.3781	80.6	2.83832	80.6	3.28	80.6	1.61267	80.6	8.2753	80.6	12.6005	80.6	6.2811	80.6	7.88388	80.6	8.3536	80.6	7.47481	82.8	0.9777	82.8	1.49299
						80.7	4.4405	80.7	7.10399	80.7	8.0983	80.7	6.25262	80.7	2.9913	80.7	2.12112	80.7	1.4091	80.7	1.44783	80.7	-0.3289	80.7	0.35015	80.7	2.3585	80.7	2.82	80.7	3.2656	80.7	1.59464	80.7	8.2443	80.7	12.5448	80.7	6.2532	80.7	7.85156	80.7	8.3491	80.7	7.47188	82.9	0.9734	82.9	1.48885
						80.8	4.4195	80.8	7.06589	80.8	8.0885	80.8	6.20275	80.8	2.9876	80.8	2.09966	80.8	1.4088	80.8	1.43424	80.8	-0.3262	80.8	0.34578	80.8	2.3572	80.8	2.80179	80.8	3.2581	80.8	1.57682	80.8	8.2066	80.8	12.4894	80.8	6.2303	80.8	7.81936	80.8	8.3464	80.8	7.46894	83	0.965	83	1.48472
						80.9	4.3935	80.9	7.02799	80.9	8.076	80.9	6.15326	80.9	2.9801	80.9	2.07842	80.9	1.4061	80.9	1.42078	80.9	-0.3266	80.9	0.34147	80.9	2.3493	80.9	2.78369	80.9	3.2523	80.9	1.55919	80.9	8.169	80.9	12.4342	80.9	6.206	80.9	7.7873	80.9	8.3421	80.9	7.46601	83.1	0.9623	83.1	1.4806
						81	4.3758	81	6.9903	81	8.0742	81	6.10418	81	2.9746	81	2.05739	81	1.405	81	1.40745	81	-0.3291	81	0.33721	81	2.3347	81	2.76572	81	3.2441	81	1.54177	81	8.136	81	12.3793	81	6.1822	81	7.75536	81	8.338	81	7.46307	83.2	0.9601	83.2	1.47649
						81.1	4.3607	81.1	6.95281	81.1	8.0653	81.1	6.05549	81.1	2.9661	81.1	2.03657	81.1	1.4002	81.1	1.39424	81.1	-0.3302	81.1	0.333	81.1	2.3273	81.1	2.74786	81.1	3.2396	81.1	1.52453	81.1	8.1023	81.1	12.3246	81.1	6.159	81.1	7.72356	81.1	8.3325	81.1	7.46014	83.3	0.9538	83.3	1.4724
						81.2	4.3381	81.2	6.91551	81.2	8.0527	81.2	6.00718	81.2	2.9691	81.2	2.01596	81.2	1.3934	81.2	1.38116	81.2	-0.3268	81.2	0.32885	81.2	2.3184	81.2	2.73012	81.2	3.2352	81.2	1.50749	81.2	8.0714	81.2	12.2702	81.2	6.1362	81.2	7.69189	81.2	8.3275	81.2	7.45721	83.4	0.9464	83.4	1.46831
						81.3	4.3127	81.3	6.87842	81.3	8.0408	81.3	5.95927	81.3	2.9638	81.3	1.99556	81.3	1.3868	81.3	1.3682	81.3	-0.3226	81.3	0.32475	81.3	2.307	81.3	2.71249	81.3	3.2286	81.3	1.49065	81.3	8.039	81.3	12.216	81.3	6.1092	81.3	7.66035	81.3	8.3253	81.3	7.45428	83.5	0.9452	83.5	1.46424
						81.4	4.294	81.4	6.84153	81.4	8.0301	81.4	5.91173	81.4	2.9586	81.4	1.97537	81.4	1.3812	81.4	1.35536	81.4	-0.319	81.4	0.3207	81.4	2.2982	81.4	2.69497	81.4	3.2292	81.4	1.47398	81.4	8.0009	81.4	12.1621	81.4	6.088	81.4	7.62894	81.4	8.3236	81.4	7.45135	83.6	0.9389	83.6	1.46018
						81.5	4.2689	81.5	6.80483	81.5	8.0173	81.5	5.86457	81.5	2.952	81.5	1.95538	81.5	1.3753	81.5	1.34264	81.5	-0.319	81.5	0.3167	81.5	2.2973	81.5	2.67757	81.5	3.2237	81.5	1.45751	81.5	7.9627	81.5	12.1083	81.5	6.0653	81.5	7.59766	81.5	8.3217	81.5	7.44843	83.7	0.9364	83.7	1.45612
						81.6	4.2535	81.6	6.76834	81.6	8.011	81.6	5.81779	81.6	2.9443	81.6	1.9356	81.6	1.37	81.6	1.33005	81.6	-0.3191	81.6	0.31275	81.6	2.2897	81.6	2.66028	81.6	3.2179	81.6	1.44122	81.6	7.9251	81.6	12.0549	81.6	6.0404	81.6	7.5665	81.6	8.3204	81.6	7.4455	83.8	0.93	83.8	1.45208
						81.7	4.2328	81.7	6.73203	81.7	8.0028	81.7	5.77138	81.7	2.938	81.7	1.91601	81.7	1.3711	81.7	1.31756	81.7	-0.3147	81.7	0.30885	81.7	2.286	81.7	2.64311	81.7	3.2137	81.7	1.42511	81.7	7.8916	81.7	12.0016	81.7	6.01	81.7	7.53547	81.7	8.3122	81.7	7.44258	83.9	0.9246	83.9	1.44806
						81.8	4.2139	81.8	6.69593	81.8	7.998	81.8	5.72534	81.8	2.935	81.8	1.89663	81.8	1.367	81.8	1.3052	81.8	-0.3134	81.8	0.305	81.8	2.2794	81.8	2.62604	81.8	3.2066	81.8	1.40918	81.8	7.8633	81.8	11.9486	81.8	5.981	81.8	7.50458	81.8	8.3052	81.8	7.43965	84	0.9227	84	1.44404
						81.9	4.1994	81.9	6.66001	81.9	7.9926	81.9	5.67967	81.9	2.9314	81.9	1.87743	81.9	1.3589	81.9	1.29295	81.9	-0.3153	81.9	0.30119	81.9	2.276	81.9	2.60908	81.9	3.2069	81.9	1.39343	81.9	7.8297	81.9	11.8958	81.9	5.9608	81.9	7.4738	81.9	8.3026	81.9	7.43673	84.1	0.9134	84.1	1.44003
						82	4.1806	82	6.62429	82	7.986	82	5.63436	82	2.9198	82	1.85844	82	1.3525	82	1.28082	82	-0.3145	82	0.29744	82	2.2796	82	2.59224	82	3.2082	82	1.37786	82	7.7947	82	11.8433	82	5.9443	82	7.44315	82	8.302	82	7.43381	84.2	0.9054	84.2	1.43604
						82.1	4.1536	82.1	6.58876	82.1	7.9807	82.1	5.58942	82.1	2.9166	82.1	1.83963	82.1	1.3448	82.1	1.2688	82.1	-0.3154	82.1	0.29373	82.1	2.2675	82.1	2.5755	82.1	3.2074	82.1	1.36246	82.1	7.761	82.1	11.791	82.1	5.9228	82.1	7.41263	82.1	8.3025	82.1	7.43089	84.3	0.907	84.3	1.43205
						82.2	4.1341	82.2	6.55342	82.2	7.9736	82.2	5.54483	82.2	2.9087	82.2	1.82102	82.2	1.3407	82.2	1.2569	82.2	-0.3161	82.2	0.29006	82.2	2.2622	82.2	2.55887	82.2	3.2019	82.2	1.34723	82.2	7.7314	82.2	11.7389	82.2	5.9035	82.2	7.38224	82.2	8.3045	82.2	7.42797	84.4	0.9055	84.4	1.42808
						82.3	4.1139	82.3	6.51827	82.3	7.969	82.3	5.5006	82.3	2.9017	82.3	1.80259	82.3	1.3391	82.3	1.2451	82.3	-0.3181	82.3	0.28645	82.3	2.2521	82.3	2.54235	82.3	3.1983	82.3	1.33217	82.3	7.7049	82.3	11.6871	82.3	5.8798	82.3	7.35197	82.3	8.3073	82.3	7.42505	84.5	0.9041	84.5	1.42412
						82.4	4.0977	82.4	6.48331	82.4	7.9597	82.4	5.45672	82.4	2.8958	82.4	1.78435	82.4	1.3413	82.4	1.23342	82.4	-0.3174	82.4	0.28287	82.4	2.2398	82.4	2.52593	82.4	3.1957	82.4	1.31728	82.4	7.6808	82.4	11.6355	82.4	5.8601	82.4	7.32182	82.4	8.3043	82.4	7.42213	84.6	0.9083	84.6	1.42017
						82.5	4.0821	82.5	6.44854	82.5	7.9503	82.5	5.41319	82.5	2.8899	82.5	1.7663	82.5	1.3344	82.5	1.22184	82.5	-0.3186	82.5	0.27935	82.5	2.2275	82.5	2.50962	82.5	3.184	82.5	1.30256	82.5	7.6538	82.5	11.5841	82.5	5.8465	82.5	7.2918	82.5	8.3006	82.5	7.41922	84.7	0.9023	84.7	1.41623
						82.6	4.0646	82.6	6.41395	82.6	7.9416	82.6	5.37001	82.6	2.8793	82.6	1.74843	82.6	1.3293	82.6	1.21038	82.6	-0.3222	82.6	0.27586	82.6	2.2125	82.6	2.49341	82.6	3.1763	82.6	1.288	82.6	7.6239	82.6	11.5329	82.6	5.8225	82.6	7.2619	82.6	8.2958	82.6	7.41631	84.8	0.8966	84.8	1.4123
						82.7	4.0535	82.7	6.37955	82.7	7.9308	82.7	5.32718	82.7	2.8782	82.7	1.73074	82.7	1.326	82.7	1.19902	82.7	-0.3259	82.7	0.27242	82.7	2.2135	82.7	2.47731	82.7	3.1737	82.7	1.2736	82.7	7.5984	82.7	11.482	82.7	5.8035	82.7	7.23212	82.7	8.2896	82.7	7.41339	84.9	0.8922	84.9	1.40838
						82.8	4.0367	82.8	6.34533	82.8	7.9219	82.8	5.28468	82.8	2.8747	82.8	1.71322	82.8	1.3241	82.8	1.18777	82.8	-0.3293	82.8	0.26902	82.8	2.1997	82.8	2.46132	82.8	3.1627	82.8	1.25937	82.8	7.5701	82.8	11.4313	82.8	5.7778	82.8	7.20246	82.8	8.2899	82.8	7.41048	85	0.8892	85	1.40447
						82.9	4.0132	82.9	6.3113	82.9	7.9155	82.9	5.24253	82.9	2.8722	82.9	1.69589	82.9	1.3225	82.9	1.17662	82.9	-0.3267	82.9	0.26567	82.9	2.1916	82.9	2.44543	82.9	3.1554	82.9	1.24529	82.9	7.5395	82.9	11.3808	82.9	5.7528	82.9	7.17293	82.9	8.2868	82.9	7.40757	85.1	0.8797	85.1	1.40058
						83	3.9939	83	6.27745	83	7.9033	83	5.20071	83	2.8651	83	1.67873	83	1.318	83	1.16558	83	-0.3268	83	0.26236	83	2.1858	83	2.42964	83	3.1467	83	1.23137	83	7.5129	83	11.3305	83	5.7323	83	7.14351	83	8.2869	83	7.40466	85.2	0.8731	85.2	1.39669
						83.1	3.9756	83.1	6.24378	83.1	7.8927	83.1	5.15922	83.1	2.8602	83.1	1.66174	83.1	1.3072	83.1	1.15465	83.1	-0.3241	83.1	0.25908	83.1	2.1739	83.1	2.41395	83.1	3.1422	83.1	1.21761	83.1	7.4873	83.1	11.2805	83.1	5.7158	83.1	7.11422	83.1	8.2831	83.1	7.40175	85.3	0.8658	85.3	1.39282
						83.2	3.9563	83.2	6.21029	83.2	7.8845	83.2	5.11807	83.2	2.8528	83.2	1.64493	83.2	1.2991	83.2	1.14381	83.2	-0.3231	83.2	0.25585	83.2	2.165	83.2	2.39836	83.2	3.1345	83.2	1.204	83.2	7.4555	83.2	11.2307	83.2	5.6985	83.2	7.08505	83.2	8.2793	83.2	7.39884	85.4	0.8603	85.4	1.38895
						83.3	3.9368	83.3	6.17698	83.3	7.8832	83.3	5.07724	83.3	2.8493	83.3	1.62828	83.3	1.2897	83.3	1.13308	83.3	-0.3194	83.3	0.25266	83.3	2.1569	83.3	2.38287	83.3	3.1331	83.3	1.19054	83.3	7.4259	83.3	11.1811	83.3	5.6763	83.3	7.056	83.3	8.2784	83.3	7.39594	85.5	0.8585	85.5	1.3851
						83.4	3.9183	83.4	6.14385	83.4	7.8758	83.4	5.03674	83.4	2.8438	83.4	1.61181	83.4	1.2867	83.4	1.12244	83.4	-0.3231	83.4	0.24951	83.4	2.1471	83.4	2.36749	83.4	3.1285	83.4	1.17723	83.4	7.3995	83.4	11.1317	83.4	5.6604	83.4	7.02706	83.4	8.2758	83.4	7.39303	85.6	0.8562	85.6	1.38126
						83.5	3.9002	83.5	6.11089	83.5	7.8663	83.5	4.99656	83.5	2.8413	83.5	1.5955	83.5	1.2858	83.5	1.11191	83.5	-0.3227	83.5	0.2464	83.5	2.1359	83.5	2.3522	83.5	3.1288	83.5	1.16408	83.5	7.3755	83.5	11.0825	83.5	5.6436	83.5	6.99825	83.5	8.2674	83.5	7.39013	85.7	0.8534	85.7	1.37742
						83.6	3.8853	83.6	6.07812	83.6	7.8659	83.6	4.9567	83.6	2.8348	83.6	1.57935	83.6	1.284	83.6	1.10148	83.6	-0.3224	83.6	0.24333	83.6	2.128	83.6	2.33701	83.6	3.1246	83.6	1.15107	83.6	7.3516	83.6	11.0336	83.6	5.6233	83.6	6.96955	83.6	8.2662	83.6	7.38722	85.8	0.8479	85.8	1.3736
						83.7	3.868	83.7	6.04552	83.7	7.8632	83.7	4.91716	83.7	2.8292	83.7	1.56337	83.7	1.2766	83.7	1.09114	83.7	-0.3274	83.7	0.24029	83.7	2.1202	83.7	2.32192	83.7	3.1252	83.7	1.1382	83.7	7.3201	83.7	10.9849	83.7	5.5955	83.7	6.94097	83.7	8.263	83.7	7.38432	85.9	0.8452	85.9	1.36979
						83.8	3.8518	83.8	6.01309	83.8	7.8577	83.8	4.87794	83.8	2.8226	83.8	1.54756	83.8	1.2731	83.8	1.0809	83.8	-0.325	83.8	0.23729	83.8	2.109	83.8	2.30693	83.8	3.1214	83.8	1.12548	83.8	7.2922	83.8	10.9364	83.8	5.5831	83.8	6.91251	83.8	8.2614	83.8	7.38142	86	0.8453	86	1.36599
						83.9	3.8351	83.9	5.98084	83.9	7.85	83.9	4.83903	83.9	2.8198	83.9	1.5319	83.9	1.2735	83.9	1.07076	83.9	-0.3211	83.9	0.23434	83.9	2.1	83.9	2.29203	83.9	3.1107	83.9	1.1129	83.9	7.262	83.9	10.8881	83.9	5.5609	83.9	6.88416	83.9	8.2562	83.9	7.37852	86.1	0.8494	86.1	1.3622
						84	3.8173	84	5.94876	84	7.8446	84	4.80043	84	2.817	84	1.5164	84	1.2758	84	1.06071	84	-0.319	84	0.23141	84	2.0931	84	2.27723	84	3.1063	84	1.10046	84	7.2371	84	10.84	84	5.5445	84	6.85594	84	8.251	84	7.37562	86.2	0.846	86.2	1.35842
						84.1	3.8033	84.1	5.91686	84.1	7.834	84.1	4.76213	84.1	2.8134	84.1	1.50105	84.1	1.2745	84.1	1.05076	84.1	-0.3154	84.1	0.22853	84.1	2.0931	84.1	2.26253	84.1	3.1004	84.1	1.08816	84.1	7.2121	84.1	10.7921	84.1	5.5281	84.1	6.82782	84.1	8.2483	84.1	7.37273	86.3	0.8397	86.3	1.35465
						84.2	3.787	84.2	5.88512	84.2	7.8263	84.2	4.72415	84.2	2.8101	84.2	1.48586	84.2	1.2672	84.2	1.0409	84.2	-0.3148	84.2	0.22568	84.2	2.0865	84.2	2.24792	84.2	3.1034	84.2	1.076	84.2	7.1834	84.2	10.7445	84.2	5.5114	84.2	6.79983	84.2	8.2464	84.2	7.36983	86.4	0.8383	86.4	1.35089
						84.3	3.7695	84.3	5.85356	84.3	7.8217	84.3	4.68646	84.3	2.8046	84.3	1.47083	84.3	1.2654	84.3	1.03113	84.3	-0.3134	84.3	0.22286	84.3	2.0733	84.3	2.23341	84.3	3.1034	84.3	1.06397	84.3	7.1594	84.3	10.697	84.3	5.4909	84.3	6.77194	84.3	8.2394	84.3	7.36693	86.5	0.8359	86.5	1.34715
						84.4	3.7493	84.4	5.82216	84.4	7.8146	84.4	4.64908	84.4	2.8014	84.4	1.45595	84.4	1.2607	84.4	1.02146	84.4	-0.3113	84.4	0.22008	84.4	2.0651	84.4	2.21898	84.4	3.1021	84.4	1.05208	84.4	7.1306	84.4	10.6498	84.4	5.4731	84.4	6.74417	84.4	8.2341	84.4	7.36404	86.6	0.8303	86.6	1.34341
						84.5	3.7381	84.5	5.79093	84.5	7.807	84.5	4.61199	84.5	2.8005	84.5	1.44121	84.5	1.2563	84.5	1.01187	84.5	-0.3121	84.5	0.21734	84.5	2.0617	84.5	2.20466	84.5	3.0911	84.5	1.04032	84.5	7.1035	84.5	10.6028	84.5	5.4575	84.5	6.71652	84.5	8.2313	84.5	7.36115	86.7	0.8223	86.7	1.33968
						84.6	3.7273	84.6	5.75987	84.6	7.8028	84.6	4.5752	84.6	2.7979	84.6	1.42663	84.6	1.2538	84.6	1.00238	84.6	-0.3126	84.6	0.21463	84.6	2.0489	84.6	2.19042	84.6	3.0892	84.6	1.02869	84.6	7.0808	84.6	10.5559	84.6	5.4446	84.6	6.68898	84.6	8.2322	84.6	7.35826	86.8	0.8206	86.8	1.33597
						84.7	3.714	84.7	5.72898	84.7	7.7963	84.7	4.53871	84.7	2.7959	84.7	1.4122	84.7	1.2522	84.7	0.99297	84.7	-0.3141	84.7	0.21195	84.7	2.0407	84.7	2.17628	84.7	3.0845	84.7	1.0172	84.7	7.0558	84.7	10.5093	84.7	5.4315	84.7	6.66155	84.7	8.2284	84.7	7.35537	86.9	0.828	86.9	1.33226
						84.8	3.7017	84.8	5.69825	84.8	7.7876	84.8	4.5025	84.8	2.7891	84.8	1.39791	84.8	1.2494	84.8	0.98365	84.8	-0.315	84.8	0.20931	84.8	2.0321	84.8	2.16222	84.8	3.0877	84.8	1.00583	84.8	7.0247	84.8	10.4629	84.8	5.418	84.8	6.63423	84.8	8.2289	84.8	7.35248	87	0.8351	87	1.32856
						84.9	3.687	84.9	5.66769	84.9	7.7775	84.9	4.46658	84.9	2.781	84.9	1.38376	84.9	1.2525	84.9	0.97442	84.9	-0.3115	84.9	0.2067	84.9	2.0206	84.9	2.14826	84.9	3.0856	84.9	0.99458	84.9	6.997	84.9	10.4167	84.9	5.3996	84.9	6.60703	84.9	8.2231	84.9	7.34959	87.1	0.8452	87.1	1.32488
						85	3.6808	85	5.63729	85	7.7692	85	4.43095	85	2.7721	85	1.36976	85	1.2501	85	0.96528	85	-0.3127	85	0.20412	85	2.0103	85	2.13439	85	3.0811	85	0.98347	85	6.9725	85	10.3707	85	5.3788	85	6.57994	85	8.2213	85	7.3467	87.2	0.8466	87.2	1.3212
						85.1	3.6721	85.1	5.60705	85.1	7.7614	85.1	4.39561	85.1	2.7672	85.1	1.3559	85.1	1.2489	85.1	0.95622	85.1	-0.3145	85.1	0.20157	85.1	2.0007	85.1	2.12061	85.1	3.0779	85.1	0.97247	85.1	6.9472	85.1	10.3249	85.1	5.364	85.1	6.55295	85.1	8.2114	85.1	7.34382	87.3	0.8431	87.3	1.31754
						85.2	3.6612	85.2	5.57698	85.2	7.7512	85.2	4.36055	85.2	2.764	85.2	1.34218	85.2	1.244	85.2	0.94725	85.2	-0.3134	85.2	0.19906	85.2	1.9913	85.2	2.10692	85.2	3.0703	85.2	0.96161	85.2	6.9255	85.2	10.2793	85.2	5.3467	85.2	6.52608	85.2	8.2113	85.2	7.34093	87.4	0.8352	87.4	1.31388
						85.3	3.6521	85.3	5.54707	85.3	7.7459	85.3	4.32576	85.3	2.7661	85.3	1.3286	85.3	1.2407	85.3	0.93836	85.3	-0.3117	85.3	0.19658	85.3	1.9884	85.3	2.09331	85.3	3.0675	85.3	0.95086	85.3	6.903	85.3	10.2339	85.3	5.3215	85.3	6.49932	85.3	8.2092	85.3	7.33805	87.5	0.8383	87.5	1.31024
						85.4	3.6365	85.4	5.51731	85.4	7.7424	85.4	4.29125	85.4	2.7598	85.4	1.31516	85.4	1.2352	85.4	0.92955	85.4	-0.3129	85.4	0.19413	85.4	1.9753	85.4	2.07979	85.4	3.0606	85.4	0.94023	85.4	6.8844	85.4	10.1888	85.4	5.2973	85.4	6.47267	85.4	8.2089	85.4	7.33516	87.6	0.8317	87.6	1.3066
						85.5	3.6204	85.5	5.48772	85.5	7.7328	85.5	4.25702	85.5	2.7552	85.5	1.30185	85.5	1.2307	85.5	0.92083	85.5	-0.3098	85.5	0.1917	85.5	1.964	85.5	2.06637	85.5	3.0525	85.5	0.92972	85.5	6.8636	85.5	10.1438	85.5	5.2727	85.5	6.44613	85.5	8.2046	85.5	7.33228	87.7	0.8236	87.7	1.30298
						85.6	3.6072	85.6	5.45829	85.6	7.7275	85.6	4.22307	85.6	2.7463	85.6	1.28868	85.6	1.2223	85.6	0.91219	85.6	-0.313	85.6	0.18931	85.6	1.9534	85.6	2.05302	85.6	3.0479	85.6	0.91933	85.6	6.8403	85.6	10.099	85.6	5.2462	85.6	6.4197	85.6	8.2002	85.6	7.3294	87.8	0.8239	87.8	1.29936
						85.7	3.5937	85.7	5.42901	85.7	7.7208	85.7	4.18938	85.7	2.736	85.7	1.27564	85.7	1.221	85.7	0.90363	85.7	-0.3152	85.7	0.18695	85.7	1.9435	85.7	2.03977	85.7	3.0384	85.7	0.90905	85.7	6.8216	85.7	10.0544	85.7	5.2228	85.7	6.39337	85.7	8.2064	85.7	7.32652	87.9	0.82	87.9	1.29576
						85.8	3.584	85.8	5.39989	85.8	7.7143	85.8	4.15596	85.8	2.734	85.8	1.26273	85.8	1.223	85.8	0.89515	85.8	-0.3123	85.8	0.18462	85.8	1.9354	85.8	2.0266	85.8	3.0392	85.8	0.89889	85.8	6.7995	85.8	10.01	85.8	5.2088	85.8	6.36716	85.8	8.2069	85.8	7.32365	88	0.825	88	1.29216
						85.9	3.5684	85.9	5.37093	85.9	7.7063	85.9	4.12281	85.9	2.7345	85.9	1.24995	85.9	1.2214	85.9	0.88675	85.9	-0.3106	85.9	0.18232	85.9	1.9294	85.9	2.01351	85.9	3.036	85.9	0.88885	85.9	6.7815	85.9	9.96579	85.9	5.201	85.9	6.34105	85.9	8.205	85.9	7.32077	88.1	0.8277	88.1	1.28858
						86	3.5592	86	5.34212	86	7.7019	86	4.08992	86	2.7254	86	1.23731	86	1.224	86	0.87843	86	-0.3017	86	0.18004	86	1.9234	86	2.00051	86	3.0383	86	0.87891	86	6.7587	86	9.92178	86	5.1911	86	6.31505	86	8.1984	86	7.31789	88.2	0.8303	88.2	1.285
						86.1	3.5458	86.1	5.31347	86.1	7.6969	86.1	4.05729	86.1	2.7192	86.1	1.22479	86.1	1.2243	86.1	0.87019	86.1	-0.2996	86.1	0.1778	86.1	1.9201	86.1	1.98759	86.1	3.0378	86.1	0.86909	86.1	6.735	86.1	9.87797	86.1	5.1699	86.1	6.28915	86.1	8.1911	86.1	7.31502	88.3	0.8273	88.3	1.28144
						86.2	3.5401	86.2	5.28497	86.2	7.6919	86.2	4.02493	86.2	2.7173	86.2	1.21239	86.2	1.2213	86.2	0.86202	86.2	-0.2957	86.2	0.17558	86.2	1.9113	86.2	1.97476	86.2	3.0348	86.2	0.85937	86.2	6.7165	86.2	9.83436	86.2	5.1452	86.2	6.26336	86.2	8.1849	86.2	7.31214	88.4	0.8296	88.4	1.27788
						86.3	3.5352	86.3	5.25663	86.3	7.681	86.3	3.99282	86.3	2.7164	86.3	1.20013	86.3	1.2182	86.3	0.85393	86.3	-0.2945	86.3	0.17339	86.3	1.9081	86.3	1.96201	86.3	3.0385	86.3	0.84977	86.3	6.693	86.3	9.79094	86.3	5.1302	86.3	6.23768	86.3	8.1788	86.3	7.30927	88.5	0.8305	88.5	1.27434
						86.4	3.518	86.4	5.22843	86.4	7.6717	86.4	3.96097	86.4	2.7119	86.4	1.18798	86.4	1.2077	86.4	0.84592	86.4	-0.2933	86.4	0.17123	86.4	1.8947	86.4	1.94934	86.4	3.0438	86.4	0.84027	86.4	6.6762	86.4	9.7477	86.4	5.116	86.4	6.2121	86.4	8.1815	86.4	7.3064	88.6	0.8272	88.6	1.2708
						86.5	3.4965	86.5	5.20039	86.5	7.6685	86.5	3.92938	86.5	2.7105	86.5	1.17596	86.5	1.206	86.5	0.83798	86.5	-0.2959	86.5	0.16909	86.5	1.8813	86.5	1.93675	86.5	3.0504	86.5	0.83088	86.5	6.6563	86.5	9.70466	86.5	5.0947	86.5	6.18663	86.5	8.1799	86.5	7.30353	88.7	0.827	88.7	1.26728
						86.6	3.4838	86.6	5.1725	86.6	7.6594	86.6	3.89803	86.6	2.7084	86.6	1.16406	86.6	1.1991	86.6	0.83012	86.6	-0.2916	86.6	0.16698	86.6	1.88	86.6	1.92424	86.6	3.0531	86.6	0.82159	86.6	6.6423	86.6	9.66181	86.6	5.0771	86.6	6.16126	86.6	8.1772	86.6	7.30066	88.8	0.8219	88.8	1.26376
						86.7	3.4767	86.7	5.14475	86.7	7.653	86.7	3.86694	86.7	2.7126	86.7	1.15228	86.7	1.1887	86.7	0.82233	86.7	-0.2907	86.7	0.1649	86.7	1.8738	86.7	1.91182	86.7	3.0528	86.7	0.81241	86.7	6.6177	86.7	9.61915	86.7	5.0615	86.7	6.13599	86.7	8.172	86.7	7.29779	88.9	0.8184	88.9	1.26025
						86.8	3.4635	86.8	5.11716	86.8	7.6503	86.8	3.83609	86.8	2.7132	86.8	1.14063	86.8	1.1851	86.8	0.81461	86.8	-0.2857	86.8	0.16285	86.8	1.8611	86.8	1.89947	86.8	3.0501	86.8	0.80333	86.8	6.5961	86.8	9.57668	86.8	5.0586	86.8	6.11083	86.8	8.18	86.8	7.29493	89	0.8199	89	1.25676
						86.9	3.4546	86.9	5.08971	86.9	7.6472	86.9	3.80549	86.9	2.7177	86.9	1.12908	86.9	1.173	86.9	0.80697	86.9	-0.2832	86.9	0.16081	86.9	1.8521	86.9	1.88721	86.9	3.0377	86.9	0.79435	86.9	6.5776	86.9	9.5344	86.9	5.0445	86.9	6.08577	86.9	8.1855	86.9	7.29206	89.1	0.8234	89.1	1.25327
						87	3.4419	87	5.06241	87	7.6425	87	3.77513	87	2.7111	87	1.11766	87	1.1573	87	0.7994	87	-0.2837	87	0.15881	87	1.8437	87	1.87502	87	3.0354	87	0.78547	87	6.5609	87	9.4923	87	5.0206	87	6.06082	87	8.1902	87	7.2892	89.2	0.8208	89.2	1.2498
						87.1	3.4324	87.1	5.03526	87.1	7.6335	87.1	3.74502	87.1	2.7103	87.1	1.10635	87.1	1.1495	87.1	0.79189	87.1	-0.2883	87.1	0.15683	87.1	1.8398	87.1	1.86292	87.1	3.0265	87.1	0.77669	87.1	6.544	87.1	9.45039	87.1	5.0019	87.1	6.03597	87.1	8.2044	87.1	7.28633	89.3	0.8287	89.3	1.24633
						87.2	3.4186	87.2	5.00825	87.2	7.6201	87.2	3.71515	87.2	2.7068	87.2	1.09516	87.2	1.1352	87.2	0.78446	87.2	-0.2923	87.2	0.15487	87.2	1.8449	87.2	1.85089	87.2	3.0299	87.2	0.76801	87.2	6.5247	87.2	9.40867	87.2	4.9811	87.2	6.01122	87.2	8.2095	87.2	7.28347	89.4	0.839	89.4	1.24287
						87.3	3.4145	87.3	4.98139	87.3	7.6042	87.3	3.68551	87.3	2.7032	87.3	1.08407	87.3	1.1332	87.3	0.7771	87.3	-0.2981	87.3	0.15294	87.3	1.8391	87.3	1.83894	87.3	3.0311	87.3	0.75943	87.3	6.5079	87.3	9.36713	87.3	4.9631	87.3	5.98657	87.3	8.2071	87.3	7.28061	89.5	0.8432	89.5	1.23942
						87.4	3.4074	87.4	4.95467	87.4	7.5911	87.4	3.65611	87.4	2.694	87.4	1.0731	87.4	1.1363	87.4	0.76981	87.4	-0.2984	87.4	0.15103	87.4	1.8316	87.4	1.82706	87.4	3.0258	87.4	0.75094	87.4	6.4898	87.4	9.32577	87.4	4.9502	87.4	5.96202	87.4	8.2202	87.4	7.27775	89.6	0.8403	89.6	1.23598
						87.5	3.4091	87.5	4.9281	87.5	7.5762	87.5	3.62694	87.5	2.6877	87.5	1.06225	87.5	1.1257	87.5	0.76259	87.5	-0.3013	87.5	0.14915	87.5	1.8212	87.5	1.81526	87.5	3.0129	87.5	0.74255	87.5	6.4794	87.5	9.28459	87.5	4.9393	87.5	5.93757	87.5	8.2347	87.5	7.27489	89.7	0.8401	89.7	1.23255
						87.6	3.4072	87.6	4.90167	87.6	7.5593	87.6	3.59801	87.6	2.6745	87.6	1.0515	87.6	1.1155	87.6	0.75543	87.6	-0.3069	87.6	0.14729	87.6	1.8185	87.6	1.80354	87.6	2.9985	87.6	0.73425	87.6	6.4793	87.6	9.2436	87.6	4.921	87.6	5.91322	87.6	8.2321	87.6	7.27203	89.8	0.8338	89.8	1.22914
						87.7	3.4149	87.7	4.87538	87.7	7.545	87.7	3.56931	87.7	2.6727	87.7	1.04086	87.7	1.104	87.7	0.74834	87.7	-0.305	87.7	0.14545	87.7	1.7992	87.7	1.7919	87.7	2.9846	87.7	0.72604	87.7	6.4723	87.7	9.20279	87.7	4.8971	87.7	5.88898	87.7	8.2321	87.7	7.26918	89.9	0.8515	89.9	1.22573
						87.8	3.435	87.8	4.84923	87.8	7.518	87.8	3.54084	87.8	2.6748	87.8	1.03033	87.8	1.0964	87.8	0.74132	87.8	-0.2943	87.8	0.14364	87.8	1.7873	87.8	1.78033	87.8	2.9738	87.8	0.71792	87.8	6.4598	87.8	9.16216	87.8	4.8846	87.8	5.86483	87.8	8.2211	87.8	7.26632	90	0.859	90	1.22233
						87.9	3.4453	87.9	4.82322	87.9	7.5046	87.9	3.51259	87.9	2.6823	87.9	1.0199	87.9	1.1026	87.9	0.73436	87.9	-0.2789	87.9	0.14185	87.9	1.7767	87.9	1.76883	87.9	2.9734	87.9	0.7099	87.9	6.453	87.9	9.1217	87.9	4.8706	87.9	5.84078	87.9	8.2084	87.9	7.26347	90.1	0.8627	90.1	1.21893
						88	3.4636	88	4.79735	88	7.5006	88	3.48457	88	2.678	88	1.00958	88	1.0989	88	0.72747	88	-0.2612	88	0.14008	88	1.7655	88	1.75741	88	2.9773	88	0.70197	88	6.4381	88	9.08143	88	4.8658	88	5.81683	88	8.202	88	7.26061	90.2	0.8718	90.2	1.21555
						88.1	3.4679	88.1	4.77162	88.1	7.508	88.1	3.45678	88.1	2.6642	88.1	0.99937	88.1	1.0839	88.1	0.72065	88.1	-0.2449	88.1	0.13833	88.1	1.7555	88.1	1.74606	88.1	2.9681	88.1	0.69412	88.1	6.4273	88.1	9.04134	88.1	4.8593	88.1	5.79298	88.1	8.1973	88.1	7.25776	90.3	0.8794	90.3	1.21218
						88.2	3.4535	88.2	4.74602	88.2	7.5128	88.2	3.4292	88.2	2.6527	88.2	0.98925	88.2	1.0974	88.2	0.71388	88.2	-0.2267	88.2	0.13661	88.2	1.7475	88.2	1.73479	88.2	2.9614	88.2	0.68636	88.2	6.4173	88.2	9.00142	88.2	4.8546	88.2	5.76922	88.2	8.1793	88.2	7.25491	90.4	0.8786	90.4	1.20882
						88.3	3.4266	88.3	4.72057	88.3	7.5156	88.3	3.40185	88.3	2.6345	88.3	0.97925	88.3	1.1124	88.3	0.70719	88.3	-0.2118	88.3	0.1349	88.3	1.7385	88.3	1.72359	88.3	2.9542	88.3	0.67869	88.3	6.4062	88.3	8.96168	88.3	4.8566	88.3	5.74557	88.3	8.1674	88.3	7.25206	90.5	0.8793	90.5	1.20546
						88.4	3.4107	88.4	4.69525	88.4	7.5237	88.4	3.37471	88.4	2.6264	88.4	0.96934	88.4	1.1262	88.4	0.70055	88.4	-0.2052	88.4	0.13322	88.4	1.72	88.4	1.71246	88.4	2.9466	88.4	0.6711	88.4	6.395	88.4	8.92211	88.4	4.8549	88.4	5.722	88.4	8.1512	88.4	7.24921	90.6	0.8767	90.6	1.20212
						88.5	3.394	88.5	4.67007	88.5	7.53	88.5	3.34779	88.5	2.6188	88.5	0.95953	88.5	1.1466	88.5	0.69398	88.5	-0.19	88.5	0.13156	88.5	1.7106	88.5	1.7014	88.5	2.9278	88.5	0.6636	88.5	6.3627	88.5	8.88272	88.5	4.8494	88.5	5.69854	88.5	8.1391	88.5	7.24636	90.7	0.8679	90.7	1.19878
						88.6	3.3733	88.6	4.64502	88.6	7.5382	88.6	3.32109	88.6	2.6101	88.6	0.94982	88.6	1.1676	88.6	0.68746	88.6	-0.1705	88.6	0.12992	88.6	1.6958	88.6	1.69041	88.6	2.9197	88.6	0.65619	88.6	6.3333	88.6	8.8435	88.6	4.8372	88.6	5.67517	88.6	8.1323	88.6	7.24352	90.8	0.856	90.8	1.19546
						88.7	3.3613	88.7	4.6201	88.7	7.54	88.7	3.29459	88.7	2.6	88.7	0.94021	88.7	1.1872	88.7	0.68101	88.7	-0.1514	88.7	0.1283	88.7	1.6795	88.7	1.6795	88.7	2.9092	88.7	0.64885	88.7	6.3117	88.7	8.80446	88.7	4.8203	88.7	5.6519	88.7	8.119	88.7	7.24067	90.9	0.833	90.9	1.19214
						88.8	3.3495	88.8	4.59532	88.8	7.5437	88.8	3.26831	88.8	2.5875	88.8	0.9307	88.8	1.1964	88.8	0.67462	88.8	-0.1331	88.8	0.1267	88.8	1.6635	88.8	1.66865	88.8	2.8938	88.8	0.6416	88.8	6.2935	88.8	8.76559	88.8	4.8119	88.8	5.62873	88.8	8.1145	88.8	7.23783	91	0.8106	91	1.18884
						88.9	3.3278	88.9	4.57068	88.9	7.5418	88.9	3.24224	88.9	2.5667	88.9	0.92128	88.9	1.207	88.9	0.66829	88.9	-0.1169	88.9	0.12512	88.9	1.6497	88.9	1.65788	88.9	2.8789	88.9	0.63443	88.9	6.2782	88.9	8.72689	88.9	4.7999	88.9	5.60565	88.9	8.106	88.9	7.23499	91.1	0.801	91.1	1.18554
						89	3.3041	89	4.54616	89	7.5378	89	3.21638	89	2.556	89	0.91196	89	1.2184	89	0.66202	89	-0.0959	89	0.12356	89	1.6361	89	1.64717	89	2.8561	89	0.62734	89	6.2594	89	8.68837	89	4.7836	89	5.58266	89	8.0975	89	7.23214	91.2	0.7905	91.2	1.18225
						89.1	3.2761	89.1	4.52178	89.1	7.5395	89.1	3.19072	89.1	2.5497	89.1	0.90273	89.1	1.2434	89.1	0.65581	89.1	-0.0871	89.1	0.12202	89.1	1.6191	89.1	1.63654	89.1	2.8444	89.1	0.62033	89.1	6.2462	89.1	8.65001	89.1	4.7694	89.1	5.55977	89.1	8.0896	89.1	7.2293	91.3	0.795	91.3	1.17897
						89.2	3.2567	89.2	4.49752	89.2	7.5346	89.2	3.16527	89.2	2.5388	89.2	0.89359	89.2	1.25	89.2	0.64965	89.2	-0.0816	89.2	0.12049	89.2	1.6144	89.2	1.62597	89.2	2.8293	89.2	0.61339	89.2	6.2319	89.2	8.61182	89.2	4.7667	89.2	5.53697	89.2	8.087	89.2	7.22646	91.4	0.79	91.4	1.1757
						89.3	3.2394	89.3	4.4734	89.3	7.5276	89.3	3.14002	89.3	2.5306	89.3	0.88455	89.3	1.2699	89.3	0.64356	89.3	-0.0707	89.3	0.11899	89.3	1.6133	89.3	1.61547	89.3	2.8347	89.3	0.60654	89.3	6.2218	89.3	8.5738	89.3	4.7511	89.3	5.51427	89.3	8.0841	89.3	7.22362	91.5	0.7947	91.5	1.17244
						89.4	3.2175	89.4	4.44941	89.4	7.5232	89.4	3.11497	89.4	2.5091	89.4	0.8756	89.4	1.2925	89.4	0.63752	89.4	-0.0656	89.4	0.11751	89.4	1.603	89.4	1.60504	89.4	2.8429	89.4	0.59976	89.4	6.2097	89.4	8.53595	89.4	4.7369	89.4	5.49165	89.4	8.0691	89.4	7.22079	91.6	0.8001	91.6	1.16918
						89.5	3.1978	89.5	4.42555	89.5	7.5144	89.5	3.09013	89.5	2.4965	89.5	0.86674	89.5	1.3124	89.5	0.63154	89.5	-0.058	89.5	0.11604	89.5	1.5991	89.5	1.59468	89.5	2.8671	89.5	0.59305	89.5	6.1948	89.5	8.49826	89.5	4.7239	89.5	5.46914	89.5	8.0612	89.5	7.21795	91.7	0.8087	91.7	1.16594
						89.6	3.186	89.6	4.40181	89.6	7.5076	89.6	3.06547	89.6	2.4791	89.6	0.85797	89.6	1.3205	89.6	0.62561	89.6	-0.0631	89.6	0.11459	89.6	1.5822	89.6	1.58438	89.6	2.8754	89.6	0.58642	89.6	6.1883	89.6	8.46074	89.6	4.7074	89.6	5.44671	89.6	8.0557	89.6	7.21511	91.8	0.8107	91.8	1.16271
						89.7	3.1697	89.7	4.3782	89.7	7.5019	89.7	3.04102	89.7	2.4666	89.7	0.84929	89.7	1.3224	89.7	0.61974	89.7	-0.061	89.7	0.11317	89.7	1.5772	89.7	1.57415	89.7	2.8913	89.7	0.57987	89.7	6.1708	89.7	8.42339	89.7	4.6927	89.7	5.42437	89.7	8.0498	89.7	7.21228	91.9	0.8208	91.9	1.15948
						89.8	3.1561	89.8	4.35472	89.8	7.4978	89.8	3.01676	89.8	2.4624	89.8	0.8407	89.8	1.3335	89.8	0.61392	89.8	-0.0669	89.8	0.11175	89.8	1.5811	89.8	1.56399	89.8	2.92	89.8	0.57339	89.8	6.1643	89.8	8.38621	89.8	4.6724	89.8	5.40213	89.8	8.042	89.8	7.20945	92	0.8134	92	1.15626
						89.9	3.145	89.9	4.33136	89.9	7.5144	89.9	2.9927	89.9	2.4509	89.9	0.83219	89.9	1.3451	89.9	0.60816	89.9	-0.0671	89.9	0.11036	89.9	1.5781	89.9	1.55389	89.9	2.9238	89.9	0.56698	89.9	6.1629	89.9	8.34918	89.9	4.6479	89.9	5.37998	89.9	8.04	89.9	7.20661	92.1	0.8018	92.1	1.15306
						90	3.1248	90	4.30813	90	7.519	90	2.96883	90	2.4405	90	0.82377	90	1.3657	90	0.60246	90	-0.067	90	0.10898	90	1.5713	90	1.54385	90	2.9362	90	0.56064	90	6.1508	90	8.31233	90	4.6199	90	5.35792	90	8.0264	90	7.20378	92.2	0.7933	92.2	1.14986
						90.1	3.0956	90.1	4.28502	90.1	7.5299	90.1	2.94514	90.1	2.4371	90.1	0.81544	90.1	1.3823	90.1	0.5968	90.1	-0.0662	90.1	0.10763	90.1	1.5742	90.1	1.53388	90.1	2.9482	90.1	0.55438	90.1	6.1393	90.1	8.27563	90.1	4.5964	90.1	5.33595	90.1	8.018	90.1	7.20095	92.3	0.7903	92.3	1.14667
						90.2	3.0727	90.2	4.26204	90.2	7.5208	90.2	2.92165	90.2	2.4268	90.2	0.80718	90.2	1.4042	90.2	0.5912	90.2	-0.0647	90.2	0.10628	90.2	1.5734	90.2	1.52398	90.2	2.9544	90.2	0.54818	90.2	6.1278	90.2	8.23909	90.2	4.576	90.2	5.31407	90.2	8.0179	90.2	7.19813	92.4	0.7896	92.4	1.14349
						90.3	3.0595	90.3	4.23918	90.3	7.5158	90.3	2.89834	90.3	2.4196	90.3	0.79902	90.3	1.4257	90.3	0.58566	90.3	-0.0642	90.3	0.10496	90.3	1.5708	90.3	1.51414	90.3	2.9637	90.3	0.54205	90.3	6.1145	90.3	8.20272	90.3	4.5586	90.3	5.29228	90.3	8.0064	90.3	7.1953	92.5	0.7931	92.5	1.14031
						90.4	3.0571	90.4	4.21644	90.4	7.5048	90.4	2.87522	90.4	2.4193	90.4	0.79093	90.4	1.4345	90.4	0.58016	90.4	-0.0636	90.4	0.10365	90.4	1.5662	90.4	1.50436	90.4	2.9695	90.4	0.53599	90.4	6.0982	90.4	8.16651	90.4	4.5493	90.4	5.27057	90.4	8.0122	90.4	7.19247	92.6	0.7942	92.6	1.13715
						90.5	3.0713	90.5	4.19383	90.5	7.4996	90.5	2.85229	90.5	2.4352	90.5	0.78293	90.5	1.4296	90.5	0.57472	90.5	-0.0656	90.5	0.10236	90.5	1.5573	90.5	1.49465	90.5	2.9726	90.5	0.53	90.5	6.0835	90.5	8.13046	90.5	4.5384	90.5	5.24896	90.5	8.0201	90.5	7.18965	92.7	0.8022	92.7	1.134
						90.6	3.0875	90.6	4.17133	90.6	7.4889	90.6	2.82954	90.6	2.4456	90.6	0.77501	90.6	1.4086	90.6	0.56932	90.6	-0.0518	90.6	0.10108	90.6	1.5509	90.6	1.485	90.6	2.9713	90.6	0.52408	90.6	6.0693	90.6	8.09457	90.6	4.5296	90.6	5.22744	90.6	8.0215	90.6	7.18682	92.8	0.8049	92.8	1.13085
						90.7	3.0958	90.7	4.14896	90.7	7.474	90.7	2.80696	90.7	2.455	90.7	0.76716	90.7	1.3837	90.7	0.56398	90.7	-0.0457	90.7	0.09982	90.7	1.5476	90.7	1.47541	90.7	2.9778	90.7	0.51822	90.7	6.0601	90.7	8.05883	90.7	4.5289	90.7	5.206	90.7	8.0276	90.7	7.184	92.9	0.8122	92.9	1.12771
						90.8	3.1047	90.8	4.12671	90.8	7.4511	90.8	2.78457	90.8	2.4713	90.8	0.7594	90.8	1.3626	90.8	0.55869	90.8	-0.0379	90.8	0.09857	90.8	1.5502	90.8	1.46588	90.8	2.9704	90.8	0.51243	90.8	6.0452	90.8	8.02326	90.8	4.5151	90.8	5.18466	90.8	8.0404	90.8	7.18118	93	0.8143	93	1.12459
						90.9	3.1095	90.9	4.10457	90.9	7.4185	90.9	2.76236	90.9	2.481	90.9	0.75172	90.9	1.3301	90.9	0.55345	90.9	-0.0334	90.9	0.09734	90.9	1.5428	90.9	1.45642	90.9	2.9697	90.9	0.5067	90.9	6.0167	90.9	7.98784	90.9	4.5058	90.9	5.1634	90.9	8.0373	90.9	7.17836	93.1	0.8202	93.1	1.12147
						91	3.1035	91	4.08256	91	7.4068	91	2.74033	91	2.4748	91	0.74411	91	1.3227	91	0.54825	91	-0.0318	91	0.09613	91	1.5413	91	1.44701	91	2.9829	91	0.50104	91	5.9921	91	7.95258	91	4.4845	91	5.14222	91	8.0298	91	7.17554	93.2	0.8129	93.2	1.11835
						91.1	3.0801	91.1	4.06066	91.1	7.3938	91.1	2.71847	91.1	2.481	91.1	0.73658	91.1	1.3259	91.1	0.54311	91.1	-0.0353	91.1	0.09493	91.1	1.5346	91.1	1.43767	91.1	2.9784	91.1	0.49544	91.1	5.9698	91.1	7.91747	91.1	4.4601	91.1	5.12114	91.1	8.0282	91.1	7.17272	93.3	0.7975	93.3	1.11525
						91.2	3.0609	91.2	4.03888	91.2	7.393	91.2	2.69678	91.2	2.4791	91.2	0.72913	91.2	1.3302	91.2	0.53801	91.2	-0.0486	91.2	0.09375	91.2	1.5515	91.2	1.42839	91.2	2.9847	91.2	0.4899	91.2	5.9537	91.2	7.88252	91.2	4.4412	91.2	5.10014	91.2	8.0313	91.2	7.1699	93.4	0.7609	93.4	1.11216
						91.3	3.0485	91.3	4.01722	91.3	7.4026	91.3	2.67527	91.3	2.49	91.3	0.72175	91.3	1.3357	91.3	0.53296	91.3	-0.065	91.3	0.09258	91.3	1.5712	91.3	1.41916	91.3	2.9931	91.3	0.48443	91.3	5.933	91.3	7.84772	91.3	4.4101	91.3	5.07922	91.3	8.0358	91.3	7.16708	93.5	0.729	93.5	1.10907
						91.4	3.0334	91.4	3.99567	91.4	7.4073	91.4	2.65393	91.4	2.4966	91.4	0.71445	91.4	1.3366	91.4	0.52796	91.4	-0.0825	91.4	0.09142	91.4	1.5702	91.4	1.41	91.4	3.0038	91.4	0.47901	91.4	5.912	91.4	7.81308	91.4	4.3903	91.4	5.0584	91.4	8.0323	91.4	7.16427	93.6	0.7119	93.6	1.106
						91.5	3.0223	91.5	3.97424	91.5	7.3953	91.5	2.63276	91.5	2.5046	91.5	0.70722	91.5	1.3319	91.5	0.52301	91.5	-0.09	91.5	0.09028	91.5	1.5639	91.5	1.4009	91.5	3.0105	91.5	0.47366	91.5	5.8936	91.5	7.77859	91.5	4.3695	91.5	5.03766	91.5	8.0281	91.5	7.16145	93.7	0.6984	93.7	1.10293
						91.6	3.0179	91.6	3.95292	91.6	7.3859	91.6	2.61176	91.6	2.5068	91.6	0.70006	91.6	1.3271	91.6	0.5181	91.6	-0.0992	91.6	0.08916	91.6	1.555	91.6	1.39185	91.6	3.0002	91.6	0.46836	91.6	5.8704	91.6	7.74425	91.6	4.351	91.6	5.017	91.6	8.029	91.6	7.15864	93.8	0.6894	93.8	1.09987
						91.7	3.0128	91.7	3.93172	91.7	7.3701	91.7	2.59092	91.7	2.5005	91.7	0.69298	91.7	1.3142	91.7	0.51324	91.7	-0.104	91.7	0.08805	91.7	1.5516	91.7	1.38286	91.7	2.9973	91.7	0.46313	91.7	5.8495	91.7	7.71006	91.7	4.3386	91.7	4.99642	91.7	8.0323	91.7	7.15583	93.9	0.6904	93.9	1.09682
						91.8	3.006	91.8	3.91063	91.8	7.3592	91.8	2.57026	91.8	2.4996	91.8	0.68597	91.8	1.3124	91.8	0.50842	91.8	-0.1156	91.8	0.08695	91.8	1.5621	91.8	1.37393	91.8	2.976	91.8	0.45795	91.8	5.8323	91.8	7.67603	91.8	4.3324	91.8	4.97594	91.8	8.0353	91.8	7.15302	94	0.6895	94	1.09377
						91.9	2.9988	91.9	3.88966	91.9	7.3502	91.9	2.54975	91.9	2.5047	91.9	0.67903	91.9	1.3056	91.9	0.50365	91.9	-0.1232	91.9	0.08586	91.9	1.5777	91.9	1.36506	91.9	2.9526	91.9	0.45283	91.9	5.8167	91.9	7.64215	91.9	4.3267	91.9	4.95553	91.9	8.0308	91.9	7.15021	94.1	0.6908	94.1	1.09074
						92	2.9948	92	3.8688	92	7.3346	92	2.52941	92	2.5062	92	0.67216	92	1.2876	92	0.49893	92	-0.1251	92	0.08479	92	1.5864	92	1.35625	92	2.9276	92	0.44777	92	5.7981	92	7.60841	92	4.3186	92	4.93521	92	8.0279	92	7.1474	94.2	0.703	94.2	1.08771
						92.1	2.9788	92.1	3.84805	92.1	7.3227	92.1	2.50924	92.1	2.5053	92.1	0.66536	92.1	1.2875	92.1	0.49424	92.1	-0.1327	92.1	0.08373	92.1	1.5948	92.1	1.34749	92.1	2.9328	92.1	0.44277	92.1	5.7715	92.1	7.57483	92.1	4.3129	92.1	4.91497	92.1	8.0214	92.1	7.14459	94.3	0.7222	94.3	1.0847
						92.2	2.9674	92.2	3.8274	92.2	7.3156	92.2	2.48922	92.2	2.4869	92.2	0.65862	92.2	1.2759	92.2	0.48961	92.2	-0.1419	92.2	0.08269	92.2	1.6087	92.2	1.33879	92.2	2.9089	92.2	0.43782	92.2	5.7457	92.2	7.54139	92.2	4.2966	92.2	4.89482	92.2	8.0208	92.2	7.14178	94.4	0.739	94.4	1.08169
						92.3	2.9681	92.3	3.80688	92.3	7.3036	92.3	2.46936	92.3	2.4833	92.3	0.65196	92.3	1.2587	92.3	0.48501	92.3	-0.1495	92.3	0.08166	92.3	1.6099	92.3	1.33014	92.3	2.8987	92.3	0.43292	92.3	5.7223	92.3	7.5081	92.3	4.2894	92.3	4.87475	92.3	8.0221	92.3	7.13898	94.5	0.7433	94.5	1.07869
						92.4	2.9568	92.4	3.78646	92.4	7.2895	92.4	2.44966	92.4	2.4717	92.4	0.64536	92.4	1.2505	92.4	0.48046	92.4	-0.154	92.4	0.08064	92.4	1.6021	92.4	1.32156	92.4	2.8905	92.4	0.42809	92.4	5.6978	92.4	7.47496	92.4	4.2756	92.4	4.85476	92.4	8.0148	92.4	7.13617	94.6	0.7349	94.6	1.07569
						92.5	2.9501	92.5	3.76615	92.5	7.2787	92.5	2.43012	92.5	2.4683	92.5	0.63883	92.5	1.2444	92.5	0.47595	92.5	-0.1612	92.5	0.07964	92.5	1.5973	92.5	1.31302	92.5	2.8857	92.5	0.4233	92.5	5.6782	92.5	7.44196	92.5	4.2521	92.5	4.83485	92.5	8.0088	92.5	7.13337	94.7	0.7258	94.7	1.07271
						92.6	2.9394	92.6	3.74595	92.6	7.2702	92.6	2.41074	92.6	2.4621	92.6	0.63237	92.6	1.2366	92.6	0.47149	92.6	-0.1622	92.6	0.07864	92.6	1.5922	92.6	1.30454	92.6	2.8844	92.6	0.41857	92.6	5.6795	92.6	7.40911	92.6	4.2293	92.6	4.81503	92.6	7.9958	92.6	7.13057	94.8	0.7128	94.8	1.06973
						92.7	2.9308	92.7	3.72586	92.7	7.2637	92.7	2.39151	92.7	2.4644	92.7	0.62597	92.7	1.2273	92.7	0.46706	92.7	-0.1608	92.7	0.07766	92.7	1.5781	92.7	1.29612	92.7	2.883	92.7	0.41389	92.7	5.6805	92.7	7.3764	92.7	4.1955	92.7	4.79528	92.7	7.9954	92.7	7.12777	94.9	0.7053	94.9	1.06677
						92.8	2.9192	92.8	3.70588	92.8	7.261	92.8	2.37243	92.8	2.4586	92.8	0.61964	92.8	1.2238	92.8	0.46268	92.8	-0.1666	92.8	0.07669	92.8	1.5714	92.8	1.28775	92.8	2.8769	92.8	0.40927	92.8	5.689	92.8	7.34385	92.8	4.1633	92.8	4.77562	92.8	7.9974	92.8	7.12497	95	0.6954	95	1.06381
						92.9	2.893	92.9	3.686	92.9	7.2594	92.9	2.35351	92.9	2.4421	92.9	0.61337	92.9	1.2235	92.9	0.45834	92.9	-0.1577	92.9	0.07574	92.9	1.563	92.9	1.27944	92.9	2.8806	92.9	0.40469	92.9	5.6974	92.9	7.31143	92.9	4.1328	92.9	4.75604	92.9	7.9848	92.9	7.12217	95.1	0.6886	95.1	1.06086
						93	2.8706	93	3.66623	93	7.2594	93	2.33473	93	2.4322	93	0.60716	93	1.2346	93	0.45404	93	-0.1546	93	0.07479	93	1.5703	93	1.27118	93	2.8771	93	0.40017	93	5.7074	93	7.27916	93	4.0996	93	4.73654	93	7.9761	93	7.11937	95.2	0.6796	95.2	1.05791
						93.1	2.8479	93.1	3.64656	93.1	7.2569	93.1	2.31611	93.1	2.4262	93.1	0.60102	93.1	1.2509	93.1	0.44978	93.1	-0.1544	93.1	0.07386	93.1	1.5599	93.1	1.26297	93.1	2.8735	93.1	0.3957	93.1	5.7112	93.1	7.24702	93.1	4.0914	93.1	4.71711	93.1	7.9665	93.1	7.11657	95.3	0.6725	95.3	1.05498
						93.2	2.8441	93.2	3.627	93.2	7.2665	93.2	2.29763	93.2	2.4279	93.2	0.59493	93.2	1.2669	93.2	0.44555	93.2	-0.1593	93.2	0.07294	93.2	1.5545	93.2	1.25481	93.2	2.8674	93.2	0.39127	93.2	5.7124	93.2	7.21503	93.2	4.092	93.2	4.69777	93.2	7.9568	93.2	7.11378	95.4	0.6633	95.4	1.05205
						93.3	2.8355	93.3	3.60755	93.3	7.2595	93.3	2.27931	93.3	2.4339	93.3	0.58892	93.3	1.2853	93.3	0.44137	93.3	-0.1504	93.3	0.07203	93.3	1.556	93.3	1.24671	93.3	2.8499	93.3	0.3869	93.3	5.7117	93.3	7.18319	93.3	4.0985	93.3	4.67851	93.3	7.9513	93.3	7.11098	95.5	0.6745	95.5	1.04913
						93.4	2.8276	93.4	3.5882	93.4	7.2586	93.4	2.26112	93.4	2.4331	93.4	0.58296	93.4	1.3072	93.4	0.43723	93.4	-0.1511	93.4	0.07113	93.4	1.5531	93.4	1.23866	93.4	2.8328	93.4	0.38257	93.4	5.7056	93.4	7.15148	93.4	4.1047	93.4	4.65932	93.4	7.949	93.4	7.10819	95.6	0.6859	95.6	1.04622
						93.5	2.8244	93.5	3.56896	93.5	7.2473	93.5	2.24309	93.5	2.4332	93.5	0.57706	93.5	1.3125	93.5	0.43313	93.5	-0.1561	93.5	0.07024	93.5	1.5528	93.5	1.23066	93.5	2.8169	93.5	0.3783	93.5	5.6898	93.5	7.11991	93.5	4.1059	93.5	4.64022	93.5	7.9488	93.5	7.1054	95.7	0.697	95.7	1.04332
						93.6	2.8262	93.6	3.54981	93.6	7.2364	93.6	2.22519	93.6	2.4356	93.6	0.57122	93.6	1.3189	93.6	0.42907	93.6	-0.1593	93.6	0.06937	93.6	1.5528	93.6	1.22271	93.6	2.8169	93.6	0.37407	93.6	5.6644	93.6	7.08849	93.6	4.102	93.6	4.62119	93.6	7.9409	93.6	7.10261	95.8	0.7042	95.8	1.04043
						93.7	2.8154	93.7	3.53077	93.7	7.2278	93.7	2.20744	93.7	2.4365	93.7	0.56544	93.7	1.3243	93.7	0.42504	93.7	-0.1554	93.7	0.0685	93.7	1.5491	93.7	1.21482	93.7	2.8133	93.7	0.36989	93.7	5.6557	93.7	7.05719	93.7	4.0935	93.7	4.60224	93.7	7.9328	93.7	7.09982	95.9	0.7098	95.9	1.03754
						93.8	2.8079	93.8	3.51184	93.8	7.2195	93.8	2.18983	93.8	2.4386	93.8	0.55972	93.8	1.3254	93.8	0.42105	93.8	-0.1554	93.8	0.06765	93.8	1.5517	93.8	1.20698	93.8	2.8006	93.8	0.36576	93.8	5.6496	93.8	7.02605	93.8	4.0791	93.8	4.58337	93.8	7.9322	93.8	7.09703	96	0.7174	96	1.03466
						93.9	2.8043	93.9	3.493	93.9	7.2214	93.9	2.17236	93.9	2.4375	93.9	0.55405	93.9	1.318	93.9	0.4171	93.9	-0.1571	93.9	0.0668	93.9	1.5458	93.9	1.19918	93.9	2.7971	93.9	0.36167	93.9	5.6377	93.9	6.99503	93.9	4.0667	93.9	4.56457	93.9	7.9375	93.9	7.09424	96.1	0.7235	96.1	1.03179
						94	2.7995	94	3.47427	94	7.2217	94	2.15504	94	2.4335	94	0.54845	94	1.3215	94	0.41319	94	-0.1585	94	0.06597	94	1.5459	94	1.19144	94	2.7925	94	0.35762	94	5.6247	94	6.96416	94	4.0656	94	4.54586	94	7.9419	94	7.09145	96.2	0.726	96.2	1.02893
						94.1	2.7934	94.1	3.45563	94.1	7.2211	94.1	2.13785	94.1	2.435	94.1	0.5429	94.1	1.3118	94.1	0.40931	94.1	-0.1566	94.1	0.06515	94.1	1.5457	94.1	1.18375	94.1	2.7894	94.1	0.35363	94.1	5.6094	94.1	6.93342	94.1	4.0528	94.1	4.52721	94.1	7.9438	94.1	7.08867	96.3	0.7242	96.3	1.02608
						94.2	2.7876	94.2	3.4371	94.2	7.2147	94.2	2.12079	94.2	2.4319	94.2	0.5374	94.2	1.3056	94.2	0.40547	94.2	-0.1623	94.2	0.06433	94.2	1.5513	94.2	1.1761	94.2	2.7925	94.2	0.34967	94.2	5.5946	94.2	6.90281	94.2	4.0338	94.2	4.50865	94.2	7.9401	94.2	7.08588	96.4	0.7153	96.4	1.02323
						94.3	2.778	94.3	3.41866	94.3	7.2114	94.3	2.10388	94.3	2.4366	94.3	0.53197	94.3	1.2871	94.3	0.40166	94.3	-0.1653	94.3	0.06353	94.3	1.5483	94.3	1.16851	94.3	2.7954	94.3	0.34577	94.3	5.5778	94.3	6.87235	94.3	4.0111	94.3	4.49016	94.3	7.9369	94.3	7.0831	96.5	0.7044	96.5	1.02039
						94.4	2.7676	94.4	3.40033	94.4	7.1995	94.4	2.08709	94.4	2.4553	94.4	0.52658	94.4	1.2602	94.4	0.39789	94.4	-0.1664	94.4	0.06274	94.4	1.5491	94.4	1.16096	94.4	2.7953	94.4	0.3419	94.4	5.5636	94.4	6.84201	94.4	4.0062	94.4	4.47175	94.4	7.9356	94.4	7.08032	96.6	0.6986	96.6	1.01756
						94.5	2.7594	94.5	3.38209	94.5	7.1819	94.5	2.07044	94.5	2.4468	94.5	0.52126	94.5	1.2425	94.5	0.39416	94.5	-0.1677	94.5	0.06196	94.5	1.5402	94.5	1.15347	94.5	2.7951	94.5	0.33808	94.5	5.549	94.5	6.81181	94.5	4.0006	94.5	4.45341	94.5	7.9315	94.5	7.07754	96.7	0.697	96.7	1.01474
						94.6	2.748	94.6	3.36395	94.6	7.1656	94.6	2.05393	94.6	2.4573	94.6	0.51598	94.6	1.2389	94.6	0.39046	94.6	-0.1828	94.6	0.06119	94.6	1.5231	94.6	1.14602	94.6	2.7883	94.6	0.3343	94.6	5.5351	94.6	6.78175	94.6	3.9987	94.6	4.43515	94.6	7.9345	94.6	7.07476	96.8	0.6946	96.8	1.01192
						94.7	2.7454	94.7	3.3459	94.7	7.1399	94.7	2.03754	94.7	2.47	94.7	0.51076	94.7	1.2322	94.7	0.3868	94.7	-0.1809	94.7	0.06042	94.7	1.5093	94.7	1.13862	94.7	2.7853	94.7	0.33057	94.7	5.5244	94.7	6.75181	94.7	3.9897	94.7	4.41696	94.7	7.9531	94.7	7.07198	96.9	0.6847	96.9	1.00911
						94.8	2.7494	94.8	3.32796	94.8	7.1125	94.8	2.02129	94.8	2.476	94.8	0.50559	94.8	1.2105	94.8	0.38317	94.8	-0.1929	94.8	0.05967	94.8	1.4935	94.8	1.13127	94.8	2.7859	94.8	0.32687	94.8	5.5022	94.8	6.72201	94.8	3.9742	94.8	4.39885	94.8	7.9636	94.8	7.0692	97	0.6858	97	1.00632
						94.9	2.7575	94.9	3.31011	94.9	7.1074	94.9	2.00517	94.9	2.48	94.9	0.50048	94.9	1.202	94.9	0.37957	94.9	-0.1907	94.9	0.05892	94.9	1.5011	94.9	1.12396	94.9	2.7884	94.9	0.32322	94.9	5.4872	94.9	6.69234	94.9	3.9587	94.9	4.38081	94.9	7.9742	94.9	7.06642	97.1	0.6763	97.1	1.00352
						95	2.7508	95	3.29236	95	7.1049	95	1.98917	95	2.478	95	0.49541	95	1.2004	95	0.37601	95	-0.1896	95	0.05819	95	1.4981	95	1.1167	95	2.7903	95	0.3196	95	5.4687	95	6.6628	95	3.9477	95	4.36285	95	7.9679	95	7.06365	97.2	0.6711	97.2	1.00074
						95.1	2.7511	95.1	3.2747	95.1	7.1094	95.1	1.9733	95.1	2.4846	95.1	0.4904	95.1	1.1826	95.1	0.37248	95.1	-0.1899	95.1	0.05746	95.1	1.4952	95.1	1.10949	95.1	2.784	95.1	0.31603	95.1	5.4556	95.1	6.63339	95.1	3.9364	95.1	4.34496	95.1	7.9622	95.1	7.06087	97.3	0.6585	97.3	0.99796
						95.2	2.7525	95.2	3.25713	95.2	7.1012	95.2	1.95756	95.2	2.487	95.2	0.48544	95.2	1.1661	95.2	0.36899	95.2	-0.1944	95.2	0.05675	95.2	1.4934	95.2	1.10233	95.2	2.7696	95.2	0.3125	95.2	5.4421	95.2	6.60411	95.2	3.9254	95.2	4.32714	95.2	7.9507	95.2	7.0581	97.4	0.6543	97.4	0.9952
						95.3	2.7522	95.3	3.23966	95.3	7.0903	95.3	1.94195	95.3	2.5139	95.3	0.48053	95.3	1.1596	95.3	0.36552	95.3	-0.1957	95.3	0.05604	95.3	1.4882	95.3	1.09521	95.3	2.7644	95.3	0.30901	95.3	5.4355	95.3	6.57497	95.3	3.9189	95.3	4.3094	95.3	7.9357	95.3	7.05533	97.5	0.6501	97.5	0.99244
						95.4	2.7404	95.4	3.22229	95.4	7.0817	95.4	1.92646	95.4	2.5104	95.4	0.47566	95.4	1.1501	95.4	0.36209	95.4	-0.1974	95.4	0.05534	95.4	1.4913	95.4	1.08814	95.4	2.746	95.4	0.30555	95.4	5.4298	95.4	6.54594	95.4	3.9218	95.4	4.29173	95.4	7.9258	95.4	7.05255	97.6	0.65	97.6	0.98968
						95.5	2.7197	95.5	3.205	95.5	7.0736	95.5	1.91109	95.5	2.4894	95.5	0.47085	95.5	1.1444	95.5	0.3587	95.5	-0.184	95.5	0.05465	95.5	1.4775	95.5	1.08111	95.5	2.7386	95.5	0.30214	95.5	5.4238	95.5	6.51706	95.5	3.915	95.5	4.27413	95.5	7.9287	95.5	7.04978	97.7	0.6454	97.7	0.98694
						95.6	2.7065	95.6	3.18781	95.6	7.0724	95.6	1.89584	95.6	2.5008	95.6	0.46609	95.6	1.139	95.6	0.35533	95.6	-0.1737	95.6	0.05397	95.6	1.4697	95.6	1.07413	95.6	2.7278	95.6	0.29876	95.6	5.4096	95.6	6.48829	95.6	3.8996	95.6	4.2566	95.6	7.9399	95.6	7.04701	97.8	0.6438	97.8	0.9842
						95.7	2.7047	95.7	3.17071	95.7	7.0747	95.7	1.88072	95.7	2.4921	95.7	0.46137	95.7	1.1316	95.7	0.352	95.7	-0.1571	95.7	0.0533	95.7	1.466	95.7	1.0672	95.7	2.7351	95.7	0.29542	95.7	5.4066	95.7	6.45965	95.7	3.8949	95.7	4.23915	95.7	7.9532	95.7	7.04425	97.9	0.6339	97.9	0.98147
						95.8	2.7037	95.8	3.15371	95.8	7.0686	95.8	1.86572	95.8	2.4771	95.8	0.4567	95.8	1.1268	95.8	0.34869	95.8	-0.1531	95.8	0.05263	95.8	1.4723	95.8	1.06031	95.8	2.7425	95.8	0.29212	95.8	5.4002	95.8	6.43114	95.8	3.8984	95.8	4.22177	95.8	7.9518	95.8	7.04148	98	0.6362	98	0.97875
						95.9	2.7023	95.9	3.13679	95.9	7.0655	95.9	1.85083	95.9	2.4559	95.9	0.45208	95.9	1.1306	95.9	0.34542	95.9	-0.1413	95.9	0.05197	95.9	1.4815	95.9	1.05346	95.9	2.7534	95.9	0.28885	95.9	5.3932	95.9	6.40276	95.9	3.893	95.9	4.20446	95.9	7.9532	95.9	7.03871	98.1	0.6287	98.1	0.97603
						96	2.6958	96	3.11997	96	7.0578	96	1.83607	96	2.4353	96	0.44751	96	1.1458	96	0.34218	96	-0.1426	96	0.05133	96	1.4854	96	1.04666	96	2.7605	96	0.28563	96	5.3927	96	6.3745	96	3.8833	96	4.18722	96	7.9564	96	7.03595	98.2	0.6225	98.2	0.97332
						96.1	2.6879	96.1	3.10324	96.1	7.0552	96.1	1.82143	96.1	2.4211	96.1	0.44298	96.1	1.164	96.1	0.33897	96.1	-0.1381	96.1	0.05069	96.1	1.4847	96.1	1.0399	96.1	2.7723	96.1	0.28243	96.1	5.3853	96.1	6.34636	96.1	3.8761	96.1	4.17005	96.1	7.9628	96.1	7.03318	98.3	0.6219	98.3	0.97062
						96.2	2.6773	96.2	3.08659	96.2	7.0509	96.2	1.80689	96.2	2.412	96.2	0.4385	96.2	1.1721	96.2	0.33579	96.2	-0.1322	96.2	0.05005	96.2	1.4873	96.2	1.03318	96.2	2.7726	96.2	0.27928	96.2	5.3941	96.2	6.31835	96.2	3.8585	96.2	4.15294	96.2	7.9772	96.2	7.03042	98.4	0.6239	98.4	0.96793
						96.3	2.6506	96.3	3.07004	96.3	7.042	96.3	1.79248	96.3	2.4249	96.3	0.43406	96.3	1.1742	96.3	0.33264	96.3	-0.1369	96.3	0.04943	96.3	1.4876	96.3	1.02651	96.3	2.7855	96.3	0.27616	96.3	5.397	96.3	6.29047	96.3	3.8357	96.3	4.13592	96.3	8.0022	96.3	7.02766	98.5	0.6216	98.5	0.96525
						96.4	2.6329	96.4	3.05357	96.4	7.0449	96.4	1.77818	96.4	2.4267	96.4	0.42967	96.4	1.1675	96.4	0.32952	96.4	-0.1356	96.4	0.04881	96.4	1.4825	96.4	1.01988	96.4	2.7937	96.4	0.27307	96.4	5.396	96.4	6.2627	96.4	3.8196	96.4	4.11896	96.4	8.0147	96.4	7.0249	98.6	0.6184	98.6	0.96257
						96.5	2.6103	96.5	3.03719	96.5	7.049	96.5	1.764	96.5	2.4294	96.5	0.42532	96.5	1.1602	96.5	0.32642	96.5	-0.1379	96.5	0.0482	96.5	1.4776	96.5	1.0133	96.5	2.7916	96.5	0.27002	96.5	5.3965	96.5	6.23506	96.5	3.7933	96.5	4.10207	96.5	8.0172	96.5	7.02214	98.7	0.6147	98.7	0.9599
						96.6	2.5887	96.6	3.0209	96.6	7.0444	96.6	1.74993	96.6	2.4317	96.6	0.42102	96.6	1.1489	96.6	0.32336	96.6	-0.1401	96.6	0.0476	96.6	1.4768	96.6	1.00676	96.6	2.802	96.6	0.267	96.6	5.393	96.6	6.20754	96.6	3.7796	96.6	4.08525	96.6	8.0053	96.6	7.01938	98.8	0.614	98.8	0.95724
						96.7	2.5765	96.7	3.0047	96.7	7.0441	96.7	1.73597	96.7	2.433	96.7	0.41676	96.7	1.1416	96.7	0.32033	96.7	-0.1521	96.7	0.04701	96.7	1.4716	96.7	1.00025	96.7	2.8001	96.7	0.26401	96.7	5.3702	96.7	6.18014	96.7	3.7679	96.7	4.06849	96.7	8.004	96.7	7.01662	98.9	0.6103	98.9	0.95458
						96.8	2.5686	96.8	2.98858	96.8	7.0508	96.8	1.72212	96.8	2.4249	96.8	0.41254	96.8	1.1373	96.8	0.31732	96.8	-0.1561	96.8	0.04642	96.8	1.4713	96.8	0.9938	96.8	2.8069	96.8	0.26106	96.8	5.3561	96.8	6.15287	96.8	3.7494	96.8	4.05181	96.8	7.9999	96.8	7.01387	99	0.5975	99	0.95193
						96.9	2.5723	96.9	2.97255	96.9	7.0496	96.9	1.70838	96.9	2.4276	96.9	0.40837	96.9	1.1291	96.9	0.31434	96.9	-0.1592	96.9	0.04584	96.9	1.4725	96.9	0.98738	96.9	2.8102	96.9	0.25815	96.9	5.3376	96.9	6.12571	96.9	3.7428	96.9	4.0352	96.9	7.9925	96.9	7.01111	99.1	0.5867	99.1	0.94929
						97	2.5716	97	2.95661	97	7.0447	97	1.69476	97	2.4303	97	0.40423	97	1.1201	97	0.31139	97	-0.1665	97	0.04527	97	1.4742	97	0.981	97	2.8088	97	0.25526	97	5.3197	97	6.09868	97	3.7396	97	4.01865	97	7.9719	97	7.00836	99.2	0.5735	99.2	0.94666
						97.1	2.5683	97.1	2.94075	97.1	7.0384	97.1	1.68124	97.1	2.4322	97.1	0.40014	97.1	1.1205	97.1	0.30847	97.1	-0.1735	97.1	0.04471	97.1	1.4683	97.1	0.97467	97.1	2.8141	97.1	0.25241	97.1	5.2994	97.1	6.07176	97.1	3.7291	97.1	4.00217	97.1	7.9603	97.1	7.00561	99.3	0.5565	99.3	0.94403
						97.2	2.5652	97.2	2.92498	97.2	7.0392	97.2	1.66782	97.2	2.4375	97.2	0.39609	97.2	1.1158	97.2	0.30558	97.2	-0.1809	97.2	0.04415	97.2	1.4681	97.2	0.96838	97.2	2.8247	97.2	0.24959	97.2	5.2973	97.2	6.04496	97.2	3.7198	97.2	3.98576	97.2	7.9487	97.2	7.00285	99.4	0.5523	99.4	0.94141
						97.3	2.5719	97.3	2.90929	97.3	7.025	97.3	1.65452	97.3	2.4373	97.3	0.39209	97.3	1.1216	97.3	0.30271	97.3	-0.1773	97.3	0.0436	97.3	1.4685	97.3	0.96212	97.3	2.8334	97.3	0.2468	97.3	5.2829	97.3	6.01828	97.3	3.7225	97.3	3.96942	97.3	7.9411	97.3	7.0001	99.5	0.5499	99.5	0.9388
						97.4	2.5609	97.4	2.89369	97.4	7.0224	97.4	1.64132	97.4	2.4282	97.4	0.38812	97.4	1.1145	97.4	0.29987	97.4	-0.1765	97.4	0.04306	97.4	1.4685	97.4	0.95591	97.4	2.8382	97.4	0.24404	97.4	5.2726	97.4	5.99172	97.4	3.7225	97.4	3.95314	97.4	7.9356	97.4	6.99735	99.6	0.5477	99.6	0.9362
						97.5	2.5531	97.5	2.87817	97.5	7.0132	97.5	1.62823	97.5	2.4232	97.5	0.38419	97.5	1.119	97.5	0.29705	97.5	-0.1722	97.5	0.04252	97.5	1.4633	97.5	0.94974	97.5	2.8443	97.5	0.24131	97.5	5.2536	97.5	5.96528	97.5	3.7257	97.5	3.93693	97.5	7.9339	97.5	6.9946	99.7	0.5456	99.7	0.9336
						97.6	2.5421	97.6	2.86273	97.6	7.0178	97.6	1.61524	97.6	2.4189	97.6	0.3803	97.6	1.1205	97.6	0.29427	97.6	-0.1716	97.6	0.04199	97.6	1.463	97.6	0.94361	97.6	2.8371	97.6	0.23861	97.6	5.2357	97.6	5.93895	97.6	3.7162	97.6	3.92079	97.6	7.9277	97.6	6.99186	99.8	0.5573	99.8	0.93101
						97.7	2.5343	97.7	2.84737	97.7	7.0228	97.7	1.60236	97.7	2.4196	97.7	0.37646	97.7	1.1219	97.7	0.29151	97.7	-0.1753	97.7	0.04147	97.7	1.4576	97.7	0.93751	97.7	2.8393	97.7	0.23595	97.7	5.2209	97.7	5.91274	97.7	3.7074	97.7	3.90471	97.7	7.9274	97.7	6.98911	99.9	0.5548	99.9	0.92843
						97.8	2.5288	97.8	2.8321	97.8	7.0301	97.8	1.58958	97.8	2.4142	97.8	0.37265	97.8	1.1278	97.8	0.28877	97.8	-0.1789	97.8	0.04095	97.8	1.4537	97.8	0.93146	97.8	2.8367	97.8	0.23331	97.8	5.2111	97.8	5.88664	97.8	3.696	97.8	3.8887	97.8	7.9331	97.8	6.98636	100	0.5661	100	0.92585
						97.9	2.5263	97.9	2.81691	97.9	7.0292	97.9	1.57689	97.9	2.4073	97.9	0.36888	97.9	1.1304	97.9	0.28606	97.9	-0.1828	97.9	0.04044	97.9	1.4559	97.9	0.92544	97.9	2.8287	97.9	0.2307	97.9	5.2042	97.9	5.86066	97.9	3.6907	97.9	3.87275	97.9	7.934	97.9	6.98362	100.1	0.5712	100.1	0.92328
						98	2.5204	98	2.8018	98	7.0241	98	1.56432	98	2.3971	98	0.36514	98	1.1339	98	0.28338	98	-0.1873	98	0.03993	98	1.4546	98	0.91947	98	2.8353	98	0.22812	98	5.2008	98	5.8348	98	3.6668	98	3.85687	98	7.9437	98	6.98088	100.2	0.5845	100.2	0.92072
						98.1	2.5177	98.1	2.78678	98.1	7.0287	98.1	1.55184	98.1	2.394	98.1	0.36145	98.1	1.1335	98.1	0.28072	98.1	-0.1932	98.1	0.03943	98.1	1.4558	98.1	0.91353	98.1	2.8336	98.1	0.22557	98.1	5.1864	98.1	5.80905	98.1	3.6425	98.1	3.84105	98.1	7.9427	98.1	6.97813	100.3	0.5834	100.3	0.91817
						98.2	2.5056	98.2	2.77183	98.2	7.0313	98.2	1.53946	98.2	2.3993	98.2	0.35779	98.2	1.1263	98.2	0.27808	98.2	-0.1967	98.2	0.03894	98.2	1.4554	98.2	0.90763	98.2	2.838	98.2	0.22305	98.2	5.1744	98.2	5.78341	98.2	3.6219	98.2	3.8253	98.2	7.9368	98.2	6.97539	100.4	0.5808	100.4	0.91562
						98.3	2.4978	98.3	2.75696	98.3	7.0298	98.3	1.52718	98.3	2.3961	98.3	0.35417	98.3	1.1182	98.3	0.27547	98.3	-0.1971	98.3	0.03846	98.3	1.454	98.3	0.90177	98.3	2.8522	98.3	0.22056	98.3	5.1563	98.3	5.75788	98.3	3.6074	98.3	3.80962	98.3	7.9291	98.3	6.97265	100.5	0.5824	100.5	0.91308
						98.4	2.4824	98.4	2.74217	98.4	7.0248	98.4	1.515	98.4	2.3943	98.4	0.35059	98.4	1.1161	98.4	0.27289	98.4	-0.199	98.4	0.03798	98.4	1.4601	98.4	0.89595	98.4	2.8564	98.4	0.21809	98.4	5.1275	98.4	5.73247	98.4	3.5922	98.4	3.794	98.4	7.9286	98.4	6.96991	100.6	0.5982	100.6	0.91055
						98.5	2.4834	98.5	2.72747	98.5	7.0287	98.5	1.50291	98.5	2.3956	98.5	0.34704	98.5	1.1146	98.5	0.27033	98.5	-0.2073	98.5	0.0375	98.5	1.457	98.5	0.89017	98.5	2.8552	98.5	0.21566	98.5	5.1091	98.5	5.70717	98.5	3.5812	98.5	3.77844	98.5	7.9261	98.5	6.96718	100.7	0.607	100.7	0.90802
						98.6	2.4771	98.6	2.71284	98.6	7.0157	98.6	1.49092	98.6	2.3906	98.6	0.34353	98.6	1.12	98.6	0.26779	98.6	-0.2049	98.6	0.03704	98.6	1.4562	98.6	0.88442	98.6	2.8596	98.6	0.21325	98.6	5.0966	98.6	5.68199	98.6	3.5684	98.6	3.76295	98.6	7.9286	98.6	6.96444	100.8	0.6073	100.8	0.9055
						98.7	2.4753	98.7	2.69829	98.7	7.0144	98.7	1.47903	98.7	2.3933	98.7	0.34005	98.7	1.1119	98.7	0.26528	98.7	-0.2074	98.7	0.03657	98.7	1.4548	98.7	0.87871	98.7	2.8606	98.7	0.21086	98.7	5.0826	98.7	5.65691	98.7	3.5487	98.7	3.74751	98.7	7.9289	98.7	6.9617	100.9	0.6104	100.9	0.90299
						98.8	2.475	98.8	2.68382	98.8	7.0113	98.8	1.46723	98.8	2.3924	98.8	0.33661	98.8	1.1002	98.8	0.26279	98.8	-0.2087	98.8	0.03612	98.8	1.4597	98.8	0.87303	98.8	2.8579	98.8	0.20851	98.8	5.0602	98.8	5.63194	98.8	3.5428	98.8	3.73215	98.8	7.9235	98.8	6.95897	101	0.6069	101	0.90049
						98.9	2.4625	98.9	2.66942	98.9	7.0064	98.9	1.45553	98.9	2.3929	98.9	0.33321	98.9	1.0907	98.9	0.26032	98.9	-0.2138	98.9	0.03567	98.9	1.4584	98.9	0.86739	98.9	2.856	98.9	0.20617	98.9	5.0471	98.9	5.60709	98.9	3.5257	98.9	3.71684	98.9	7.914	98.9	6.95623	101.1	0.6085	101.1	0.89799
						99	2.4628	99	2.6551	99	7.0056	99	1.44392	99	2.3909	99	0.32984	99	1.0903	99	0.25788	99	-0.2178	99	0.03522	99	1.4646	99	0.86179	99	2.8583	99	0.20387	99	5.0439	99	5.58234	99	3.5256	99	3.7016	99	7.9123	99	6.9535	101.2	0.6142	101.2	0.8955
						99.1	2.4479	99.1	2.64086	99.1	7.0108	99.1	1.4324	99.1	2.3948	99.1	0.3265	99.1	1.0767	99.1	0.25546	99.1	-0.2212	99.1	0.03478	99.1	1.4697	99.1	0.85623	99.1	2.8635	99.1	0.20159	99.1	5.0452	99.1	5.55771	99.1	3.5294	99.1	3.68642	99.1	7.9076	99.1	6.95077	101.3	0.6167	101.3	0.89301
						99.2	2.4418	99.2	2.6267	99.2	7.0021	99.2	1.42097	99.2	2.399	99.2	0.32319	99.2	1.0577	99.2	0.25306	99.2	-0.2283	99.2	0.03435	99.2	1.4692	99.2	0.8507	99.2	2.8674	99.2	0.19934	99.2	5.0378	99.2	5.53318	99.2	3.537	99.2	3.67131	99.2	7.9033	99.2	6.94804	101.4	0.6103	101.4	0.89054
						99.3	2.4362	99.3	2.61261	99.3	7.0001	99.3	1.40964	99.3	2.4065	99.3	0.31992	99.3	1.0442	99.3	0.25069	99.3	-0.2359	99.3	0.03392	99.3	1.4664	99.3	0.84521	99.3	2.8734	99.3	0.19711	99.3	5.0435	99.3	5.50876	99.3	3.5538	99.3	3.65625	99.3	7.897	99.3	6.94531	101.5	0.6126	101.5	0.88807
						99.4	2.4459	99.4	2.5986	99.4	6.9962	99.4	1.39839	99.4	2.4168	99.4	0.31669	99.4	1.041	99.4	0.24834	99.4	-0.2467	99.4	0.0335	99.4	1.4663	99.4	0.83975	99.4	2.8776	99.4	0.19491	99.4	5.0581	99.4	5.48445	99.4	3.5587	99.4	3.64126	99.4	7.8758	99.4	6.94258	101.6	0.6152	101.6	0.8856
						99.5	2.4707	99.5	2.58466	99.5	6.9952	99.5	1.38724	99.5	2.4198	99.5	0.31348	99.5	1.0307	99.5	0.24601	99.5	-0.2605	99.5	0.03308	99.5	1.4659	99.5	0.83433	99.5	2.8828	99.5	0.19273	99.5	5.0591	99.5	5.46025	99.5	3.576	99.5	3.62633	99.5	7.8637	99.5	6.93986	101.7	0.6178	101.7	0.88315
						99.6	2.4917	99.6	2.5708	99.6	6.9854	99.6	1.37617	99.6	2.413	99.6	0.31031	99.6	1.0335	99.6	0.2437	99.6	-0.2666	99.6	0.03267	99.6	1.4559	99.6	0.82894	99.6	2.8843	99.6	0.19057	99.6	5.0553	99.6	5.43615	99.6	3.5819	99.6	3.61146	99.6	7.8561	99.6	6.93713	101.8	0.6166	101.8	0.8807
						99.7	2.5191	99.7	2.55701	99.7	6.9805	99.7	1.36519	99.7	2.4004	99.7	0.30717	99.7	1.0463	99.7	0.24141	99.7	-0.2713	99.7	0.03226	99.7	1.4476	99.7	0.82359	99.7	2.8862	99.7	0.18844	99.7	5.045	99.7	5.41216	99.7	3.5788	99.7	3.59665	99.7	7.8427	99.7	6.9344	101.9	0.6139	101.9	0.87825
						99.8	2.5176	99.8	2.54329	99.8	6.961	99.8	1.3543	99.8	2.396	99.8	0.30406	99.8	1.0508	99.8	0.23915	99.8	-0.2812	99.8	0.03186	99.8	1.4477	99.8	0.81827	99.8	2.8913	99.8	0.18634	99.8	5.0495	99.8	5.38827	99.8	3.5821	99.8	3.5819	99.8	7.8331	99.8	6.93168	102	0.6124	102	0.87582
						99.9	2.5264	99.9	2.52965	99.9	6.9475	99.9	1.3435	99.9	2.4001	99.9	0.30099	99.9	1.0575	99.9	0.2369	99.9	-0.2801	99.9	0.03146	99.9	1.4474	99.9	0.81299	99.9	2.8943	99.9	0.18426	99.9	5.0466	99.9	5.36449	99.9	3.5967	99.9	3.56721	99.9	7.8236	99.9	6.92896	102.1	0.6111	102.1	0.87339
						100	2.5023	100	2.51608	100	6.9273	100	1.33278	100	2.3991	100	0.29794	100	1.0473	100	0.23468	100	-0.2718	100	0.03107	100	1.4461	100	0.80774	100	2.8933	100	0.1822	100	5.0399	100	5.34082	100	3.6076	100	3.55259	100	7.8284	100	6.92624	102.2	0.61	102.2	0.87097
						100.1	2.4804	100.1	2.50259	100.1	6.9265	100.1	1.32215	100.1	2.3944	100.1	0.29493	100.1	1.0434	100.1	0.23248	100.1	-0.2564	100.1	0.03068	100.1	1.4344	100.1	0.80252	100.1	2.8891	100.1	0.18016	100.1	5.0311	100.1	5.31725	100.1	3.62	100.1	3.53802	100.1	7.8199	100.1	6.92352	102.3	0.6136	102.3	0.86855
						100.2	2.4724	100.2	2.48916	100.2	6.9201	100.2	1.3116	100.2	2.3821	100.2	0.29194	100.2	1.0494	100.2	0.23029	100.2	-0.2479	100.2	0.0303	100.2	1.4362	100.2	0.79734	100.2	2.8698	100.2	0.17815	100.2	5.0082	100.2	5.29378	100.2	3.616	100.2	3.52351	100.2	7.8169	100.2	6.9208	102.4	0.6114	102.4	0.86614
						100.3	2.4898	100.3	2.47581	100.3	6.9172	100.3	1.30114	100.3	2.3821	100.3	0.28899	100.3	1.0558	100.3	0.22813	100.3	-0.2352	100.3	0.02992	100.3	1.4325	100.3	0.79219	100.3	2.8517	100.3	0.17616	100.3	5.0055	100.3	5.27042	100.3	3.6111	100.3	3.50906	100.3	7.8153	100.3	6.91808	102.5	0.6162	102.5	0.86374
						100.4	2.4788	100.4	2.46253	100.4	6.9139	100.4	1.29076	100.4	2.3727	100.4	0.28606	100.4	1.0561	100.4	0.22599	100.4	-0.2256	100.4	0.02955	100.4	1.4253	100.4	0.78708	100.4	2.8255	100.4	0.17419	100.4	4.9948	100.4	5.24716	100.4	3.6023	100.4	3.49467	100.4	7.8165	100.4	6.91536	102.6	0.6161	102.6	0.86134
						100.5	2.4669	100.5	2.44933	100.5	6.9093	100.5	1.28047	100.5	2.3587	100.5	0.28317	100.5	1.0617	100.5	0.22387	100.5	-0.2177	100.5	0.02918	100.5	1.4174	100.5	0.78199	100.5	2.8044	100.5	0.17224	100.5	4.9791	100.5	5.22401	100.5	3.5836	100.5	3.48035	100.5	7.8142	100.5	6.91264	102.7	0.6157	102.7	0.85895
						100.6	2.4626	100.6	2.43619	100.6	6.9092	100.6	1.27025	100.6	2.3456	100.6	0.2803	100.6	1.0678	100.6	0.22177	100.6	-0.2167	100.6	0.02882	100.6	1.4146	100.6	0.77694	100.6	2.8006	100.6	0.17031	100.6	4.9765	100.6	5.20095	100.6	3.5484	100.6	3.46607	100.6	7.8102	100.6	6.90993	102.8	0.6184	102.8	0.85657
						100.7	2.465	100.7	2.42312	100.7	6.898	100.7	1.26012	100.7	2.3429	100.7	0.27747	100.7	1.0712	100.7	0.21969	100.7	-0.2203	100.7	0.02846	100.7	1.4092	100.7	0.77193	100.7	2.7962	100.7	0.16841	100.7	4.9739	100.7	5.178	100.7	3.5241	100.7	3.45186	100.7	7.8057	100.7	6.90721	102.9	0.6139	102.9	0.85419
						100.8	2.4631	100.8	2.41013	100.8	6.8862	100.8	1.25007	100.8	2.3404	100.8	0.27466	100.8	1.0726	100.8	0.21763	100.8	-0.206	100.8	0.0281	100.8	1.4129	100.8	0.76694	100.8	2.79	100.8	0.16653	100.8	4.9619	100.8	5.15515	100.8	3.5212	100.8	3.43771	100.8	7.7959	100.8	6.9045	103	0.6102	103	0.85182
						100.9	2.4712	100.9	2.3972	100.9	6.874	100.9	1.2401	100.9	2.3436	100.9	0.27188	100.9	1.0806	100.9	0.21559	100.9	-0.1961	100.9	0.02775	100.9	1.403	100.9	0.76199	100.9	2.77	100.9	0.16467	100.9	4.9585	100.9	5.1324	100.9	3.5003	100.9	3.42361	100.9	7.7842	100.9	6.90179	103.1	0.6076	103.1	0.84946
						101	2.473	101	2.38434	101	6.8701	101	1.2302	101	2.3524	101	0.26913	101	1.0913	101	0.21356	101	-0.1885	101	0.0274	101	1.3919	101	0.75707	101	2.7513	101	0.16283	101	4.9568	101	5.10975	101	3.4857	101	3.40957	101	7.7765	101	6.89908	103.2	0.6056	103.2	0.8471
						101.1	2.476	101.1	2.37155	101.1	6.8678	101.1	1.22039	101.1	2.35	101.1	0.26641	101.1	1.0948	101.1	0.21156	101.1	-0.1855	101.1	0.02706	101.1	1.3885	101.1	0.75218	101.1	2.7435	101.1	0.16101	101.1	4.9514	101.1	5.0872	101.1	3.4718	101.1	3.39559	101.1	7.7798	101.1	6.89637	103.3	0.6045	103.3	0.84475
						101.2	2.4757	101.2	2.35883	101.2	6.8685	101.2	1.21065	101.2	2.3463	101.2	0.26371	101.2	1.0905	101.2	0.20957	101.2	-0.1845	101.2	0.02673	101.2	1.3849	101.2	0.74733	101.2	2.74	101.2	0.15921	101.2	4.9484	101.2	5.06475	101.2	3.4634	101.2	3.38166	101.2	7.7838	101.2	6.89366	103.4	0.6011	103.4	0.84241
						101.3	2.4744	101.3	2.34618	101.3	6.8604	101.3	1.201	101.3	2.3382	101.3	0.26104	101.3	1.0875	101.3	0.20761	101.3	-0.1849	101.3	0.02639	101.3	1.3785	101.3	0.7425	101.3	2.736	101.3	0.15743	101.3	4.9431	101.3	5.0424	101.3	3.4592	101.3	3.3678	101.3	7.7792	101.3	6.89095	103.5	0.5999	103.5	0.84007
						101.4	2.4677	101.4	2.3336	101.4	6.8535	101.4	1.19142	101.4	2.3399	101.4	0.2584	101.4	1.0902	101.4	0.20566	101.4	-0.1875	101.4	0.02606	101.4	1.3731	101.4	0.73771	101.4	2.7316	101.4	0.15567	101.4	4.9393	101.4	5.02015	101.4	3.4562	101.4	3.35399	101.4	7.7765	101.4	6.88824	103.6	0.5954	103.6	0.83774
						101.5	2.4645	101.5	2.32108	101.5	6.8459	101.5	1.18191	101.5	2.3391	101.5	0.25579	101.5	1.0866	101.5	0.20373	101.5	-0.193	101.5	0.02574	101.5	1.3665	101.5	0.73294	101.5	2.7222	101.5	0.15393	101.5	4.9332	101.5	4.998	101.5	3.4471	101.5	3.34024	101.5	7.7741	101.5	6.88554	103.7	0.5917	103.7	0.83542
						101.6	2.4599	101.6	2.30863	101.6	6.8412	101.6	1.17249	101.6	2.3386	101.6	0.2532	101.6	1.0814	101.6	0.20182	101.6	-0.195	101.6	0.02542	101.6	1.361	101.6	0.72821	101.6	2.7169	101.6	0.15221	101.6	4.9313	101.6	4.97594	101.6	3.4393	101.6	3.32654	101.6	7.7737	101.6	6.88283	103.8	0.5889	103.8	0.8331
						101.7	2.4497	101.7	2.29625	101.7	6.8411	101.7	1.16313	101.7	2.333	101.7	0.25064	101.7	1.0816	101.7	0.19992	101.7	-0.1927	101.7	0.0251	101.7	1.3572	101.7	0.72351	101.7	2.7035	101.7	0.15051	101.7	4.922	101.7	4.95398	101.7	3.4349	101.7	3.3129	101.7	7.7645	101.7	6.88013	103.9	0.5857	103.9	0.83079
						101.8	2.45	101.8	2.28393	101.8	6.8346	101.8	1.15385	101.8	2.3311	101.8	0.2481	101.8	1.0826	101.8	0.19805	101.8	-0.1932	101.8	0.02479	101.8	1.3543	101.8	0.71884	101.8	2.6925	101.8	0.14882	101.8	4.9137	101.8	4.93212	101.8	3.4306	101.8	3.29931	101.8	7.7606	101.8	6.87743	104	0.5824	104	0.82849
						101.9	2.4431	101.9	2.27168	101.9	6.8261	101.9	1.14465	101.9	2.3292	101.9	0.24559	101.9	1.0825	101.9	0.19619	101.9	-0.1943	101.9	0.02448	101.9	1.3559	101.9	0.71419	101.9	2.6809	101.9	0.14716	101.9	4.9016	101.9	4.91035	101.9	3.4193	101.9	3.28578	101.9	7.7562	101.9	6.87472	104.1	0.5792	104.1	0.82619
						102	2.437	102	2.2595	102	6.8222	102	1.13552	102	2.3282	102	0.2431	102	1.0793	102	0.19435	102	-0.196	102	0.02417	102	1.3502	102	0.70958	102	2.6725	102	0.14552	102	4.9001	102	4.88869	102	3.4034	102	3.27231	102	7.756	102	6.87202	104.2	0.577	104.2	0.8239
						102.1	2.4313	102.1	2.24738	102.1	6.8149	102.1	1.12646	102.1	2.3285	102.1	0.24064	102.1	1.0745	102.1	0.19253	102.1	-0.1994	102.1	0.02387	102.1	1.3482	102.1	0.705	102.1	2.6774	102.1	0.14389	102.1	4.8989	102.1	4.86711	102.1	3.3954	102.1	3.25889	102.1	7.7521	102.1	6.86932	104.3	0.5769	104.3	0.82161
						102.2	2.4233	102.2	2.23533	102.2	6.8127	102.2	1.11747	102.2	2.3293	102.2	0.23821	102.2	1.0738	102.2	0.19072	102.2	-0.2034	102.2	0.02357	102.2	1.3528	102.2	0.70045	102.2	2.6757	102.2	0.14228	102.2	4.8956	102.2	4.84563	102.2	3.388	102.2	3.24553	102.2	7.7512	102.2	6.86662	104.4	0.5739	104.4	0.81933
						102.3	2.4216	102.3	2.22334	102.3	6.8063	102.3	1.10856	102.3	2.3217	102.3	0.2358	102.3	1.0667	102.3	0.18893	102.3	-0.2028	102.3	0.02328	102.3	1.3508	102.3	0.69593	102.3	2.6738	102.3	0.14069	102.3	4.8889	102.3	4.82425	102.3	3.3784	102.3	3.23222	102.3	7.751	102.3	6.86393	104.5	0.5747	104.5	0.81706
						102.4	2.4206	102.4	2.21141	102.4	6.7895	102.4	1.09972	102.4	2.3176	102.4	0.23341	102.4	1.0633	102.4	0.18716	102.4	-0.2061	102.4	0.02299	102.4	1.3427	102.4	0.69143	102.4	2.6703	102.4	0.13912	102.4	4.8773	102.4	4.80296	102.4	3.3717	102.4	3.21897	102.4	7.7436	102.4	6.86123	104.6	0.5708	104.6	0.81479
						102.5	2.4174	102.5	2.19955	102.5	6.7823	102.5	1.09095	102.5	2.3177	102.5	0.23105	102.5	1.0663	102.5	0.1854	102.5	-0.2068	102.5	0.0227	102.5	1.3404	102.5	0.68697	102.5	2.6653	102.5	0.13756	102.5	4.8647	102.5	4.78177	102.5	3.3684	102.5	3.20577	102.5	7.7384	102.5	6.85854	104.7	0.5704	104.7	0.81253
						102.6	2.412	102.6	2.18775	102.6	6.7804	102.6	1.08224	102.6	2.3095	102.6	0.22871	102.6	1.0647	102.6	0.18366	102.6	-0.2075	102.6	0.02242	102.6	1.3325	102.6	0.68253	102.6	2.6632	102.6	0.13603	102.6	4.8554	102.6	4.76067	102.6	3.365	102.6	3.19262	102.6	7.7342	102.6	6.85584	104.8	0.5692	104.8	0.81028
						102.7	2.4083	102.7	2.17602	102.7	6.7741	102.7	1.07361	102.7	2.3012	102.7	0.2264	102.7	1.0661	102.7	0.18194	102.7	-0.2079	102.7	0.02214	102.7	1.3276	102.7	0.67812	102.7	2.6572	102.7	0.13451	102.7	4.8498	102.7	4.73966	102.7	3.364	102.7	3.17953	102.7	7.7343	102.7	6.85315	104.9	0.5651	104.9	0.80803
						102.8	2.4017	102.8	2.16435	102.8	6.7651	102.8	1.06505	102.8	2.2968	102.8	0.22411	102.8	1.0623	102.8	0.18023	102.8	-0.2079	102.8	0.02186	102.8	1.3265	102.8	0.67375	102.8	2.6561	102.8	0.133	102.8	4.8491	102.8	4.71874	102.8	3.3617	102.8	3.16649	102.8	7.7315	102.8	6.85046	105	0.5614	105	0.80579
						102.9	2.3995	102.9	2.15274	102.9	6.7592	102.9	1.05655	102.9	2.2979	102.9	0.22184	102.9	1.0584	102.9	0.17854	102.9	-0.2117	102.9	0.02159	102.9	1.3192	102.9	0.6694	102.9	2.6575	102.9	0.13152	102.9	4.8467	102.9	4.69792	102.9	3.3546	102.9	3.15351	102.9	7.7317	102.9	6.84777	105.1	0.5634	105.1	0.80356
						103	2.3971	103	2.14119	103	6.7544	103	1.04812	103	2.2937	103	0.2196	103	1.0589	103	0.17686	103	-0.215	103	0.02132	103	1.3118	103	0.66507	103	2.6575	103	0.13005	103	4.8406	103	4.67719	103	3.3498	103	3.14058	103	7.7258	103	6.84508	105.2	0.5603	105.2	0.80133
						103.1	2.392	103.1	2.12971	103.1	6.7476	103.1	1.03976	103.1	2.2895	103.1	0.21737	103.1	1.0562	103.1	0.1752	103.1	-0.2173	103.1	0.02106	103.1	1.308	103.1	0.66078	103.1	2.6529	103.1	0.12859	103.1	4.8382	103.1	4.65655	103.1	3.3445	103.1	3.1277	103.1	7.7246	103.1	6.84239	105.3	0.5525	105.3	0.7991
						103.2	2.39	103.2	2.11829	103.2	6.7377	103.2	1.03147	103.2	2.2814	103.2	0.21517	103.2	1.0579	103.2	0.17356	103.2	-0.2174	103.2	0.02079	103.2	1.3055	103.2	0.65651	103.2	2.6567	103.2	0.12715	103.2	4.8328	103.2	4.636	103.2	3.3332	103.2	3.11487	103.2	7.7168	103.2	6.8397	105.4	0.5508	105.4	0.79689
						103.3	2.3829	103.3	2.10692	103.3	6.7278	103.3	1.02324	103.3	2.2778	103.3	0.213	103.3	1.0615	103.3	0.17193	103.3	-0.222	103.3	0.02053	103.3	1.304	103.3	0.65227	103.3	2.6526	103.3	0.12573	103.3	4.8352	103.3	4.61555	103.3	3.3307	103.3	3.1021	103.3	7.7128	103.3	6.83701	105.5	0.5534	105.5	0.79468
						103.4	2.3806	103.4	2.09562	103.4	6.7202	103.4	1.01508	103.4	2.2703	103.4	0.21084	103.4	1.0643	103.4	0.17032	103.4	-0.224	103.4	0.02028	103.4	1.3003	103.4	0.64806	103.4	2.643	103.4	0.12433	103.4	4.8317	103.4	4.59518	103.4	3.3241	103.4	3.08938	103.4	7.7079	103.4	6.83433	105.6	0.5497	105.6	0.79247
						103.5	2.3835	103.5	2.08438	103.5	6.7109	103.5	1.00698	103.5	2.2645	103.5	0.20871	103.5	1.0605	103.5	0.16872	103.5	-0.2197	103.5	0.02002	103.5	1.3003	103.5	0.64388	103.5	2.6376	103.5	0.12294	103.5	4.8321	103.5	4.5749	103.5	3.3148	103.5	3.07671	103.5	7.7048	103.5	6.83164	105.7	0.5497	105.7	0.79027
						103.6	2.3743	103.6	2.0732	103.6	6.7044	103.6	0.99895	103.6	2.2594	103.6	0.2066	103.6	1.0594	103.6	0.16714	103.6	-0.2229	103.6	0.01977	103.6	1.2948	103.6	0.63972	103.6	2.635	103.6	0.12156	103.6	4.8304	103.6	4.55471	103.6	3.3092	103.6	3.0641	103.6	7.7037	103.6	6.82896	105.8	0.5462	105.8	0.78808
						103.7	2.371	103.7	2.06208	103.7	6.7014	103.7	0.99098	103.7	2.2582	103.7	0.20451	103.7	1.0633	103.7	0.16557	103.7	-0.2205	103.7	0.01953	103.7	1.2954	103.7	0.63559	103.7	2.6288	103.7	0.12021	103.7	4.83	103.7	4.53461	103.7	3.3011	103.7	3.05153	103.7	7.7017	103.7	6.82628	105.9	0.5448	105.9	0.7859
						103.8	2.3648	103.8	2.05102	103.8	6.6987	103.8	0.98307	103.8	2.2587	103.8	0.20244	103.8	1.0621	103.8	0.16401	103.8	-0.2207	103.8	0.01928	103.8	1.2965	103.8	0.63148	103.8	2.626	103.8	0.11886	103.8	4.8188	103.8	4.5146	103.8	3.2978	103.8	3.03902	103.8	7.7025	103.8	6.82359	106	0.541	106	0.78372
						103.9	2.3596	103.9	2.04002	103.9	6.696	103.9	0.97523	103.9	2.2551	103.9	0.20039	103.9	1.053	103.9	0.16248	103.9	-0.2186	103.9	0.01904	103.9	1.2973	103.9	0.62741	103.9	2.6176	103.9	0.11753	103.9	4.8146	103.9	4.49468	103.9	3.2851	103.9	3.02656	103.9	7.7024	103.9	6.82091	106.1	0.5365	106.1	0.78154
						104	2.3536	104	2.02908	104	6.692	104	0.96745	104	2.2533	104	0.19836	104	1.0542	104	0.16095	104	-0.2171	104	0.01881	104	1.2983	104	0.62336	104	2.6101	104	0.11622	104	4.8129	104	4.47485	104	3.2724	104	3.01415	104	7.7027	104	6.81823	106.2	0.5401	106.2	0.77937
						104.1	2.3542	104.1	2.0182	104.1	6.689	104.1	0.95973	104.1	2.2559	104.1	0.19635	104.1	1.0574	104.1	0.15944	104.1	-0.2161	104.1	0.01857	104.1	1.297	104.1	0.61933	104.1	2.6101	104.1	0.11492	104.1	4.81	104.1	4.4551	104.1	3.2607	104.1	3.00179	104.1	7.6992	104.1	6.81556	106.3	0.5371	106.3	0.77721
						104.2	2.3501	104.2	2.00737	104.2	6.682	104.2	0.95208	104.2	2.2524	104.2	0.19437	104.2	1.0655	104.2	0.15794	104.2	-0.2184	104.2	0.01834	104.2	1.2951	104.2	0.61533	104.2	2.6034	104.2	0.11364	104.2	4.8051	104.2	4.43544	104.2	3.2575	104.2	2.98948	104.2	7.6991	104.2	6.81288	106.4	0.5356	106.4	0.77506
						104.3	2.3462	104.3	1.99661	104.3	6.6787	104.3	0.94448	104.3	2.2469	104.3	0.1924	104.3	1.0656	104.3	0.15646	104.3	-0.2174	104.3	0.01811	104.3	1.2887	104.3	0.61136	104.3	2.6007	104.3	0.11237	104.3	4.8033	104.3	4.41587	104.3	3.253	104.3	2.97722	104.3	7.7005	104.3	6.8102	106.5	0.5312	106.5	0.77291
						104.4	2.341	104.4	1.9859	104.4	6.6766	104.4	0.93695	104.4	2.2469	104.4	0.19045	104.4	1.0674	104.4	0.15499	104.4	-0.2149	104.4	0.01789	104.4	1.2853	104.4	0.60741	104.4	2.597	104.4	0.11111	104.4	4.7949	104.4	4.39639	104.4	3.2473	104.4	2.96501	104.4	7.7041	104.4	6.80753	106.6	0.5285	106.6	0.77076
						104.5	2.3376	104.5	1.97525	104.5	6.6718	104.5	0.92948	104.5	2.2409	104.5	0.18853	104.5	1.0743	104.5	0.15354	104.5	-0.2162	104.5	0.01766	104.5	1.2816	104.5	0.60349	104.5	2.5903	104.5	0.10987	104.5	4.7859	104.5	4.37699	104.5	3.246	104.5	2.95285	104.5	7.6993	104.5	6.80485	106.7	0.5302	106.7	0.76862
						104.6	2.3352	104.6	1.96465	104.6	6.6712	104.6	0.92206	104.6	2.2348	104.6	0.18662	104.6	1.0772	104.6	0.1521	104.6	-0.214	104.6	0.01744	104.6	1.2823	104.6	0.59959	104.6	2.5837	104.6	0.10864	104.6	4.7873	104.6	4.35767	104.6	3.2431	104.6	2.94074	104.6	7.6967	104.6	6.80218	106.8	0.532	106.8	0.76649
						104.7	2.3339	104.7	1.95411	104.7	6.673	104.7	0.91471	104.7	2.2354	104.7	0.18473	104.7	1.0795	104.7	0.15067	104.7	-0.2136	104.7	0.01722	104.7	1.2797	104.7	0.59572	104.7	2.5801	104.7	0.10743	104.7	4.789	104.7	4.33844	104.7	3.2387	104.7	2.92868	104.7	7.6988	104.7	6.79951	106.9	0.5304	106.9	0.76437
						104.8	2.3335	104.8	1.94363	104.8	6.6709	104.8	0.90741	104.8	2.241	104.8	0.18286	104.8	1.0823	104.8	0.14926	104.8	-0.2142	104.8	0.01701	104.8	1.2808	104.8	0.59187	104.8	2.5778	104.8	0.10623	104.8	4.7909	104.8	4.3193	104.8	3.2361	104.8	2.91668	104.8	7.6963	104.8	6.79684	107	0.5292	107	0.76225
						104.9	2.33	104.9	1.93321	104.9	6.6743	104.9	0.90017	104.9	2.2386	104.9	0.18101	104.9	1.0832	104.9	0.14786	104.9	-0.2134	104.9	0.0168	104.9	1.2731	104.9	0.58805	104.9	2.5765	104.9	0.10504	104.9	4.7966	104.9	4.30024	104.9	3.2303	104.9	2.90472	104.9	7.6894	104.9	6.79417	107.1	0.5295	107.1	0.76013
						105	2.33	105	1.92284	105	6.6758	105	0.89299	105	2.2357	105	0.17918	105	1.0802	105	0.14647	105	-0.2159	105	0.01659	105	1.2746	105	0.58425	105	2.5777	105	0.10386	105	4.796	105	4.28127	105	3.2196	105	2.89281	105	7.6833	105	6.7915	107.2	0.5312	107.2	0.75802
						105.1	2.329	105.1	1.91253	105.1	6.6721	105.1	0.88587	105.1	2.2352	105.1	0.17737	105.1	1.0779	105.1	0.14509	105.1	-0.213	105.1	0.01638	105.1	1.273	105.1	0.58048	105.1	2.5782	105.1	0.1027	105.1	4.7901	105.1	4.26237	105.1	3.2055	105.1	2.88094	105.1	7.6755	105.1	6.78883	107.3	0.5263	107.3	0.75592
						105.2	2.3304	105.2	1.90227	105.2	6.6681	105.2	0.8788	105.2	2.2389	105.2	0.17557	105.2	1.0788	105.2	0.14373	105.2	-0.2102	105.2	0.01618	105.2	1.2682	105.2	0.57673	105.2	2.5759	105.2	0.10156	105.2	4.788	105.2	4.24356	105.2	3.1898	105.2	2.86913	105.2	7.6692	105.2	6.78616	107.4	0.5233	107.4	0.75382
						105.3	2.3306	105.3	1.89207	105.3	6.6659	105.3	0.87179	105.3	2.236	105.3	0.1738	105.3	1.0776	105.3	0.14238	105.3	-0.2135	105.3	0.01598	105.3	1.2662	105.3	0.57301	105.3	2.5717	105.3	0.10042	105.3	4.7832	105.3	4.22484	105.3	3.181	105.3	2.85736	105.3	7.6679	105.3	6.7835	107.5	0.5239	107.5	0.75173
						105.4	2.3274	105.4	1.88192	105.4	6.6657	105.4	0.86484	105.4	2.2374	105.4	0.17204	105.4	1.0796	105.4	0.14105	105.4	-0.2161	105.4	0.01578	105.4	1.2681	105.4	0.56931	105.4	2.5718	105.4	0.0993	105.4	4.785	105.4	4.2062	105.4	3.1711	105.4	2.84565	105.4	7.6629	105.4	6.78083	107.6	0.5257	107.6	0.74965
						105.5	2.3258	105.5	1.87182	105.5	6.6582	105.5	0.85794	105.5	2.2401	105.5	0.1703	105.5	1.0748	105.5	0.13973	105.5	-0.2121	105.5	0.01558	105.5	1.2616	105.5	0.56563	105.5	2.5724	105.5	0.09819	105.5	4.7885	105.5	4.18764	105.5	3.1607	105.5	2.83398	105.5	7.6556	105.5	6.77817	107.7	0.5283	107.7	0.74757
						105.6	2.324	105.6	1.86178	105.6	6.6499	105.6	0.85109	105.6	2.2428	105.6	0.16857	105.6	1.0693	105.6	0.13841	105.6	-0.2094	105.6	0.01539	105.6	1.2616	105.6	0.56198	105.6	2.5679	105.6	0.09709	105.6	4.7903	105.6	4.16916	105.6	3.1511	105.6	2.82236	105.6	7.6509	105.6	6.77551	107.8	0.5257	107.8	0.74549
						105.7	2.3192	105.7	1.8518	105.7	6.6405	105.7	0.8443	105.7	2.2411	105.7	0.16687	105.7	1.0624	105.7	0.13711	105.7	-0.2109	105.7	0.01519	105.7	1.2618	105.7	0.55835	105.7	2.563	105.7	0.09601	105.7	4.7898	105.7	4.15076	105.7	3.1449	105.7	2.81078	105.7	7.6465	105.7	6.77284	107.9	0.5269	107.9	0.74343
						105.8	2.3129	105.8	1.84187	105.8	6.6312	105.8	0.83757	105.8	2.2378	105.8	0.16518	105.8	1.0548	105.8	0.13583	105.8	-0.211	105.8	0.015	105.8	1.2635	105.8	0.55475	105.8	2.5657	105.8	0.09493	105.8	4.7903	105.8	4.13245	105.8	3.1326	105.8	2.79926	105.8	7.6475	105.8	6.77018	108	0.5273	108	0.74136
						105.9	2.3108	105.9	1.83199	105.9	6.6301	105.9	0.83089	105.9	2.2405	105.9	0.16351	105.9	1.0529	105.9	0.13455	105.9	-0.2092	105.9	0.01482	105.9	1.2606	105.9	0.55117	105.9	2.5635	105.9	0.09387	105.9	4.7923	105.9	4.11421	105.9	3.1279	105.9	2.78778	105.9	7.6508	105.9	6.76752	108.1	0.529	108.1	0.73931
						106	2.3098	106	1.82216	106	6.6237	106	0.82426	106	2.2415	106	0.16185	106	1.0508	106	0.13329	106	-0.205	106	0.01463	106	1.2563	106	0.54761	106	2.5619	106	0.09282	106	4.7869	106	4.09606	106	3.1252	106	2.77635	106	7.6472	106	6.76487	108.2	0.5288	108.2	0.73726
						106.1	2.3094	106.1	1.81239	106.1	6.614	106.1	0.81769	106.1	2.2426	106.1	0.16022	106.1	1.0459	106.1	0.13204	106.1	-0.2061	106.1	0.01445	106.1	1.2547	106.1	0.54407	106.1	2.5574	106.1	0.09178	106.1	4.7824	106.1	4.07799	106.1	3.1208	106.1	2.76496	106.1	7.6398	106.1	6.76221	108.3	0.5263	108.3	0.73521
						106.2	2.3097	106.2	1.80267	106.2	6.6145	106.2	0.81116	106.2	2.242	106.2	0.15859	106.2	1.0438	106.2	0.1308	106.2	-0.2041	106.2	0.01427	106.2	1.2558	106.2	0.54056	106.2	2.5539	106.2	0.09076	106.2	4.7825	106.2	4.05999	106.2	3.1207	106.2	2.75363	106.2	7.6403	106.2	6.75955	108.4	0.5221	108.4	0.73317
						106.3	2.3124	106.3	1.793	106.3	6.6132	106.3	0.80469	106.3	2.2457	106.3	0.15699	106.3	1.049	106.3	0.12957	106.3	-0.2006	106.3	0.01409	106.3	1.255	106.3	0.53707	106.3	2.5585	106.3	0.08974	106.3	4.7813	106.3	4.04208	106.3	3.1232	106.3	2.74234	106.3	7.6319	106.3	6.7569	108.5	0.5233	108.5	0.73114
						106.4	2.3117	106.4	1.78338	106.4	6.6078	106.4	0.79827	106.4	2.2465	106.4	0.1554	106.4	1.0434	106.4	0.12836	106.4	-0.1975	106.4	0.01392	106.4	1.2515	106.4	0.5336	106.4	2.556	106.4	0.08874	106.4	4.7765	106.4	4.02424	106.4	3.1174	106.4	2.73109	106.4	7.6312	106.4	6.75424	108.6	0.5186	108.6	0.72911
						106.5	2.3134	106.5	1.77382	106.5	6.6034	106.5	0.79191	106.5	2.2464	106.5	0.15383	106.5	1.0405	106.5	0.12715	106.5	-0.2025	106.5	0.01374	106.5	1.2456	106.5	0.53015	106.5	2.5476	106.5	0.08775	106.5	4.7737	106.5	4.00649	106.5	3.1088	106.5	2.71989	106.5	7.6274	106.5	6.75159	108.7	0.5139	108.7	0.72709
						106.6	2.3064	106.6	1.7643	106.6	6.6015	106.6	0.78559	106.6	2.2511	106.6	0.15227	106.6	1.0386	106.6	0.12596	106.6	-0.2046	106.6	0.01357	106.6	1.2486	106.6	0.52673	106.6	2.5482	106.6	0.08677	106.6	4.7745	106.6	3.98881	106.6	3.1058	106.6	2.70874	106.6	7.6261	106.6	6.74894	108.8	0.5128	108.8	0.72507
						106.7	2.3048	106.7	1.75484	106.7	6.6006	106.7	0.77932	106.7	2.2533	106.7	0.15073	106.7	1.0354	106.7	0.12478	106.7	-0.2006	106.7	0.0134	106.7	1.2495	106.7	0.52333	106.7	2.5495	106.7	0.0858	106.7	4.7698	106.7	3.97121	106.7	3.0969	106.7	2.69763	106.7	7.6222	106.7	6.74629	108.9	0.5126	108.9	0.72306
						106.8	2.3071	106.8	1.74543	106.8	6.5984	106.8	0.7731	106.8	2.2555	106.8	0.14921	106.8	1.0315	106.8	0.12361	106.8	-0.1992	106.8	0.01323	106.8	1.2515	106.8	0.51995	106.8	2.5491	106.8	0.08484	106.8	4.7612	106.8	3.95368	106.8	3.0938	106.8	2.68657	106.8	7.6196	106.8	6.74364	109	0.5122	109	0.72105
						106.9	2.3029	106.9	1.73607	106.9	6.598	106.9	0.76694	106.9	2.2542	106.9	0.1477	106.9	1.0342	106.9	0.12245	106.9	-0.1972	106.9	0.01307	106.9	1.2498	106.9	0.51659	106.9	2.5458	106.9	0.08389	106.9	4.7567	106.9	3.93624	106.9	3.0881	106.9	2.67555	106.9	7.6173	106.9	6.74099	109.1	0.5144	109.1	0.71905
						107	2.3047	107	1.72675	107	6.5943	107	0.76082	107	2.2556	107	0.1462	107	1.029	107	0.1213	107	-0.1971	107	0.01291	107	1.2457	107	0.51326	107	2.549	107	0.08295	107	4.749	107	3.91887	107	3.0882	107	2.66458	107	7.6098	107	6.73834	109.2	0.5146	109.2	0.71706
						107.1	2.304	107.1	1.71749	107.1	6.5908	107.1	0.75475	107.1	2.2541	107.1	0.14472	107.1	1.0303	107.1	0.12016	107.1	-0.1933	107.1	0.01275	107.1	1.2418	107.1	0.50994	107.1	2.5496	107.1	0.08203	107.1	4.748	107.1	3.90158	107.1	3.0825	107.1	2.65365	107.1	7.6063	107.1	6.73569	109.3	0.5125	109.3	0.71507
						107.2	2.3004	107.2	1.70828	107.2	6.5873	107.2	0.74873	107.2	2.2569	107.2	0.14326	107.2	1.0291	107.2	0.11903	107.2	-0.1892	107.2	0.01259	107.2	1.237	107.2	0.50665	107.2	2.5464	107.2	0.08111	107.2	4.7508	107.2	3.88436	107.2	3.0797	107.2	2.64277	107.2	7.6	107.2	6.73305	109.4	0.5068	109.4	0.71309
						107.3	2.2968	107.3	1.69912	107.3	6.5827	107.3	0.74276	107.3	2.2579	107.3	0.14181	107.3	1.0254	107.3	0.11792	107.3	-0.1846	107.3	0.01243	107.3	1.24	107.3	0.50338	107.3	2.5459	107.3	0.0802	107.3	4.744	107.3	3.86723	107.3	3.0755	107.3	2.63194	107.3	7.5941	107.3	6.7304	109.5	0.5047	109.5	0.71111
						107.4	2.2991	107.4	1.69	107.4	6.5786	107.4	0.73683	107.4	2.262	107.4	0.14037	107.4	1.0231	107.4	0.11681	107.4	-0.1853	107.4	0.01227	107.4	1.2384	107.4	0.50013	107.4	2.5474	107.4	0.07931	107.4	4.7417	107.4	3.85016	107.4	3.0638	107.4	2.62114	107.4	7.5931	107.4	6.72776	109.6	0.5062	109.6	0.70914
						107.5	2.3027	107.5	1.68094	107.5	6.5759	107.5	0.73096	107.5	2.2588	107.5	0.13895	107.5	1.0162	107.5	0.11571	107.5	-0.1851	107.5	0.01212	107.5	1.2383	107.5	0.4969	107.5	2.5387	107.5	0.07842	107.5	4.7321	107.5	3.83317	107.5	3.0552	107.5	2.6104	107.5	7.5943	107.5	6.72512	109.7	0.5083	109.7	0.70717
						107.6	2.3059	107.6	1.67192	107.6	6.5736	107.6	0.72512	107.6	2.2558	107.6	0.13755	107.6	1.0178	107.6	0.11463	107.6	-0.177	107.6	0.01197	107.6	1.2368	107.6	0.49369	107.6	2.5376	107.6	0.07754	107.6	4.7246	107.6	3.81626	107.6	3.0519	107.6	2.59969	107.6	7.588	107.6	6.72247	109.8	0.5087	109.8	0.70521
						107.7	2.3041	107.7	1.66296	107.7	6.5701	107.7	0.71934	107.7	2.2516	107.7	0.13616	107.7	1.0248	107.7	0.11355	107.7	-0.173	107.7	0.01182	107.7	1.232	107.7	0.4905	107.7	2.5432	107.7	0.07668	107.7	4.7181	107.7	3.79942	107.7	3.0599	107.7	2.58903	107.7	7.5797	107.7	6.71983	109.9	0.5067	109.9	0.70325
						107.8	2.3097	107.8	1.65404	107.8	6.5691	107.8	0.7136	107.8	2.2513	107.8	0.13478	107.8	1.03	107.8	0.11249	107.8	-0.172	107.8	0.01167	107.8	1.2218	107.8	0.48734	107.8	2.5512	107.8	0.07582	107.8	4.7106	107.8	3.78266	107.8	3.0522	107.8	2.57842	107.8	7.5703	107.8	6.71719	110	0.5066	110	0.7013
						107.9	2.3117	107.9	1.64517	107.9	6.5668	107.9	0.70791	107.9	2.2518	107.9	0.13341	107.9	1.0341	107.9	0.11143	107.9	-0.163	107.9	0.01153	107.9	1.2185	107.9	0.48419	107.9	2.5527	107.9	0.07497	107.9	4.7154	107.9	3.76597	107.9	3.0525	107.9	2.56784	107.9	7.5623	107.9	6.71455	110.1	0.5092	110.1	0.69936
						108	2.3092	108	1.63634	108	6.5583	108	0.70226	108	2.2507	108	0.13206	108	1.0394	108	0.11039	108	-0.1504	108	0.01138	108	1.2064	108	0.48106	108	2.5538	108	0.07413	108	4.7219	108	3.74935	108	3.055	108	2.55731	108	7.5608	108	6.71192	110.2	0.5108	110.2	0.69742
						108.1	2.3196	108.1	1.62757	108.1	6.5535	108.1	0.69666	108.1	2.2487	108.1	0.13073	108.1	1.0477	108.1	0.10935	108.1	-0.1435	108.1	0.01124	108.1	1.207	108.1	0.47796	108.1	2.5549	108.1	0.07331	108.1	4.7251	108.1	3.73281	108.1	3.0555	108.1	2.54683	108.1	7.5631	108.1	6.70928	110.3	0.5089	110.3	0.69548
						108.2	2.3227	108.2	1.61884	108.2	6.5506	108.2	0.6911	108.2	2.2518	108.2	0.12941	108.2	1.05	108.2	0.10832	108.2	-0.1438	108.2	0.0111	108.2	1.2103	108.2	0.47487	108.2	2.5577	108.2	0.07249	108.2	4.7301	108.2	3.71634	108.2	3.0457	108.2	2.53638	108.2	7.5597	108.2	6.70664	110.4	0.5095	110.4	0.69355
						108.3	2.3213	108.3	1.61015	108.3	6.5477	108.3	0.68559	108.3	2.2474	108.3	0.1281	108.3	1.0425	108.3	0.10731	108.3	-0.1425	108.3	0.01096	108.3	1.2012	108.3	0.4718	108.3	2.5573	108.3	0.07168	108.3	4.7252	108.3	3.69994	108.3	3.043	108.3	2.52598	108.3	7.5544	108.3	6.70401	110.5	0.5132	110.5	0.69163
						108.4	2.3201	108.4	1.60152	108.4	6.5426	108.4	0.68012	108.4	2.2485	108.4	0.1268	108.4	1.0325	108.4	0.1063	108.4	-0.1417	108.4	0.01083	108.4	1.2004	108.4	0.46876	108.4	2.5634	108.4	0.07088	108.4	4.7185	108.4	3.68361	108.4	3.0386	108.4	2.51562	108.4	7.5468	108.4	6.70138	110.6	0.5133	110.6	0.68971
						108.5	2.3251	108.5	1.59293	108.5	6.5389	108.5	0.6747	108.5	2.2538	108.5	0.12552	108.5	1.0231	108.5	0.1053	108.5	-0.1379	108.5	0.01069	108.5	1.2005	108.5	0.46573	108.5	2.5685	108.5	0.07008	108.5	4.7128	108.5	3.66736	108.5	3.0324	108.5	2.50531	108.5	7.5468	108.5	6.69874	110.7	0.5149	110.7	0.6878
						108.6	2.3259	108.6	1.58438	108.6	6.5332	108.6	0.66931	108.6	2.2542	108.6	0.12425	108.6	1.0133	108.6	0.10431	108.6	-0.1326	108.6	0.01056	108.6	1.1956	108.6	0.46272	108.6	2.5698	108.6	0.0693	108.6	4.7057	108.6	3.65118	108.6	3.0206	108.6	2.49504	108.6	7.5454	108.6	6.69611	110.8	0.5108	110.8	0.68589
						108.7	2.3277	108.7	1.57588	108.7	6.5282	108.7	0.66397	108.7	2.2581	108.7	0.12299	108.7	1.0101	108.7	0.10334	108.7	-0.1348	108.7	0.01043	108.7	1.1955	108.7	0.45974	108.7	2.5647	108.7	0.06853	108.7	4.6974	108.7	3.63507	108.7	3.0126	108.7	2.4848	108.7	7.5453	108.7	6.69348	110.9	0.5101	110.9	0.68399
						108.8	2.3275	108.8	1.56743	108.8	6.5227	108.8	0.65868	108.8	2.2583	108.8	0.12175	108.8	1.0085	108.8	0.10237	108.8	-0.1318	108.8	0.0103	108.8	1.1941	108.8	0.45677	108.8	2.5647	108.8	0.06776	108.8	4.6913	108.8	3.61903	108.8	3.008	108.8	2.47462	108.8	7.5422	108.8	6.69085	111	0.5104	111	0.68209
						108.9	2.3245	108.9	1.55903	108.9	6.5208	108.9	0.65342	108.9	2.2562	108.9	0.12051	108.9	1.0069	108.9	0.10141	108.9	-0.1313	108.9	0.01017	108.9	1.1912	108.9	0.45382	108.9	2.5655	108.9	0.067	108.9	4.6913	108.9	3.60306	108.9	2.9977	108.9	2.46447	108.9	7.541	108.9	6.68822	111.1	0.513	111.1	0.6802
						109	2.3247	109	1.55066	109	6.5181	109	0.64821	109	2.2496	109	0.11929	109	1.0061	109	0.10045	109	-0.1277	109	0.01004	109	1.1895	109	0.45089	109	2.5622	109	0.06625	109	4.6857	109	3.58717	109	2.993	109	2.45436	109	7.5351	109	6.6856	111.2	0.5133	111.2	0.67831
						109.1	2.3283	109.1	1.54235	109.1	6.5142	109.1	0.64304	109.1	2.2486	109.1	0.11809	109.1	1.0061	109.1	0.09951	109.1	-0.1242	109.1	0.00992	109.1	1.1919	109.1	0.44798	109.1	2.5594	109.1	0.06551	109.1	4.6831	109.1	3.57134	109.1	2.9889	109.1	2.4443	109.1	7.5345	109.1	6.68297	111.3	0.5147	111.3	0.67643
						109.2	2.3425	109.2	1.53407	109.2	6.5125	109.2	0.63791	109.2	2.246	109.2	0.11689	109.2	1.0041	109.2	0.09858	109.2	-0.1193	109.2	0.00979	109.2	1.1912	109.2	0.44508	109.2	2.5547	109.2	0.06478	109.2	4.6788	109.2	3.55558	109.2	2.9824	109.2	2.43427	109.2	7.5356	109.2	6.68035	111.4	0.5182	111.4	0.67455
						109.3	2.3511	109.3	1.52585	109.3	6.5079	109.3	0.63282	109.3	2.2466	109.3	0.11571	109.3	1.0039	109.3	0.09765	109.3	-0.1095	109.3	0.00967	109.3	1.1896	109.3	0.44221	109.3	2.5417	109.3	0.06406	109.3	4.6698	109.3	3.53989	109.3	2.9792	109.3	2.42429	109.3	7.5348	109.3	6.67772	111.5	0.5189	111.5	0.67268
						109.4	2.356	109.4	1.51766	109.4	6.5075	109.4	0.62777	109.4	2.2398	109.4	0.11454	109.4	0.9981	109.4	0.09674	109.4	-0.0992	109.4	0.00955	109.4	1.1797	109.4	0.43935	109.4	2.5367	109.4	0.06334	109.4	4.6578	109.4	3.52427	109.4	2.9691	109.4	2.41435	109.4	7.5321	109.4	6.6751	111.6	0.5203	111.6	0.67082
						109.5	2.3544	109.5	1.50952	109.5	6.5068	109.5	0.62277	109.5	2.2362	109.5	0.11338	109.5	0.9931	109.5	0.09583	109.5	-0.0922	109.5	0.00943	109.5	1.1771	109.5	0.43652	109.5	2.5362	109.5	0.06263	109.5	4.6546	109.5	3.50872	109.5	2.9735	109.5	2.40445	109.5	7.5359	109.5	6.67248	111.7	0.5259	111.7	0.66895
						109.6	2.3579	109.6	1.50143	109.6	6.5075	109.6	0.6178	109.6	2.2355	109.6	0.11223	109.6	0.9929	109.6	0.09493	109.6	-0.0883	109.6	0.00931	109.6	1.1713	109.6	0.4337	109.6	2.539	109.6	0.06193	109.6	4.6467	109.6	3.49324	109.6	2.9739	109.6	2.39459	109.6	7.5294	109.6	6.66986	111.8	0.5263	111.8	0.6671
[truncated: 5,484 more rows]
[truncated: 20 more columns]
