# Supplementary material for: Binding and structural basis of equine ACE2 to RBDs from SARS-CoV, SARS-CoV-2 and related coronaviruses
Source: Nat Commun. 2022 Jun 21;13:3547. doi: 10.1038/s41467-022-31276-6 (PMC9210341; doi:10.1038/s41467-022-31276-6)
Supplement: Supplementary file 4 — Source Data [file 41467_2022_31276_MOESM4_ESM.zip › source data/Fig. S2.xlsx]

## Sheet: Sheet1
eqACE2		RaTG13-RBD		eqACE2/RaTG13-RBD		SARS-CoV-2-PT-RBD		eqACE2/SARS-CoV-2-PT-RBD		Omicron-RBD		eqACE2/Omicron-RBD
Elution volume	280mm Absorbance (mAU)	Elution volume	280mm Absorbance (mAU)	Elution volume	280mm Absorbance (mAU)	Elution volume	280mm Absorbance (mAU)	Elution volume	280mm Absorbance (mAU)	Elution volume	280mm Absorbance (mAU)	Elution volume	280mm Absorbance (mAU)
0.23465	4.875	0.13334	-0.223	0.14864	-0.84	0	70.731	0	0.237	-0.16362	0	-0.37063	0
0.46929	4.847	0.26667	-0.487	0.29727	-0.809	0.1333	69.592	0.13057	0.052	-0.15895	13.3568	-0.3673	0
0.70394	4.884	0.40001	-0.636	0.44591	-0.933	0.26661	67.696	0.26113	0.165	-0.15429	0.61554	-0.36397	0
0.93859	4.712	0.53335	-0.572	0.59455	-1.03	0.39991	66.066	0.3917	-0.016	-0.14963	0.59721	-0.36063	0
1.17323	4.673	0.66669	-0.517	0.74319	-0.988	0.53322	64.326	0.52227	-0.111	-0.14496	0.60677	-0.3573	0
1.40788	4.722	0.80002	-0.701	0.89182	-1.102	0.66652	62.418	0.65283	-0.061	-0.1403	0.659	-0.35397	1.16064
1.64253	4.722	0.93336	-0.891	1.04046	-1.096	0.79983	60.288	0.7834	-0.098	-0.13564	0.6352	-0.35064	1.52132
1.87717	4.703	1.0667	-1.054	1.1891	-1.002	0.93313	58.089	0.91397	-0.076	-0.13098	0.58941	-0.34731	1.51544
2.11182	4.706	1.20003	-0.995	1.33773	-0.996	1.06644	55.805	1.04453	-0.198	-0.12631	0.52934	-0.34397	1.50684
2.34647	4.704	1.33337	-1.016	1.48637	-1.208	1.19974	53.968	1.1751	-0.178	-0.12165	0.38566	-0.34064	1.49968
2.58111	4.744	1.46671	-1.025	1.63501	-1.208	1.33304	51.969	1.30567	0	-0.11699	0.28554	-0.33731	1.49534
2.81576	4.788	1.60004	-1.189	1.78364	-1.188	1.46635	50.063	1.43623	-0.247	-0.11232	0.23137	-0.33398	1.49071
3.05041	4.657	1.73338	-1.113	1.93228	-1.257	1.59965	47.992	1.5668	-0.013	-0.10766	0.18046	-0.33065	1.48783
3.28505	4.646	1.86672	-1.368	2.08092	-1.266	1.73296	46.434	1.69736	-0.087	-0.103	0.13507	-0.32732	1.48494
3.5197	4.618	2.00006	-1.035	2.22956	-1.354	1.86626	44.201	1.82793	0.108	-0.09834	0.08877	-0.32398	1.48443
3.75434	4.555	2.13339	-0.921	2.37819	-1.26	1.99957	42.56	1.9585	-0.103	-0.09367	0.03244	-0.32065	1.48309
3.98899	4.569	2.26673	-1.245	2.52683	-1.237	2.13287	41.149	2.08906	-0.253	-0.08901	-0.01921	-0.31732	1.47956
4.22364	4.622	2.40007	-1.232	2.67547	-1.375	2.26618	39.073	2.21963	-0.376	-0.08435	-0.06554	-0.31399	1.47914
4.45828	4.478	2.5334	-1.316	2.8241	-1.326	2.39948	37.754	2.3502	-0.493	-0.07968	-0.1067	-0.31066	1.4831
4.69293	4.611	2.66674	-1.331	2.97274	-1.341	2.53279	36.346	2.48076	-0.573	-0.07502	-0.14136	-0.30732	1.49023
4.92758	4.577	2.80008	-1.033	3.12138	-1.327	2.66609	34.727	2.61133	-0.462	-0.07036	-0.17502	-0.30399	1.50084
5.16222	4.624	2.93341	-1.253	3.27001	-1.378	2.79939	33.613	2.7419	-0.52	-0.0657	-0.20909	-0.30066	1.5151
5.39687	4.461	3.06675	-1.11	3.41865	-1.386	2.9327	32.489	2.87246	-0.458	-0.06103	-0.23874	-0.29733	1.52748
5.63152	4.44	3.20009	-1.238	3.56729	-1.36	3.066	31.297	3.00303	-0.736	-0.05637	-0.2646	-0.294	1.53821
5.86616	4.558	3.33343	-1.481	3.71593	-1.348	3.19931	30.317	3.1336	-0.534	-0.05171	-0.28816	-0.29067	1.54905
6.10081	4.628	3.46676	-1.531	3.86456	-1.452	3.33261	29.494	3.26416	-0.348	-0.04704	-0.30747	-0.28733	1.55913
6.33546	4.489	3.6001	-1.695	4.0132	-1.55	3.46592	28.629	3.39473	-0.328	-0.04238	-0.327	-0.284	1.56844
6.5701	4.465	3.73344	-1.423	4.16184	-1.567	3.59922	27.564	3.5253	-0.394	-0.03772	-0.34859	-0.28067	1.57712
6.80475	4.365	3.86677	-1.612	4.31047	-1.585	3.73253	26.379	3.65586	-0.703	-0.03306	-0.37344	-0.27734	1.58725
7.0394	4.577	4.00011	-1.69	4.45911	-1.607	3.86583	26.224	3.78643	-0.73	-0.02839	-0.39865	-0.27401	1.59892
7.27404	4.406	4.13345	-1.513	4.60775	-1.723	3.99913	25.437	3.917	-0.737	-0.02373	-0.42515	-0.27067	1.60559
7.50869	4.4	4.26678	-1.726	4.75639	-1.692	4.13244	24.999	4.04756	-0.739	-0.01907	-0.46216	-0.26734	1.60991
7.74334	4.349	4.40012	-1.69	4.90502	-1.769	4.26574	23.999	4.17813	-0.72	-0.0144	-0.5058	-0.26401	1.61543
7.97798	4.264	4.53346	-1.774	5.05366	-1.821	4.39905	23.646	4.3087	-0.773	-0.00974	-0.55262	-0.26068	1.61726
8.21263	4.25	4.6668	-1.986	5.2023	-1.756	4.53235	23.189	4.43926	-0.876	-0.00508	-0.59006	-0.25735	1.61459
8.44728	4.445	4.80013	-2.156	5.35093	-1.851	4.66566	22.775	4.56983	-0.908	-0.000416	-0.63517	-0.25401	1.61318
8.68192	4.337	4.93347	-1.869	5.49957	-1.889	4.79896	22.116	4.70039	-0.795	0.00425	-0.65435	-0.25068	1.61365
8.91657	4.166	5.06681	-1.937	5.64821	-1.717	4.93227	21.628	4.83096	-0.671	0.00891	-0.62609	-0.24735	1.60888
9.15122	4.479	5.20014	-1.964	5.79684	-1.86	5.06557	21.328	4.96153	-0.523	0.01357	-0.5486	-0.24402	1.60619
9.38586	4.428	5.33348	-1.811	5.94548	-1.75	5.19888	20.948	5.09209	-0.641	0.01824	-0.51743	-0.24069	1.6014
9.62051	4.192	5.46682	-2.024	6.09412	-1.821	5.33218	20.244	5.22266	-0.772	0.0229	-0.53135	-0.23736	1.59919
9.85515	4.231	5.60015	-2.078	6.24276	-1.995	5.46548	20.17	5.35323	-0.986	0.02756	-0.56874	-0.23402	1.59699
10.0898	4.173	5.73349	-2.066	6.39139	-2.075	5.59879	19.853	5.48379	-0.969	0.03222	-0.61739	-0.23069	1.59588
10.3245	4.353	5.86683	-2.083	6.54003	-2.01	5.73209	19.762	5.61436	-1.012	0.03689	-0.71789	-0.22736	1.59478
10.5591	4.268	6.00017	-2.386	6.68867	-2.007	5.8654	19.274	5.74493	-0.956	0.04155	-0.79267	-0.22403	0.38061
10.7937	4.242	6.1335	-2.187	6.8373	-2.019	5.9987	19.027	5.87549	-0.982	0.04621	-0.8043	-0.2207	-2.8e-05
11.0284	4.311	6.26684	-2.229	6.98594	-2.035	6.13201	18.855	6.00606	-1.176	0.05087	-0.77859	-0.21737	-0.000737
11.263	4.267	6.40018	-2.399	7.13458	-2.101	6.26531	18.623	6.13663	-1.146	0.05554	-0.74128	-0.21403	0.00139
11.4977	4.305	6.53351	-2.325	7.28321	-2.178	6.39862	17.965	6.26719	-1.161	0.0602	-0.70543	-0.2107	0.00279
11.7323	4.214	6.66685	-2.376	7.43185	-2.213	6.53192	18.05	6.39776	-1.067	0.06486	-0.67829	-0.20737	0.00428
11.967	4.295	6.80019	-2.267	7.58049	-2.196	6.66522	17.805	6.52833	-0.92	0.06953	-0.65993	-0.20404	0.00777
12.2016	4.251	6.93352	-2.454	7.72913	-2.263	6.79853	17.633	6.65889	-1.072	0.07419	-0.65297	-0.20071	0.01328
12.4363	4.32	7.06686	-2.182	7.87776	-2.183	6.93183	17.482	6.78946	-0.919	0.07885	-0.66077	-0.19737	0.01551
12.6709	4.352	7.2002	-2.285	8.0264	-2.264	7.06514	17.306	6.92003	-1.098	0.08351	-0.66841	-0.19404	0.01259
12.9056	4.189	7.33354	-2.286	8.17504	-2.214	7.19844	16.944	7.05059	-1.064	0.08818	-0.6789	-0.19071	0.01226
13.1402	3.973	7.46687	-2.378	8.32367	-2.298	7.33175	17	7.18116	-1.236	0.09284	-0.70133	-0.18738	0.01211
13.3749	4.199	7.60021	-2.524	8.47231	-2.299	7.46505	16.446	7.31173	-1.218	0.0975	-0.7338	-0.18405	0.01015
13.6095	4.187	7.73355	-2.515	8.62095	-2.244	7.59836	16.255	7.44229	-1.353	0.10217	-0.76695	-0.18071	0.01147
13.8442	4.224	7.86688	-2.603	8.76959	-2.306	7.73166	16.106	7.57286	-1.176	0.10683	-0.80101	-0.17738	0.01478
14.0788	4.231	8.00022	-2.759	8.91822	-2.451	7.86496	15.971	7.70343	-1.25	0.11149	-0.83917	-0.17405	0.01921
14.3134	4.268	8.13356	-2.728	9.06686	-2.444	7.99827	15.681	7.83399	-1.331	0.11615	-0.8726	-0.17072	0.02234
14.5481	4.258	8.26689	-2.717	9.2155	-2.409	8.13157	15.499	7.96456	-1.25	0.12082	-0.89455	-0.16739	0.02424
14.7827	4.131	8.40023	-2.646	9.36413	-2.42	8.26488	15.474	8.09512	-0.945	0.12548	-0.90456	-0.16406	0.0278
15.0174	4.169	8.53357	-2.899	9.51277	-2.355	8.39818	14.997	8.22569	-0.9	0.13014	-0.90883	-0.16072	0.03414
15.252	4.127	8.66691	-2.695	9.66141	-2.496	8.53149	15.121	8.35626	-1.091	0.13481	-0.90732	-0.15739	0.04166
15.4867	4.175	8.80024	-2.419	9.81004	-2.45	8.66479	14.906	8.48682	-1.171	0.13947	-0.89938	-0.15406	0.05725
15.7213	4.239	8.93358	-2.491	9.95868	-2.551	8.7981	14.718	8.61739	-1.416	0.14413	-0.88977	-0.15073	0.07119
15.956	4.141	9.06692	-2.613	10.1073	-2.555	8.9314	14.701	8.74796	-1.484	0.14879	-0.87703	-0.1474	0.08055
16.1906	4.055	9.20025	-2.662	10.256	-2.474	9.06471	14.405	8.87852	-1.446	0.15346	-0.85302	-0.14406	0.09728
16.4253	4.026	9.33359	-2.449	10.4046	-2.56	9.19801	14.11	9.00909	-1.397	0.15812	-0.81813	-0.14073	0.338
16.6599	4.077	9.46693	-2.629	10.5532	-2.566	9.33131	14.263	9.13966	-1.202	0.16278	-0.78002	-0.1374	0.6413
16.8945	4.059	9.60027	-2.729	10.7019	-2.551	9.46462	13.989	9.27022	-1.32	0.16745	-0.73854	-0.13407	0.6408
17.1292	4.123	9.7336	-2.647	10.8505	-2.613	9.59792	13.684	9.40079	-1.279	0.17211	-0.69355	-0.13074	0.63995
17.3638	4.066	9.86694	-2.632	10.9991	-2.59	9.73123	13.988	9.53136	-1.536	0.17677	-0.6522	-0.1274	0.63441
17.5985	4.101	10.0003	-2.694	11.1478	-2.552	9.86453	13.531	9.66192	-1.365	0.18143	-0.62179	-0.12407	0.63281
17.8331	4.122	10.1336	-2.676	11.2964	-2.639	9.99784	12.999	9.79249	-1.263	0.1861	-0.60064	-0.12074	0.62982
18.0678	4.013	10.2669	-2.829	11.4451	-2.532	10.1311	13.662	9.92306	-1.288	0.19076	-0.58573	-0.11741	0.62866
18.3024	4.03	10.4003	-2.68	11.5937	-2.574	10.2645	13.316	10.0536	-1.328	0.19542	-0.57942	-0.11408	0.62469
18.5371	4.065	10.5336	-2.751	11.7423	-2.658	10.3978	12.645	10.1842	-1.412	0.20009	-0.57823	-0.11075	0.62487
18.7717	4.004	10.667	-2.875	11.891	-2.692	10.5311	12.798	10.3148	-1.449	0.20475	-0.58022	-0.10741	0.62902
19.0064	4.176	10.8003	-2.83	12.0396	-2.771	10.6644	12.462	10.4453	-1.53	0.20941	-0.58132	-0.10408	0.63145
19.241	4.14	10.9336	-2.792	12.1882	-2.765	10.7977	11.99	10.5759	-1.507	0.21407	-0.58636	-0.10075	0.63625
19.4757	4.023	11.067	-2.691	12.3369	-2.693	10.931	12.045	10.7065	-1.437	0.21874	-0.59304	-0.09742	0.64269
19.7103	4.081	11.2003	-2.709	12.4855	-2.732	11.0643	12.197	10.837	-1.508	0.2234	-0.6008	-0.09409	0.64523
19.945	3.991	11.3337	-2.526	12.6341	-2.795	11.1976	12.059	10.9676	-1.45	0.22806	-0.60929	-0.09076	0.65344
20.1796	4.101	11.467	-2.692	12.7828	-2.813	11.3309	12.06	11.0982	-1.527	0.23272	-0.61784	-0.08742	0.6585
20.4142	4.005	11.6003	-2.82	12.9314	-2.795	11.4642	11.271	11.2287	-1.632	0.23739	-0.63188	-0.08409	0.66369
20.6489	4.047	11.7337	-2.765	13.0801	-2.906	11.5975	11.278	11.3593	-1.338	0.24205	-0.64509	-0.08076	0.67327
20.8835	4.066	11.867	-2.881	13.2287	-2.877	11.7308	11.033	11.4899	-1.246	0.24671	-0.65577	-0.07743	0.67976
21.1182	3.99	12.0003	-2.882	13.3773	-2.928	11.8641	10.845	11.6204	-1.219	0.25138	-0.66464	-0.0741	0.69296
21.3528	4.044	12.1337	-2.869	13.526	-2.892	11.9974	10.717	11.751	-1.483	0.25604	-0.67082	-0.07076	0.70469
21.5875	4.068	12.267	-2.816	13.6746	-2.915	12.1307	10.407	11.8816	-1.772	0.2607	-0.67805	-0.06743	0.71728
21.8221	3.965	12.4003	-2.988	13.8232	-2.94	12.264	10.208	12.0121	-1.596	0.26536	-0.68578	-0.0641	0.73071
22.0568	4.063	12.5337	-2.925	13.9719	-2.868	12.3973	10.184	12.1427	-1.637	0.27003	-0.6959	-0.06077	0.73689
22.2914	4.069	12.667	-2.85	14.1205	-2.922	12.5306	10.037	12.2733	-1.433	0.27469	-0.71203	-0.05744	0.74272
22.5261	4.129	12.8003	-2.879	14.2692	-2.914	12.6639	9.789	12.4038	-1.698	0.27935	-0.73393	-0.05411	0.74986
22.7607	3.935	12.9337	-3.091	14.4178	-2.967	12.7972	9.823	12.5344	-1.522	0.28402	-0.7583	-0.05077	0.75824
22.9954	3.956	13.067	-2.946	14.5664	-3.028	12.9305	9.612	12.6649	-1.659	0.28868	-0.78521	-0.04744	0.76801
23.23	3.903	13.2004	-2.934	14.7151	-3.065	13.0638	9.16	12.7955	-1.684	0.29334	-0.81693	-0.04411	0.77768
23.4646	35.428	13.3337	-3.04	14.8637	-3.009	13.1971	9.216	12.9261	-1.728	0.298	-0.84843	-0.04078	0.78476
23.6993	12.903	13.467	-2.754	15.0123	-3.037	13.3305	9.197	13.0566	-1.578	0.30267	-0.87717	-0.03745	0.79772
23.9339	8.659	13.6004	-2.933	15.161	-2.981	13.4637	9.111	13.1872	-1.596	0.30733	-0.9064	-0.03411	0.80556
24.1686	7.168	13.7337	-2.934	15.3096	-3.056	13.5971	8.954	13.3178	-1.524	0.31199	-0.93091	-0.03078	0.81161
24.4032	6.378	13.8671	-3.055	15.4582	-3.053	13.7304	8.781	13.4483	-1.695	0.31666	-0.95113	-0.02745	0.81635
24.6379	5.868	14.0004	-2.908	15.6069	-3.098	13.8637	8.653	13.5789	-1.64	0.32132	-0.96801	-0.02412	0.81737
24.8725	5.419	14.1337	-2.916	15.7555	-3.117	13.997	8.689	13.7095	-1.767	0.32598	-0.98303	-0.02079	0.82039
25.1072	5.25	14.2671	-3.058	15.9042	-2.95	14.1303	8.443	13.84	-1.8	0.33064	-0.9964	-0.01745	0.82144
25.3418	5.189	14.4004	-2.81	16.0528	-3.119	14.2636	8.386	13.9706	-1.897	0.33531	-1.00723	-0.01412	0.81885
25.5765	4.934	14.5337	-2.977	16.2014	-3.103	14.3969	8.547	14.1012	-1.685	0.33997	-1.02214	-0.01079	0.8211
25.8111	4.749	14.6671	-2.954	16.3501	-3.054	14.5302	8.409	14.2317	-1.959	0.34463	-1.04511	-0.00746	0.81797
26.0458	4.974	14.8004	-3.093	16.4987	-3.13	14.6635	8.204	14.3623	-1.817	0.3493	-1.06805	-0.00413	0.81567
26.2804	4.754	14.9337	-2.944	16.6473	-3.13	14.7968	8.438	14.4929	-1.727	0.35396	-1.09047	-0.000795	0.81391
26.5151	4.81	15.0671	-3.074	16.796	-3.086	14.9301	8.352	14.6235	-1.364	0.35862	-1.11492	0.00254	0.78764
26.7497	4.726	15.2004	-2.977	16.9446	-3.113	15.0634	8.378	14.754	-1.406	0.36328	-1.13877	0.00587	0.77589
26.9843	4.699	15.3338	-3.224	17.0933	-3.028	15.1967	8.386	14.8846	-1.558	0.36795	-1.16044	0.0092	0.76
27.219	4.733	15.4671	-2.949	17.2419	-3.02	15.33	8.437	15.0152	-1.613	0.37261	-1.17847	0.01253	0.75227
27.4536	4.605	15.6004	-3.13	17.3905	-2.987	15.4633	8.361	15.1457	-1.912	0.37727	-1.1931	0.01586	0.74837
27.6883	4.587	15.7338	-3.117	17.5392	-3.058	15.5966	8.376	15.2763	-1.698	0.38194	-1.20977	0.0192	0.7489
27.9229	4.609	15.8671	-3.121	17.6878	-3.16	15.7299	8.172	15.4069	-1.724	0.3866	-1.2274	0.02253	0.75173
28.1576	4.762	16.0004	-3.181	17.8364	-3.152	15.8632	8.526	15.5374	-1.788	0.39126	-1.2465	0.02586	0.7508
28.3922	4.694	16.1338	-3.036	17.9851	-3.081	15.9965	8.369	15.668	-1.775	0.39592	-1.266	0.02919	0.75045
28.6269	4.763	16.2671	-3.085	18.1337	-3.044	16.1298	8.109	15.7986	-1.941	0.40059	-1.2836	0.03252	0.74952
28.8615	4.952	16.4004	-3.019	18.2824	-3.065	16.2631	8.398	15.9291	-1.793	0.40525	-1.30021	0.03585	0.75278
29.0962	4.942	16.5338	-3.194	18.431	-2.99	16.3965	8.381	16.0597	-1.831	0.40991	-1.31535	0.03919	0.75207
29.3308	5.035	16.6671	-3.211	18.5796	-2.995	16.5298	8.29	16.1902	-1.707	0.41457	-1.33123	0.04252	0.75461
29.5655	5.116	16.8005	-3.291	18.7283	-2.922	16.6631	8.399	16.3208	-1.537	0.41924	-1.34747	0.04585	0.7595
29.8001	5.523	16.9338	-3.314	18.8769	-2.879	16.7964	8.346	16.4514	-1.586	0.4239	-1.36233	0.04918	0.7739
30.0348	5.663	17.0671	-3.274	19.0255	-2.879	16.9297	8.195	16.5819	-1.488	0.42856	-1.3739	0.05251	0.78784
30.2694	5.723	17.2005	-2.936	19.1742	-2.911	17.063	8.252	16.7125	-1.777	0.43323	-1.38512	0.05585	0.79476
30.504	6.088	17.3338	-3.092	19.3228	-2.816	17.1963	7.941	16.8431	-1.911	0.43789	-1.39953	0.05918	0.79733
30.7387	6.432	17.4672	-3.151	19.4715	-2.643	17.3296	7.852	16.9736	-1.891	0.44255	-1.4116	0.06251	0.7987
30.9733	6.775	17.6005	-3.084	19.6201	-2.631	17.4629	7.85	17.1042	-1.859	0.44721	-1.42411	0.06584	0.8004
31.208	7.189	17.7338	-2.841	19.7687	-2.421	17.5962	7.667	17.2348	-1.936	0.45188	-1.43893	0.06917	0.80175
31.4426	7.756	17.8672	-3.257	19.9174	-2.477	17.7295	7.263	17.3653	-1.896	0.45654	-1.45547	0.07251	0.80469
31.6773	8.176	18.0005	-3.23	20.066	-2.378	17.8628	7.667	17.4959	-1.822	0.4612	-1.47785	0.07584	0.80371
31.9119	8.775	18.1338	-3.187	20.2146	-2.345	17.9961	7.263	17.6265	-1.852	0.46586	-1.50073	0.07917	0.80152
32.1466	9.536	18.2672	-3.24	20.3633	-2.291	18.1294	7.366	17.757	-1.889	0.47053	-1.5226	0.0825	0.79795
32.3812	10.241	18.4005	-3.256	20.5119	-2.361	18.2627	7.304	17.8876	-1.654	0.47519	-1.54475	0.08583	0.7969
32.6159	11.046	18.5338	-3.24	20.6606	-2.373	18.396	7.308	18.0182	-1.55	0.47985	-1.56472	0.08916	0.79316
32.8505	12.048	18.6672	-3.23	20.8092	-2.427	18.5293	6.831	18.1487	-1.585	0.48452	-1.58401	0.0925	0.78942
33.0852	12.979	18.8005	-3.235	20.9578	-2.396	18.6626	6.97	18.2793	-1.589	0.48918	-1.6009	0.09583	0.7862
33.3198	14.117	18.9339	-3.155	21.1065	-2.58	18.7959	6.898	18.4099	-1.898	0.49384	-1.612	0.09916	0.78458
33.5545	15.308	19.0672	-3.242	21.2551	-2.554	18.9292	6.568	18.5404	-1.96	0.4985	-1.62245	0.10249	0.7866
33.7891	16.464	19.2005	-3.12	21.4037	-2.53	19.0625	6.641	18.671	-2.08	0.50317	-1.63239	0.10582	0.78697
34.0237	18.252	19.3339	-3.043	21.5524	-2.674	19.1959	6.42	18.8016	-2.087	0.50783	-1.64112	0.10916	0.78651
34.2584	20.039	19.4672	-3.037	21.701	-2.655	19.3291	6.513	18.9322	-1.851	0.51249	-1.65322	0.11249	0.79233
34.493	21.915	19.6005	-3.106	21.8496	-2.622	19.4625	6.365	19.0627	-1.892	0.51716	-1.66486	0.11582	0.79742
34.7277	24.339	19.7339	-3.147	21.9983	-2.601	19.5958	6.229	19.1933	-2.005	0.52182	-1.67553	0.11915	0.80746
34.9623	27.413	19.8672	-3.138	22.1469	-2.741	19.7291	5.976	19.3239	-1.899	0.52648	-1.68877	0.12248	0.82354
35.197	31.535	20.0006	-3.253	22.2956	-2.694	19.8624	5.882	19.4544	-2.016	0.53114	-1.7041	0.12581	0.83623
35.4316	38.321	20.1339	-3.284	22.4442	-2.814	19.9957	5.85	19.585	-1.824	0.53581	-1.71707	0.12915	0.84849
35.6663	48.701	20.2672	-3.342	22.5928	-2.726	20.129	6.179	19.7156	-1.835	0.54047	-1.7259	0.13248	0.8613
35.9009	66.643	20.4006	-3.285	22.7415	-2.897	20.2623	5.524	19.8461	-1.746	0.54513	-1.73769	0.13581	0.87664
36.1356	94.026	20.5339	-3.161	22.8901	-2.915	20.3956	5.533	19.9767	-1.922	0.5498	-1.75242	0.13914	0.8866
36.3702	131.669	20.6672	-3.255	23.0387	-2.862	20.5289	5.759	20.1073	-1.922	0.55446	-1.76703	0.14247	0.89702
36.6049	178.395	20.8006	-3.379	23.1874	-2.876	20.6622	5.428	20.2378	-2.118	0.55912	-1.78356	0.14581	0.90874
36.8395	228.166	20.9339	-3.368	23.336	-3.088	20.7955	5.23	20.3684	-2.06	0.56378	-1.80362	0.14914	0.91823
37.0742	276.719	21.0673	-3.318	23.4846	-3.098	20.9288	5.352	20.4989	-1.989	0.56845	-1.8246	0.15247	0.92629
37.3088	314.478	21.2006	-3.307	23.6333	-2.965	21.0621	5.179	20.6295	-1.975	0.57311	-1.84563	0.1558	0.93365
37.5434	341.573	21.3339	-3.237	23.7819	-3.079	21.1954	4.997	20.7601	-2.062	0.57777	-1.86303	0.15913	0.94464
37.7781	357.011	21.4673	-3.227	23.9306	-3.164	21.3287	5.117	20.8906	-1.865	0.58244	-1.87294	0.16247	0.94992
38.0127	362.364	21.6006	-2.986	24.0792	-3.059	21.462	4.953	21.0212	-1.995	0.5871	-1.88006	0.1658	0.94901
38.2474	359.857	21.7339	-3.137	24.2278	-3.13	21.5953	4.698	21.1518	-1.91	0.59176	-1.88531	0.16913	0.95028
38.482	352.918	21.8673	-3.408	24.3765	-3.112	21.7286	4.951	21.2823	-1.719	0.59642	-1.88783	0.17246	0.95007
38.7167	341.629	22.0006	-3.288	24.5251	-3.192	21.8619	4.76	21.4129	-1.798	0.60109	-1.89124	0.17579	0.95022
38.9513	328.424	22.1339	-3.502	24.6737	-3.315	21.9952	4.748	21.5435	-1.771	0.60575	-1.89949	0.17912	0.94687
39.186	314.803	22.2673	-3.18	24.8224	-3.215	22.1286	4.797	21.674	-2.171	0.61041	-1.91398	0.18246	0.94343
39.4206	299.031	22.4006	-3.539	24.971	-3.334	22.2618	4.614	21.8046	-2.035	0.61508	-1.92904	0.18579	0.94179
39.6553	284.978	22.534	-3.434	25.1197	-3.401	22.3952	4.459	21.9352	-2.026	0.61974	-1.94393	0.18912	0.93958
39.8899	271.423	22.6673	-3.236	25.2683	-3.237	22.5285	4.675	22.0657	-1.925	0.6244	-1.96206	0.19245	0.93915
40.1246	259.199	22.8006	-3.357	25.4169	-3.335	22.6618	4.495	22.1963	-2.14	0.62906	-1.97747	0.19578	0.93693
40.3592	248.13	22.934	-3.484	25.5656	-3.326	22.7951	4.407	22.3269	-1.981	0.63373	-1.99016	0.19911	0.92799
40.5939	239.64	23.0673	-3.44	25.7142	-3.244	22.9284	4.613	22.4574	-2.167	0.63839	-2.00051	0.20245	0.92109
40.8285	232.637	23.2006	-3.35	25.8628	-3.275	23.0617	4.366	22.588	-1.963	0.64305	-2.00939	0.20578	0.9197
41.0631	227.453	23.334	-3.368	26.0115	-3.284	23.195	4.414	22.7186	-1.978	0.64772	-2.01932	0.20911	0.92071
41.2978	224.127	23.4673	-3.249	26.1601	-3.342	23.3283	4.479	22.8491	-1.778	0.65238	-2.03047	0.21244	0.92024
41.5324	221.967	23.6007	-3.357	26.3088	-3.394	23.4616	4.459	22.9797	-1.882	0.65704	-2.04177	0.21577	0.92065
41.7671	221.463	23.734	-3.472	26.4574	-3.445	23.5949	4.462	23.1103	-1.96	0.6617	-2.05398	0.21911	0.91932
42.0017	222.111	23.8673	-3.296	26.606	-3.553	23.7282	4.448	23.2408	-1.992	0.66637	-2.06723	0.22244	0.91927
42.2364	223.64	24.0007	-3.45	26.7547	-3.329	23.8615	4.165	23.3714	-2.057	0.67103	-2.0828	0.22577	0.91694
42.471	226.36	24.134	-3.466	26.9033	-3.424	23.9948	4.369	23.502	-1.965	0.67569	-2.1	0.2291	0.9144
42.7057	229.739	24.2673	-3.517	27.0519	-3.493	24.1281	4.327	23.6325	-2.199	0.68036	-2.11453	0.23243	0.90744
42.9403	233.617	24.4007	-3.433	27.2006	-3.459	24.2614	4.366	23.7631	-2.24	0.68502	-2.1304	0.23577	0.90497
43.175	238.146	24.534	-3.365	27.3492	-3.534	24.3947	4.314	23.8937	-2.094	0.68968	-2.14264	0.2391	0.90546
43.4096	243.465	24.6673	-3.42	27.4978	-3.676	24.528	4.058	24.0242	-2.043	0.69434	-2.15071	0.24243	0.90371
43.6443	248.762	24.8007	-3.48	27.6465	-3.593	24.6613	4.268	24.1548	-1.925	0.69901	-2.15813	0.24576	0.89869
43.8789	255.153	24.934	-3.463	27.7951	-3.644	24.7946	4.204	24.2854	-2.042	0.70367	-2.16508	0.24909	0.8945
44.1135	261.624	25.0674	-3.47	27.9438	-3.558	24.9279	4.06	24.4159	-2.141	0.70833	-2.17443	0.25242	0.89012
44.3482	268.248	25.2007	-3.541	28.0924	-3.624	25.0612	4.117	24.5465	-1.89	0.713	-2.18428	0.25576	0.88568
44.5828	275.505	25.334	-3.415	28.241	-3.647	25.1945	4.108	24.6771	-1.732	0.71766	-2.1954	0.25909	0.88388
44.8175	282.602	25.4674	-3.377	28.3897	-3.608	25.3279	3.825	24.8076	-1.772	0.72232	-2.20556	0.26242	0.88074
45.0521	290.357	25.6007	-3.461	28.5383	-3.689	25.4612	3.873	24.9382	-2.032	0.72698	-2.21786	0.26575	0.8781
45.2868	298.008	25.734	-3.368	28.6869	-3.532	25.5945	4.058	25.0688	-2.102	0.73165	-2.23343	0.26908	0.8776
45.5214	305.833	25.8674	-3.371	28.8356	-3.612	25.7278	3.909	25.1993	-2.194	0.73631	-2.24331	0.27242	0.87762
45.7561	313.447	26.0007	-3.453	28.9842	-3.683	25.8611	3.723	25.3299	-2.017	0.74097	-2.25366	0.27575	0.87418
45.9907	321.816	26.134	-3.505	29.1329	-3.703	25.9944	3.91	25.4605	-2.023	0.74563	-2.2641	0.27908	0.87362
46.2254	329.659	26.2674	-3.601	29.2815	-3.755	26.1277	3.61	25.591	-2.1	0.7503	-2.26941	0.28241	0.87276
46.46	337.817	26.4007	-3.514	29.4301	-3.761	26.261	3.732	25.7216	-2.017	0.75496	-2.27492	0.28574	0.87245
46.6947	345.862	26.5341	-3.513	29.5788	-3.858	26.3943	3.704	25.8522	-2.143	0.75962	-2.27946	0.28908	0.87175
46.9293	353.551	26.6674	-3.492	29.7274	-3.567	26.5276	3.7	25.9827	-2.246	0.76429	-2.28559	0.29241	0.87086
47.1639	361.42	26.8007	-3.561	29.876	-3.815	26.6609	3.687	26.1133	-1.926	0.76895	-2.29311	0.29574	0.86796
47.3986	369.606	26.9341	-3.305	30.0247	-3.783	26.7942	3.626	26.2439	-1.988	0.77361	-2.30064	0.29907	0.8659
47.6332	376.871	27.0674	-3.606	30.1733	-3.659	26.9275	3.638	26.3744	-1.955	0.77827	-2.31233	0.3024	0.8621
47.8679	384.739	27.2007	-3.424	30.322	-3.709	27.0608	3.64	26.505	-1.977	0.78294	-2.32757	0.30573	0.85881
48.1025	391.991	27.3341	-3.488	30.4706	-3.744	27.1941	3.632	26.6356	-2.276	0.7876	-2.34229	0.30907	0.85845
48.3372	399.051	27.4674	-3.337	30.6192	-3.819	27.3274	3.816	26.7661	-2.24	0.79226	-2.35183	0.3124	0.8584
48.5718	406.639	27.6008	-3.518	30.7679	-3.838	27.4607	4.003	26.8967	-2.15	0.79692	-2.35925	0.31573	0.85851
48.8065	412.999	27.7341	-3.397	30.9165	-3.687	27.594	3.691	27.0273	-2.254	0.80159	-2.36623	0.31906	0.85702
49.0411	419.33	27.8674	-3.141	31.0651	-3.859	27.7273	3.601	27.1578	-2.203	0.80625	-2.37301	0.32239	0.85257
49.2758	425.764	28.0008	-3.465	31.2138	-3.77	27.8606	3.963	27.2884	-2.165	0.81091	-2.37967	0.32572	0.84737
49.5104	431.807	28.1341	-3.45	31.3624	-3.722	27.9939	3.423	27.419	-2.059	0.81558	-2.38628	0.32906	0.83842
49.7451	437.165	28.2675	-3.468	31.5111	-3.735	28.1273	3.804	27.5495	-2.136	0.82024	-2.39735	0.33239	0.83713
49.9797	443.087	28.4008	-3.417	31.6597	-3.694	28.2605	3.844	27.6801	-2.243	0.8249	-2.40657	0.33572	0.83559
50.2144	448.219	28.5341	-3.355	31.8083	-3.638	28.3939	3.426	27.8107	-1.701	0.82957	-2.41417	0.33905	0.83292
50.449	452.643	28.6675	-3.351	31.957	-3.763	28.5272	3.899	27.9412	-1.735	0.83423	-2.42427	0.34238	0.83471
50.6837	457.654	28.8008	-3.269	32.1056	-3.798	28.6605	3.767	28.0718	-1.952	0.83889	-2.43489	0.34572	0.83339
50.9183	461.113	28.9341	-3.425	32.2542	-3.649	28.7938	3.511	28.2024	-1.995	0.84355	-2.44608	0.34905	0.82871
51.1529	465.467	29.0675	-3.244	32.4029	-3.677	28.9271	3.86	28.3329	-2.078	0.84822	-2.45533	0.35238	0.8275
51.3876	469.064	29.2008	-3.275	32.5515	-3.685	29.0604	4.073	28.4635	-2.062	0.85288	-2.46375	0.35571	0.82275
51.6222	472.618	29.3341	-3.407	32.7002	-3.57	29.1937	3.656	28.5941	-2.034	0.85754	-2.47544	0.35904	0.81877
51.8569	476.116	29.4675	-3.316	32.8488	-3.701	29.327	4.012	28.7246	-2.253	0.86221	-2.48771	0.36238	0.81304
52.0915	478.686	29.6008	-3.272	32.9974	-3.532	29.4603	3.776	28.8552	-2.082	0.86687	-2.49672	0.36571	0.80693
52.3262	481.199	29.7341	-3.167	33.1461	-3.525	29.5936	3.523	28.9858	-2.088	0.87153	-2.5064	0.36904	0.80995
52.5608	483.262	29.8675	-3.188	33.2947	-3.48	29.7269	3.849	29.1163	-2.142	0.87619	-2.51742	0.37237	0.81063
52.7955	485.842	30.0008	-3.162	33.4433	-3.422	29.8602	3.864	29.2469	-2.194	0.88086	-2.52834	0.3757	0.809
53.0301	487.322	30.1342	-3.356	33.592	-3.383	29.9935	3.763	29.3775	-1.889	0.88552	-2.53965	0.37903	0.80578
53.2648	489.307	30.2675	-3.21	33.7406	-3.392	30.1268	4.218	29.508	-2.104	0.89018	-2.54807	0.38237	0.80116
53.4994	490.981	30.4008	-3.126	33.8892	-3.203	30.2601	4.076	29.6386	-2.109	0.89484	-2.55704	0.3857	0.79655
53.7341	491.487	30.5342	-2.976	34.0379	-3.158	30.3934	3.787	29.7692	-2.035	0.89951	-2.56716	0.38903	0.7905
53.9687	492.807	30.6675	-3.093	34.1865	-3.123	30.5267	3.854	29.8997	-2.23	0.90417	-2.57634	0.39236	0.78862
54.2034	493.862	30.8009	-3.105	34.3352	-2.926	30.66	3.896	30.0303	-2.294	0.90883	-2.58449	0.39569	0.78519
54.438	494.022	30.9342	-3.22	34.4838	-2.729	30.7933	3.548	30.1609	-2.341	0.9135	-2.58816	0.39903	0.7852
54.6726	494.632	31.0675	-3.18	34.6324	-2.597	30.9266	3.801	30.2914	-2.218	0.91816	-2.59363	0.40236	0.78636
54.9073	495.356	31.2009	-3.153	34.7811	-2.559	31.06	3.998	30.422	-2.283	0.92282	-2.59944	0.40569	0.78712
55.1419	495.068	31.3342	-3.016	34.9297	-2.41	31.1932	3.211	30.5526	-2.169	0.92748	-2.60426	0.40902	0.78725
55.3766	495.466	31.4675	-3.138	35.0783	-2.108	31.3266	3.772	30.6831	-2.175	0.93215	-2.61034	0.41235	0.78508
55.6112	495.414	31.6009	-3.03	35.227	-1.877	31.4599	3.837	30.8137	-2.368	0.93681	-2.61596	0.41568	0.77857
55.8459	494.603	31.7342	-2.74	35.3756	-1.413	31.5932	3.77	30.9443	-2.287	0.94147	-2.62464	0.41902	0.77746
56.0805	494.732	31.8676	-2.857	35.5243	-0.968	31.7265	3.659	31.0748	-1.943	0.94613	-2.63588	0.42235	0.77407
56.3152	493.957	32.0009	-2.963	35.6729	-0.241	31.8598	3.587	31.2054	-1.982	0.9508	-2.64507	0.42568	0.77213
56.5498	493.187	32.1342	-3.074	35.8215	0.437	31.9931	3.476	31.336	-2.032	0.95546	-2.65144	0.42901	0.77262
56.7845	493.015	32.2676	-3.065	35.9702	1.179	32.1264	3.331	31.4665	-2.217	0.96012	-2.65809	0.43234	0.77514
57.0191	491.722	32.4009	-3.027	36.1188	1.951	32.2597	3.303	31.5971	-2.18	0.96479	-2.66682	0.43567	0.76697
57.2538	489.955	32.5342	-2.903	36.2674	2.791	32.393	3.399	31.7277	-2.2	0.96945	-2.6747	0.43901	0.76407
57.4884	489.254	32.6676	-3.045	36.4161	3.576	32.5263	3.149	31.8582	-2.125	0.97411	-2.68074	0.44234	0.76039
57.7231	487.684	32.8009	-2.863	36.5647	4.322	32.6596	3.117	31.9888	-2.113	0.97877	-2.68678	0.44567	0.75553
57.9577	486.109	32.9342	-3.015	36.7133	4.899	32.7929	3.355	32.1194	-2.171	0.98344	-2.69762	0.449	0.75127
58.1923	485.244	33.0676	-3.06	36.862	5.55	32.9262	3.067	32.2499	-2.039	0.9881	-2.70999	0.45233	0.74934
58.427	483.22	33.2009	-3.043	37.0106	5.848	33.0595	2.998	32.3805	-2.073	0.99276	-2.7201	0.45567	0.74751
58.6616	481.485	33.3342	-3.123	37.1593	6.325	33.1928	3.24	32.5111	-1.974	0.99743	-2.73295	0.459	0.74265
58.8963	480.272	33.4676	-2.985	37.3079	6.424	33.3261	3.041	32.6416	-1.752	1.00209	-2.7468	0.46233	0.7406
59.1309	477.076	33.6009	-3.224	37.4565	6.594	33.4594	2.945	32.7722	-1.559	1.00675	-2.75564	0.46566	0.73671
59.3656	475.122	33.7343	-2.927	37.6052	6.781	33.5927	2.94	32.9028	-1.395	1.01142	-2.7629	0.46899	0.73205
59.6002	473.624	33.8676	-3.058	37.7538	6.595	33.726	2.741	33.0333	-1.24	1.01608	-2.77178	0.47233	0.72345
59.8349	470.685	34.0009	-3.103	37.9024	6.676	33.8593	2.767	33.1639	-1.335	1.02074	-2.77859	0.47566	0.72009
60.0695	468.162	34.1343	-3.285	38.0511	6.488	33.9926	2.88	33.2945	-1.365	1.0254	-2.77857	0.47899	0.7221
60.3042	465.963	34.2676	-3.201	38.1997	6.327	34.126	2.562	33.425	-1.213	1.03007	-2.78046	0.48232	0.71783
60.5388	462.583	34.401	-3.112	38.3484	6.175	34.2593	2.646	33.5556	-0.971	1.03473	-2.7875	0.48565	0.71529
60.7734	460.011	34.5343	-3.089	38.497	6.161	34.3926	2.902	33.6862	-1.035	1.03939	-2.79488	0.48899	0.71433
61.0081	457.163	34.6676	-3.214	38.6456	5.926	34.5259	2.923	33.8167	-1.068	1.04406	-2.80089	0.49232	0.71103
61.2428	454.173	34.801	-3.24	38.7943	5.744	34.6592	3.042	33.9473	-0.852	1.04872	-2.80943	0.49565	0.70296
61.4774	451.54	34.9343	-3.178	38.9429	5.55	34.7925	2.819	34.0779	-1.019	1.05338	-2.8216	0.49898	0.69981
61.712	448.474	35.0676	-3.141	39.0915	5.356	34.9258	2.773	34.2084	-1.312	1.05804	-2.83336	0.50231	0.6966
61.9467	445.301	35.201	-3.206	39.2402	5.19	35.0591	2.61	34.339	-1.041	1.06271	-2.84396	0.50564	0.69176
62.1813	442.205	35.3343	-3.005	39.3888	5.169	35.1924	2.869	34.4696	-0.999	1.06737	-2.85432	0.50898	0.69065
62.416	438.561	35.4676	-3.17	39.5374	4.899	35.3257	2.853	34.6001	-1.347	1.07203	-2.86504	0.51231	0.68926
62.6506	435.024	35.601	-3.169	39.6861	4.89	35.459	2.663	34.7307	-1.565	1.07669	-2.87114	0.51564	0.68642
62.8853	431.269	35.7343	-2.969	39.8347	4.723	35.5923	2.572	34.8613	-1.604	1.08136	-2.87775	0.51897	0.68574
63.1199	427.588	35.8677	-3.177	39.9834	4.646	35.7256	2.84	34.9918	-1.804	1.08602	-2.88754	0.5223	0.68312
63.3546	422.647	36.001	-3.104	40.132	4.617	35.8589	3.048	35.1224	-1.94	1.09068	-2.89488	0.52563	0.67894
63.5892	418.489	36.1343	-3.2	40.2806	4.595	35.9922	2.737	35.253	-2.041	1.09535	-2.90274	0.52897	0.67395
63.8239	413.526	36.2677	-3.311	40.4293	4.624	36.1255	2.855	35.3835	-2.017	1.10001	-2.91347	0.5323	0.66968
64.0585	407.902	36.401	-3.095	40.5779	4.572	36.2588	2.811	35.5141	-2.073	1.10467	-2.92685	0.53563	0.66922
64.2931	402.859	36.5343	-3.237	40.7266	4.577	36.3921	2.856	35.6447	-2.077	1.10933	-2.94055	0.53896	0.66589
64.5278	397.125	36.6677	-3.281	40.8752	4.614	36.5254	2.536	35.7752	-2.266	1.114	-2.95178	0.54229	0.66532
64.7625	391.924	36.801	-3.307	41.0238	4.634	36.6587	2.712	35.9058	-2.025	1.11866	-2.96357	0.54563	0.66832
64.9971	386.913	36.9344	-3.285	41.1725	4.742	36.792	2.501	36.0364	-1.994	1.12332	-2.97076	0.54896	0.66805
65.2317	381.599	37.0677	-3.361	41.3211	4.819	36.9253	2.554	36.1669	-1.831	1.12799	-2.97279	0.55229	0.66388
65.4664	376.889	37.201	-3.362	41.4697	4.938	37.0587	2.866	36.2975	-1.998	1.13265	-2.97947	0.55562	0.65828
65.701	372.924	37.3344	-3.229	41.6184	5.18	37.1919	2.555	36.4281	-2.276	1.13731	-2.98438	0.55895	0.65331
65.9357	368.815	37.4677	-3.366	41.767	5.302	37.3253	2.839	36.5586	-2.29	1.14197	-2.9849	0.56229	0.65064
66.1703	365.542	37.601	-3.251	41.9156	5.373	37.4586	2.74	36.6892	-2.158	1.14664	-2.98316	0.56562	0.6467
66.405	363.129	37.7344	-3.327	42.0643	5.498	37.5919	2.548	36.8198	-2.335	1.1513	-2.98264	0.56895	0.64022
66.6396	359.725	37.8677	-3.379	42.2129	5.816	37.7252	2.734	36.9503	-2.361	1.15596	-2.98841	0.57228	0.63786
66.8743	357.157	38.001	-3.111	42.3616	5.961	37.8585	3.073	37.0809	-2.28	1.16063	-2.9944	0.57561	0.63431
67.1089	354.468	38.1344	-3.219	42.5102	6.067	37.9918	2.524	37.2115	-2.276	1.16529	-2.99898	0.57894	0.63826
67.3436	351.323	38.2677	-3.253	42.6588	6.319	38.1251	2.754	37.342	-2.413	1.16995	-3.00381	0.58228	0.6364
67.5782	348.411	38.4011	-3.171	42.8075	6.566	38.2584	2.805	37.4726	-2.301	1.17461	-3.01044	0.58561	0.63127
67.8128	345.023	38.5344	-3.079	42.9561	6.752	38.3917	2.81	37.6032	-2.01	1.17928	-3.01927	0.58894	0.62474
68.0475	340.639	38.6677	-3.185	43.1047	6.985	38.525	2.874	37.7337	-2.096	1.18394	-3.02687	0.59227	0.62196
68.2821	335.792	38.8011	-3.081	43.2534	7.125	38.6583	2.782	37.8643	-2.028	1.1886	-3.03105	0.5956	0.62006
68.5168	330.521	38.9344	-3.234	43.402	7.514	38.7916	2.719	37.9949	-2.273	1.19327	-3.03724	0.59894	0.61794
68.7514	324.463	39.0677	-3.067	43.5506	7.64	38.9249	2.776	38.1254	-2.43	1.19793	-3.04555	0.60227	0.61879
68.9861	317.855	39.2011	-3.032	43.6993	7.813	39.0582	3.02	38.256	-2.321	1.20259	-3.05387	0.6056	0.61663
69.2207	310.812	39.3344	-3.026	43.8479	8.06	39.1915	2.989	38.3866	-2.41	1.20725	-3.0601	0.60893	0.61815
69.4554	303.352	39.4678	-2.986	43.9966	8.333	39.3248	2.832	38.5171	-2.31	1.21192	-3.06725	0.61226	0.6177
69.69	295.653	39.6011	-3.089	44.1452	8.608	39.4581	3.025	38.6477	-2.245	1.21658	-3.07855	0.6156	0.6137
69.9247	288.359	39.7344	-3.075	44.2938	8.699	39.5914	2.758	38.7783	-2.31	1.22124	-3.08665	0.61893	0.60504
70.1593	280.939	39.8678	-2.942	44.4425	8.909	39.7247	3.183	38.9088	-2.118	1.2259	-3.0918	0.62226	0.59435
70.394	274.067	40.0011	-2.828	44.5911	9.202	39.858	3.054	39.0394	-2.297	1.23057	-3.09915	0.62559	0.59047
70.6286	267.213	40.1344	-2.838	44.7398	9.313	39.9913	2.991	39.17	-2.16	1.23523	-3.10304	0.62892	0.58784
70.8633	261.531	40.2678	-2.839	44.8884	9.531	40.1247	3.188	39.3005	-2.121	1.23989	-3.10737	0.63225	0.58341
71.0979	256.64	40.4011	-3.004	45.037	9.711	40.258	2.834	39.4311	-2.185	1.24456	-3.11086	0.63559	0.57987
71.3325	252.581	40.5344	-2.907	45.1857	9.983	40.3913	2.811	39.5617	-2.124	1.24922	-3.11472	0.63892	0.5779
71.5672	249.791	40.6678	-2.967	45.3343	10.1	40.5246	3.181	39.6922	-2.303	1.25388	-3.1229	0.64225	0.57384
71.8018	248.186	40.8011	-2.743	45.4829	10.301	40.6579	3.011	39.8228	-2.214	1.25854	-3.12916	0.64558	0.56855
72.0365	248.262	40.9345	-2.869	45.6316	10.686	40.7912	2.79	39.9534	-2.205	1.26321	-3.13521	0.64891	0.56247
72.2711	249.469	41.0678	-2.838	45.7802	10.677	40.9245	3.244	40.0839	-2.286	1.26787	-3.14337	0.65224	0.55889
72.5058	251.987	41.2011	-2.777	45.9288	10.99	41.0578	3.015	40.2145	-2.314	1.27253	-3.15493	0.65558	0.55692
72.7404	257.027	41.3345	-2.875	46.0775	11.095	41.1911	3.111	40.3451	-2.255	1.2772	-3.16298	0.65891	0.55969
72.9751	262.991	41.4678	-2.694	46.2261	11.294	41.3244	3.55	40.4756	-2.303	1.28186	-3.1649	0.66224	0.56043
73.2097	270.925	41.6011	-2.726	46.3748	11.465	41.4577	3.256	40.6062	-2.113	1.28652	-3.16824	0.66557	0.5582
73.4444	280.214	41.7345	-2.574	46.5234	11.698	41.591	3.378	40.7368	-2.329	1.29118	-3.17343	0.6689	0.5536
73.679	291.002	41.8678	-2.536	46.672	11.745	41.7243	3.204	40.8673	-2.041	1.29585	-3.18063	0.67224	0.55224
73.9137	303.459	42.0012	-2.671	46.8207	11.982	41.8576	3.177	40.9979	-1.955	1.30051	-3.18505	0.67557	0.55332
74.1483	319.444	42.1345	-2.476	46.9693	11.937	41.9909	3.326	41.1285	-1.912	1.30517	-3.19008	0.6789	0.55225
74.3829	337.709	42.2678	-2.596	47.1179	12.143	42.1242	3.183	41.259	-2.139	1.30984	-3.19911	0.68223	0.5495
74.6176	361.595	42.4012	-2.32	47.2666	12.24	42.2575	3.43	41.3896	-2.216	1.3145	-3.20954	0.68556	0.54905
74.8522	390.296	42.5345	-2.422	47.4152	12.356	42.3908	3.236	41.5202	-2.271	1.31916	-3.22013	0.6889	0.54504
75.0869	425.708	42.6678	-2.292	47.5639	12.499	42.5241	4.134	41.6507	-2.331	1.32382	-3.23121	0.69223	0.54484
75.3215	467.97	42.8012	-2.317	47.7125	12.681	42.6574	4.02	41.7813	-2.266	1.32849	-3.23984	0.69556	0.54053
75.5562	519.194	42.9345	-2.158	47.8611	12.635	42.7907	4.014	41.9119	-2.274	1.33315	-3.24821	0.69889	0.53491
75.7908	578.705	43.0679	-2.036	48.0098	12.815	42.9241	4.501	42.0424	-2.029	1.33781	-3.25186	0.70222	0.53435
76.0255	644.02	43.2012	-1.942	48.1584	12.841	43.0573	4.321	42.173	-2.199	1.34248	-3.25217	0.70555	0.53271
76.2601	718.238	43.3345	-1.752	48.307	12.964	43.1906	4.399	42.3036	-2.268	1.34714	-3.25416	0.70889	0.53339
76.4948	796.085	43.4679	-1.653	48.4557	12.95	43.324	5.054	42.4341	-2.18	1.3518	-3.25599	0.71222	0.5341
76.7294	878.098	43.6012	-1.57	48.6043	13.018	43.4573	5.205	42.5647	-2.035	1.35646	-3.26041	0.71555	0.5309
76.9641	957.55	43.7345	-1.411	48.7529	13.17	43.5906	5.365	42.6953	-1.981	1.36113	-3.26512	0.71888	0.52373
77.1987	1038.18	43.8679	-1.175	48.9016	13.049	43.7239	5.786	42.8258	-2.124	1.36579	-3.2705	0.72221	0.51739
77.4334	1104.13	44.0012	-1.35	49.0502	13.149	43.8572	6.503	42.9564	-2.079	1.37045	-3.28083	0.72555	0.51369
77.668	1164.23	44.1345	-1.452	49.1989	13.225	43.9905	6.981	43.087	-2.139	1.37512	-3.29335	0.72888	0.51
77.9026	1209.85	44.2679	-1.187	49.3475	13.153	44.1238	7.332	43.2175	-2.176	1.37978	-3.30411	0.73221	0.50651
78.1373	1236.67	44.4012	-1.246	49.4961	13.167	44.2571	8.024	43.3481	-2.108	1.38444	-3.31382	0.73554	0.50009
78.3719	1250.72	44.5346	-1.127	49.6448	13.294	44.3904	8.699	43.4787	-2.127	1.3891	-3.32233	0.73887	0.49965
78.6066	1244.92	44.6679	-1	49.7934	13.342	44.5237	9.6	43.6092	-2.082	1.39377	-3.32796	0.7422	0.49939
78.8412	1223.5	44.8012	-0.976	49.942	13.205	44.657	10.588	43.7398	-2.045	1.39843	-3.32917	0.74554	0.49378
79.0759	1184.93	44.9346	-1.081	50.0907	13.272	44.7903	11.603	43.8704	-2.07	1.40309	-3.32958	0.74887	0.48931
79.3105	1131.93	45.0679	-1.241	50.2393	13.341	44.9236	12.802	44.0009	-1.871	1.40775	-3.33341	0.7522	0.48678
79.5452	1070.11	45.2013	-1.106	50.388	13.306	45.0569	14.134	44.1315	-1.547	1.41242	-3.34071	0.75553	0.48307
79.7798	997.031	45.3346	-1.062	50.5366	13.382	45.1902	15.969	44.2621	-1.57	1.41708	-3.34827	0.75886	0.4859
80.0145	922.615	45.4679	-1.197	50.6852	13.446	45.3235	17.697	44.3926	-1.429	1.42174	-3.35618	0.76219	0.48556
80.2491	839.632	45.6013	-1.218	50.8339	13.411	45.4568	19.977	44.5232	-1.461	1.42641	-3.36668	0.76553	0.48363
80.4838	761.715	45.7346	-1.27	50.9825	13.594	45.5901	22.671	44.6538	-1.649	1.43107	-3.38019	0.76886	0.4822
80.7184	681.467	45.8679	-1.033	51.1311	13.604	45.7234	25.8	44.7843	-1.439	1.43573	-3.3898	0.77219	0.4826
80.9531	608.828	46.0013	-1.232	51.2798	13.615	45.8567	29.112	44.9149	-1.378	1.44039	-3.39393	0.77552	0.48511
81.1877	539.776	46.1346	-1.353	51.4284	13.637	45.99	33.577	45.0455	-1.472	1.44506	-3.39467	0.77885	0.48865
81.4223	475.079	46.2679	-1.263	51.577	13.544	46.1234	38.581	45.176	-1.251	1.44972	-3.39234	0.78219	0.48835
81.657	418.581	46.4013	-1.529	51.7257	13.775	46.2567	44.228	45.3066	-1.134	1.45438	-3.39129	0.78552	0.48594
81.8916	366.81	46.5346	-1.495	51.8743	13.791	46.39	50.895	45.4372	-0.862	1.45904	-3.39353	0.78885	0.48391
82.1263	321.094	46.6679	-1.488	52.023	13.948	46.5233	58.921	45.5677	-0.791	1.46371	-3.39544	0.79218	0.48039
82.3609	282.885	46.8013	-1.504	52.1716	14.052	46.6566	67.236	45.6983	-0.654	1.46837	-3.39854	0.79551	0.47868
82.5956	249.104	46.9346	-1.662	52.3202	14.155	46.7899	77.039	45.8289	-0.448	1.47303	-3.40572	0.79885	0.47208
82.8302	220.603	47.068	-1.654	52.4689	14.191	46.9232	87.321	45.9594	-0.264	1.4777	-3.41647	0.80218	0.46742
83.0649	195.676	47.2013	-1.79	52.6175	14.329	47.0565	98.58	46.09	-0.239	1.48236	-3.43109	0.80551	0.468
83.2995	175.419	47.3346	-1.758	52.7662	14.449	47.1898	111.078	46.2206	-0.246	1.48702	-3.44421	0.80884	0.46427
83.5342	157.284	47.468	-1.841	52.9148	14.601	47.3231	123.814	46.3511	-0.276	1.49168	-3.45534	0.81217	0.46128
83.7688	142.889	47.6013	-1.902	53.0634	14.686	47.4564	137.872	46.4817	-0.043	1.49635	-3.4652	0.81551	0.45671
84.0035	130.07	47.7347	-1.98	53.2121	14.758	47.5897	151.407	46.6123	-0.262	1.50101	-3.46885	0.81884	0.45238
84.2381	119.584	47.868	-1.961	53.3607	14.991	47.723	165.553	46.7428	-0.121	1.50567	-3.47218	0.82217	0.44422
84.4728	110.302	48.0013	-1.833	53.5093	15.062	47.8563	180.054	46.8734	-0.05	1.51034	-3.47696	0.8255	0.43843
84.7074	102.743	48.1347	-1.959	53.658	15.368	47.9896	193.792	47.004	-0.15	1.515	-3.481	0.82883	0.43238
84.942	96.091	48.268	-1.776	53.8066	15.529	48.1229	207.112	47.1345	-0.107	1.51966	-3.48316	0.83216	0.42921
85.1767	90.36	48.4013	-1.958	53.9552	15.743	48.2562	219.943	47.2651	-0.135	1.52432	-3.48709	0.8355	0.42671
85.4113	85.356	48.5347	-2.165	54.1039	16.066	48.3895	231.508	47.3957	0.113	1.52899	-3.49798	0.83883	0.42715
85.646	80.771	48.668	-2.168	54.2525	16.33	48.5228	242.289	47.5262	0.073	1.53365	-3.51223	0.84216	0.42355
85.8806	77.052	48.8013	-2.352	54.4012	16.351	48.6561	252.804	47.6568	0.062	1.53831	-3.52361	0.84549	0.42096
86.1153	73.535	48.9347	-2.256	54.5498	16.683	48.7894	262.323	47.7874	0.103	1.54298	-3.5331	0.84882	0.41903
86.3499	70.441	49.068	-2.286	54.6984	17.015	48.9228	271.025	47.9179	-0.312	1.54764	-3.5451	0.85216	0.41858
86.5846	67.655	49.2014	-2.346	54.8471	17.103	49.056	279.004	48.0485	-0.239	1.5523	-3.55553	0.85549	0.41707
86.8192	64.842	49.3347	-2.237	54.9957	17.378	49.1894	285.8	48.179	-0.197	1.55696	-3.56203	0.85882	0.41144
87.0539	62.213	49.468	-2.265	55.1443	17.724	49.3227	292.19	48.3096	-0.337	1.56163	-3.56579	0.86215	0.40824
87.2885	59.903	49.6014	-2.182	55.293	17.965	49.456	297.881	48.4402	-0.338	1.56629	-3.56772	0.86548	0.40949
87.5232	57.598	49.7347	-2.292	55.4416	18.454	49.5893	302.847	48.5707	-0.578	1.57095	-3.56984	0.86881	0.40879
87.7578	55.64	49.868	-2.112	55.5902	18.753	49.7226	308.166	48.7013	-0.507	1.57562	-3.57272	0.87215	0.4055
87.9925	53.672	50.0014	-2.209	55.7389	19.088	49.8559	311.989	48.8319	-0.358	1.58028	-3.57663	0.87548	0.40381
88.2271	51.687	50.1347	-2.216	55.8875	19.483	49.9892	315.539	48.9624	-0.396	1.58494	-3.58275	0.87881	0.40253
88.4617	49.801	50.2681	-2.044	56.0362	19.853	50.1225	319.366	49.093	-0.198	1.5896	-3.59098	0.88214	0.39946
88.6964	48.11	50.4014	-2.03	56.1848	20.065	50.2558	322.93	49.2236	-0.268	1.59427	-3.59971	0.88547	0.3974
88.931	46.381	50.5347	-2.252	56.3334	20.636	50.3891	326.469	49.3541	-0.195	1.59893	-3.6107	0.8888	0.39638
89.1657	44.644	50.6681	-2.299	56.4821	21.075	50.5224	328.988	49.4847	-0.336	1.60359	-3.61927	0.89214	0.39311
89.4003	43.253	50.8014	-2.442	56.6307	21.673	50.6557	332.556	49.6153	-0.406	1.60826	-3.62737	0.89547	0.38919
89.635	41.568	50.9347	-2.207	56.7794	22.143	50.789	334.881	49.7458	-0.347	1.61292	-3.6333	0.8988	0.38871
89.8696	40.093	51.0681	-2.31	56.928	22.421	50.9223	337.395	49.8764	-0.406	1.61758	-3.64012	0.90213	0.38993
90.1043	38.737	51.2014	-2.258	57.0766	23.137	51.0556	339.891	50.007	-0.301	1.62224	-3.64382	0.90546	0.39064
90.3389	37.529	51.3347	-2.29	57.2253	23.603	51.1889	342.262	50.1375	-0.387	1.62691	-3.6483	0.9088	0.3883
90.5736	36.274	51.4681	-2.313	57.3739	24.252	51.3222	344.02	50.2681	-0.279	1.63157	-3.6542	0.91213	0.38584
90.8082	34.921	51.6014	-2.33	57.5225	24.938	51.4555	346.414	50.3987	-0.215	1.63623	-3.65973	0.91546	0.384
91.0429	33.777	51.7348	-2.318	57.6712	25.545	51.5888	348.534	50.5292	-0.22	1.6409	-3.66771	0.91879	0.38297
91.2775	32.725	51.8681	-2.205	57.8198	26.153	51.7221	350.413	50.6598	0.145	1.64556	-3.67805	0.92212	0.37879
91.5122	31.702	52.0014	-2.105	57.9684	26.942	51.8554	352.079	50.7904	0.091	1.65022	-3.68778	0.92546	0.3796
91.7468	30.951	52.1348	-1.994	58.1171	27.761	51.9888	354.291	50.9209	0.073	1.65488	-3.69843	0.92879	0.37813
91.9814	30.083	52.2681	-2.006	58.2657	28.507	52.1221	356.416	51.0515	0.093	1.65955	-3.70424	0.93212	0.3742
92.2161	29.307	52.4014	-1.901	58.4144	29.358	52.2554	359.001	51.1821	-0.023	1.66421	-3.70891	0.93545	0.37332
92.4507	28.425	52.5348	-1.985	58.563	30.34	52.3887	360.828	51.3126	0	1.66887	-3.70798	0.93878	0.37172
92.6854	27.72	52.6681	-2.157	58.7116	31.336	52.522	362.653	51.4432	0.075	1.67354	-3.7055	0.94212	0.36259
92.92	27.012	52.8015	-2.078	58.8603	32.338	52.6553	364.152	51.5738	0.129	1.6782	-3.70739	0.94545	0.35396
93.1547	26.2	52.9348	-2.093	59.0089	33.484	52.7886	366.277	51.7043	0.174	1.68286	-3.7119	0.94878	0.3514
93.3893	25.708	53.0681	-2.129	59.1575	34.653	52.9219	369.04	51.8349	0.211	1.68752	-3.72004	0.95211	0.34949
93.624	25.07	53.2015	-2.084	59.3062	35.92	53.0552	371.193	51.9655	0.332	1.69219	-3.72609	0.95544	0.34844
93.8586	24.494	53.3348	-2.129	59.4548	37.207	53.1885	373.592	52.096	0.478	1.69685	-3.73579	0.95877	0.3455
94.0933	24.009	53.4681	-2.039	59.6035	38.553	53.3218	376.661	52.2266	0.632	1.70151	-3.75033	0.96211	0.348
94.3279	23.384	53.6015	-1.969	59.7521	40.244	53.4551	378.9	52.3572	1.058	1.70618	-3.75809	0.96544	0.34482
94.5626	22.985	53.7348	-1.995	59.9007	41.893	53.5884	382.049	52.4877	0.916	1.71084	-3.76142	0.96877	0.33962
94.7972	22.518	53.8681	-2.129	60.0494	43.813	53.7217	384.566	52.6183	1.329	1.7155	-3.76383	0.9721	0.3359
95.0319	22.112	54.0015	-1.971	60.198	45.677	53.855	387.752	52.7489	1.462	1.72016	-3.77096	0.97543	0.33331
95.2665	21.832	54.1348	-1.938	60.3466	47.84	53.9883	390.847	52.8794	1.656	1.72483	-3.77854	0.97877	0.33277
95.5011	21.302	54.2682	-1.916	60.4953	50.228	54.1216	394.248	53.01	2.004	1.72949	-3.78629	0.9821	0.33195
95.7358	20.954	54.4015	-1.778	60.6439	52.916	54.2549	396.679	53.1406	2.66	1.73415	-3.79076	0.98543	0.33231
95.9704	20.718	54.5348	-1.9	60.7925	56.127	54.3882	399.304	53.2711	3.047	1.73881	-3.79837	0.98876	0.3338
96.2051	20.411	54.6682	-1.964	60.9412	59.779	54.5215	403.375	53.4017	3.585	1.74348	-3.80661	0.99209	0.33047
96.4397	20.162	54.8015	-1.801	61.0898	64.178	54.6548	406.159	53.5323	4.312	1.74814	-3.81494	0.99542	0.33072
96.6744	19.966	54.9348	-1.884	61.2385	69.264	54.7881	408.662	53.6628	5.257	1.7528	-3.82346	0.99876	0.33039
96.909	19.858	55.0682	-1.797	61.3871	75.128	54.9215	411.612	53.7934	6.486	1.75747	-3.82638	1.00209	0.3277
97.1437	19.66	55.2015	-1.509	61.5357	81.752	55.0547	413.633	53.924	8.002	1.76213	-3.83363	1.00542	0.32697
97.3783	19.544	55.3349	-1.801	61.6844	89.468	55.1881	415.189	54.0545	9.61	1.76679	-3.83681	1.00875	0.327
97.613	19.289	55.4682	-1.622	61.833	98.188	55.3214	417.265	54.1851	11.32	1.77145	-3.83658	1.01208	0.32417
97.8476	19.292	55.6015	-1.625	61.9816	108.174	55.4547	418.354	54.3157	13.489	1.77612	-3.8367	1.01542	0.32374
98.0823	19.289	55.7349	-1.641	62.1303	119.472	55.588	418.729	54.4462	15.639	1.78078	-3.83978	1.01875	0.32044
98.3169	19.223	55.8682	-1.622	62.2789	131.917	55.7213	420.854	54.5768	18.29	1.78544	-3.84982	1.02208	0.32149
98.5516	19.122	56.0016	-1.582	62.4276	145.726	55.8546	419.345	54.7074	21.481	1.79011	-3.85919	1.02541	0.31972
98.7862	18.977	56.1349	-1.268	62.5762	160.336	55.9879	419.916	54.8379	25.193	1.79477	-3.86699	1.02874	0.3165
99.0208	18.623	56.2682	-1.279	62.7248	175.574	56.1212	419.723	54.9685	29.295	1.79943	-3.8761	1.03207	0.31277
99.2555	18.417	56.4016	-1.209	62.8735	191.752	56.2545	418.397	55.0991	33.708	1.80409	-3.88792	1.03541	0.31196
99.4901	18.099	56.5349	-1.187	63.0221	207.723	56.3878	416.597	55.2296	38.949	1.80876	-3.89935	1.03874	0.30942
99.7248	17.785	56.6682	-1.249	63.1707	224.24	56.5211	415.234	55.3602	44.728	1.81342	-3.90731	1.04207	0.30668
99.9594	17.527	56.8016	-1.395	63.3194	240.995	56.6544	411.283	55.4908	50.734	1.81808	-3.91812	1.0454	0.30627
100.194	17.058	56.9349	-1.289	63.468	256.581	56.7877	409.289	55.6213	57.06	1.82275	-3.92706	1.04873	0.30531
100.429	16.721	57.0682	-1.032	63.6166	271.502	56.921	406.529	55.7519	63.8	1.82741	-3.93268	1.05207	0.30298
100.663	16.242	57.2016	-1.329	63.7653	285.844	57.0543	402.568	55.8825	71.053	1.83207	-3.93709	1.0554	0.30153
100.898	15.955	57.3349	-1.017	63.9139	299.236	57.1876	399.748	56.013	78.703	1.83673	-3.94396	1.05873	0.29884
101.133	15.396	57.4682	-0.906	64.0626	311.502	57.3209	395.784	56.1436	86.589	1.8414	-3.95052	1.06206	0.29793
101.367	15.109	57.6016	-1	64.2112	322.619	57.4542	392.083	56.2742	94.042	1.84606	-3.95536	1.06539	0.29684
101.602	14.72	57.7349	-0.761	64.3598	331.697	57.5875	388.376	56.4047	101.665	1.85072	-3.96602	1.06872	0.29421
101.837	14.579	57.8683	-0.645	64.5085	339.823	57.7208	384.484	56.5353	109.293	1.85539	-3.97514	1.07206	0.29372
102.071	14.202	58.0016	-0.752	64.6571	346.51	57.8541	380.743	56.6659	117.402	1.86005	-3.98681	1.07539	0.29261
102.306	13.823	58.1349	-0.52	64.8058	351.957	57.9875	376.531	56.7964	125.573	1.86471	-3.99819	1.07872	0.29477
102.541	13.407	58.2683	-0.427	64.9544	355.909	58.1208	372.329	56.927	133.166	1.86937	-4.00416	1.08205	0.2927
102.775	13.103	58.4016	-0.322	65.103	358.2	58.2541	368.5	57.0576	140.761	1.87404	-4.0095	1.08538	0.29193
103.01	12.858	58.535	-0.341	65.2517	359.294	58.3874	364.696	57.1881	148.228	1.8787	-4.00889	1.08872	0.28703
103.244	12.529	58.6683	-0.167	65.4003	359.544	58.5207	360.732	57.3187	155.608	1.88336	-4.01367	1.09205	0.28566
103.479	12.462	58.8016	-0.088	65.5489	359.09	58.654	356.961	57.4493	163.403	1.88803	-4.01837	1.09538	0.28286
103.714	12.234	58.935	0.108	65.6976	357.837	58.7873	353.541	57.5798	170.231	1.89269	-4.02076	1.09871	0.28088
103.948	12.025	59.0683	0.163	65.8462	356.479	58.9206	350.769	57.7104	176.645	1.89735	-4.02404	1.10204	0.28173
104.183	11.695	59.2016	0.213	65.9948	355.182	59.0539	347.379	57.841	182.852	1.90201	-4.03444	1.10538	0.27789
104.418	11.707	59.335	0.66	66.1435	353.752	59.1872	344.685	57.9715	188.882	1.90668	-4.04563	1.10871	0.27356
104.652	11.535	59.4683	0.534	66.2921	353.438	59.3205	341.847	58.1021	194.945	1.91134	-4.05314	1.11204	0.27238
104.887	11.363	59.6016	0.659	66.4408	353.651	59.4538	339.636	58.2327	200.006	1.916	-4.06046	1.11537	0.27144
105.122	11.36	59.735	0.968	66.5894	354.987	59.5871	336.589	58.3632	204.471	1.92066	-4.0695	1.1187	0.26488
105.356	11.313	59.8683	1.079	66.738	357.986	59.7204	334.18	58.4938	208.773	1.92533	-4.07554	1.12203	0.26112
105.591	11.1	60.0017	1.034	66.8867	363.708	59.8537	332.334	58.6244	212.922	1.92999	-4.07925	1.12537	0.25915
105.826	11.031	60.135	1.534	67.0353	371.699	59.987	330.52	58.7549	216.795	1.93465	-4.08144	1.1287	0.25787
106.06	10.744	60.2683	1.483	67.1839	383.365	60.1203	329.389	58.8855	221.129	1.93932	-4.08663	1.13203	0.25715
106.295	10.889	60.4017	1.919	67.3326	397.918	60.2536	327.535	59.0161	225.275	1.94398	-4.09051	1.13536	0.25661
106.53	10.807	60.535	2.033	67.4812	416.635	60.3869	326.563	59.1466	229.568	1.94864	-4.09306	1.13869	0.25858
106.764	10.868	60.6683	2.281	67.6299	439.492	60.5202	324.986	59.2772	234.43	1.9533	-4.10015	1.14203	0.25819
106.999	10.666	60.8017	2.32	67.7785	466.198	60.6535	323.974	59.4078	240.29	1.95797	-4.10704	1.14536	0.25513
107.233	10.586	60.935	2.475	67.9271	497.174	60.7869	322.021	59.5383	247.317	1.96263	-4.11936	1.14869	0.25544
107.468	10.516	61.0684	2.533	68.0758	532.971	60.9201	321.706	59.6689	255.513	1.96729	-4.12689	1.15202	0.25393
107.703	10.515	61.2017	2.956	68.2244	572.55	61.0535	321.192	59.7995	264.611	1.97195	-4.13438	1.15535	0.25025
107.937	10.458	61.335	2.958	68.373	613.883	61.1868	320.402	59.93	274.716	1.97662	-4.14225	1.15868	0.25222
108.172	10.462	61.4684	3.2	68.5217	657.976	61.3201	320.238	60.0606	285.296	1.98128	-4.14368	1.16202	0.25521
108.407	10.58	61.6017	3.577	68.6703	705.78	61.4534	319.777	60.1912	297.547	1.98594	-4.14571	1.16535	0.25243
108.641	10.53	61.735	3.877	68.819	753.735	61.5867	318.664	60.3217	310.388	1.99061	-4.14533	1.16868	0.24891
108.876	10.369	61.8684	3.994	68.9676	803.782	61.72	318.73	60.4523	322.281	1.99527	-4.14372	1.17201	0.24393
109.111	10.445	62.0017	4.163	69.1162	851.033	61.8533	319.972	60.5829	334.702	1.99993	-4.14667	1.17534	0.24151
109.345	10.148	62.135	4.486	69.2649	898.255	61.9866	318.833	60.7134	346.033	2.0046	-4.15062	1.17867	0.23935
109.58	10.116	62.2684	4.679	69.4135	944.37	62.1199	319.452	60.844	356.048	2.00926	-4.15946	1.18201	0.2357
109.815	10.213	62.4017	5.134	69.5621	985.519	62.2532	319.975	60.9746	365.653	2.01392	-4.16863	1.18534	0.23375
110.049	10.206	62.5351	5.388	69.7108	1024.73	62.3865	320.043	61.1051	372.735	2.01858	-4.17642	1.18867	0.23129
110.284	10.084	62.6684	5.726	69.8594	1058.85	62.5198	320.981	61.2357	378.414	2.02325	-4.18693	1.192	0.23165
110.519	9.966	62.8017	6.164	70.008	1087.58	62.6531	321.738	61.3663	382.057	2.02791	-4.19296	1.19533	0.23133
110.753	9.947	62.9351	6.354	70.1567	1112.57	62.7864	321.922	61.4968	383.651	2.03257	-4.19991	1.19867	0.22989
110.988	9.955	63.0684	6.622	70.3053	1131.48	62.9197	323.365	61.6274	384.234	2.03723	-4.20267	1.202	0.22713
111.222	9.921	63.2017	7.188	70.454	1145.06	63.053	324.85	61.758	382.947	2.0419	-4.20347	1.20533	0.22424
111.457	9.925	63.3351	7.356	70.6026	1150.8	63.1863	326.103	61.8885	380.044	2.04656	-4.21102	1.20866	0.22076
111.692	9.98	63.4684	7.743	70.7512	1151.2	63.3196	327.492	62.0191	376.296	2.05122	-4.21578	1.21199	0.22066
111.926	9.759	63.6018	8.225	70.8999	1144.92	63.4529	330.052	62.1497	370.554	2.05589	-4.22045	1.21533	0.22063
112.161	9.827	63.7351	8.527	71.0485	1135.38	63.5862	332.05	62.2802	363.502	2.06055	-4.22527	1.21866	0.21819
112.396	9.607	63.8684	9.057	71.1971	1119.11	63.7195	333.876	62.4108	355.426	2.06521	-4.23068	1.22199	0.21619
112.63	9.564	64.0018	9.86	71.3458	1098.82	63.8528	337.13	62.5414	346.763	2.06987	-4.24185	1.22532	0.21603
112.865	9.538	64.1351	10.066	71.4944	1073.71	63.9862	339.239	62.6719	338.371	2.07454	-4.25233	1.22865	0.21678
113.1	9.622	64.2684	10.723	71.6431	1046.64	64.1195	341.678	62.8025	328.291	2.0792	-4.25894	1.23199	0.21728
113.334	9.691	64.4018	11.313	71.7917	1014.7	64.2528	345.336	62.9331	318.24	2.08386	-4.26204	1.23532	0.21486
113.569	9.526	64.5351	11.938	71.9403	981.235	64.3861	348.531	63.0636	306.936	2.08853	-4.26707	1.23865	0.21026
113.804	9.683	64.6685	12.683	72.089	943.784	64.5194	351.894	63.1942	296.445	2.09319	-4.27503	1.24198	0.20779
114.038	9.472	64.8018	13.082	72.2376	905.127	64.6527	354.861	63.3248	286.046	2.09785	-4.279	1.24531	0.20275
114.273	9.464	64.9351	13.755	72.3862	864.675	64.786	357.947	63.4553	275.482	2.10251	-4.28211	1.24864	0.20354
114.508	9.46	65.0685	14.644	72.5349	824.038	64.9193	361.49	63.5859	264.775	2.10718	-4.28733	1.25198	0.20188
114.742	9.341	65.2018	15.364	72.6835	781.492	65.0526	365.121	63.7165	254.124	2.11184	-4.29589	1.25531	0.20109
114.977	9.524	65.3351	15.964	72.8321	738.711	65.1859	368.455	63.847	243.762	2.1165	-4.3058	1.25864	0.20164
115.211	9.512	65.4685	16.733	72.9808	695.695	65.3192	371.912	63.9776	233.642	2.12117	-4.31427	1.26197	0.20116
115.446	9.492	65.6018	17.438	73.1294	655.649	65.4525	375.859	64.1082	224.34	2.12583	-4.32051	1.2653	0.19982
115.681	9.495	65.7352	18.053	73.2781	615.656	65.5858	378.774	64.2387	214.956	2.13049	-4.32993	1.26864	0.19402
115.915	9.389	65.8685	18.829	73.4267	577.531	65.7191	382.354	64.3693	206.315	2.13515	-4.33445	1.27197	0.18987
116.15	9.405	66.0018	19.449	73.5753	541.721	65.8524	385.809	64.4999	197.596	2.13982	-4.33822	1.2753	0.18943
116.385	9.497	66.1352	19.956	73.724	506.639	65.9857	388.426	64.6304	190.14	2.14448	-4.33947	1.27863	0.18813
116.619	9.285	66.2685	20.76	73.8726	471.483	66.119	392.026	64.761	183.256	2.14914	-4.34109	1.28196	0.19307
116.854	9.511	66.4018	21.239	74.0212	438.822	66.2523	394.352	64.8916	176.746	2.15381	-4.34784	1.28529	0.19675
117.089	9.453	66.5352	22.03	74.1699	409.195	66.3856	396.398	65.0221	171.132	2.15847	-4.35746	1.28863	0.19822
117.323	9.567	66.6685	22.557	74.3185	381.504	66.5189	398.654	65.1527	165.973	2.16313	-4.367	1.29196	0.19818
117.558	9.467	66.8018	23.072	74.4672	356.12	66.6522	401.384	65.2833	161.593	2.16779	-4.37745	1.29529	0.19894
117.793	9.49	66.9352	23.817	74.6158	332.443	66.7856	402.338	65.4138	158.274	2.17246	-4.38812	1.29862	0.19755
118.027	9.484	67.0685	24.131	74.7644	310.955	66.9189	404.215	65.5444	155.842	2.17712	-4.39769	1.30195	0.19236
118.262	9.63	67.2019	24.936	74.9131	291.113	67.0522	404.778	65.675	154.035	2.18178	-4.40528	1.30529	0.18989
118.496	9.593	67.3352	25.722	75.0617	272.9	67.1855	404.171	65.8055	153.267	2.18645	-4.41216	1.30862	0.18809
118.731	9.556	67.4685	26.299	75.2103	256.198	67.3188	405.967	65.9361	153.688	2.19111	-4.4166	1.31195	0.19088
118.966	9.529	67.6019	27.31	75.359	241.092	67.4521	406.196	66.0667	155.166	2.19577	-4.42278	1.31528	0.18971
119.2	9.504	67.7352	28.217	75.5076	227.848	67.5854	405.377	66.1972	158.342	2.20043	-4.42606	1.31861	0.18583
119.435	9.523	67.8685	29.603	75.6562	216.108	67.7187	405.082	66.3278	162.646	2.2051	-4.43296	1.32194	0.1848
119.67	9.44	68.0019	31.819	75.8049	205.093	67.852	404.242	66.4584	168.325	2.20976	-4.43814	1.32528	0.17932
119.904	9.415	68.1352	33.448	75.9535	195.135	67.9853	402.953	66.5889	176.087	2.21442	-4.44015	1.32861	0.1773
120.139	9.608	68.2686	33.234	76.1022	186.249	68.1186	401.999	66.7195	185.828	2.21909	-4.44615	1.33194	0.17238
120.374	9.591	68.4019	31.675	76.2508	178.11	68.2519	399.905	66.8501	196.504	2.22375	-4.45186	1.33527	0.16872
120.608	9.312	68.5352	30.533	76.3994	170.733	68.3852	398.665	66.9806	210.438	2.22841	-4.45779	1.3386	0.16504
120.843	9.443	68.6686	28.989	76.5481	164.695	68.5185	396.668	67.1112	226.719	2.23307	-4.46634	1.34194	0.16422
121.078	9.412	68.8019	27.487	76.6967	159.19	68.6518	395.007	67.2418	245.855	2.23774	-4.47352	1.34527	0.16425
121.312	9.259	68.9352	26.093	76.8453	154.247	68.7851	392.726	67.3723	269.935	2.2424	-4.47995	1.3486	0.16477
121.547	9.549	69.0686	25	76.994	149.64	68.9184	389.924	67.5029	295.14	2.24706	-4.48977	1.35193	0.16282
121.782	9.358	69.2019	24.172	77.1426	145.529	69.0517	387.969	67.6335	325.126	2.25172	-4.49528	1.35526	0.16101
122.016	9.316	69.3353	23.463	77.2913	141.742	69.185	385.17	67.764	359.376	2.25639	-4.49952	1.35859	0.15939
122.251	9.311	69.4686	22.942	77.4399	138.632	69.3183	382.637	67.8946	399.91	2.26105	-4.50694	1.36193	0.15894
122.485	9.348	69.6019	22.159	77.5885	135.609	69.4516	380.51	68.0252	449.026	2.26571	-4.51653	1.36526	0.15718
122.72	9.306	69.7353	22.042	77.7372	132.714	69.5849	378.399	68.1557	503.732	2.27038	-4.52726	1.36859	0.15812
122.955	9.396	69.8686	21.455	77.8858	130.78	69.7182	375.952	68.2863	562.934	2.27504	-4.53479	1.37192	0.15825
123.189	9.452	70.0019	21.088	78.0344	129.081	69.8516	374.139	68.4169	629.466	2.2797	-4.54471	1.37525	0.16018
123.424	9.369	70.1353	20.838	78.1831	127.344	69.9849	372.355	68.5474	701.217	2.28436	-4.55304	1.37858	0.16173
123.659	9.335	70.2686	20.505	78.3317	126.154	70.1182	370.54	68.678	784.358	2.28903	-4.55558	1.38192	0.16069
123.893	9.185	70.4019	20.265	78.4804	126.918	70.2515	369.218	68.8086	874.156	2.29369	-4.55937	1.38525	0.16195
124.128	9.32	70.5353	20.212	78.629	142.202	70.3848	368.009	68.9391	967.27	2.29835	-4.56189	1.38858	0.1608
124.363	9.347	70.6686	20.326	78.7776	155.573	70.5181	366.092	69.0697	1064.12	2.30301	-4.55959	1.39191	0.15791
124.597	9.194	70.802	20.4	78.9263	137.238	70.6514	365.062	69.2003	1160.54	2.30768	-4.55891	1.39525	0.15804
124.832	9.321	70.9353	20.472	79.0749	130.933	70.7847	364.015	69.3308	1259.43	2.31234	-4.56228	1.39858	0.15887
125.067	9.304	71.0686	20.449	79.2235	128.056	70.918	363.217	69.4614	1368.84	2.317	-4.56736	1.40191	0.15789
125.301	9.209	71.202	20.582	79.3722	126.552	71.0513	362.71	69.592	1472.99	2.32167	-4.57333	1.40524	0.15816
125.536	9.231	71.3353	20.764	79.5208	125.755	71.1846	362.594	69.7225	1565.53	2.32633	-4.58379	1.40857	0.15616
125.771	9.37	71.4686	20.749	79.6694	125.332	71.3179	361.635	69.8531	1667.7	2.33099	-4.59255	1.4119	0.15577
126.005	9.37	71.602	21.296	79.8181	125.237	71.4512	361.719	69.9837	1746.59	2.33566	-4.60144	1.41524	0.15347
126.24	9.293	71.7353	21.452	79.9667	125.404	71.5845	361.939	70.1142	1812.25	2.34032	-4.61082	1.41857	0.15038
126.474	9.511	71.8687	21.622	80.1154	125.473	71.7178	361.904	70.2448	1880.96	2.34498	-4.6186	1.4219	0.14861
126.709	9.698	72.002	22.091	80.264	125.595	71.8511	362.711	70.3754	1955.92	2.34964	-4.62377	1.42523	0.14954
126.944	9.61	72.1353	22.692	80.4126	125.6	71.9844	363.335	70.5059	1996.3	2.35431	-4.62582	1.42856	0.14928
127.178	9.773	72.2687	22.879	80.5613	126.034	72.1177	363.466	70.6365	2005.24	2.35897	-4.62673	1.43189	0.14935
127.413	10.086	72.402	23.64	80.7099	126.197	72.251	365.271	70.7671	2045.97	2.36363	-4.63302	1.43523	0.14772
127.648	10.414	72.5353	24.098	80.8585	126.317	72.3843	366.227	70.8976	2059.82	2.36829	-4.63928	1.43856	0.14498
127.882	10.394	72.6687	24.893	81.0072	126.339	72.5176	367.472	71.0282	2050.85	2.37296	-4.64606	1.44189	0.14399
128.117	10.861	72.802	25.44	81.1558	126.588	72.6509	369.001	71.1588	2079.8	2.37762	-4.64875	1.44522	0.14033
128.352	11.303	72.9353	26.527	81.3045	126.652	72.7843	370.45	71.2893	2047.81	2.38228	-4.65648	1.44855	0.13833
128.586	11.641	73.0687	27.565	81.4531	126.687	72.9176	372.54	71.4199	2058.05	2.38695	-4.66656	1.45189	0.13768
128.821	12.152	73.202	28.817	81.6017	126.289	73.0509	373.539	71.5505	2055.18	2.39161	-4.67639	1.45522	0.13509
129.056	12.686	73.3354	30.041	81.7504	126.048	73.1842	375.446	71.681	2051.65	2.39627	-4.68404	1.45855	0.13358
129.29	13.347	73.4687	31.768	81.899	125.771	73.3175	377.757	71.8116	2034.71	2.40093	-4.69283	1.46188	0.13305
129.525	14.062	73.602	33.44	82.0476	125.133	73.4508	379.75	71.9422	2032.98	2.4056	-4.69616	1.46521	0.12993
129.76	14.877	73.7354	35.231	82.1963	124.528	73.5841	381.848	72.0727	2013.43	2.41026	-4.702	1.46855	0.12524
129.994	15.763	73.8687	37.739	82.3449	123.805	73.7174	384.688	72.2033	1962.05	2.41492	-4.70611	1.47188	0.12124
130.229	16.912	74.002	40.097	82.4936	122.861	73.8507	387.209	72.3339	1930.38	2.41959	-4.70552	1.47521	0.12084
130.463	18.029	74.1354	42.682	82.6422	121.878	73.984	389.394	72.4644	1889.64	2.42425	-4.70793	1.47854	0.11959
130.698	19.362	74.2687	45.672	82.7908	120.555	74.1173	392.321	72.595	1834.09	2.42891	-4.71288	1.48187	0.11655
130.933	20.78	74.4021	48.905	82.9395	119.289	74.2506	395.242	72.7256	1771.78	2.43357	-4.72302	1.4852	0.11541
131.167	22.413	74.5354	52.217	83.0881	118.093	74.3839	397.607	72.8561	1706.08	2.43824	-4.73393	1.48854	0.11778
131.402	23.995	74.6687	55.905	83.2367	116.782	74.5172	400.871	72.9867	1631.72	2.4429	-4.74317	1.49187	0.11893
131.637	26.239	74.8021	59.744	83.3854	115.079	74.6505	402.928	73.1172	1549.66	2.44756	-4.75572	1.4952	0.11856
131.871	28.261	74.9354	63.618	83.534	113.505	74.7838	405.683	73.2478	1470.46	2.45222	-4.76527	1.49853	0.11797
132.106	30.654	75.0687	67.604	83.6826	111.945	74.9171	409.249	73.3784	1382.88	2.45689	-4.7724	1.50186	0.11762
132.341	33.858	75.2021	71.989	83.8313	110.301	75.0504	411.599	73.5089	1297.4	2.46155	-4.7805	1.5052	0.1176
132.575	37.168	75.3354	76.066	83.9799	108.709	75.1837	413.456	73.6395	1213.84	2.46621	-4.7862	1.50853	0.11846
132.81	40.933	75.4688	80.508	84.1286	107.027	75.317	416.827	73.7701	1122.69	2.47088	-4.79072	1.51186	0.11966
133.045	46.437	75.6021	84.873	84.2772	105.243	75.4503	419.429	73.9006	1046	2.47554	-4.79103	1.51519	0.12099
133.279	54.047	75.7354	88.97	84.4258	103.85	75.5837	421.17	74.0312	968.355	2.4802	-4.79831	1.51852	0.11885
133.514	65.471	75.8688	93.326	84.5745	102.795	75.7169	424.048	74.1618	897.072	2.48487	-4.8083	1.52186	0.117
133.749	86.014	76.0021	97.626	84.7231	101.615	75.8503	424.892	74.2923	829.09	2.48953	-4.81522	1.52519	0.11513
133.983	118.914	76.1354	101.428	84.8718	100.928	75.9836	426.454	74.4229	761.429	2.49419	-4.82132	1.52852	0.11018
134.218	172.387	76.2688	105.065	85.0204	99.966	76.1169	429.471	74.5535	702.659	2.49885	-4.82866	1.53185	0.1059
134.452	246.946	76.4021	108.649	85.169	99.096	76.2502	430.751	74.684	648.669	2.50352	-4.83744	1.53518	0.10285
134.687	341.466	76.5354	111.89	85.3177	97.977	76.3835	431.026	74.8146	599.203	2.50818	-4.84798	1.53851	0.1
134.922	442.997	76.6688	114.663	85.4663	96.966	76.5168	432.825	74.9452	554.313	2.51284	-4.85191	1.54185	0.09981
135.156	529.592	76.8021	116.978	85.6149	95.873	76.6501	433.148	75.0757	512.1	2.5175	-4.85171	1.54518	0.09781
135.391	601.462	76.9355	119.144	85.7636	95.255	76.7834	433.772	75.2063	473.157	2.52217	-4.85672	1.54851	0.09658
135.626	643.64	77.0688	120.803	85.9122	94.957	76.9167	433.866	75.3369	438.871	2.52683	-4.86159	1.55184	0.09597
135.86	663.958	77.2021	121.78	86.0608	95.161	77.05	433.758	75.4674	408.912	2.53149	-4.86575	1.55517	0.09553
136.095	666.54	77.3355	122.831	86.2095	95.842	77.1833	432.992	75.598	381.856	2.53616	-4.86646	1.55851	0.09607
136.33	655.162	77.4688	123.358	86.3581	98.055	77.3166	432.589	75.7286	357.993	2.54082	-4.87139	1.56184	0.10067
136.564	636.26	77.6021	123.341	86.5068	98.762	77.4499	431.941	75.8591	334.976	2.54548	-4.87895	1.56517	0.10142
136.799	614.189	77.7355	123.02	86.6554	101.409	77.5832	431.066	75.9897	314.486	2.55014	-4.88873	1.5685	0.10157
137.034	587.997	77.8688	122.222	86.804	104.475	77.7165	430.416	76.1203	297.093	2.55481	-4.89997	1.57183	0.10541
137.268	560.516	78.0022	121.087	86.9527	108.333	77.8498	429.279	76.2508	281.525	2.55947	-4.91268	1.57516	0.1064
137.503	536.241	78.1355	119.645	87.1013	112.977	77.9831	427.734	76.3814	267.624	2.56413	-4.92084	1.5785	0.10676
137.738	511.035	78.2688	117.967	87.2499	117.637	78.1164	426.811	76.512	254.804	2.5688	-4.92465	1.58183	0.10645
137.972	489.841	78.4022	115.977	87.3986	122.99	78.2497	425.557	76.6425	243.096	2.57346	-4.9296	1.58516	0.10574
138.207	471.99	78.5355	113.889	87.5472	128.191	78.383	424.048	76.7731	232.709	2.57812	-4.93561	1.58849	0.10539
138.441	453.357	78.6688	111.564	87.6958	133.101	78.5163	423.763	76.9037	224.137	2.58278	-4.93625	1.59182	0.1045
138.676	440.466	78.8022	108.671	87.8445	137.622	78.6496	422.152	77.0343	215.404	2.58745	-4.93896	1.59516	0.10408
138.911	429.653	78.9355	106.011	87.9931	141.833	78.7829	419.809	77.1648	207.482	2.59211	-4.94137	1.59849	0.10547
139.145	420.552	79.0688	103.212	88.1418	146.095	78.9163	418.787	77.2954	200.013	2.59677	-4.95377	1.60182	0.10556
139.38	414.831	79.2022	100.421	88.2904	150.68	79.0496	417.795	77.426	192.847	2.60143	-4.9648	1.60515	0.10227
139.615	411.802	79.3355	97.764	88.439	154.922	79.1829	416.627	77.5565	187.153	2.6061	-4.97665	1.60848	0.10196
139.849	409.21	79.4689	94.58	88.5877	158.23	79.3162	415.284	77.6871	182.023	2.61076	-4.98909	1.61181	0.10137
140.084	410.543	79.6022	91.509	88.7363	160.276	79.4495	414.507	77.8177	176.437	2.61542	-4.99803	1.61515	0.1011
140.319	413.335	79.7355	89.058	88.885	160.436	79.5828	413.623	77.9482	171.557	2.62009	-5.0022	1.61848	0.10187
140.553	416.873	79.8689	86.138	89.0336	158.419	79.7161	413.749	78.0788	166.885	2.62475	-5.00068	1.62181	0.1051
140.788	422.745	80.0022	83.408	89.1822	154.684	79.8494	413.98	78.2094	163.056	2.62941	-5.0048	1.62514	0.10374
141.023	428.829	80.1355	81.354	89.3309	149.795	79.9827	413.778	78.3399	159.066	2.63408	-5.00895	1.62847	0.10502
141.257	436.236	80.2689	79.024	89.4795	143.64	80.116	414.484	78.4705	155.765	2.63874	-5.00978	1.6318	0.108
141.492	445.203	80.4022	77.14	89.6281	136.74	80.2493	416.437	78.6011	153.013	2.6434	-5.00991	1.63514	0.10628
141.727	454.347	80.5356	75.327	89.7768	129.001	80.3826	417.229	78.7316	150.169	2.64806	-5.01976	1.63847	0.10093
141.961	464.53	80.6689	74.358	89.9254	120.244	80.5159	420.311	78.8622	147.691	2.65273	-5.02613	1.6418	0.09543
142.196	474.845	80.8022	73.49	90.074	111.408	80.6492	422.935	78.9928	145.637	2.65739	-5.03314	1.64513	0.09649
142.43	485.94	80.9356	72.92	90.2227	102.257	80.7825	425.84	79.1233	143.429	2.66205	-5.04066	1.64846	0.09801
142.665	496.329	81.0689	73.147	90.3713	93.172	80.9158	429.616	79.2539	142.101	2.66671	-5.04787	1.6518	0.09523
142.9	509.341	81.2022	73.941	90.52	84.244	81.0491	434.167	79.3845	140.802	2.67138	-5.05596	1.65513	0.09592
143.134	520.824	81.3356	75.191	90.6686	76.339	81.1824	439.2	79.515	140.107	2.67604	-5.06247	1.65846	0.09444
143.369	533.193	81.4689	77.316	90.8172	68.585	81.3157	445.442	79.6456	139.699	2.6807	-5.06798	1.66179	0.09326
143.604	545.931	81.6022	80.366	90.9659	61.824	81.449	453.439	79.7762	139.538	2.68537	-5.0705	1.66512	0.09132
143.838	558.728	81.7356	84.331	91.1145	56.744	81.5824	460.256	79.9067	139.216	2.69003	-5.07313	1.66846	0.09236
144.073	570.182	81.8689	89.615	91.2631	52.853	81.7156	469.488	80.0373	139.395	2.69469	-5.07667	1.67179	0.0894
144.308	583.482	82.0023	96.616	91.4118	49.702	81.849	480.913	80.1679	140.267	2.69936	-5.08478	1.67512	0.08814
144.542	595.22	82.1356	104.319	91.5604	47.398	81.9823	492.228	80.2984	141.118	2.70402	-5.09527	1.67845	0.0881
144.777	607.648	82.2689	113.963	91.7091	45.383	82.1156	503.794	80.429	141.982	2.70868	-5.10154	1.68178	0.08714
145.012	619.918	82.4023	125.883	91.8577	44.188	82.2489	518.471	80.5596	143.49	2.71334	-5.11198	1.68511	0.08611
145.246	631.368	82.5356	138.848	92.0063	42.834	82.3822	533.618	80.6901	144.767	2.71801	-5.12452	1.68845	0.08453
145.481	643.695	82.6689	155.038	92.155	41.872	82.5155	549.366	80.8207	146.913	2.72267	-5.13277	1.69178	0.08061
145.715	654.998	82.8023	173.779	92.3036	40.908	82.6488	569.727	80.9513	149.017	2.72733	-5.14116	1.69511	0.07658
145.95	664.917	82.9356	194.2	92.4522	39.926	82.7821	587.155	81.0818	151.483	2.73199	-5.14453	1.69844	0.07355
146.185	675.91	83.069	218.023	92.6009	38.829	82.9154	608.229	81.2124	154.125	2.73666	-5.14973	1.70177	0.07036
146.419	686.246	83.2023	245.598	92.7495	37.763	83.0487	632.016	81.343	157.564	2.74132	-5.15563	1.70511	0.06718
146.654	695.146	83.3356	274.571	92.8982	36.5	83.182	655.534	81.4735	160.958	2.74598	-5.15767	1.70844	0.06568
146.889	704.828	83.469	307.171	93.0468	35.253	83.3153	680.713	81.6041	165.17	2.75065	-5.15851	1.71177	0.06405
147.123	713.756	83.6023	344.028	93.1954	34.01	83.4486	709.929	81.7347	169.073	2.75531	-5.16064	1.7151	0.0609
147.358	721.076	83.7356	381.342	93.3441	32.741	83.5819	739.245	81.8652	173.546	2.75997	-5.16538	1.71843	0.06015
147.593	728.884	83.869	423.185	93.4927	31.444	83.7152	769.223	81.9958	177.915	2.76463	-5.17127	1.72177	0.05815
147.827	736.889	84.0023	467.795	93.6413	30.175	83.8485	802.175	82.1264	183.264	2.7693	-5.17734	1.7251	0.05972
148.062	742.37	84.1357	512.779	93.79	29.079	83.9818	834.439	82.2569	189.13	2.77396	-5.18932	1.72843	0.06014
148.297	749.522	84.269	560.36	93.9386	28.024	84.1151	868.278	82.3875	194.776	2.77862	-5.19782	1.73176	0.05913
148.531	755.192	84.4023	610.834	94.0872	26.916	84.2484	907.011	82.518	200.572	2.78328	-5.20682	1.73509	0.06331
148.766	759.111	84.5357	658.772	94.2359	25.968	84.3817	941.584	82.6486	207.422	2.78795	-5.2165	1.73842	0.06562
149.001	764.907	84.669	708.721	94.3845	24.862	84.5151	979.059	82.7792	213.621	2.79261	-5.22467	1.74176	0.06692
149.235	767.925	84.8023	759.766	94.5332	23.843	84.6483	1019.81	82.9097	220.613	2.79727	-5.23044	1.74509	0.06941
149.47	771.064	84.9357	805.323	94.6818	22.935	84.7816	1058.6	83.0403	227.976	2.80194	-5.23538	1.74842	0.06839
149.704	775.141	85.069	850.104	94.8304	22.119	84.915	1099.56	83.1709	234.873	2.8066	-5.23801	1.75175	0.06693
149.939	776.841	85.2023	893.939	94.9791	21.337	85.0483	1138.42	83.3014	242.28	2.81126	-5.24092	1.75508	0.06738
150.174	778.367	85.3357	931.992	95.1277	20.446	85.1816	1177.82	83.432	250.038	2.81593	-5.24364	1.75842	0.07148
150.408	782.065	85.469	969.709	95.2763	19.813	85.3149	1209.72	83.5626	257.378	2.82059	-5.24693	1.76175	0.07386
150.643	782.471	85.6024	1003.4	95.425	19.069	85.4482	1243.66	83.6931	264.412	2.82525	-5.25522	1.76508	0.07369
150.878	784.051	85.7357	1032.34	95.5736	18.393	85.5815	1272.9	83.8237	271.711	2.82991	-5.25815	1.76841	0.07098
151.112	785.838	85.869	1057.83	95.7223	17.69	85.7148	1309.69	83.9543	279.135	2.83458	-5.26692	1.77174	0.07191
151.347	784.619	86.0024	1079.01	95.8709	17.039	85.8481	1338.56	84.0848	285.211	2.83924	-5.27686	1.77507	0.07221
151.582	784.494	86.1357	1094.99	96.0195	16.491	85.9814	1362.07	84.2154	291.581	2.8439	-5.2856	1.77841	0.07016
151.816	784.787	86.269	1106.83	96.1682	15.963	86.1147	1396.01	84.346	297.751	2.84856	-5.29235	1.78174	0.06682
152.051	783.599	86.4024	1115.36	96.3168	15.462	86.248	1407.44	84.4765	303.21	2.85323	-5.29853	1.78507	0.0632
152.286	782.914	86.5357	1119.7	96.4654	14.992	86.3813	1431.92	84.6071	308.683	2.85789	-5.30384	1.7884	0.06034
152.52	782.703	86.6691	1118.97	96.6141	14.483	86.5146	1457.83	84.7377	312.767	2.86255	-5.31335	1.79173	0.06115
152.755	779.624	86.8024	1116.65	96.7627	14.027	86.6479	1467.56	84.8682	316.849	2.86722	-5.31825	1.79506	0.05917
152.99	778.838	86.9357	1109.09	96.9113	13.573	86.7812	1475.57	84.9988	319.697	2.87188	-5.32766	1.7984	0.05792
153.224	777.081	87.0691	1098.47	97.06	13.223	86.9145	1485.05	85.1294	321.672	2.87654	-5.33319	1.80173	0.05166
153.459	773.839	87.2024	1085.26	97.2086	12.876	87.0478	1489.89	85.2599	323.872	2.88121	-5.33896	1.80506	0.04611
153.693	772.924	87.3357	1069.14	97.3573	12.535	87.1811	1495.24	85.3905	324.949	2.88587	-5.34335	1.80839	0.04275
153.928	770.487	87.4691	1051.82	97.5059	12.103	87.3144	1495.97	85.5211	325.029	2.89053	-5.35076	1.81172	0.04051
154.163	767.956	87.6024	1030.07	97.6545	11.757	87.4477	1495.28	85.6516	324.325	2.89519	-5.35658	1.81506	0.03698
154.397	766.022	87.7358	1009.8	97.8032	11.509	87.5811	1491.1	85.7822	323.09	2.89986	-5.36088	1.81839	0.03619
154.632	762.71	87.8691	985.848	97.9518	11.083	87.7143	1486.42	85.9128	320.965	2.90452	-5.36763	1.82172	0.03258
154.867	758.444	88.0024	959.977	98.1004	10.855	87.8477	1474.63	86.0433	318.036	2.90918	-5.37289	1.82505	0.02925
155.101	756.131	88.1358	934.362	98.2491	10.564	87.981	1463.52	86.1739	314.446	2.91384	-5.37753	1.82838	0.02931
155.336	751.881	88.2691	907.907	98.3977	10.213	88.1143	1451.11	86.3045	309.927	2.91851	-5.37847	1.83172	0.02813
155.571	748.573	88.4024	879.364	98.5464	10.01	88.2476	1432.5	86.435	305.055	2.92317	-5.38259	1.83505	0.0265
155.805	745.839	88.5358	851.721	98.695	9.704	88.3809	1416.39	86.5656	299.631	2.92783	-5.38643	1.83838	0.02316
156.04	740.87	88.6691	823.427	98.8436	9.459	88.5142	1402.47	86.6962	293.873	2.9325	-5.39403	1.84171	0.02177
156.275	737.163	88.8024	794.594	98.9923	9.269	88.6475	1379.32	86.8267	287.033	2.93716	-5.39711	1.84504	0.02098
156.509	733.654	88.9358	766.223	99.1409	8.921	88.7808	1348.31	86.9573	280.161	2.94182	-5.40483	1.84838	0.01882
156.744	728.993	89.0691	736.948	99.2895	8.778	88.9141	1329.06	87.0879	273.311	2.94648	-5.41528	1.85171	0.01956
156.979	724.868	89.2025	708.3	99.4382	8.576	89.0474	1299.87	87.2184	266.071	2.95115	-5.42115	1.85504	0.02006
157.213	720.537	89.3358	681.811	99.5868	8.348	89.1807	1270.92	87.349	258.069	2.95581	-5.42685	1.85837	0.0198
157.448	714.769	89.4691	654.001	99.7355	8.105	89.314	1246.74	87.4796	250.13	2.96047	-5.43053	1.8617	0.01836
157.682	710.627	89.6025	627.232	99.8841	8.069	89.4473	1219.87	87.6101	242.339	2.96514	-5.43862	1.86503	0.02142
157.917	705.245	89.7358	601.809	100.033	7.882	89.5806	1191.72	87.7407	234.515	2.9698	-5.44976	1.86837	0.02364
158.152	700.211	89.8692	576.344	100.181	7.579	89.7139	1156.88	87.8713	226.683	2.97446	-5.45218	1.8717	0.02565
158.386	695.43	90.0025	551.404	100.33	7.47	89.8472	1128.79	88.0018	219.122	2.97912	-5.45916	1.87503	0.0267
158.621	690.222	90.1358	528.512	100.479	7.385	89.9805	1096.19	88.1324	211.168	2.98379	-5.47312	1.87836	0.02849
158.856	683.992	90.2692	505.255	100.627	7.101	90.1138	1064.9	88.263	203.492	2.98845	-5.48386	1.88169	0.03087
159.09	678.448	90.4025	482.06	100.776	6.871	90.2471	1030.75	88.3935	196.498	2.99311	-5.49162	1.88503	0.03053
159.325	673.469	90.5358	461.688	100.925	6.741	90.3804	1001.23	88.5241	189.389	2.99777	-5.49715	1.88836	0.03286
159.56	667.143	90.6692	441.539	101.073	6.554	90.5138	968.243	88.6547	182.621	3.00244	-5.50328	1.89169	0.0339
159.794	662.618	90.8025	421.468	101.222	6.445	90.647	935.8	88.7852	175.847	3.0071	-5.5057	1.89502	0.03626
160.029	656.286	90.9358	402.928	101.37	6.361	90.7804	902.711	88.9158	169.11	3.01176	-5.5054	1.89835	0.03406
160.264	650.616	91.0692	384.899	101.519	6.275	90.9137	869.262	89.0464	163.309	3.01643	-5.50552	1.90168	0.03287
160.498	645.003	91.2025	367.17	101.668	6.117	91.047	837.018	89.1769	157.454	3.02109	-5.5056	1.90502	0.03273
160.733	638.647	91.3358	351.154	101.816	5.865	91.1803	805.45	89.3075	151.963	3.02575	-5.5125	1.90835	0.03177
160.968	631.378	91.4692	335.095	101.965	5.867	91.3136	775.023	89.4381	146.677	3.03042	-5.52038	1.91168	0.02917
161.202	625.299	91.6025	319.771	102.114	5.796	91.4469	743.921	89.5686	141.523	3.03508	-5.5295	1.91501	0.02785
161.437	617.357	91.7359	305.627	102.262	5.497	91.5802	717.822	89.6992	136.734	3.03974	-5.54353	1.91834	0.02798
161.671	609.611	91.8692	292.463	102.411	5.519	91.7135	687.024	89.8298	131.997	3.0444	-5.55104	1.92168	0.02612
161.906	602.272	92.0025	278.914	102.56	5.451	91.8468	656.448	89.9603	127.986	3.04907	-5.5555	1.92501	0.02288
162.141	593.378	92.1359	267.428	102.708	5.233	91.9801	631.154	90.0909	123.953	3.05373	-5.56057	1.92834	0.02521
162.375	584.434	92.2692	255.281	102.857	5.21	92.1134	604.071	90.2215	119.946	3.05839	-5.56179	1.93167	0.02537
162.61	575.967	92.4026	244.225	103.005	5.184	92.2467	577.399	90.352	115.796	3.06305	-5.56196	1.935	0.02559
162.845	567.12	92.5359	233.951	103.154	5.157	92.38	552.022	90.4826	111.949	3.06772	-5.5649	1.93833	0.02362
163.079	559.099	92.6692	223.767	103.303	5.247	92.5133	526.583	90.6132	108.465	3.07238	-5.56967	1.94167	0.02569
163.314	551.776	92.8026	213.755	103.451	5.138	92.6466	501.525	90.7437	105.027	3.07704	-5.5777	1.945	0.0275
163.549	543.973	92.9359	205.129	103.6	5.051	92.7799	478.47	90.8743	101.747	3.08171	-5.58598	1.94833	0.02554
163.783	537.327	93.0692	196.296	103.749	5.138	92.9132	455.983	91.0049	98.656	3.08637	-5.59862	1.95166	0.02698
164.018	531.404	93.2026	187.505	103.897	5.223	93.0465	433.944	91.1354	95.808	3.09103	-5.60966	1.95499	0.02825
164.253	525.666	93.3359	180.182	104.046	5.367	93.1798	413.114	91.266	92.938	3.09569	-5.61685	1.95833	0.02609
164.487	520.173	93.4693	172.963	104.195	5.251	93.3131	393.694	91.3966	90.291	3.10036	-5.62394	1.96166	0.02361
164.722	516.044	93.6026	166.17	104.343	5.564	93.4464	374.756	91.5271	87.497	3.10502	-5.63138	1.96499	0.02192
164.957	510.852	93.7359	159.464	104.492	5.689	93.5798	356.495	91.6577	85	3.10968	-5.6386	1.96832	0.02098
165.191	506.372	93.8693	153.206	104.64	5.817	93.7131	339.306	91.7883	82.487	3.11435	-5.63894	1.97165	0.0174
165.426	501.554	94.0026	146.8	104.789	5.848	93.8464	322.263	91.9188	80.245	3.11901	-5.6434	1.97499	0.01415
165.66	495.532	94.1359	141.423	104.938	6.122	93.9797	306.86	92.0494	77.758	3.12367	-5.64718	1.97832	0.0114
165.895	489.725	94.2693	136.136	105.086	6.235	94.113	292.817	92.18	75.74	3.12833	-5.6529	1.98165	0.00947
166.13	482.919	94.4026	131.189	105.235	6.383	94.2463	278.237	92.3105	73.834	3.133	-5.66176	1.98498	0.00683
166.364	475.342	94.5359	126.239	105.384	6.567	94.3796	264.755	92.4411	71.916	3.13766	-5.66475	1.98831	0.00498
166.599	467.115	94.6693	121.989	105.532	6.692	94.5129	252.138	92.5717	69.894	3.14232	-5.67168	1.99164	0.0028
166.834	457.96	94.8026	117.681	105.681	6.95	94.6462	239.663	92.7022	68.276	3.14698	-5.68082	1.99497	0.000718
167.068	447.931	94.936	113.727	105.83	7.048	94.7795	227.949	92.8328	66.677	3.15165	-5.68604	1.99831	-0.00419
167.303	438.084	95.0693	109.719	105.978	7.298	94.9128	217.265	92.9634	65.135	3.15631	-5.6877	2.00164	-0.00534
167.538	427.393	95.2026	106.326	106.127	7.375	95.0461	207.624	93.0939	63.677	3.16097	-5.6903	2.00497	-0.00711
167.772	417.044	95.336	102.824	106.275	7.39	95.1794	198.228	93.2245	62.499	3.16564	-5.69531	2.0083	-0.00829
168.007	406.856	95.4693	99.669	106.424	7.572	95.3127	189.864	93.3551	61.233	3.1703	-5.70517	2.01164	-0.00633
168.242	396.959	95.6026	96.605	106.573	7.834	95.446	180.991	93.4856	59.972	3.17496	-5.71016	2.01497	-0.00502
168.476	387.923	95.736	93.507	106.721	7.883	95.5793	173.654	93.6162	58.892	3.17963	-5.7145	2.0183	-0.00433
168.711	379.178	95.8693	90.908	106.87	7.979	95.7126	167.041	93.7468	57.597	3.18429	-5.72363	2.02163	-0.00433
168.946	372.03	96.0027	88.425	107.019	8.184	95.8459	159.727	93.8773	56.76	3.18895	-5.72907	2.02496	-0.00493
169.18	365.497	96.136	85.83	107.167	8.157	95.9792	153.379	94.0079	55.646	3.19361	-5.74165	2.02829	-0.00432
169.415	360.871	96.2693	83.723	107.316	8.158	96.1125	148.01	94.1385	54.742	3.19828	-5.7515	2.03163	-0.00394
169.649	358.46	96.4027	81.776	107.465	8.236	96.2458	142.927	94.269	53.831	3.20294	-5.75349	2.03496	-0.000901
169.884	356.969	96.536	79.59	107.613	8.25	96.3791	137.562	94.3996	53.05	3.2076	-5.76126	2.03829	0.00171
170.119	357.1	96.6693	77.855	107.762	8.366	96.5125	133.272	94.5302	52.209	3.21226	-5.77106	2.04162	0.003
170.353	359.877	96.8027	75.853	107.91	8.389	96.6458	129.094	94.6607	51.539	3.21693	-5.78126	2.04495	0.00566
170.588	364.312	96.936	74.13	108.059	8.298	96.7791	125.034	94.7913	50.804	3.22159	-5.78559	2.04828	0.00707
170.823	370.087	97.0694	72.452	108.208	8.376	96.9124	122.254	94.9219	50.155	3.22625	-5.78773	2.05162	0.00384
171.057	379.331	97.2027	71.026	108.356	8.313	97.0457	119.106	95.0524	49.321	3.23092	-5.79435	2.05495	0.000449
171.292	389.525	97.336	69.466	108.505	8.316	97.179	116.859	95.183	48.57	3.23558	-5.80017	2.05828	-0.00051
171.527	402.215	97.4694	68.12	108.654	8.304	97.3123	113.961	95.3136	47.775	3.24024	-5.80967	2.06161	-0.00401
171.761	417.341	97.6027	66.504	108.802	8.284	97.4456	112.008	95.4441	47.231	3.2449	-5.81656	2.06494	-0.00526
171.996	436.007	97.736	65.627	108.951	8.225	97.5789	110.275	95.5747	46.45	3.24957	-5.82668	2.06828	-0.00251
172.231	459.386	97.8694	64.188	109.1	8.259	97.7122	108.72	95.7053	45.772	3.25423	-5.8347	2.07161	-0.00418
172.465	487.769	98.0027	63.093	109.248	8.213	97.8455	107.587	95.8358	44.952	3.25889	-5.83946	2.07494	-0.01091
172.7	523.715	98.136	62.224	109.397	8.105	97.9788	107.029	95.9664	44.056	3.26356	-5.84554	2.07827	-0.01637
172.935	567.242	98.2694	61.353	109.546	8.186	98.1121	106.522	96.097	43.264	3.26822	-5.85317	2.0816	-0.01493
173.169	623.614	98.4027	60.135	109.694	8.138	98.2454	106.406	96.2275	42.585	3.27288	-5.85657	2.08494	-0.01531
173.404	687.264	98.5361	59.097	109.843	8.022	98.3787	106.342	96.3581	41.754	3.27754	-5.86539	2.08827	-0.01662
173.638	768.314	98.6694	58.171	109.991	8.219	98.512	106.513	96.4887	40.731	3.28221	-5.87214	2.0916	-0.01859
173.873	857.565	98.8027	57.172	110.14	8.029	98.6453	107.507	96.6192	40.271	3.28687	-5.87953	2.09493	-0.01893
174.108	963.202	98.9361	56.326	110.289	7.976	98.7786	108.324	96.7498	39.396	3.29153	-5.88546	2.09826	-0.02102
174.342	1072.4	99.0694	55.631	110.437	8.008	98.9119	109.636	96.8804	38.402	3.2962	-5.8899	2.10159	-0.02336
174.577	1192.99	99.2027	54.637	110.586	8.082	99.0452	110.956	97.0109	37.414	3.30086	-5.89694	2.10493	-0.0248
174.812	1315.89	99.3361	54.03	110.735	8.109	99.1785	112.538	97.1415	36.451	3.30552	-5.90415	2.10826	-0.02604
175.046	1437.31	99.4694	53.26	110.883	8.089	99.3118	114.266	97.2721	35.584	3.31018	-5.90988	2.11159	-0.02794
175.281	1543.12	99.6028	52.101	111.032	8.104	99.4451	116.335	97.4026	34.585	3.31485	-5.91706	2.11492	-0.02751
175.516	1644.99	99.7361	51.59	111.18	8.113	99.5785	118.973	97.5332	33.826	3.31951	-5.92445	2.11825	-0.02441
175.75	1728.75	99.8694	50.881	111.329	8.162	99.7118	121.244	97.6638	32.884	3.32417	-5.92859	2.12159	-0.02425
175.985	1790.86	100.003	50.24	111.478	8.218	99.8451	123.637	97.7943	31.998	3.32884	-5.93303	2.12492	-0.02591
176.22	1824.22	100.136	49.415	111.626	8.191	99.9784	126.607	97.9249	31.294	3.3335	-5.93577	2.12825	-0.02427
176.454	1831.92	100.269	48.684	111.775	8.126	100.112	129.021	98.0555	30.395	3.33816	-5.93789	2.13158	-0.02335
176.689	1831.47	100.403	47.968	111.924	8.092	100.245	131.738	98.186	29.702	3.34282	-5.9406	2.13491	-0.02292
176.923	1809.2	100.536	47.51	112.072	8.031	100.378	134.245	98.3166	29.039	3.34749	-5.94623	2.13825	-0.02182
177.158	1750.7	100.669	46.756	112.221	7.938	100.512	136.819	98.4472	28.225	3.35215	-5.95774	2.14158	-0.02058
177.393	1687.98	100.803	45.927	112.37	7.926	100.645	139.235	98.5777	27.684	3.35681	-5.96771	2.14491	-0.01889
177.627	1604.64	100.936	45.333	112.518	7.752	100.778	141.556	98.7083	27.028	3.36148	-5.97736	2.14824	-0.0189
177.862	1509.54	101.069	44.707	112.667	7.831	100.912	143.416	98.8389	26.499	3.36614	-5.98947	2.15157	-0.0166
178.097	1399.75	101.203	44.144	112.816	7.737	101.045	145.546	98.9694	25.964	3.3708	-5.99329	2.1549	-0.01695
178.331	1286.16	101.336	43.396	112.964	7.476	101.178	147.417	99.1	25.461	3.37546	-6.00042	2.15824	-0.01733
178.566	1168.4	101.469	42.892	113.113	7.363	101.311	148.681	99.2306	24.887	3.38013	-5.99922	2.16157	-0.01904
178.801	1058.6	101.603	42.128	113.261	7.198	101.445	150.167	99.3611	24.377	3.38479	-6.00076	2.1649	-0.02153
179.035	945.846	101.736	41.385	113.41	7.042	101.578	151.061	99.4917	24.164	3.38945	-6.00204	2.16823	-0.02363
179.27	840.475	101.869	40.971	113.559	6.976	101.711	151.211	99.6223	23.832	3.39411	-6.00597	2.17156	-0.02463
179.505	746.56	102.003	40.304	113.707	6.896	101.845	151.604	99.7528	23.397	3.39878	-6.0154	2.17489	-0.02544
179.739	658.971	102.136	39.876	113.856	6.559	101.978	151.488	99.8834	23.403	3.40344	-6.01616	2.17823	-0.02796
179.974	582.483	102.269	39.017	114.005	6.462	102.111	151.124	100.014	23.125	3.4081	-6.02804	2.18156	-0.02596
180.209	512.197	102.403	38.571	114.153	6.272	102.245	150.618	100.145	22.743	3.41277	-6.03547	2.18489	-0.0259
180.443	453.399	102.536	38.042	114.302	6.124	102.378	149.281	100.275	22.465	3.41743	-6.04179	2.18822	-0.02598
180.678	398.997	102.669	37.393	114.451	5.936	102.511	148.004	100.406	22.197	3.42209	-6.04418	2.19155	-0.02759
180.912	355.382	102.803	36.869	114.599	5.771	102.644	147.208	100.536	22.166	3.42675	-6.04615	2.19489	-0.02861
181.147	315.401	102.936	36.279	114.748	5.404	102.778	144.837	100.667	21.674	3.43142	-6.05408	2.19822	-0.02819
181.382	282.859	103.07	35.871	114.896	5.429	102.911	142.799	100.797	21.542	3.43608	-6.06344	2.20155	-0.02737
181.616	253.937	103.203	35.446	115.045	5.155	103.044	140.816	100.928	21.392	3.44074	-6.06975	2.20488	-0.02629
181.851	230.078	103.336	34.907	115.194	4.911	103.178	137.682	101.058	21.24	3.44541	-6.07723	2.20821	-0.02456
182.086	209.23	103.47	34.224	115.342	4.721	103.311	135.314	101.189	21.052	3.45007	-6.08596	2.21155	-0.02271
182.32	192.529	103.603	33.806	115.491	4.599	103.444	132.624	101.32	20.782	3.45473	-6.09493	2.21488	-0.0249
182.555	177.32	103.736	33.353	115.64	4.357	103.578	129.729	101.45	20.787	3.45939	-6.10704	2.21821	-0.02772
182.79	164.318	103.87	33.141	115.788	4.213	103.711	126.815	101.581	20.345	3.46406	-6.11213	2.22154	-0.02826
183.024	153.94	104.003	32.749	115.937	4.007	103.844	124.152	101.711	20.277	3.46872	-6.12002	2.22487	-0.02795
183.259	144.145	104.136	32.075	116.086	3.882	103.978	121.676	101.842	20.156	3.47338	-6.13129	2.2282	-0.02902
183.494	136.266	104.27	31.689	116.234	3.686	104.111	117.963	101.972	19.724	3.47804	-6.14068	2.23154	-0.02754
183.728	128.72	104.403	31.265	116.383	3.374	104.244	115.094	102.103	19.544	3.48271	-6.14562	2.23487	-0.02671
183.963	122.412	104.536	30.734	116.531	3.343	104.377	111.84	102.234	19.487	3.48737	-6.14824	2.2382	-0.0282
184.198	116.591	104.67	30.349	116.68	3.195	104.511	108.864	102.364	19.034	3.49203	-6.15177	2.24153	-0.0303
184.432	111.442	104.803	30.143	116.829	3.028	104.644	106.105	102.495	19.021	3.4967	-6.15811	2.24486	-0.03235
184.667	106.609	104.936	29.744	116.977	2.839	104.777	103.372	102.625	18.845	3.50136	-6.16079	2.24819	-0.03535
184.901	102.342	105.07	29.572	117.126	2.702	104.911	100.102	102.756	18.793	3.50602	-6.16553	2.25153	-0.03889
185.136	98.182	105.203	29.133	117.275	2.483	105.044	98.103	102.886	18.691	3.51069	-6.17597	2.25486	-0.03871
185.371	94.236	105.336	28.668	117.423	2.563	105.177	95.189	103.017	18.521	3.51535	-6.18488	2.25819	-0.03897
185.605	90.491	105.47	28.418	117.572	2.389	105.311	92.937	103.148	18.457	3.52001	-6.19084	2.26152	-0.03825
185.84	87.273	105.603	28.138	117.721	2.222	105.444	90.443	103.278	18.471	3.52467	-6.19648	2.26485	-0.03783
186.075	83.863	105.736	27.943	117.869	1.945	105.577	87.782	103.409	18.386	3.52934	-6.20274	2.26819	-0.04261
186.309	80.496	105.87	27.602	118.018	1.969	105.71	85.613	103.539	18.005	3.534	-6.21006	2.27152	-0.04616
186.544	77.799	106.003	27.195	118.166	1.878	105.844	83.319	103.67	17.756	3.53866	-6.21769	2.27485	-0.04762
186.779	74.509	106.136	26.96	118.315	1.688	105.977	81.544	103.8	17.84	3.54332	-6.22173	2.27818	-0.05083
187.013	71.968	106.27	26.703	118.464	1.572	106.11	79.305	103.931	17.769	3.54799	-6.22805	2.28151	-0.05189
187.248	69.12	106.403	26.533	118.612	1.26	106.244	77.598	104.062	17.642	3.55265	-6.23798	2.28485	-0.05117
187.483	66.609	106.536	26.247	118.761	1.402	106.377	75.49	104.192	17.612	3.55731	-6.24828	2.28818	-0.05253
187.717	64.132	106.67	25.885	118.91	1.074	106.51	73.751	104.323	17.459	3.56198	-6.25415	2.29151	-0.05126
187.952	62.021	106.803	25.628	119.058	0.914	106.644	72.23	104.453	17.579	3.56664	-6.25735	2.29484	-0.05257
188.187	59.736	106.936	25.247	119.207	0.944	106.777	70.498	104.584	17.397	3.5713	-6.26513	2.29817	-0.0515
188.421	57.797	107.07	25.09	119.356	0.852	106.91	69.212	104.714	17.695	3.57596	-6.27428	2.30151	-0.05065
188.656	55.803	107.203	24.817	119.504	0.7	107.043	67.746	104.845	17.439	3.58063	-6.28385	2.30484	-0.05345
188.89	54.038	107.336	24.617	119.653	0.59	107.177	66.328	104.975	17.518	3.58529	-6.28899	2.30817	-0.05391
189.125	52.333	107.47	24.331	119.801	0.375	107.31	65.141	105.106	17.443	3.58995	-6.29107	2.3115	-0.0507
189.36	50.741	107.603	24.246	119.95	0.34	107.443	64.024	105.237	17.378	3.59462	-6.29876	2.31483	-0.05232
189.594	49.415	107.736	23.988	120.099	0.204	107.577	62.522	105.367	17.418	3.59928	-6.30736	2.31816	-0.05134
189.829	47.929	107.87	23.796	120.247	0.14	107.71	62.378	105.498	17.294	3.60394	-6.30999	2.3215	-0.05081
190.064	46.578	108.003	23.492	120.396	0.024	107.843	60.434	105.628	17.222	3.6086	-6.31596	2.32483	-0.05161
190.298	45.477	108.136	23.328	120.545	-0.102	107.977	59.682	105.759	17.185	3.61327	-6.32021	2.32816	-0.05072
190.533	44.367	108.27	23.331	120.693	-0.2	108.11	58.841	105.889	17.078	3.61793	-6.32707	2.33149	-0.05199
190.768	43.105	108.403	22.888	120.842	-0.368	108.243	57.649	106.02	17.16	3.62259	-6.33563	2.33482	-0.05164
191.002	42.102	108.536	22.728	120.991	-0.561	108.377	56.778	106.151	17.136	3.62725	-6.346	2.33816	-0.0536
191.237	41.133	108.67	22.443	121.139	-0.594	108.51	56.094	106.281	16.763	3.63192	-6.35672	2.34149	-0.05253
191.472	40.063	108.803	22.336	121.288	-0.865	108.643	55.329	106.412	17.069	3.63658	-6.36551	2.34482	-0.05221
191.706	38.995	108.936	22.095	121.436	-0.833	108.776	54.377	106.542	16.962	3.64124	-6.3671	2.34815	-0.05253
191.941	38.165	109.07	22.178	121.585	-0.872	108.91	53.794	106.673	16.868	3.64591	-6.37541	2.35148	-0.05715
192.176	37.285	109.203	21.645	121.734	-1.036	109.043	56.151	106.803	16.647	3.65057	-6.37707	2.35481	-0.06012
192.41	36.388	109.336	21.832	121.882	-1.132	109.176	58.946	106.934	16.461	3.65523	-6.38224	2.35815	-0.06007
192.645	35.556	109.47	21.656	122.031	-1.194	109.31	55.726	107.065	16.308	3.6599	-6.38891	2.36148	-0.05899
192.879	34.715	109.603	21.301	122.18	-1.392	109.443	54.764	107.195	16.091	3.66456	-6.39552	2.36481	-0.06251
193.114	33.949	109.736	21.029	122.328	-1.372	109.576	53.536	107.326	15.805	3.66922	-6.40273	2.36814	-0.06409
193.349	33.311	109.87	20.996	122.477	-1.503	109.71	53.063	107.456	15.592	3.67388	-6.41419	2.37147	-0.06646
193.583	32.706	110.003	20.713	122.626	-1.624	109.843	52.524	107.587	15.687	3.67855	-6.42139	2.3748	-0.06727
193.818	32.074	110.136	20.582	122.774	-1.752	109.976	51.976	107.717	15.589	3.68321	-6.43376	2.37814	-0.06941
194.053	31.468	110.27	20.546	122.923	-1.904	110.11	51.222	107.848	15.304	3.68787	-6.43715	2.38147	-0.07169
194.287	30.899	110.403	20.282	123.071	-1.757	110.243	50.788	107.979	15.153	3.69253	-6.4404	2.3848	-0.07559
194.522	30.408	110.536	20.13	123.22	-1.932	110.376	50.102	108.109	14.862	3.6972	-6.44272	2.38813	-0.07616
194.757	29.973	110.67	19.853	123.369	-2.035	110.509	49.633	108.24	14.759	3.70186	-6.44571	2.39146	-0.07656
194.991	29.608	110.803	19.63	123.517	-2.256	110.643	49.194	108.37	14.388	3.70652	-6.44941	2.3948	-0.07727
195.226	29.081	110.936	19.561	123.666	-2.347	110.776	48.528	108.501	14.248	3.71119	-6.45565	2.39813	-0.07843
195.461	28.77	111.07	19.64	123.815	-2.375	110.909	47.995	108.631	14.083	3.71585	-6.46373	2.40146	-0.08277
195.695	28.516	111.203	19.215	123.963	-2.454	111.043	47.925	108.762	13.657	3.72051	-6.47084	2.40479	-0.08524
195.93	28.105	111.336	19.333	124.112	-2.55	111.176	47.254	108.892	13.624	3.72517	-6.47963	2.40812	-0.08514
196.165	27.661	111.47	18.981	124.261	-2.551	111.309	46.681	109.023	13.442	3.72984	-6.48626	2.41146	-0.08535
196.399	27.324	111.603	18.852	124.409	-2.623	111.443	46.315	109.154	13.127	3.7345	-6.49303	2.41479	-0.08613
196.634	26.941	111.736	18.61	124.558	-2.775	111.576	45.538	109.284	12.951	3.73916	-6.49858	2.41812	-0.08476
196.868	26.698	111.87	18.543	124.706	-2.794	111.709	44.677	109.415	12.904	3.74383	-6.5056	2.42145	-0.08478
197.103	26.131	112.003	18.314	124.855	-2.836	111.842	44.531	109.545	12.377	3.74849	-6.51505	2.42478	-0.08429
197.338	25.726	112.136	18.107	125.004	-2.888	111.976	43.762	109.676	12.57	3.75315	-6.52069	2.42812	-0.08149
197.572	25.301	112.27	17.893	125.152	-2.952	112.109	43.008	109.806	12.561	3.75781	-6.52481	2.43145	-0.08301
197.807	24.777	112.403	17.744	125.301	-3.035	112.242	42.891	109.937	12.219	3.76248	-6.52823	2.43478	-0.08239
198.042	24.417	112.536	17.703	125.45	-3.106	112.376	42.652	110.068	12.008	3.76714	-6.5334	2.43811	-0.08023
198.276	24.05	112.67	17.417	125.598	-3.158	112.509	41.611	110.198	11.548	3.7718	-6.53798	2.44144	-0.07907
198.511	23.417	112.803	17.31	125.747	-3.116	112.642	41.469	110.329	11.471	3.77647	-6.54197	2.44477	-0.07695
198.746	22.869	112.936	17.221	125.896	-3.122	112.776	40.608	110.459	11.485	3.78113	-6.54858	2.44811	-0.07689
198.98	22.39	113.07	17.031	126.044	-3.158	112.909	40.095	110.59	11.258	3.78579	-6.56024	2.45144	-0.07633
199.215	21.83	113.203	16.961	126.193	-3.199	113.042	40.336	110.72	10.875	3.79045	-6.56982	2.45477	-0.07655
199.45	21.294	113.336	16.697	126.341	-3.158	113.176	39.775	110.851	11.072	3.79512	-6.57714	2.4581	-0.07767
199.684	20.752	113.47	16.457	126.49	-3.367	113.309	39.428	110.982	10.53	3.79978	-6.58131	2.46143	-0.07924
199.919	20.309	113.603	16.471	126.639	-3.39	113.442	38.823	111.112	10.651	3.80444	-6.58869	2.46476	-0.0804
200.154	20.104	113.736	16.048	126.787	-3.506	113.575	37.921	111.243	10.473	3.80911	-6.58967	2.4681	-0.0838
200.388	19.587	113.87	16.207	126.936	-3.469	113.709	37.301	111.373	10.256	3.81377	-6.59222	2.47143	-0.08527
200.623	19.131	114.003	15.641	127.085	-3.455	113.842	36.878	111.504	10.147	3.81843	-6.59967	2.47476	-0.08676
200.857	18.769	114.136	15.167	127.233	-3.559	113.975	36.285	111.634	9.889	3.82309	-6.60898	2.47809	-0.08893
201.092	18.341	114.27	15.091	127.382	-3.427	114.109	35.924	111.765	9.979	3.82776	-6.62243	2.48142	-0.08939
201.327	18.005	114.403	15.037	127.531	-3.49	114.242	35.622	111.896	9.812	3.83242	-6.63018	2.48476	-0.09032
201.561	17.581	114.537	14.751	127.679	-3.613	114.375	34.934	112.026	9.48	3.83708	-6.63488	2.48809	-0.09156
201.796	17.414	114.67	14.616	127.828	-3.646	114.509	34.659	112.157	9.463	3.84175	-6.64505	2.49142	-0.09344
202.031	17.118	114.803	14.375	127.976	-3.693	114.642	34.484	112.287	9.417	3.84641	-6.65217	2.49475	-0.0954
202.265	16.863	114.937	13.944	128.125	-3.695	114.775	34.176	112.418	9.191	3.85107	-6.65778	2.49808	-0.09568
202.5	16.711	115.07	13.899	128.274	-3.716	114.908	33.665	112.548	9.187	3.85573	-6.66178	2.50142	-0.09542
202.735	16.369	115.203	13.826	128.422	-3.715	115.042	33.418	112.679	8.978	3.8604	-6.66807	2.50475	-0.09604
202.969	16.29	115.337	13.54	128.571	-3.74	115.175	33.61	112.809	8.892	3.86506	-6.67603	2.50808	-0.09743
203.204	16.104	115.47	13.6	128.72	-3.739	115.308	33.249	112.94	9.013	3.86972	-6.68259	2.51141	-0.0977
203.439	16.034	115.603	13.154	128.868	-3.651	115.442	32.905	113.071	8.952	3.87438	-6.69038	2.51474	-0.09665
203.673	15.958	115.737	12.794	129.017	-3.746	115.575	32.282	113.201	8.685	3.87905	-6.69835	2.51807	-0.09531
203.908	15.716	115.87	12.584	129.166	-3.725	115.708	31.981	113.332	8.654	3.88371	-6.70617	2.52141	-0.09407
204.142	15.519	116.003	12.491	129.314	-3.773	115.842	31.697	113.462	8.326	3.88837	-6.71906	2.52474	-0.09479
204.377	15.591	116.137	12.386	129.463	-3.754	115.975	31.547	113.593	8.313	3.89304	-6.72605	2.52807	-0.09419
204.612	15.524	116.27	12.248	129.612	-3.858	116.108	30.994	113.723	8.233	3.8977	-6.73917	2.5314	-0.09406
204.846	15.439	116.403	12.156	129.76	-3.851	116.242	30.748	113.854	8.078	3.90236	-6.74793	2.53473	-0.09464
205.081	15.306	116.537	11.901	129.909	-3.83	116.375	30.321	113.985	7.997	3.90702	-6.75716	2.53807	-0.09831
205.316	15.177	116.67	11.663	130.057	-3.894	116.508	30.3	114.115	7.939	3.91169	-6.7627	2.5414	-0.09996
205.55	15.096	116.803	11.401	130.206	-3.785	116.641	30.042	114.246	7.875	3.91635	-6.77164	2.54473	-0.099
205.785	15.01	116.937	11.448	130.355	-3.851	116.775	29.88	114.376	7.863	3.92101	-6.77592	2.54806	-0.09989
206.02	14.912	117.07	11.239	130.503	-3.906	116.908	29.594	114.507	7.601	3.92568	-6.78028	2.55139	-0.10026
206.254	14.779	117.203	11.084	130.652	-3.729	117.041	29.453	114.637	7.695	3.93034	-6.78117	2.55472	-0.10146
206.489	14.602	117.337	10.934	130.801	-3.888	117.175	29.789	114.768	7.659	3.935	-6.78411	2.55806	-0.10112
206.724	14.719	117.47	10.893	130.949	-3.818	117.308	29.46	114.899	7.592	3.93966	-6.78325	2.56139	-0.10242
206.958	14.524	117.603	11.08	131.098	-3.865	117.441	29.294	115.029	7.409	3.94433	-6.78663	2.56472	-0.10222
207.193	14.305	117.737	10.66	131.246	-3.794	117.575	29.13	115.16	7.155	3.94899	-6.79229	2.56805	-0.10438
207.428	14.202	117.87	10.515	131.395	-3.893	117.708	28.516	115.29	7.257	3.95365	-6.80009	2.57138	-0.10514
207.662	14.051	118.003	10.59	131.544	-3.971	117.841	28.435	115.421	7.213	3.95831	-6.80877	2.57471	-0.10605
207.897	14.044	118.137	10.078	131.692	-3.856	117.974	28.049	115.551	7.099	3.96298	-6.81811	2.57805	-0.1033
208.131	14.052	118.27	10.013	131.841	-3.848	118.108	27.906	115.682	7.251	3.96764	-6.83032	2.58138	-0.10167
208.366	13.983	118.403	9.878	131.99	-3.872	118.241	27.728	115.813	7.199	3.9723	-6.83616	2.58471	-0.10536
208.601	13.774	118.537	9.886	132.138	-3.991	118.374	27.767	115.943	7.369	3.97697	-6.84897	2.58804	-0.10634
208.835	13.791	118.67	9.898	132.287	-3.929	118.508	27.566	116.074	7.164	3.98163	-6.85747	2.59138	-0.10552
209.07	13.733	118.803	9.781	132.436	-3.935	118.641	27.016	116.204	7.523	3.98629	-6.86443	2.59471	-0.10508
209.305	13.671	118.937	9.706	132.584	-3.918	118.774	27.119	116.335	7.577	3.99096	-6.86498	2.59804	-0.10483
209.539	13.563	119.07	9.466	132.733	-3.914	118.908	27.081	116.465	7.591	3.99562	-6.86991	2.60137	-0.10675
209.774	13.477	119.203	9.455	132.882	-3.818	119.041	26.865	116.596	7.628	4.00028	-6.88055	2.6047	-0.10807
210.009	13.509	119.337	9.297	133.03	-3.809	119.174	27.176	116.726	7.694	4.00494	-6.88488	2.60803	-0.11114
210.243	13.582	119.47	9.08	133.179	-3.928	119.308	26.932	116.857	7.52	4.00961	-6.88911	2.61137	-0.11183
210.478	13.419	119.603	9.029	133.327	-4.008	119.441	26.689	116.988	7.689	4.01427	-6.8954	2.6147	-0.11253
210.713	13.272	119.737	8.958	133.476	-4.012	119.574	26.826	117.118	7.735	4.01893	-6.90338	2.61803	-0.11361
210.947	13.245	119.87	8.877	133.625	-4.013	119.707	26.283	117.249	7.866	4.0236	-6.91474	2.62136	-0.11456
211.182	13.175	120.003	8.708	133.773	-3.892	119.841	25.963	117.379	7.988	4.02826	-6.91668	2.62469	-0.11249
211.417	13.2	120.137	8.817	133.922	-3.957	119.974	25.939	117.51	8.088	4.03292	-6.9207	2.62803	-0.113
211.651	13.191	0	-0.491	134.071	-3.992	120.107	25.718	117.64	8.125	4.03758	-6.92482	2.63136	-0.11397
211.886	13.152	0	-0.491	134.219	-4.037	120.241	25.441	117.771	8.048	4.04225	-6.92648	2.63469	-0.11532
212.12	12.999	0	-0.491	134.368	-4.085	120.374	25.478	117.902	8.376	4.04691	-6.93441	2.63802	-0.11318
212.355	13.006	0	-0.491	134.517	-3.906	120.507	24.886	118.032	8.219	4.05157	-6.94159	2.64135	-0.11247
212.59	13.152	0	-0.491	134.665	-3.961	120.641	24.822	118.163	8.308	4.05623	-6.95311	2.64468	-0.11593
212.824	12.896	0	-0.491	134.814	-3.916	120.774	24.862	118.293	8.622	4.0609	-6.96101	2.64802	-0.11837
213.059	13.047	0	-0.491	134.962	-3.999	120.907	24.569	118.424	8.202	4.06556	-6.96749	2.65135	-0.11947
213.294	13.084	0	-0.491	135.111	-4.087	121.04	24.389	118.554	8.365	4.07022	-6.97564	2.65468	-0.11859
213.528	13.111	0	-0.491	135.26	-4.068	121.174	24.295	118.685	8.279	4.07489	-6.9806	2.65801	-0.12001
213.763	12.82	0	-0.491	135.408	-3.968	121.307	24.056	118.816	8.36	4.07955	-6.98019	2.66134	-0.12242
213.998	12.831	0	-0.491	135.557	-4.141			118.946	8.497	4.08421	-6.98334	2.66467	-0.12305
214.232	12.917	0	-0.491	135.706	-4.03			119.077	8.482	4.08887	-6.98915	2.66801	-0.12525
214.467	12.962	0	-0.491	135.854	-3.987			119.207	8.273	4.09354	-6.99737	2.67134	-0.12528
214.702	12.817	0	-0.491	136.003	-4.022			119.338	8.185	4.0982	-7.00996	2.67467	-0.12496
214.936	12.945	0	-0.491	136.152	-4.03			119.468	8.331	4.10286	-7.01763	2.678	-0.12564
215.171	12.892	0	-0.491	136.3	-4.008			119.599	8.185	4.10752	-7.02835	2.68133	-0.12532
215.406	12.819	0	-0.491	136.449	-4.032			119.73	8.098	4.11219	-7.0349	2.68467	-0.12632
215.64	12.792	0	-0.491	136.597	-3.999			119.86	7.891	4.11685	-7.04466	2.688	-0.12525
215.875	12.891	0	-0.491	136.746	-4.089			119.991	7.461	4.12151	-7.04967	2.69133	-0.12266
216.109	12.892	0	-0.491	136.895	-4.07					4.12618	-7.05075	2.69466	-0.12157
216.344	12.922	0	-0.491	137.043	-3.979					4.13084	-7.05306	2.69799	-0.12158
216.579	12.979	0	-0.491	137.192	-3.994					4.1355	-7.05574	2.70133	-0.12092
216.813	12.933	0	-0.491	137.341	-4.048					4.14016	-7.06177	2.70466	-0.12169
217.048	12.833	0	-0.491	137.489	-3.973					4.14483	-7.0712	2.70799	-0.12289
217.283	12.803	0	-0.491	137.638	-4					4.14949	-7.07894	2.71132	-0.12267
217.517	12.718	0	-0.491	137.787	-4.105					4.15415	-7.08883	2.71465	-0.12468
217.752	12.755	0	-0.491	137.935	-4.088					4.15882	-7.09594	2.71798	-0.12665
217.987	12.763	0	-0.491	138.084	-4.094					4.16348	-7.10327	2.72132	-0.12684
218.221	12.741	0	-0.491	138.232	-4.008					4.16814	-7.11033	2.72465	-0.12777
218.456	12.667	0	-0.491	138.381	-4.112					4.17281	-7.11717	2.72798	-0.1269
218.691	12.701	0	-0.491	138.53	-4.105					4.17747	-7.11894	2.73131	-0.12676
218.925	12.635	0	-0.491	138.678	-4.196					4.18213	-7.12259	2.73464	-0.12942
219.16	12.712	0	-0.491	138.827	-4.091					4.18679	-7.12406	2.73798	-0.12804
219.395	12.567	0	-0.491	138.976	-4.089					4.19146	-7.13022	2.74131	-0.12879
219.629	12.575	0	-0.491	139.124	-4.139					4.19612	-7.13481	2.74464	-0.13023
219.864	12.77	0	-0.491	139.273	-4.138					4.20078	-7.13839	2.74797	-0.1318
220.098	12.46	0	-0.491	139.422	-4.102					4.20544	-7.14657	2.7513	-0.13395
220.333	12.562	0	-0.491	139.57	-4.01					4.21011	-7.15109	2.75463	-0.13612
220.568	12.359	0	-0.491	139.719	-3.997					4.21477	-7.15876	2.75797	-0.13527
220.802	12.356	0	-0.491	139.867	-4.088					4.21943	-7.16605	2.7613	-0.13815
221.037	12.272	0	-0.491	140.016	-4.017					4.2241	-7.17638	2.76463	-0.14007
		0	-0.491	140.165	-4.099					4.22876	-7.18644	2.76796	-0.14411
		0	-0.491	140.313	-4.016					4.23342	-7.19377	2.77129	-0.14819
		0	-0.491	140.462	-4.042					4.23808	-7.20279	2.77463	-0.14841
		0	-0.491	140.611	-4.081					4.24275	-7.20737	2.77796	-0.14841
		0	-0.491	140.759	-4.12					4.24741	-7.21595	2.78129	-0.14901
		0	-0.491	140.908	-4.104					4.25207	-7.22382	2.78462	-0.15076
		0	-0.491	141.057	-4.127					4.25673	-7.22627	2.78795	-0.15016
		0	-0.491	141.205	-4.198					4.2614	-7.2366	2.79128	-0.1498
		0	-0.491	141.354	-4.151					4.26606	-7.24197	2.79462	-0.15271
		0	-0.491	141.502	283.099					4.27072	-7.2528	2.79795	-0.15527
		0	-0.491	141.651	283.596					4.27539	-7.26295	2.80128	-0.15674
		0	-0.491	141.8	283.501					4.28005	-7.26727	2.80461	-0.15678
		0	-0.491	141.948	283.579					4.28471	-7.27528	2.80794	-0.15723
		0	-0.491	142.097	283.361					4.28937	-7.27853	2.81128	-0.15517
		0	-0.491	142.246	283.524					4.29404	-7.284	2.81461	-0.1527
		0	-0.491	142.394	283.065					4.2987	-7.29225	2.81794	-0.15396
		0	-0.491	142.543	-3.41					4.30336	-7.29534	2.82127	-0.1544
		0	-0.491	142.692	-4.606					4.30803	-7.30228	2.8246	-0.15409
		0	-0.491	142.84	-5.105					4.31269	-7.31015	2.82794	-0.15481
		0	-0.491	0						4.31735	-7.3207	2.83127	-0.15415
		0	-0.491	0						4.32202	-7.32955	2.8346	-0.15135
		0	-0.491	0						4.32668	-7.33745	2.83793	-0.14869
		0	-0.491	0						4.33134	-7.34932	2.84126	-0.1487
		0	-0.491	0						4.336	-7.35407	2.84459	-0.15001
		0	-0.491	0						4.34067	-7.35762	2.84793	-0.14901
		0	-0.491	0						4.34533	-7.36242	2.85126	-0.15005
		0	-0.491	0						4.34999	-7.36984	2.85459	-0.15115
		0	-0.491	0						4.35466	-7.37406	2.85792	-0.15392
		0	-0.491	0						4.35932	-7.38016	2.86125	-0.15815
		0	-0.491	0						4.36398	-7.38823	2.86458	-0.16054
		0	-0.491	0						4.36864	-7.39688	2.86792	-0.15998
		0	-0.491	0						4.37331	-7.40829	2.87125	-0.15985
		0	-0.491	0						4.37797	-7.41229	2.87458	-0.15959
		0	-0.491	0						4.38263	-7.42004	2.87791	-0.15831
		0	-0.491	0						4.38729	-7.43087	2.88124	-0.15837
		0	-0.491	0						4.39196	-7.44123	2.88458	-0.15942
		0	-0.491	0						4.39662	-7.44466	2.88791	-0.16071
		0	-0.491	0						4.40128	-7.44606	2.89124	-0.16043
		0	-0.491	0						4.40595	-7.45471	2.89457	-0.16332
		0	-0.491	0						4.41061	-7.464	2.8979	-0.16516
		0	-0.491	0						4.41527	-7.47119	2.90124	-0.1642
		0	-0.491	0						4.41993	-7.47794	2.90457	-0.16206
		0	-0.491	0						4.4246	-7.48556	2.9079	-0.16162
		0	-0.491	0						4.42926	-7.49759	2.91123	-0.16119
		0	-0.491	0						4.43392	-7.50933	2.91456	-0.1636
		0	-0.491	0						4.43858	-7.51456	2.9179	-0.16587
		0	-0.491	0						4.44325	-7.5232	2.92123	-0.16853
		0	-0.491	0						4.44791	-7.529	2.92456	-0.16621
		0	-0.491	0						4.45257	-7.53727	2.92789	-0.16635
		0	-0.491	0						4.45724	-7.54424	2.93122	-0.168
		0	-0.491	0						4.4619	-7.54889	2.93455	-0.17059
		0	-0.491	0						4.46656	-7.55563	2.93789	-0.16988
		0	-0.491	0						4.47122	-7.5597	2.94122	-0.17015
		0	-0.491	0						4.47589	-7.57122	2.94455	-0.1724
		0	-0.491	0						4.48055	-7.58178	2.94788	-0.17133
		0	-0.491	0						4.48521	-7.59051	2.95121	-0.17252
		0	-0.491	0						4.48988	-7.59523	2.95455	-0.17596
		0	-0.491	0						4.49454	-7.60162	2.95788	-0.17611
		0	-0.491	0						4.4992	-7.61099	2.96121	-0.17767
		0	-0.491	0						4.50387	-7.61489	2.96454	-0.18061
		0	-0.491	0						4.50853	-7.61588	2.96787	-0.18249
		0	-0.491	0						4.51319	-7.62325	2.9712	-0.18307
		0	-0.491	0						4.51785	-7.63153	2.97454	-0.18156
		0	-0.491	0						4.52252	-7.64103	2.97787	-0.1788
		0	-0.491	0						4.52718	-7.64744	2.9812	-0.18075
		0	-0.491	0						4.53184	-7.65515	2.98453	-0.1816
		0	-0.491	0						4.5365	-7.66548	2.98786	-0.1801
		0	-0.491	0						4.54117	-7.67342	2.99119	-0.17924
		0	-0.491	0						4.54583	-7.68206	2.99453	-0.17917
		0	-0.491	0						4.55049	-7.68784	2.99786	-0.17877
		0	-0.491	0						4.55516	-7.69452	3.00119	-0.17844
		0	-0.491	0						4.55982	-7.6976	3.00452	-0.17748
		0	-0.491	0						4.56448	-7.70449	3.00785	-0.17813
		0	-0.491	0						4.56914	-7.70946	3.01119	-0.18016
		0	-0.491	0						4.57381	-7.71488	3.01452	-0.1839
		0	-0.491	0						4.57847	-7.72271	3.01785	-0.18959
		0	-0.491	0						4.58313	-7.72454	3.02118	-0.1914
		0	-0.491	0						4.58779	-7.73282	3.02451	-0.19364
		0	-0.491	0						4.59246	-7.74398	3.02785	-0.195
		0	-0.491	0						4.59712	-7.7555	3.03118	-0.199
		0	-0.491	0						4.60178	-7.76103	3.03451	-0.20148
		0	-0.491	0						4.60645	-7.7673	3.03784	-0.20338
		0	-0.491	0						4.61111	-7.77635	3.04117	-0.20331
		0	-0.491	0						4.61577	-7.78472	3.04451	-0.20403
		0	-0.491	0						4.62043	-7.79248	3.04784	-0.20639
		0	-0.491	0						4.6251	-7.79688	3.05117	-0.20791
		0	-0.491	0						4.62976	-7.80193	3.0545	-0.2076
		0	-0.491	0						4.63442	-7.80843	3.05783	-0.20496
		0	-0.491	0						4.63909	-7.81702	3.06116	-0.20339
		0	-0.491	0						4.64375	-7.82983	3.0645	-0.20438
		0	-0.491	0						4.64841	-7.8359	3.06783	-0.20721
		0	-0.491	0						4.65308	-7.84546	3.07116	-0.20933
		0	-0.491	0						4.65774	-7.85513	3.07449	-0.20819
		0	-0.491	0						4.6624	-7.86482	3.07782	-0.20882
		0	-0.491	0						4.66706	-7.86982	3.08115	-0.21265
		0	-0.491	0						4.67173	-7.87504	3.08449	-0.21497
		0	-0.491	0						4.67639	-7.88143	3.08782	-0.21272
		0	-0.491	0						4.68105	-7.88673	3.09115	-0.21147
		0	-0.491	0						4.68572	-7.88987	3.09448	-0.21098
		0	-0.491	0						4.69038	-7.89577	3.09781	-0.21328
		0	-0.491	0						4.69504	-7.9026	3.10115	-0.21673
		0	-0.491	0						4.6997	-7.91125	3.10448	-0.21721
		0	-0.491	0						4.70437	-7.91709	3.10781	-0.21571
		0	-0.491	0						4.70903	-7.92473	3.11114	-0.21464
		0	-0.491	0						4.71369	-7.93424	3.11447	-0.21526
		0	-0.491	0						4.71835	-7.94171	3.11781	-0.21587
		0	-0.491	0						4.72302	-7.94814	3.12114	-0.21455
		0	-0.491	0						4.72768	-7.95409	3.12447	-0.21255
		0	-0.491	0						4.73234	-7.96185	3.1278	-0.21646
		0	-0.491	0						4.73701	-7.96914	3.13113	-0.22082
		0	-0.491	0						4.74167	-7.97603	3.13446	-0.22186
		0	-0.491	0						4.74633	-7.98459	3.1378	-0.22108
		0	-0.491	0						4.75099	-7.99059	3.14113	-0.21915
		0	-0.491	0						4.75566	-8.00017	3.14446	-0.21693
		0	-0.491	0						4.76032	-8.00996	3.14779	-0.21752
		0	-0.491	0						4.76498	-8.01853	3.15112	-0.21939
		0	-0.491	0						4.76964	-8.02791	3.15446	-0.22047
		0	-0.491	0						4.77431	-8.03322	3.15779	-0.22178
		0	-0.491	0						4.77897	-8.04158	3.16112	-0.22475
		0	-0.491	0						4.78363	-8.04759	3.16445	-0.22625
		0	-0.491	0						4.7883	-8.05445	3.16778	-0.22496
		0	-0.491	0						4.79296	-8.0607	3.17111	-0.22502
		0	-0.491	0						4.79762	-8.06462	3.17445	-0.22632
		0	-0.491	0						4.80229	-8.0683	3.17778	-0.22654
		0	-0.491	0						4.80695	-8.07514	3.18111	-0.22801
		0	-0.491	0						4.81161	-8.08433	3.18444	-0.2294
		0	-0.491	0						4.81627	-8.08753	3.18777	-0.22861
		0	-0.491	0						4.82094	-8.09258	3.1911	-0.22773
		0	-0.491	0						4.8256	-8.10039	3.19444	-0.22767
		0	-0.491	0						4.83026	-8.10786	3.19777	-0.22981
		0	-0.491	0						4.83493	-8.11218	3.2011	-0.23058
		0	-0.491	0						4.83959	-8.11412	3.20443	-0.23096
		0	-0.491	0						4.84425	-8.12103	3.20777	-0.23237
		0	-0.491	0						4.84891	-8.13214	3.2111	-0.23172
		0	-0.491	0						4.85358	-8.14265	3.21443	-0.22884
		0	-0.491	0						4.85824	-8.15227	3.21776	-0.22807
		0	-0.491	0						4.8629	-8.16177	3.22109	-0.22798
		0	-0.491	0						4.86756	-8.17721	3.22442	-0.22792
		0	-0.491	0						4.87223	-8.1859	3.22776	-0.2304
		0	-0.491	0						4.87689	-8.19237	3.23109	-0.23341
		0	-0.491	0						4.88155	-8.20354	3.23442	-0.23406
		0	-0.491	0						4.88622	-8.21503	3.23775	-0.23408
		0	-0.491	0						4.89088	-8.22234	3.24108	-0.2341
		0	-0.491	0						4.89554	-8.22995	3.24442	-0.23205
		0	-0.491	0						4.9002	-8.2374	3.24775	-0.22969
		0	-0.491	0						4.90487	-8.24856	3.25108	-0.22912
		0	-0.491	0						4.90953	-8.25599	3.25441	-0.22946
		0	-0.491	0						4.91419	-8.26314	3.25774	-0.22963
		0	-0.491	0						4.91886	-8.27121	3.26107	-0.23133
		0	-0.491	0						4.92352	-8.27493	3.26441	-0.23139
		0	-0.491	0						4.92818	-8.28126	3.26774	-0.23344
		0	-0.491	0						4.93284	-8.28499	3.27107	-0.23217
		0	-0.491	0						4.93751	-8.28879	3.2744	-0.23332
		0	-0.491	0						4.94217	-8.29295	3.27773	-0.23436
		0	-0.491	0						4.94683	-8.29353	3.28106	-0.23456
		0	-0.491	0						4.9515	-8.30346	3.2844	-0.23739
		0	-0.491	0						4.95616	-8.31332	3.28773	-0.2371
		0	-0.491	0						4.96082	-8.32178	3.29106	-0.23569
		0	-0.491	0						4.96548	-8.33061	3.29439	-0.23762
		0	-0.491	0						4.97015	-8.33738	3.29772	-0.23945
		0	-0.491	0						4.97481	-8.34796	3.30106	-0.24032
		0	-0.491	0						4.97947	-8.35568	3.30439	-0.24308
		0	-0.491	0						4.98414	-8.36084	3.30772	-0.24623
		0	-0.491	0						4.9888	-8.36605	3.31105	-0.24685
		0	-0.491	0						4.99346	-8.37218	3.31438	-0.24973
		0	-0.491	0						4.99812	-8.38129	3.31772	-0.25325
		0	-0.491	0						5.00279	-8.38921	3.32105	-0.25629
		0	-0.491	0						5.00745	-8.3961	3.32438	-0.25768
		0	-0.491	0						5.01211	-8.40407	3.32771	-0.26018
		0	-0.491	0						5.01678	-8.41566	3.33104	-0.26616
		0	-0.491	0						5.02144	-8.42485	3.33437	-0.26981
		0	-0.491	0						5.0261	-8.42746	3.33771	-0.27191
		0	-0.491	0						5.03076	-8.43055	3.34104	-0.27504
		0	-0.491	0						5.03543	-8.43571	3.34437	-0.27518
		0	-0.491	0						5.04009	-8.44174	3.3477	-0.27385
		0	-0.491	0						5.04475	-8.4496	3.35103	-0.27297
		0	-0.491	0						5.04941	-8.45805	3.35437	-0.27273
		0	-0.491	0						5.05408	-8.46869	3.3577	-0.27177
		0	-0.491	0						5.05874	-8.48022	3.36103	-0.26937
		0	-0.491	0						5.0634	-8.49295	3.36436	-0.26688
		0	-0.491	0						5.06807	-8.50526	3.36769	-0.26601
		0	-0.491	0						5.07273	-8.5103	3.37102	-0.26338
		0	-0.491	0						5.07739	-8.51786	3.37436	-0.2631
		0	-0.491	0						5.08205	-8.52491	3.37769	-0.26183
		0	-0.491	0						5.08672	-8.52652	3.38102	-0.25871
		0	-0.491	0						5.09138	-8.53112	3.38435	-0.25701
		0	-0.491	0						5.09604	-8.53764	3.38768	-0.25764
		0	-0.491	0						5.1007	-8.54656	3.39102	-0.25712
		0	-0.491	0						5.10537	-8.55488	3.39435	-0.25839
		0	-0.491	0						5.11003	-8.56298	3.39768	-0.26052
		0	-0.491	0						5.11469	-8.57479	3.40101	-0.26104
		0	-0.491	0						5.11936	-8.58567	3.40434	-0.26299
		0	-0.491	0						5.12402	-8.59399	3.40767	-0.26328
		0	-0.491	0						5.12868	-8.60152	3.41101	-0.26317
		0	-0.491	0						5.13335	-8.60684	3.41434	-0.26069
		0	-0.491	0						5.13801	-8.61249	3.41767	-0.26064
		0	-0.491	0						5.14267	-8.62061	3.421	-0.26166
		0	-0.491	0						5.14733	-8.62446	3.42433	-0.2641
		0	-0.491	0						5.152	-8.63019	3.42767	-0.26574
		0	-0.491	0						5.15666	-8.63517	3.431	-0.26854
		0	-0.491	0						5.16132	-8.64308	3.43433	-0.27082
		0	-0.491	0						5.16599	-8.65313	3.43766	-0.27165
		0	-0.491	0						5.17065	-8.66514	3.44099	-0.27255
		0	-0.491	0						5.17531	-8.6779	3.44433	-0.27502
		0	-0.491	0						5.17997	-8.68658	3.44766	-0.27476
		0	-0.491	0						5.18464	-8.69881	3.45099	-0.27513
		0	-0.491	0						5.1893	-8.70662	3.45432	-0.27514
		0	-0.491	0						5.19396	-8.7098	3.45765	-0.27713
		0	-0.491	0						5.19862	-8.71345	3.46098	-0.28061
		0	-0.491	0						5.20329	-8.71716	3.46432	-0.28373
		0	-0.491	0						5.20795	-8.72333	3.46765	-0.28296
		0	-0.491	0						5.21261	-8.72842	3.47098	-0.28101
		0	-0.491	0						5.21728	-8.73627	3.47431	-0.28059
		0	-0.491	0						5.22194	-8.74252	3.47764	-0.27893
		0	-0.491	0						5.2266	-8.75186	3.48097	-0.27718
		0	-0.491	0						5.23126	-8.76183	3.48431	-0.27798
		0	-0.491	0						5.23593	-8.77177	3.48764	-0.27871
		0	-0.491	0						5.24059	-8.78293	3.49097	-0.27825
		0	-0.491	0						5.24525	-8.79472	3.4943	-0.28095
		0	-0.491	0						5.24992	-8.80395	3.49763	-0.28329
		0	-0.491	0						5.25458	-8.81264	3.50097	-0.28456
		0	-0.491	0						5.25924	-8.82386	3.5043	-0.28267
		0	-0.491	0						5.2639	-8.82983	3.50763	-0.28211
		0	-0.491	0						5.26857	-8.83549	3.51096	-0.28389
		0	-0.491	0						5.27323	-8.84094	3.51429	-0.28544
		0	-0.491	0						5.27789	-8.84743	3.51763	-0.28582
		0	-0.491	0						5.28256	-8.85333	3.52096	-0.285
		0	-0.491	0						5.28722	-8.85716	3.52429	-0.28424
		0	-0.491	0						5.29188	-8.8635	3.52762	-0.28475
		0	-0.491	0						5.29654	-8.87554	3.53095	-0.28662
		0	-0.491	0						5.30121	-8.8847	3.53429	-0.28852
		0	-0.491	0						5.30587	-8.89576	3.53762	-0.29048
		0	-0.491	0						5.31053	-8.90678	3.54095	-0.29352
		0	-0.491	0						5.3152	-8.91853	3.54428	-0.29516
		0	-0.491	0						5.31986	-8.92834	3.54761	-0.29638
		0	-0.491	0						5.32452	-8.93725	3.55094	-0.29872
		0	-0.491	0						5.32918	-8.93946	3.55428	-0.30041
		0	-0.491	0						5.33385	-8.94388	3.55761	-0.30051
		0	-0.491	0						5.33851	-8.94903	3.56094	-0.30107
		0	-0.491	0						5.34317	-8.95347	3.56427	-0.30046
		0	-0.491	0						5.34783	-8.95817	3.5676	-0.30198
		0	-0.491	0						5.3525	-8.96231	3.57094	-0.30324
		0	-0.491	0						5.35716	-8.96836	3.57427	-0.30554
		0	-0.491	0						5.36182	-8.97847	3.5776	-0.30275
		0	-0.491	0						5.36649	-8.98707	3.58093	-0.29959
		0	-0.491	0						5.37115	-8.99501	3.58426	-0.29925
		0	-0.491	0						5.37581	-9.00053	3.58759	-0.30017
		0	-0.491	0						5.38047	-9.00784	3.59093	-0.30127
		0	-0.491	0						5.38514	-9.01811	3.59426	-0.29784
		0	-0.491	0						5.3898	-9.02609	3.59759	-0.29617
		0	-0.491	0						5.39446	-9.03382	3.60092	-0.30005
		0	-0.491	0						5.39913	-9.04164	3.60425	-0.30217
		0	-0.491	0						5.40379	-9.05449	3.60758	-0.30333
		0	-0.491	0						5.40845	-9.06446	3.61092	-0.30354
		0	-0.491	0						5.41311	-9.07421	3.61425	-0.30299
		0	-0.491	0						5.41778	-9.08118	3.61758	-0.3023
		0	-0.491	0						5.42244	-9.0849	3.62091	-0.3025
		0	-0.491	0						5.4271	-9.08717	3.62424	-0.30239
		0	-0.491	0						5.43177	-9.09197	3.62758	-0.3026
		0	-0.491	0						5.43643	-9.10052	3.63091	-0.30141
		0	-0.491	0						5.44109	-9.10515	3.63424	-0.30054
		0	-0.491	0						5.44575	-9.11362	3.63757	-0.30266
		0	-0.491	0						5.45042	-9.1245	3.6409	-0.30317
		0	-0.491	0						5.45508	-9.13263	3.64424	-0.30217
		0	-0.491	0						5.45974	-9.1399	3.64757	-0.30104
		0	-0.491	0						5.46441	-9.14359	3.6509	-0.30048
		0	-0.491	0						5.46907	-9.14846	3.65423	-0.29971
		0	-0.491	0						5.47373	-9.15209	3.65756	-0.29787
		0	-0.491	0						5.47839	-9.15689	3.66089	-0.29789
		0	-0.491	0						5.48306	-9.16679	3.66423	-0.29671
		0	-0.491	0						5.48772	-9.17412	3.66756	-0.29613
		0	-0.491	0						5.49238	-9.18316	3.67089	-0.29726
		0	-0.491	0						5.49705	-9.19441	3.67422	-0.2955
		0	-0.491	0						5.50171	-9.20574	3.67755	-0.29512
		0	-0.491	0						5.50637	-9.21604	3.68089	-0.29461
		0	-0.491	0						5.51103	-9.22427	3.68422	-0.29354
		0	-0.491	0						5.5157	-9.23138	3.68755	-0.29454
		0	-0.491	0						5.52036	-9.2379	3.69088	-0.29604
		0	-0.491	0						5.52502	-9.24381	3.69421	-0.29769
		0	-0.491	0						5.52968	-9.25063	3.69754	-0.29836
		0	-0.491	0						5.53435	-9.26236	3.70088	-0.29615
		0	-0.491	0						5.53901	-9.26892	3.70421	-0.29667
		0	-0.491	0						5.54367	-9.27431	3.70754	-0.29674
		0	-0.491	0						5.54834	-9.28538	3.71087	-0.2973
		0	-0.491	0						5.553	-9.29806	3.7142	-0.2989
		0	-0.491	0						5.55766	-9.30926	3.71754	-0.29932
		0	-0.491	0						5.56232	-9.31499	3.72087	-0.29992
		0	-0.491	0						5.56699	-9.3217	3.7242	-0.30028
		0	-0.491	0						5.57165	-9.32763	3.72753	-0.30139
		0	-0.491	0						5.57631	-9.33208	3.73086	-0.30518
		0	-0.491	0						5.58098	-9.33473	3.7342	-0.30828
		0	-0.491	0						5.58564	-9.33797	3.73753	-0.31058
		0	-0.491	0						5.5903	-9.34495	3.74086	-0.3122
		0	-0.491	0						5.59496	-9.35257	3.74419	-0.31241
		0	-0.491	0						5.59963	-9.36193	3.74752	-0.31377
		0	-0.491	0						5.60429	-9.37416	3.75085	-0.31422
		0	-0.491	0						5.60895	-9.38639	3.75419	-0.31533
		0	-0.491	0						5.61362	-9.39681	3.75752	-0.31585
		0	-0.491	0						5.61828	-9.40474	3.76085	-0.3179
		0	-0.491	0						5.62294	-9.41205	3.76418	-0.32109
		0	-0.491	0						5.6276	-9.41785	3.76751	-0.32333
		0	-0.491	0						5.63227	-9.42354	3.77085	-0.32216
		0	-0.491	0						5.63693	-9.42838	3.77418	-0.32059
		0	-0.491	0						5.64159	-9.43593	3.77751	-0.32188
		0	-0.491	0						5.64626	-9.44604	3.78084	-0.32308
		0	-0.491	0						5.65092	-9.45445	3.78417	-0.32501
		0	-0.491	0						5.65558	-9.46051	3.7875	-0.32861
		0	-0.491	0						5.66024	-9.46881	3.79084	-0.33128
		0	-0.491	0						5.66491	-9.47953	3.79417	-0.33413
		0	-0.491	0						5.66957	-9.48842	3.7975	-0.33571
		0	-0.491	0						5.67423	-9.49244	3.80083	-0.33826
		0	-0.491	0						5.67889	-9.49711	3.80416	-0.33987
		0	-0.491	0						5.68356	-9.50727	3.8075	-0.34098
		0	-0.491	0						5.68822	-9.51861	3.81083	-0.3428
		0	-0.491	0						5.69288	-9.52646	3.81416	-0.3429
		0	-0.491	0						5.69755	-9.5334	3.81749	-0.34194
		0	-0.491	0						5.70221	-9.53976	3.82082	-0.33868
		0	-0.491	0						5.70687	-9.54935	3.82416	-0.33829
		0	-0.491	0						5.71153	-9.55888	3.82749	-0.33726
		0	-0.491	0						5.7162	-9.56619	3.83082	-0.3367
		0	-0.491	0						5.72086	-9.57336	3.83415	-0.33564
		0	-0.491	0						5.72552	-9.58252	3.83748	-0.33419
		0	-0.491	0						5.73019	-9.59175	3.84081	-0.33296
		0	-0.491	0						5.73485	-9.59868	3.84415	-0.33174
		0	-0.491	0						5.73951	-9.60336	3.84748	-0.33055
		0	-0.491	0						5.74417	-9.61143	3.85081	-0.3285
		0	-0.491	0						5.74884	-9.61744	3.85414	-0.32719
		0	-0.491	0						5.7535	-9.62474	3.85747	-0.3285
		0	-0.491	0						5.75816	-9.63361	3.86081	-0.32957
		0	-0.491	0						5.76283	-9.64114	3.86414	-0.32903
		0	-0.491	0						5.76749	-9.65068	3.86747	-0.32904
		0	-0.491	0						5.77215	-9.65737	3.8708	-0.33047
		0	-0.491	0						5.77681	-9.66307	3.87413	-0.33144
		0	-0.491	0						5.78148	-9.67094	3.87746	-0.33198
		0	-0.491	0						5.78614	-9.67772	3.8808	-0.33261
		0	-0.491	0						5.7908	-9.68614	3.88413	-0.33286
		0	-0.491	0						5.79547	-9.69184	3.88746	-0.33177
		0	-0.491	0						5.80013	-9.70051	3.89079	-0.33057
		0	-0.491	0						5.80479	-9.7093	3.89412	-0.32993
		0	-0.491	0						5.80945	-9.71687	3.89745	-0.32929
		0	-0.491	0						5.81412	-9.72257	3.90079	-0.32996
		0	-0.491	0						5.81878	-9.73169	3.90412	-0.32947
		0	-0.491	0						5.82344	-9.74418	3.90745	-0.32792
		0	-0.491	0						5.8281	-9.75272	3.91078	-0.32673
		0	-0.491	0						5.83277	-9.75892	3.91411	-0.32523
		0	-0.491	0						5.83743	-9.76917	3.91745	-0.32531
		0	-0.491	0						5.84209	-9.77848	3.92078	-0.32392
		0	-0.491	0						5.84676	-9.78602	3.92411	-0.32393
		0	-0.491	0						5.85142	-9.792	3.92744	-0.32367
		0	-0.491	0						5.85608	-9.79905	3.93077	-0.32471
		0	-0.491	0						5.86074	-9.80932	3.93411	-0.32943
		0	-0.491	0						5.86541	-9.81469	3.93744	-0.33006
		0	-0.491	0						5.87007	-9.82129	3.94077	-0.32954
		0	-0.491	0						5.87473	-9.83167	3.9441	-0.32954
		0	-0.491	0						5.8794	-9.84292	3.94743	-0.32912
		0	-0.491	0						5.88406	-9.85055	3.95077	-0.33032
		0	-0.491	0						5.88872	-9.85836	3.9541	-0.3325
		0	-0.491	0						5.89338	-9.86596	3.95743	-0.3322
		0	-0.491	0						5.89805	-9.87379	3.96076	-0.33257
		0	-0.491	0						5.90271	-9.8805	3.96409	-0.33409
		0	-0.491	0						5.90737	-9.88558	3.96742	-0.33496
		0	-0.491	0						5.91204	-9.8927	3.97076	-0.33499
		0	-0.491	0						5.9167	-9.90104	3.97409	-0.33364
		0	-0.491	0						5.92136	-9.90942	3.97742	-0.33296
		0	-0.491	0						5.92602	-9.91872	3.98075	-0.33424
		0	-0.491	0						5.93069	-9.92866	3.98408	-0.3366
		0	-0.491	0						5.93535	-9.93697	3.98741	-0.33894
		0	-0.491	0						5.94001	-9.94289	3.99075	-0.34031
		0	-0.491	0						5.94468	-9.94887	3.99408	-0.34001
		0	-0.491	0						5.94934	-9.95388	3.99741	-0.33756
		0	-0.491	0						5.954	-9.95759	4.00074	-0.33813
		0	-0.491	0						5.95866	-9.96235	4.00407	-0.33973
		0	-0.491	0						5.96333	-9.96897	4.00741	-0.34165
		0	-0.491	0						5.96799	-9.97631	4.01074	-0.34318
		0	-0.491	0						5.97265	-9.98419	4.01407	-0.34395
		0	-0.491	0						5.97731	-9.9949	4.0174	-0.34414
		0	-0.491	0						5.98198	-10.0078	4.02073	-0.34636
		0	-0.491	0						5.98664	-10.0197	4.02407	-0.34674
		0	-0.491	0						5.9913	-10.0298	4.0274	-0.34491
		0	-0.491	0						5.99597	-10.0379	4.03073	-0.34536
		0	-0.491	0						6.00063	-10.0467	4.03406	-0.347
		0	-0.491	0						6.00529	-10.0547	4.03739	-0.34864
		0	-0.491	0						6.00995	-10.0593	4.04072	-0.34948
		0	-0.491	0						6.01462	-10.0734	4.04406	-0.35118
		0	-0.491	0						6.01928	-10.0757	4.04739	-0.35225
		0	-0.491	0						6.02394	-10.0633	4.05072	-0.35318
		0	-0.491	0						6.02861	-10.0546	4.05405	-0.35383
		0	-0.491	0						6.03327	-10.0546	4.05738	-0.3562
		0	-0.491	0						6.03793	-10.0612	4.06072	-0.35457
		0	-0.491	0						6.04259	-10.07	4.06405	-0.3519
		0	-0.491	0						6.04726	-10.0822	4.06738	-0.35339
		0	-0.491	0						6.05192	-10.1081	4.07071	-0.35673
		0	-0.491	0						6.05658	-10.1347	4.07404	-0.35775
		0	-0.491	0						6.06125	-10.1513	4.07737	-0.35852
		0	-0.491	0						6.06591	-10.1608	4.08071	-0.35961
		0	-0.491	0						6.07057	-10.1692	4.08404	-0.36056
		0	-0.491	0						6.07523	-10.1801	4.08737	-0.36134
		0	-0.491	0						6.0799	-10.1868	4.0907	-0.35994
		0	-0.491	0						6.08456	-10.1923	4.09403	-0.3581
		0	-0.491	0						6.08922	-10.1993	4.09736	-0.35778
		0	-0.491	0						6.09389	-10.208	4.1007	-0.35832
		0	-0.491	0						6.09855	-10.2171	4.10403	-0.36102
		0	-0.491	0						6.10321	-10.2226	4.10736	-0.36368
		0	-0.491	0						6.10787	-10.229	4.11069	-0.3636
		0	-0.491	0						6.11254	-10.2387	4.11402	-0.36243
		0	-0.491	0						6.1172	-10.2478	4.11736	-0.36222
		0	-0.491	0						6.12186	-10.2587	4.12069	-0.36219
		0	-0.491	0						6.12653	-10.2676	4.12402	-0.36125
		0	-0.491	0						6.13119	-10.2741	4.12735	-0.36018
		0	-0.491	0						6.13585	-10.283	4.13068	-0.3603
		0	-0.491	0						6.14051	-10.2912	4.13402	-0.36281
		0	-0.491	0						6.14518	-10.2986	4.13735	-0.36485
		0	-0.491	0						6.14984	-10.3062	4.14068	-0.36445
		0	-0.491	0						6.1545	-10.3169	4.14401	-0.36467
		0	-0.491	0						6.15916	-10.3271	4.14734	-0.36439
		0	-0.491	0						6.16383	-10.3371	4.15067	-0.36582
		0	-0.491	0						6.16849	-10.3482	4.15401	-0.36756
		0	-0.491	0						6.17315	-10.3575	4.15734	-0.36856
		0	-0.491	0						6.17782	-10.3653	4.16067	-0.36894
		0	-0.491	0						6.18248	-10.3689	4.164	-0.37066
		0	-0.491	0						6.18714	-10.373	4.16733	-0.37336
		0	-0.491	0						6.1918	-10.3774	4.17067	-0.37632
		0	-0.491	0						6.19647	-10.3814	4.174	-0.37892
		0	-0.491	0						6.20113	-10.3881	4.17733	-0.3793
		0	-0.491	0						6.20579	-10.3941	4.18066	-0.37888
		0	-0.491	0						6.21046	-10.4011	4.18399	-0.37988
		0	-0.491	0						6.21512	-10.41	4.18733	-0.38153
		0	-0.491	0						6.21978	-10.4179	4.19066	-0.38394
		0	-0.491	0						6.22444	-10.4248	4.19399	-0.38482
		0	-0.491	0						6.22911	-10.4303	4.19732	-0.38551
		0	-0.491	0						6.23377	-10.4385	4.20065	-0.38575
		0	-0.491	0						6.23843	-10.4461	4.20398	-0.3865
		0	-0.491	0						6.2431	-10.4506	4.20732	-0.38689
		0	-0.491	0						6.24776	-10.4566	4.21065	-0.38827
		0	-0.491	0						6.25242	-10.4658	4.21398	-0.38903
		0	-0.491	0						6.25708	-10.4722	4.21731	-0.3898
		0	-0.491	0						6.26175	-10.4791	4.22064	-0.39042
		0	-0.491	0						6.26641	-10.487	4.22398	-0.39045
		0	-0.491	0						6.27107	-10.4974	4.22731	-0.38953
		0	-0.491	0						6.27574	-10.5068	4.23064	-0.38743
		0	-0.491	0						6.2804	-10.5124	4.23397	-0.38658
		0	-0.491	0						6.28506	-10.5207	4.2373	-0.38827
		0	-0.491	0						6.28972	-10.529	4.24063	-0.38993
		0	-0.491	0						6.29439	-10.5352	4.24397	-0.39146
		0	-0.491	0						6.29905	-10.5418	4.2473	-0.39049
		0	-0.491	0						6.30371	-10.5478	4.25063	-0.38854
		0	-0.491	0						6.30837	-10.5553	4.25396	-0.3894
		0	-0.491	0						6.31304	-10.5623	4.25729	-0.38959
		0	-0.491	0						6.3177	-10.5672	4.26063	-0.38903
		0	-0.491	0						6.32236	-10.5741	4.26396	-0.3901
		0	-0.491	0						6.32703	-10.5823	4.26729	-0.39312
		0	-0.491	0						6.33169	-10.59	4.27062	-0.39455
		0	-0.491	0						6.33635	-10.5963	4.27395	-0.39136
		0	-0.491	0						6.34101	-10.6022	4.27729	-0.38861
		0	-0.491	0						6.34568	-10.6084	4.28062	-0.38958
		0	-0.491	0						6.35034	-10.6149	4.28395	-0.38986
		0	-0.491	0						6.355	-10.6207	4.28728	-0.38813
		0	-0.491	0						6.35967	-10.6252	4.29061	-0.38784
		0	-0.491	0						6.36433	-10.6308	4.29394	-0.38861
		0	-0.491	0						6.36899	-10.6382	4.29728	-0.38919
		0	-0.491	0						6.37365	-10.6423	4.30061	-0.39101
		0	-0.491	0						6.37832	-10.6441	4.30394	-0.39176
		0	-0.491	0						6.38298	-10.6459	4.30727	-0.39037
		0	-0.491	0						6.38764	-10.6496	4.3106	-0.39002
		0	-0.491	0						6.39231	-10.6516	4.31393	-0.39132
		0	-0.491	0						6.39697	-10.6523	4.31727	-0.39451
		0	-0.491	0						6.40163	-10.6578	4.3206	-0.39732
		0	-0.491	0						6.40629	-10.6667	4.32393	-0.39758
		0	-0.491	0						6.41096	-10.6753	4.32726	-0.39755
		0	-0.491	0						6.41562	-10.6798	4.33059	-0.39787
		0	-0.491	0						6.42028	-10.6829	4.33393	-0.39734
		0	-0.491	0						6.42495	-10.6879	4.33726	-0.39604
		0	-0.491	0						6.42961	-10.6938	4.34059	-0.39554
		0	-0.491	0						6.43427	-10.699	4.34392	-0.3932
		0	-0.491	0						6.43893	-10.7053	4.34725	-0.39299
		0	-0.491	0						6.4436	-10.7147	4.35058	-0.39379
		0	-0.491	0						6.44826	-10.7234	4.35392	-0.39291
		0	-0.491	0						6.45292	-10.734	4.35725	-0.39184
		0	-0.491	0						6.45758	-10.7428	4.36058	-0.39165
		0	-0.491	0						6.46225	-10.7505	4.36391	-0.39047
		0	-0.491	0						6.46691	-10.7584	4.36724	-0.38815
		0	-0.491	0						6.47157	-10.7637	4.37058	-0.38625
		0	-0.491	0						6.47624	-10.7708	4.37391	-0.38592
		0	-0.491	0						6.4809	-10.7765	4.37724	-0.38627
		0	-0.491	0						6.48556	-10.7838	4.38057	-0.38603
		0	-0.491	0						6.49022	-10.7908	4.3839	-0.38651
		0	-0.491	0						6.49489	-10.7957	4.38724	-0.3896
		0	-0.491	0						6.49955	-10.8027	4.39057	-0.39113
		0	-0.491	0						6.50421	-10.8119	4.3939	-0.39194
		0	-0.491	0						6.50888	-10.8206	4.39723	-0.39284
		0	-0.491	0						6.51354	-10.826	4.40056	-0.39263
		0	-0.491	0						6.5182	-10.8351	4.40389	-0.39115
		0	-0.491	0						6.52286	-10.8447	4.40723	-0.39244
		0	-0.491	0						6.52753	-10.852	4.41056	-0.39464
		0	-0.491	0						6.53219	-10.8605	4.41389	-0.39446
		0	-0.491	0						6.53685	-10.8684	4.41722	-0.39454
		0	-0.491	0						6.54152	-10.876	4.42055	-0.39428
		0	-0.491	0						6.54618	-10.8836	4.42389	-0.39577
		0	-0.491	0						6.55084	-10.8896	4.42722	-0.39756
		0	-0.491	0						6.5555	-10.8974	4.43055	-0.39572
		0	-0.491	0						6.56017	-10.9092	4.43388	-0.39226
		0	-0.491	0						6.56483	-10.9207	4.43721	-0.39118
		0	-0.491	0						6.56949	-10.9299	4.44055	-0.39144
		0	-0.491	0						6.57416	-10.9373	4.44388	-0.39172
		0	-0.491	0						6.57882	-10.945	4.44721	-0.39189
		0	-0.491	0						6.58348	-10.9546	4.45054	-0.3915
		0	-0.491	0						6.58814	-10.9604	4.45387	-0.39098
		0	-0.491	0						6.59281	-10.9659	4.4572	-0.38905
		0	-0.491	0						6.59747	-10.9736	4.46054	-0.38869
		0	-0.491	0						6.60213	-10.9807	4.46387	-0.38827
		0	-0.491	0						6.6068	-10.9907	4.4672	-0.38735
		0	-0.491	0						6.61146	-11.0016	4.47053	-0.38516
		0	-0.491	0						6.61612	-11.0098	4.47386	-0.38399
		0	-0.491	0						6.62078	-11.0154	4.4772	-0.38457
		0	-0.491	0						6.62545	-11.0215	4.48053	-0.38457
		0	-0.491	0						6.63011	-11.0307	4.48386	-0.38669
		0	-0.491	0						6.63477	-11.0382	4.48719	-0.38769
		0	-0.491	0						6.63943	-11.0444	4.49052	-0.38931
		0	-0.491	0						6.6441	-11.0519	4.49385	-0.39375
		0	-0.491	0						6.64876	-11.0594	4.49719	-0.3967
		0	-0.491	0						6.65342	-11.0686	4.50052	-0.39937
		0	-0.491	0						6.65809	-11.0734	4.50385	-0.40284
		0	-0.491	0						6.66275	-11.0782	4.50718	-0.40649
		0	-0.491	0						6.66741	-11.0858	4.51051	-0.41167
		0	-0.491	0						6.67208	-11.0953	4.51384	-0.41694
		0	-0.491	0						6.67674	-11.1048	4.51718	-0.4192
		0	-0.491	0						6.6814	-11.1122	4.52051	-0.4194
		0	-0.491	0						6.68606	-11.1192	4.52384	-0.41853
		0	-0.491	0						6.69073	-11.1265	4.52717	-0.41802
		0	-0.491	0						6.69539	-11.1355	4.5305	-0.41808
		0	-0.491	0						6.70005	-11.1434	4.53384	-0.41817
		0	-0.491	0						6.70471	-11.1506	4.53717	-0.41815
		0	-0.491	0						6.70938	-11.1588	4.5405	-0.41871
		0	-0.491	0						6.71404	-11.1679	4.54383	-0.41926
		0	-0.491	0						6.7187	-11.1762	4.54716	-0.42013
		0	-0.491	0						6.72337	-11.1823	4.55049	-0.42012
		0	-0.491	0						6.72803	-11.1872	4.55383	-0.41912
		0	-0.491	0						6.73269	-11.1952	4.55716	-0.41799
		0	-0.491	0						6.73735	-11.2015	4.56049	-0.41872
		0	-0.491	0						6.74202	-11.2071	4.56382	-0.42085
		0	-0.491	0						6.74668	-11.2157	4.56715	-0.42253
		0	-0.491	0						6.75134	-11.2255	4.57049	-0.42398
		0	-0.491	0						6.75601	-11.2354	4.57382	-0.42436
		0	-0.491	0						6.76067	-11.2423	4.57715	-0.42295
		0	-0.491	0						6.76533	-11.2491	4.58048	-0.42435
		0	-0.491	0						6.76999	-11.2601	4.58381	-0.42457
		0	-0.491	0						6.77466	-11.2691	4.58714	-0.42353
		0	-0.491	0						6.77932	-11.2748	4.59048	-0.42191
		0	-0.491	0						6.78398	-11.2833	4.59381	-0.42175
		0	-0.491	0						6.78864	-11.2929	4.59714	-0.42268
		0	-0.491	0						6.79331	-11.3019	4.60047	-0.42304
		0	-0.491	0						6.79797	-11.3081	4.60381	-0.42331
		0	-0.491	0						6.80263	-11.3142	4.60714	-0.42344
		0	-0.491	0						6.8073	-11.3217	4.61047	-0.42381
		0	-0.491	0						6.81196	-11.326	4.6138	-0.42308
		0	-0.491	0						6.81662	-11.33	4.61713	-0.42194
		0	-0.491	0						6.82128	-11.3379	4.62046	-0.42209
		0	-0.491	0						6.82595	-11.3464	4.6238	-0.42181
		0	-0.491	0						6.83061	-11.3521	4.62713	-0.42094
		0	-0.491	0						6.83527	-11.3565	4.63046	-0.42142
		0	-0.491	0						6.83994	-11.3641	4.63379	-0.42184
		0	-0.491	0						6.8446	-11.3733	4.63712	-0.42177
		0	-0.491	0						6.84926	-11.3816	4.64046	-0.42157
		0	-0.491	0						6.85392	-11.3878	4.64379	-0.4224
		0	-0.491	0						6.85859	-11.3928	4.64712	-0.42482
		0	-0.491	0						6.86325	-11.4016	4.65045	-0.42501
		0	-0.491	0						6.86791	-11.4108	4.65378	-0.42544
		0	-0.491	0						6.87258	-11.4182	4.65711	-0.42678
		0	-0.491	0						6.87724	-11.4254	4.66045	-0.42558
		0	-0.491	0						6.8819	-11.4324	4.66378	-0.42605
		0	-0.491	0						6.88656	-11.4389	4.66711	-0.42709
		0	-0.491	0						6.89123	-11.4456	4.67044	-0.42788
		0	-0.491	0						6.89589	-11.4558	4.67377	-0.43017
		0	-0.491	0						6.90055	-11.4656	4.67711	-0.43102
		0	-0.491	0						6.90522	-11.4728	4.68044	-0.43224
		0	-0.491	0						6.90988	-11.4792	4.68377	-0.43102
		0	-0.491	0						6.91454	-11.4856	4.6871	-0.42891
		0	-0.491	0						6.9192	-11.494	4.69043	-0.42861
		0	-0.491	0						6.92387	-11.5004	4.69376	-0.42799
		0	-0.491	0						6.92853	-11.5059	4.6971	-0.42886
		0	-0.491	0						6.93319	-11.5138	4.70043	-0.43195
		0	-0.491	0						6.93785	-11.5203	4.70376	-0.43511
		0	-0.491	0						6.94252	-11.5294	4.70709	-0.43568
		0	-0.491	0						6.94718	-11.5391	4.71042	-0.4348
		0	-0.491	0						6.95184	-11.5468	4.71376	-0.43415
		0	-0.491	0						6.95651	-11.5557	4.71709	-0.43496
		0	-0.491	0						6.96117	-11.5646	4.72042	-0.4365
		0	-0.491	0						6.96583	-11.5716	4.72375	-0.43784
		0	-0.491	0						6.97049	-11.5771	4.72708	-0.43985
		0	-0.491	0						6.97516	-11.5834	4.73041	-0.44317
		0	-0.491	0						6.97982	-11.591	4.73375	-0.44466
		0	-0.491	0						6.98448	-11.598	4.73708	-0.44484
		0	-0.491	0						6.98915	-11.6025	4.74041	-0.44516
		0	-0.491	0						6.99381	-11.6088	4.74374	-0.44215
		0	-0.491	0						6.99847	-11.6186	4.74707	-0.43992
		0	-0.491	0						7.00314	-11.6247	4.75041	-0.44214
		0	-0.491	0						7.0078	-11.6289	4.75374	-0.44437
		0	-0.491	0						7.01246	-11.6348	4.75707	-0.44531
		0	-0.491	0						7.01712	-11.6412	4.7604	-0.44621
		0	-0.491	0						7.02179	-11.6487	4.76373	-0.44745
		0	-0.491	0						7.02645	-11.6541	4.76706	-0.44845
		0	-0.491	0						7.03111	-11.6635	4.7704	-0.44651
		0	-0.491	0						7.03577	-11.673	4.77373	-0.44634
		0	-0.491	0						7.04044	-11.6784	4.77706	-0.44882
		0	-0.491	0						7.0451	-11.6849	4.78039	-0.45015
		0	-0.491	0						7.04976	-11.6897	4.78372	-0.45283
		0	-0.491	0						7.05443	-11.6954	4.78706	-0.45791
		0	-0.491	0						7.05909	-11.701	4.79039	-0.46124
		0	-0.491	0						7.06375	-11.7069	4.79372	-0.46131
		0	-0.491	0						7.06841	-11.7147	4.79705	-0.46081
		0	-0.491	0						7.07308	-11.7215	4.80038	-0.46111
		0	-0.491	0						7.07774	-11.7287	4.80372	-0.45969
		0	-0.491	0						7.0824	-11.7366	4.80705	-0.45949
		0	-0.491	0						7.08706	-11.7437	4.81038	-0.46053
		0	-0.491	0						7.09173	-11.7516	4.81371	-0.4599
		0	-0.491	0						7.09639	-11.759	4.81704	-0.45862
		0	-0.491	0						7.10105	-11.7645	4.82037	-0.45682
		0	-0.491	0						7.10572	-11.7719	4.82371	-0.454
		0	-0.491	0						7.11038	-11.7802	4.82704	-0.45208
		0	-0.491	0						7.11504	-11.7881	4.83037	-0.45045
		0	-0.491	0						7.1197	-11.7942	4.8337	-0.44669
		0	-0.491	0						7.12437	-11.8022	4.83703	-0.44652
		0	-0.491	0						7.12903	-11.8091	4.84037	-0.44864
		0	-0.491	0						7.13369	-11.8159	4.8437	-0.44861
		0	-0.491	0						7.13836	-11.8212	4.84703	-0.44811
		0	-0.491	0						7.14302	-11.8252	4.85036	-0.44848
		0	-0.491	0						7.14768	-11.831	4.85369	-0.44973
		0	-0.491	0						7.15235	-11.8389	4.85702	-0.45092
		0	-0.491	0						7.15701	-11.8459	4.86036	-0.45205
		0	-0.491	0						7.16167	-11.8505	4.86369	-0.45409
		0	-0.491	0						7.16633	-11.8554	4.86702	-0.45577
		0	-0.491	0						7.171	-11.8658	4.87035	-0.45667
		0	-0.491	0						7.17566	-11.8754	4.87368	-0.45738
		0	-0.491	0						7.18032	-11.881	4.87702	-0.45834
		0	-0.491	0						7.18499	-11.8915	4.88035	-0.45957
		0	-0.491	0						7.18965	-11.9012	4.88368	-0.4592
		0	-0.491	0						7.19431	-11.9105	4.88701	-0.4581
		0	-0.491	0						7.19897	-11.9161	4.89034	-0.45749
		0	-0.491	0						7.20364	-11.923	4.89368	-0.45863
		0	-0.491	0						7.2083	-11.9316	4.89701	-0.46077
		0	-0.491	0						7.21296	-11.938	4.90034	-0.46116
		0	-0.491	0						7.21762	-11.9451	4.90367	-0.46175
		0	-0.491	0						7.22229	-11.95	4.907	-0.46196
		0	-0.491	0						7.22695	-11.9533	4.91033	-0.46167
		0	-0.491	0						7.23161	-11.9567	4.91367	-0.46162
		0	-0.491	0						7.23628	-11.9614	4.917	-0.46205
		0	-0.491	0						7.24094	-11.9654	4.92033	-0.46313
		0	-0.491	0						7.2456	-11.9697	4.92366	-0.46326
		0	-0.491	0						7.25026	-11.9778	4.92699	-0.46449
		0	-0.491	0						7.25493	-11.985	4.93032	-0.46659
		0	-0.491	0						7.25959	-11.991	4.93366	-0.46679
		0	-0.491	0						7.26425	-11.9973	4.93699	-0.46601
		0	-0.491	0						7.26891	-12.0059	4.94032	-0.46758
		0	-0.491	0						7.27358	-12.0107	4.94365	-0.47014
		0	-0.491	0						7.27824	-12.0154	4.94698	-0.47071
		0	-0.491	0						7.2829	-12.0216	4.95032	-0.46981
		0	-0.491	0						7.28757	-12.0255	4.95365	-0.46915
		0	-0.491	0						7.29223	-12.0304	4.95698	-0.46813
		0	-0.491	0						7.29689	-12.0351	4.96031	-0.46641
		0	-0.491	0						7.30155	-12.0388	4.96364	-0.46742
		0	-0.491	0						7.30622	-12.0446	4.96697	-0.47139
		0	-0.491	0						7.31088	-12.0524	4.97031	-0.473
		0	-0.491	0						7.31554	-12.0623	4.97364	-0.47314
		0	-0.491	0						7.32021	-12.0716	4.97697	-0.47493
		0	-0.491	0						7.32487	-12.0784	4.9803	-0.4754
		0	-0.491	0						7.32953	-12.0865	4.98363	-0.47255
		0	-0.491	0						7.3342	-12.0948	4.98697	-0.4699
		0	-0.491	0						7.33886	-12.0993	4.9903	-0.47084
		0	-0.491	0						7.34352	-12.1018	4.99363	-0.47305
		0	-0.491	0						7.34818	-12.1053	4.99696	-0.47451
		0	-0.491	0						7.35285	-12.11	5.00029	-0.47683
		0	-0.491	0						7.35751	-12.1159	5.00363	-0.47779
		0	-0.491	0						7.36217	-12.126	5.00696	-0.47677
		0	-0.491	0						7.36683	-12.1383	5.01029	-0.47622
		0	-0.491	0						7.3715	-12.1503	5.01362	-0.47553
		0	-0.491	0						7.37616	-12.1613	5.01695	-0.47418
		0	-0.491	0						7.38082	-12.171	5.02029	-0.47331
		0	-0.491	0						7.38549	-12.181	5.02362	-0.47453
		0	-0.491	0						7.39015	-12.186	5.02695	-0.47728
		0	-0.491	0						7.39481	-12.1883	5.03028	-0.47938
		0	-0.491	0						7.39947	-12.1934	5.03361	-0.48104
		0	-0.491	0						7.40414	-12.1986	5.03694	-0.48038
		0	-0.491	0						7.4088	-12.2025	5.04028	-0.47869
		0	-0.491	0						7.41346	-12.2087	5.04361	-0.48011
		0	-0.491	0						7.41812	-12.2191	5.04694	-0.48038
		0	-0.491	0						7.42279	-12.228	5.05027	-0.4792
		0	-0.491	0						7.42745	-12.2312	5.0536	-0.47793
		0	-0.491	0						7.43211	-12.2376	5.05694	-0.4785
		0	-0.491	0						7.43678	-12.2451	5.06027	-0.48073
		0	-0.491	0						7.44144	-12.25	5.0636	-0.47956
		0	-0.491	0						7.4461	-12.2519	5.06693	-0.47729
		0	-0.491	0						7.45076	-12.2592	5.07026	-0.47745
		0	-0.491	0						7.45543	-12.2677	5.07359	-0.47825
		0	-0.491	0						7.46009	-12.2721	5.07693	-0.47835
		0	-0.491	0						7.46475	-12.2785	5.08026	-0.47865
		0	-0.491	0						7.46942	-12.2869	5.08359	-0.47878
		0	-0.491	0						7.47408	-12.2954	5.08692	-0.47899
		0	-0.491	0						7.47874	-12.3034	5.09025	-0.47944
		0	-0.491	0						7.48341	-12.3123	5.09359	-0.47867
		0	-0.491	0						7.48807	-12.3249	5.09692	-0.47809
		0	-0.491	0						7.49273	-12.3313	5.10025	-0.47809
		0	-0.491	0						7.49739	-12.3374	5.10358	-0.47764
		0	-0.491	0						7.50206	-12.3405	5.10691	-0.4768
		0	-0.491	0						7.50672	-12.344	5.11024	-0.47628
		0	-0.491	0						7.51138	-12.3486	5.11358	-0.47656
		0	-0.491	0						7.51605	-12.3505	5.11691	-0.47612
		0	-0.491	0						7.52071	-12.3567	5.12024	-0.47477
		0	-0.491	0						7.52537	-12.3642	5.12357	-0.47501
		0	-0.491	0						7.53003	-12.3714	5.1269	-0.47455
		0	-0.491	0						7.5347	-12.3803	5.13023	-0.47344
		0	-0.491	0						7.53936	-12.3866	5.13357	-0.47289
		0	-0.491	0						7.54402	-12.3893	5.1369	-0.47271
		0	-0.491	0						7.54868	-12.3945	5.14023	-0.47244
		0	-0.491	0						7.55335	-12.3986	5.14356	-0.47372
		0	-0.491	0						7.55801	-12.3992	5.14689	-0.47565
		0	-0.491	0						7.56267	-12.3989	5.15023	-0.47628
		0	-0.491	0						7.56734	-12.4007	5.15356	-0.47867
		0	-0.491	0						7.572	-12.4054	5.15689	-0.4811
		0	-0.491	0						7.57666	-12.4108	5.16022	-0.48433
		0	-0.491	0						7.58132	-12.4152	5.16355	-0.4865
		0	-0.491	0						7.58599	-12.4208	5.16688	-0.48618
		0	-0.491	0						7.59065	-12.428	5.17022	-0.48545
		0	-0.491	0						7.59531	-12.4316	5.17355	-0.48756
		0	-0.491	0						7.59997	-12.4355	5.17688	-0.49229
		0	-0.491	0						7.60464	-12.4412	5.18021	-0.49562
		0	-0.491	0						7.6093	-12.4487	5.18354	-0.49722
		0	-0.491	0						7.61396	-12.4588	5.18688	-0.49783
		0	-0.491	0						7.61863	-12.464	5.19021	-0.49893
		0	-0.491	0						7.62329	-12.4693	5.19354	-0.50099
		0	-0.491	0						7.62795	-12.4748	5.19687	-0.50119
		0	-0.491	0						7.63262	-12.4816	5.2002	-0.5007
		0	-0.491	0						7.63728	-12.485	5.20354	-0.50002
		0	-0.491	0						7.64194	-12.4864	5.20687	-0.50021
		0	-0.491	0						7.6466	-12.4916	5.2102	-0.50358
		0	-0.491	0						7.65127	-12.5022	5.21353	-0.50511
		0	-0.491	0						7.65593	-12.5102	5.21686	-0.50241
		0	-0.491	0						7.66059	-12.5182	5.2202	-0.49971
		0	-0.491	0						7.66526	-12.5245	5.22353	-0.49833
		0	-0.491	0						7.66992	-12.5302	5.22686	-0.49679
		0	-0.491	0						7.67458	-12.5359	5.23019	-0.49775
		0	-0.491	0						7.67924	-12.5363	5.23352	-0.49802
		0	-0.491	0						7.68391	-12.5401	5.23685	-0.49547
		0	-0.491	0						7.68857	-12.5453	5.24019	-0.49467
		0	-0.491	0						7.69323	-12.5539	5.24352	-0.49532
		0	-0.491	0						7.69789	-12.5651	5.24685	-0.49535
		0	-0.491	0						7.70256	-12.5724	5.25018	-0.49463
		0	-0.491	0						7.70722	-12.5797	5.25351	-0.49362
		0	-0.491	0						7.71188	-12.5822	5.25685	-0.49396
		0	-0.491	0						7.71655	-12.5889	5.26018	-0.4948
		0	-0.491	0						7.72121	-12.5934	5.26351	-0.49651
		0	-0.491	0						7.72587	-12.5984	5.26684	-0.50028
		0	-0.491	0						7.73053	-12.603	5.27017	-0.50127
		0	-0.491	0						7.7352	-12.6113	5.2735	-0.50077
		0	-0.491	0						7.73986	-12.6216	5.27684	-0.50074
		0	-0.491	0						7.74452	-12.6295	5.28017	-0.50076
		0	-0.491	0						7.74918	-12.638	5.2835	-0.50107
		0	-0.491	0						7.75385	-12.6436	5.28683	-0.50099
		0	-0.491	0						7.75851	-12.6531	5.29016	-0.50109
		0	-0.491	0						7.76317	-12.6595	5.2935	-0.50099
		0	-0.491	0						7.76784	-12.6636	5.29683	-0.50175
		0	-0.491	0						7.7725	-12.6669	5.30016	-0.50215
		0	-0.491	0						7.77716	-12.6719	5.30349	-0.50087
		0	-0.491	0						7.78183	-12.676	5.30682	-0.49883
		0	-0.491	0						7.78649	-12.6776	5.31015	-0.49641
		0	-0.491	0						7.79115	-12.6816	5.31349	-0.49468
		0	-0.491	0						7.79581	-12.6886	5.31682	-0.49524
		0	-0.491	0						7.80048	-12.6942	5.32015	-0.49639
		0	-0.491	0						7.80514	-12.6969	5.32348	-0.4968
		0	-0.491	0						7.8098	-12.7049	5.32681	-0.49748
		0	-0.491	0						7.81447	-12.7157	5.33014	-0.49759
		0	-0.491	0						7.81913	-12.7205	5.33348	-0.49669
		0	-0.491	0						7.82379	-12.7236	5.33681	-0.49616
		0	-0.491	0						7.82845	-12.7305	5.34014	-0.49601
		0	-0.491	0						7.83312	-12.7386	5.34347	-0.49727
		0	-0.491	0						7.83778	-12.7457	5.3468	-0.50043
		0	-0.491	0						7.84244	-12.7514	5.35014	-0.50089
		0	-0.491	0						7.8471	-12.7594	5.35347	-0.50099
		0	-0.491	0						7.85177	-12.7676	5.3568	-0.50222
		0	-0.491	0						7.85643	-12.774	5.36013	-0.50339
		0	-0.491	0						7.86109	-12.7827	5.36346	-0.50491
		0	-0.491	0						7.86576	-12.7856	5.3668	-0.50405
		0	-0.491	0						7.87042	-12.7883	5.37013	-0.50374
		0	-0.491	0						7.87508	-12.7896	5.37346	-0.50461
		0	-0.491	0						7.87974	-12.7911	5.37679	-0.50429
		0	-0.491	0						7.88441	-12.7929	5.38012	-0.50413
		0	-0.491	0						7.88907	-12.7943	5.38345	-0.50489
		0	-0.491	0						7.89373	-12.7989	5.38679	-0.50487
		0	-0.491	0						7.8984	-12.8039	5.39012	-0.50422
		0	-0.491	0						7.90306	-12.8084	5.39345	-0.50426
		0	-0.491	0						7.90772	-12.8148	5.39678	-0.50425
		0	-0.491	0						7.91238	-12.8197	5.40011	-0.50322
		0	-0.491	0						7.91705	-12.8221	5.40345	-0.5031
		0	-0.491	0						7.92171	-12.8265	5.40678	-0.50351
		0	-0.491	0						7.92637	-12.8316	5.41011	-0.50436
		0	-0.491	0						7.93103	-12.8415	5.41344	-0.5044
		0	-0.491	0						7.9357	-12.8511	5.41677	-0.50635
		0	-0.491	0						7.94036	-12.8578	5.42011	-0.50897
		0	-0.491	0						7.94502	-12.8638	5.42344	-0.51077
		0	-0.491	0						7.94969	-12.8705	5.42677	-0.5118
		0	-0.491	0						7.95435	-12.8759	5.4301	-0.51156
		0	-0.491	0						7.95901	-12.8778	5.43343	-0.5125
		0	-0.491	0						7.96368	-12.8813	5.43676	-0.51343
		0	-0.491	0						7.96834	-12.8908	5.4401	-0.51307
		0	-0.491	0						7.973	-12.8984	5.44343	-0.5137
		0	-0.491	0						7.97766	-12.9029	5.44676	-0.51352
		0	-0.491	0						7.98233	-12.9043	5.45009	-0.51088
		0	-0.491	0						7.98699	-12.9087	5.45342	-0.51002
		0	-0.491	0						7.99165	-12.909	5.45676	-0.51152
		0	-0.491	0						7.99632	-12.9092	5.46009	-0.50982
		0	-0.491	0						8.00098	-12.9115	5.46342	-0.50696
		0	-0.491	0						8.00564	-12.9161	5.46675	-0.50762
		0	-0.491	0						8.0103	-12.9209	5.47008	-0.50823
		0	-0.491	0						8.01497	-12.9282	5.47341	-0.50942
		0	-0.491	0						8.01963	-12.9356	5.47675	-0.51016
		0	-0.491	0						8.02429	-12.9422	5.48008	-0.5115
		0	-0.491	0						8.02895	-12.9473	5.48341	-0.51334
		0	-0.491	0						8.03362	-12.9536	5.48674	-0.51463
		0	-0.491	0						8.03828	-12.9588	5.49007	-0.51843
		0	-0.491	0						8.04294	-12.9634	5.49341	-0.52246
		0	-0.491	0						8.04761	-12.965	5.49674	-0.52677
		0	-0.491	0						8.05227	-12.9692	5.50007	-0.52696
		0	-0.491	0						8.05693	-12.9734	5.5034	-0.52498
		0	-0.491	0						8.06159	-12.9768	5.50673	-0.52526
		0	-0.491	0						8.06626	-12.9802	5.51007	-0.52509
		0	-0.491	0						8.07092	-12.9886	5.5134	-0.52515
		0	-0.491	0						8.07558	-12.9972	5.51673	-0.52555
		0	-0.491	0						8.08024	-13.0047	5.52006	-0.52632
		0	-0.491	0						8.08491	-13.0104	5.52339	-0.52815
		0	-0.491	0						8.08957	-13.0157	5.52672	-0.53048
		0	-0.491	0						8.09423	-13.0232	5.53006	-0.5291
		0	-0.491	0						8.0989	-13.0276	5.53339	-0.52812
		0	-0.491	0						8.10356	-13.0296	5.53672	-0.52739
		0	-0.491	0						8.10822	-13.0346	5.54005	-0.52569
		0	-0.491	0						8.11289	-13.0389	5.54338	-0.52731
		0	-0.491	0						8.11755	-13.045	5.54671	-0.52717
		0	-0.491	0						8.12221	-13.0496	5.55005	-0.5257
		0	-0.491	0						8.12687	-13.052	5.55338	-0.52672
		0	-0.491	0						8.13154	-13.0538	5.55671	-0.5291
		0	-0.491	0						8.1362	-13.0566	5.56004	-0.53075
		0	-0.491	0						8.14086	-13.0637	5.56337	-0.53209
		0	-0.491	0						8.14552	-13.0687	5.56671	-0.53121
		0	-0.491	0						8.15019	-13.0718	5.57004	-0.52925
		0	-0.491	0						8.15485	-13.0756	5.57337	-0.5308
		0	-0.491	0						8.15951	-13.0826	5.5767	-0.53176
		0	-0.491	0						8.16418	-13.0896	5.58003	-0.53017
		0	-0.491	0						8.16884	-13.092	5.58336	-0.52962
		0	-0.491	0						8.1735	-13.0958	5.5867	-0.5299
		0	-0.491	0						8.17816	-13.1024	5.59003	-0.53011
		0	-0.491	0						8.18283	-13.1064	5.59336	-0.52984
		0	-0.491	0						8.18749	-13.1117	5.59669	-0.52823
		0	-0.491	0						8.19215	-13.1174	5.60002	-0.52632
		0	-0.491	0						8.19682	-13.1234	5.60336	-0.52485
		0	-0.491	0						8.20148	-13.1272	5.60669	-0.52404
		0	-0.491	0						8.20614	-13.1331	5.61002	-0.52521
		0	-0.491	0						8.2108	-13.1371	5.61335	-0.52575
		0	-0.491	0						8.21547	-13.141	5.61668	-0.5255
		0	-0.491	0						8.22013	-13.1481	5.62002	-0.52535
		0	-0.491	0						8.22479	-13.1551	5.62335	-0.52424
		0	-0.491	0						8.22945	-13.1593	5.62668	-0.52292
		0	-0.491	0						8.23412	-13.1642	5.63001	-0.52401
		0	-0.491	0						8.23878	-13.172	5.63334	-0.52578
		0	-0.491	0						8.24344	-13.174	5.63667	-0.527
		0	-0.491	0						8.24811	-13.174	5.64001	-0.52702
		0	-0.491	0						8.25277	-13.1735	5.64334	-0.52692
		0	-0.491	0						8.25743	-13.1753	5.64667	-0.52835
		0	-0.491	0						8.2621	-13.1777	5.65	-0.52965
		0	-0.491	0						8.26676	-13.1841	5.65333	-0.52909
		0	-0.491	0						8.27142	-13.1924	5.65667	-0.52857
		0	-0.491	0						8.27608	-13.2014	5.66	-0.52838
		0	-0.491	0						8.28075	-13.2082	5.66333	-0.53085
		0	-0.491	0						8.28541	-13.2132	5.66666	-0.5346
		0	-0.491	0						8.29007	-13.217	5.66999	-0.53491
		0	-0.491	0						8.29473	-13.2199	5.67333	-0.53494
		0	-0.491	0						8.2994	-13.2224	5.67666	-0.5358
		0	-0.491	0						8.30406	-13.2245	5.67999	-0.53809
		0	-0.491	0						8.30872	-13.2276	5.68332	-0.53952
		0	-0.491	0						8.31339	-13.2296	5.68665	-0.54172
		0	-0.491	0						8.31805	-13.2328	5.68998	-0.5429
		0	-0.491	0						8.32271	-13.2349	5.69332	-0.54194
		0	-0.491	0						8.32737	-13.241	5.69665	-0.54206
		0	-0.491	0						8.33204	-13.2452	5.69998	-0.54444
		0	-0.491	0						8.3367	-13.2499	5.70331	-0.5469
		0	-0.491	0						8.34136	-13.2539	5.70664	-0.54714
		0	-0.491	0						8.34602	-13.2595	5.70998	-0.54682
		0	-0.491	0						8.35069	-13.2656	5.71331	-0.54595
		0	-0.491	0						8.35535	-13.2714	5.71664	-0.54698
		0	-0.491	0						8.36001	-13.2793	5.71997	-0.54888
		0	-0.491	0						8.36468	-13.2825	5.7233	-0.5486
		0	-0.491	0						8.36934	-13.2857	5.72663	-0.54889
		0	-0.491	0						8.374	-13.289	5.72997	-0.54676
		0	-0.491	0						8.37867	-13.2953	5.7333	-0.54568
		0	-0.491	0						8.38333	-13.2967	5.73663	-0.54659
		0	-0.491	0						8.38799	-13.2976	5.73996	-0.54733
		0	-0.491	0						8.39265	-13.3007	5.74329	-0.54703
		0	-0.491	0						8.39732	-13.3079	5.74662	-0.54763
		0	-0.491	0						8.40198	-13.3119	5.74996	-0.55065
		0	-0.491	0						8.40664	-13.3193	5.75329	-0.55109
		0	-0.491	0						8.41131	-13.3247	5.75662	-0.55164
		0	-0.491	0						8.41597	-13.3306	5.75995	-0.55261
		0	-0.491	0						8.42063	-13.3377	5.76328	-0.55254
		0	-0.491	0						8.42529	-13.3422	5.76662	-0.55409
		0	-0.491	0						8.42996	-13.3484	5.76995	-0.5557
		0	-0.491	0						8.43462	-13.35	5.77328	-0.55748
		0	-0.491	0						8.43928	-13.3523	5.77661	-0.56018
		0	-0.491	0						8.44394	-13.352	5.77994	-0.56342
		0	-0.491	0						8.44861	-13.3528	5.78328	-0.56283
		0	-0.491	0						8.45327	-13.3548	5.78661	-0.56138
		0	-0.491	0						8.45793	-13.3583	5.78994	-0.55946
		0	-0.491	0						8.4626	-13.3626	5.79327	-0.55775
		0	-0.491	0						8.46726	-13.3668	5.7966	-0.55809
		0	-0.491	0						8.47192	-13.3735	5.79993	-0.55865
		0	-0.491	0						8.47658	-13.3802	5.80327	-0.5587
		0	-0.491	0						8.48125	-13.3891	5.8066	-0.55927
		0	-0.491	0						8.48591	-13.3952	5.80993	-0.55924
		0	-0.491	0						8.49057	-13.3986	5.81326	-0.55764
		0	-0.491	0						8.49524	-13.404	5.81659	-0.55539
		0	-0.491	0						8.4999	-13.4065	5.81993	-0.55215
		0	-0.491	0						8.50456	-13.4114	5.82326	-0.5524
		0	-0.491	0						8.50923	-13.4137	5.82659	-0.55446
		0	-0.491	0						8.51389	-13.4144	5.82992	-0.5554
		0	-0.491	0						8.51855	-13.419	5.83325	-0.55736
		0	-0.491	0						8.52321	-13.4245	5.83659	-0.55884
		0	-0.491	0						8.52788	-13.4318	5.83992	-0.55892
		0	-0.491	0						8.53254	-13.4379	5.84325	-0.55961
		0	-0.491	0						8.5372	-13.4417	5.84658	-0.56071
		0	-0.491	0						8.54186	-13.4477	5.84991	-0.56008
		0	-0.491	0						8.54653	-13.4508	5.85324	-0.55944
		0	-0.491	0						8.55119	-13.4566	5.85658	-0.56011
		0	-0.491	0						8.55585	-13.4598	5.85991	-0.56249
		0	-0.491	0						8.56052	-13.4629	5.86324	-0.56602
		0	-0.491	0						8.56518	-13.4673	5.86657	-0.56754
		0	-0.491	0						8.56984	-13.4704	5.8699	-0.56583
		0	-0.491	0						8.5745	-13.4723	5.87324	-0.56543
		0	-0.491	0						8.57917	-13.4732	5.87657	-0.56693
		0	-0.491	0						8.58383	-13.4755	5.8799	-0.5653
		0	-0.491	0						8.58849	-13.4801	5.88323	-0.56377
		0	-0.491	0						8.59315	-13.4874	5.88656	-0.56247
		0	-0.491	0						8.59782	-13.4996	5.88989	-0.56189
		0	-0.491	0						8.60248	-13.506	5.89323	-0.56276
		0	-0.491	0						8.60714	-13.5126	5.89656	-0.56406
		0	-0.491	0						8.61181	-13.5148	5.89989	-0.56586
		0	-0.491	0						8.61647	-13.5174	5.90322	-0.5643
		0	-0.491	0						8.62113	-13.5184	5.90655	-0.56426
		0	-0.491	0						8.6258	-13.5167	5.90989	-0.56572
		0	-0.491	0						8.63046	-13.5178	5.91322	-0.56652
		0	-0.491	0						8.63512	-13.522	5.91655	-0.56708
		0	-0.491	0						8.63978	-13.5276	5.91988	-0.56667
		0	-0.491	0						8.64445	-13.5293	5.92321	-0.56727
		0	-0.491	0						8.64911	-13.5333	5.92654	-0.56893
		0	-0.491	0						8.65377	-13.5391	5.92988	-0.57129
		0	-0.491	0						8.65844	-13.5363	5.93321	-0.57235
		0	-0.491	0						8.6631	-13.5362	5.93654	-0.57278
		0	-0.491	0						8.66776	-13.5398	5.93987	-0.57244
		0	-0.491	0						8.67242	-13.546	5.9432	-0.5726
		0	-0.491	0						8.67709	-13.5472	5.94654	-0.57359
		0	-0.491	0						8.68175	-13.5446	5.94987	-0.57478
		0	-0.491	0						8.68641	-13.5488	5.9532	-0.57364
		0	-0.491	0						8.69107	-13.5563	5.95653	-0.57299
		0	-0.491	0						8.69574	-13.5613	5.95986	-0.57299
		0	-0.491	0						8.7004	-13.5636	5.96319	-0.57364
		0	-0.491	0						8.70506	-13.5669	5.96653	-0.57431
		0	-0.491	0						8.70973	-13.5717	5.96986	-0.57237
		0	-0.491	0						8.71439	-13.5779	5.97319	-0.57233
		0	-0.491	0						8.71905	-13.5817	5.97652	-0.57268
		0	-0.491	0						8.72371	-13.5834	5.97985	-0.57331
		0	-0.491	0						8.72838	-13.5864	5.98319	-0.57523
		0	-0.491	0						8.73304	-13.5902	5.98652	-0.57661
		0	-0.491	0						8.7377	-13.5925	5.98985	-0.57557
		0	-0.491	0						8.74236	-13.5974	5.99318	-0.57579
		0	-0.491	0						8.74703	-13.6013	5.99651	-0.57649
		0	-0.491	0						8.75169	-13.6092	5.99984	-0.57553
		0	-0.491	0						8.75635	-13.6126	6.00318	-0.56888
		0	-0.491	0						8.76102	-13.6137	6.00651	-0.562
		0	-0.491	0						8.76568	-13.6149	6.00984	-0.55617
		0	-0.491	0						8.77034	-13.6191	6.01317	-0.55191
		0	-0.491	0						8.77501	-13.6211	6.0165	-0.54645
		0	-0.491	0						8.77967	-13.6234	6.01984	-0.54448
		0	-0.491	0						8.78433	-13.6298	6.02317	-0.54494
		0	-0.491	0						8.78899	-13.6364	6.0265	-0.54622
		0	-0.491	0						8.79366	-13.6428	6.02983	-0.54821
		0	-0.491	0						8.79832	-13.6479	6.03316	-0.55105
		0	-0.491	0						8.80298	-13.6542	6.0365	-0.55464
		0	-0.491	0						8.80765	-13.6561	6.03983	-0.55813
		0	-0.491	0						8.81231	-13.6588	6.04316	-0.56191
		0	-0.491	0						8.81697	-13.66	6.04649	-0.56735
		0	-0.491	0						8.82163	-13.659	6.04982	-0.5735
		0	-0.491	0						8.8263	-13.6611	6.05315	-0.5793
		0	-0.491	0						8.83096	-13.666	6.05649	-0.58517
		0	-0.491	0						8.83562	-13.6697	6.05982	-0.59061
		0	-0.491	0						8.84028	-13.6717	6.06315	-0.5912
		0	-0.491	0						8.84495	-13.6788	6.06648	-0.59025
		0	-0.491	0						8.84961	-13.6862	6.06981	-0.58827
		0	-0.491	0						8.85427	-13.6927	6.07315	-0.58566
		0	-0.491	0						8.85894	-13.6961	6.07648	-0.5841
		0	-0.491	0						8.8636	-13.6993	6.07981	-0.58452
		0	-0.491	0						8.86826	-13.7074	6.08314	-0.58592
		0	-0.491	0						8.87292	-13.7084	6.08647	-0.58917
		0	-0.491	0						8.87759	-13.711	6.08981	-0.59144
		0	-0.491	0						8.88225	-13.7107	6.09314	-0.59137
		0	-0.491	0						8.88691	-13.7097	6.09647	-0.5909
		0	-0.491	0						8.89158	-13.7107	6.0998	-0.59135
		0	-0.491	0						8.89624	-13.7078	6.10313	-0.59294
		0	-0.491	0						8.9009	-13.7108	6.10646	-0.59384
		0	-0.491	0						8.90556	-13.7142	6.1098	-0.59474
		0	-0.491	0						8.91023	-13.718	6.11313	-0.59737
		0	-0.491	0						8.91489	-13.7239	6.11646	-0.60018
		0	-0.491	0						8.91955	-13.7316	6.11979	-0.60038
		0	-0.491	0						8.92422	-13.7377	6.12312	-0.59877
		0	-0.491	0						8.92888	-13.7404	6.12646	-0.59915
		0	-0.491	0						8.93354	-13.7467	6.12979	-0.59935
		0	-0.491	0						8.9382	-13.7515	6.13312	-0.59918
		0	-0.491	0						8.94287	-13.7545	6.13645	-0.59723
		0	-0.491	0						8.94753	-13.7592	6.13978	-0.59559
		0	-0.491	0						8.95219	-13.765	6.14311	-0.59527
		0	-0.491	0						8.95685	-13.7666	6.14645	-0.59336
		0	-0.491	0						8.96152	-13.7672	6.14978	-0.59335
		0	-0.491	0						8.96618	-13.7669	6.15311	-0.59531
		0	-0.491	0						8.97084	-13.7712	6.15644	-0.59508
		0	-0.491	0						8.97551	-13.7722	6.15977	-0.59427
		0	-0.491	0						8.98017	-13.7742	6.1631	-0.59377
		0	-0.491	0						8.98483	-13.7778	6.16644	-0.59323
		0	-0.491	0						8.98949	-13.7841	6.16977	-0.59331
		0	-0.491	0						8.99416	-13.7855	6.1731	-0.59225
		0	-0.491	0						8.99882	-13.7872	6.17643	-0.59227
		0	-0.491	0						9.00348	-13.7879	6.17976	-0.59465
		0	-0.491	0						9.00815	-13.7868	6.1831	-0.59623
		0	-0.491	0						9.01281	-13.7878	6.18643	-0.59825
		0	-0.491	0						9.01747	-13.7925	6.18976	-0.5991
		0	-0.491	0						9.02214	-13.7927	6.19309	-0.59811
		0	-0.491	0						9.0268	-13.7992	6.19642	-0.59863
		0	-0.491	0						9.03146	-13.8043	6.19975	-0.59914
		0	-0.491	0						9.03612	-13.8085	6.20309	-0.60031
		0	-0.491	0						9.04079	-13.8142	6.20642	-0.60175
		0	-0.491	0						9.04545	-13.8168	6.20975	-0.60281
		0	-0.491	0						9.05011	-13.8234	6.21308	-0.60364
		0	-0.491	0						9.05477	-13.8279	6.21641	-0.60425
		0	-0.491	0						9.05944	-13.8276	6.21975	-0.60265
		0	-0.491	0						9.0641	-13.8321	6.22308	-0.60079
		0	-0.491	0						9.06876	-13.8329	6.22641	-0.59876
		0	-0.491	0						9.07343	-13.8371	6.22974	-0.5968
		0	-0.491	0						9.07809	-13.8375	6.23307	-0.5973
		0	-0.491	0						9.08275	-13.8417	6.23641	-0.59666
		0	-0.491	0						9.08741	-13.8468	6.23974	-0.59625
		0	-0.491	0						9.09208	-13.8511	6.24307	-0.59628
		0	-0.491	0						9.09674	-13.8566	6.2464	-0.59644
		0	-0.491	0						9.1014	-13.8614	6.24973	-0.59588
		0	-0.491	0						9.10606	-13.8643	6.25307	-0.59583
		0	-0.491	0						9.11073	-13.8654	6.2564	-0.59324
		0	-0.491	0						9.11539	-13.8678	6.25973	-0.59262
		0	-0.491	0						9.12005	-13.8718	6.26306	-0.59427
		0	-0.491	0						9.12472	-13.8739	6.26639	-0.59456
		0	-0.491	0						9.12938	-13.871	6.26972	-0.59209
		0	-0.491	0						9.13404	-13.8716	6.27306	-0.59035
		0	-0.491	0						9.1387	-13.875	6.27639	-0.58783
		0	-0.491	0						9.14337	-13.875	6.27972	-0.58551
		0	-0.491	0						9.14803	-13.8739	6.28305	-0.58468
[truncated: 41,450 more rows]
