# Supplementary material for: Binding and structural basis of equine ACE2 to RBDs from SARS-CoV, SARS-CoV-2 and related coronaviruses
Source: Nat Commun. 2022 Jun 21;13:3547. doi: 10.1038/s41467-022-31276-6 (PMC9210341; doi:10.1038/s41467-022-31276-6)
Supplement: Supplementary file 4 — Source Data [file 41467_2022_31276_MOESM4_ESM.zip › source data/Fig. S5.xlsx]

## Sheet: Fig. S5b
sample	CB6 (ug/mL)	Q2	Q3	Q2/(Q2+Q3)
horseN1_001	300	16.9	42.5	0.284512
horseN1_002	150	20.3	40.2	0.335537
horseN1_003	75	22.9	38.1	0.37541
horseN1_004	37.5	27.5	34	0.447154
horseN1_005	18.8	32.2	28.5	0.530478
horseN1_006	9.38	38	25.9	0.594679
horseN1_007	4.69	43.1	21.6	0.666151
horseN1_008	2.34	47.2	17.7	0.727273
horseN1_009	0	43.8	21.3	0.672811
horseN2_001	300	16.4	45.1	0.266667
horseN2_002	150	20	41.7	0.324149
horseN2_003	75	25.3	37.6	0.402226
horseN2_004	37.5	28.5	33.7	0.458199
horseN2_005	18.8	34.1	28.6	0.54386
horseN2_006	9.38	40.5	23.7	0.630841
horseN2_007	4.69	0.56	60.9	0.00911162
horseN2_008	2.34	46.8	18.8	0.713415
horseN2_009	0	43	17.6	0.709571
horseR1_001	300	6.84	60.6	0.101423
horseR1_002	150	9.95	55.2	0.152724
horseR1_003	75	14.6	51.3	0.221548
horseR1_004	37.5	15.5	49.8	0.237366
horseR1_005	18.8	16.7	48.9	0.254573
horseR1_006	9.38	16.5	47.8	0.25661
horseR1_007	4.69	17.4	47.2	0.26935
horseR1_008	2.34	19	46.9	0.288316
horseR1_009	0	21.9	41.5	0.345426
horseR2_001	300	5.78	61.1	0.0864234
horseR2_002	150	10.4	57.3	0.153619
horseR2_003	75	11.2	55.3	0.168421
horseR2_004	37.5	13.1	52.5	0.199695
horseR2_005	18.8	14.6	49.9	0.226357
horseR2_006	9.38	16.9	48.1	0.26
horseR2_007	4.69	19.6	46.3	0.29742
horseR2_008	2.34	18.4	46.8	0.282209
horseR2_009	0	31	37	0.455882
humanR1_001	300	6.46	57.7	0.100686
humanR1_002	150	11.6	56.7	0.169839
humanR1_003	75	15.9	48.2	0.24805
humanR1_004	37.5	15.3	46.8	0.246377
humanR1_005	18.8	18.4	43.7	0.296296
humanR1_006	9.38	20.8	40.1	0.341544
humanR1_007	4.69	22	40.1	0.354267
humanR1_008	2.34	23.8	41	0.367284
humanR1_009	0	25.1	37.7	0.399682
humanR2_001	300	6.14	58.6	0.0948409
humanR2_002	150	9.77	54.7	0.151543
humanR2_003	75	18	48	0.272727
humanR2_004	37.5	14.6	50.8	0.223242
humanR2_005	18.8	18.2	46.7	0.280431
humanR2_006	9.38	18.9	46	0.291217
humanR2_007	4.69	19.4	46.9	0.292609
humanR2_008	2.34	18.7	45.6	0.290824
humanR2_009	0	21.1	40.7	0.341424
